# Supplementary material for: Genome Comparison of Human and Non-Human Malaria Parasites Reveals Species Subset-Specific Genes Potentially Linked to Human Disease
Source: PLoS Comput Biol. 2011 Dec 22;7(12):e1002320. doi: 10.1371/journal.pcbi.1002320 (PMC3245289; doi:10.1371/journal.pcbi.1002320)
Supplement: Dataset S1 — Improved P. vivax and P. knowlesi gene models in GFF3 format. (TXT) [file pcbi.1002320.s001.txt]

CM000449	pfal_pviv_70_hybrid	gene	148003	151102	70.6822	+	.	ID=PF10_0028-b-R1-1-A1;clustalpid=72.6190476190476;filterpid=72.6190476190476;queryCoverage=100.00;gene_type=protein;pid=72.55;query=PF10_0028-b;rank=R1-1-A1;est_cov=0.702666666666667;Name=PVX_094315;improved=1;replaced_genes=PVX_094315
CM000449	pfal_pviv_70_hybrid	mRNA	148003	151102	.	+	.	ID=rna_PF10_0028-b-R1-1-A1;Parent=PF10_0028-b-R1-1-A1
CM000449	pfal_pviv_70_hybrid	CDS	148003	148051	.	+	.	ID=cds_PF10_0028-b-R1-1-A1-1;Parent=rna_PF10_0028-b-R1-1-A1
CM000449	pfal_pviv_70_hybrid	CDS	148511	148628	.	+	.	ID=cds_PF10_0028-b-R1-1-A1-2;Parent=rna_PF10_0028-b-R1-1-A1
CM000449	pfal_pviv_70_hybrid	CDS	148808	148896	.	+	.	ID=cds_PF10_0028-b-R1-1-A1-3;Parent=rna_PF10_0028-b-R1-1-A1
CM000449	pfal_pviv_70_hybrid	CDS	149887	149964	.	+	.	ID=cds_PF10_0028-b-R1-1-A1-4;Parent=rna_PF10_0028-b-R1-1-A1
CM000449	pfal_pviv_70_hybrid	CDS	150192	150279	.	+	.	ID=cds_PF10_0028-b-R1-1-A1-5;Parent=rna_PF10_0028-b-R1-1-A1
CM000449	pfal_pviv_70_hybrid	CDS	150606	150911	.	+	.	ID=cds_PF10_0028-b-R1-1-A1-6;Parent=rna_PF10_0028-b-R1-1-A1
CM000449	pfal_pviv_70_hybrid	CDS	151081	151102	.	+	.	ID=cds_PF10_0028-b-R1-1-A1-7;Parent=rna_PF10_0028-b-R1-1-A1
CM000451	pfal_pviv_70_hybrid	gene	1277442	1278038	35.7025	+	.	ID=PFE0140c-R1-1-A1;clustalpid=90.2439024390244;filterpid=90.2439024390244;queryCoverage=100.00;gene_type=protein;pid=90.24;query=PFE0140c;rank=R1-1-A1;est_cov=0;Name=PVX_097650;improved=1;replaced_genes=PVX_097650
CM000451	pfal_pviv_70_hybrid	mRNA	1277442	1278038	.	+	.	ID=rna_PFE0140c-R1-1-A1;Parent=PFE0140c-R1-1-A1
CM000451	pfal_pviv_70_hybrid	CDS	1277442	1277513	.	+	.	ID=cds_PFE0140c-R1-1-A1-1;Parent=rna_PFE0140c-R1-1-A1
CM000451	pfal_pviv_70_hybrid	CDS	1277689	1277789	.	+	.	ID=cds_PFE0140c-R1-1-A1-2;Parent=rna_PFE0140c-R1-1-A1
CM000451	pfal_pviv_70_hybrid	CDS	1277966	1278038	.	+	.	ID=cds_PFE0140c-R1-1-A1-3;Parent=rna_PFE0140c-R1-1-A1
CM000454	pfal_pviv_70_hybrid	gene	1951835	1953884	92.7391	+	.	ID=PF14_0810-R1-1-A1;clustalpid=72.962962962963;filterpid=72.962962962963;queryCoverage=100.00;gene_type=protein;pid=72.63;query=PF14_0810;rank=R1-1-A1;est_cov=0.562962962962963;Name=PVX_086260;improved=1;replaced_genes=PVX_086260
CM000454	pfal_pviv_70_hybrid	mRNA	1951835	1953884	.	+	.	ID=rna_PF14_0810-R1-1-A1;Parent=PF14_0810-R1-1-A1
CM000454	pfal_pviv_70_hybrid	CDS	1951835	1951855	.	+	.	ID=cds_PF14_0810-R1-1-A1-1;Parent=rna_PF14_0810-R1-1-A1
CM000454	pfal_pviv_70_hybrid	CDS	1952119	1952276	.	+	.	ID=cds_PF14_0810-R1-1-A1-2;Parent=rna_PF14_0810-R1-1-A1
CM000454	pfal_pviv_70_hybrid	CDS	1952416	1952539	.	+	.	ID=cds_PF14_0810-R1-1-A1-3;Parent=rna_PF14_0810-R1-1-A1
CM000454	pfal_pviv_70_hybrid	CDS	1952746	1952872	.	+	.	ID=cds_PF14_0810-R1-1-A1-4;Parent=rna_PF14_0810-R1-1-A1
CM000454	pfal_pviv_70_hybrid	CDS	1952983	1953040	.	+	.	ID=cds_PF14_0810-R1-1-A1-5;Parent=rna_PF14_0810-R1-1-A1
CM000454	pfal_pviv_70_hybrid	CDS	1953196	1953316	.	+	.	ID=cds_PF14_0810-R1-1-A1-6;Parent=rna_PF14_0810-R1-1-A1
CM000454	pfal_pviv_70_hybrid	CDS	1953424	1953503	.	+	.	ID=cds_PF14_0810-R1-1-A1-7;Parent=rna_PF14_0810-R1-1-A1
CM000454	pfal_pviv_70_hybrid	CDS	1953665	1953713	.	+	.	ID=cds_PF14_0810-R1-1-A1-8;Parent=rna_PF14_0810-R1-1-A1
CM000454	pfal_pviv_70_hybrid	CDS	1953813	1953884	.	+	.	ID=cds_PF14_0810-R1-1-A1-9;Parent=rna_PF14_0810-R1-1-A1
CM000454	pfal_pviv_70_hybrid	gene	1948200	1949637	107.922	+	.	ID=PF14_0034-R1-1-A1;clustalpid=63.2311977715877;filterpid=63.2311977715877;queryCoverage=100.00;gene_type=protein;pid=62.50;query=PF14_0034;rank=R1-1-A1;est_cov=0;Name=PVX_086250;improved=1;replaced_genes=PVX_086250
CM000454	pfal_pviv_70_hybrid	mRNA	1948200	1949637	.	+	.	ID=rna_PF14_0034-R1-1-A1;Parent=PF14_0034-R1-1-A1
CM000454	pfal_pviv_70_hybrid	CDS	1948200	1949129	.	+	.	ID=cds_PF14_0034-R1-1-A1-1;Parent=rna_PF14_0034-R1-1-A1
CM000454	pfal_pviv_70_hybrid	CDS	1949331	1949394	.	+	.	ID=cds_PF14_0034-R1-1-A1-2;Parent=rna_PF14_0034-R1-1-A1
CM000454	pfal_pviv_70_hybrid	CDS	1949555	1949637	.	+	.	ID=cds_PF14_0034-R1-1-A1-3;Parent=rna_PF14_0034-R1-1-A1
CM000449	pfal_pviv_70_hybrid	gene	177995	178854	36.4225	+	.	ID=PF10_0034a-R1-1-A1;clustalpid=81.0526315789474;filterpid=81.0526315789474;queryCoverage=100.00;gene_type=protein;pid=82.29;query=PF10_0034a;rank=R1-1-A1;est_cov=1;Name=PVX_300016;improved=1
CM000449	pfal_pviv_70_hybrid	mRNA	177995	178854	.	+	.	ID=rna_PF10_0034a-R1-1-A1;Parent=PF10_0034a-R1-1-A1
CM000449	pfal_pviv_70_hybrid	CDS	177995	178003	.	+	.	ID=cds_PF10_0034a-R1-1-A1-1;Parent=rna_PF10_0034a-R1-1-A1
CM000449	pfal_pviv_70_hybrid	CDS	178346	178399	.	+	.	ID=cds_PF10_0034a-R1-1-A1-2;Parent=rna_PF10_0034a-R1-1-A1
CM000449	pfal_pviv_70_hybrid	CDS	178492	178650	.	+	.	ID=cds_PF10_0034a-R1-1-A1-3;Parent=rna_PF10_0034a-R1-1-A1
CM000449	pfal_pviv_70_hybrid	CDS	178792	178854	.	+	.	ID=cds_PF10_0034a-R1-1-A1-4;Parent=rna_PF10_0034a-R1-1-A1
AAKM01001061	pfal_pviv_70_hybrid	gene	49	1047	104.7	-	.	ID=PF10_0039-R1-2-A1;clustalpid=63.3633633633634;filterpid=63.3633633633634;queryCoverage=100.00;gene_type=protein;pid=64.72;query=PF10_0039;rank=R1-2-A1;est_cov=0;Name=PVX_300017;improved=1
AAKM01001061	pfal_pviv_70_hybrid	mRNA	49	1047	.	-	.	ID=rna_PF10_0039-R1-2-A1;Parent=PF10_0039-R1-2-A1
AAKM01001061	pfal_pviv_70_hybrid	CDS	49	1047	.	-	.	ID=cds_PF10_0039-R1-2-A1-1;Parent=rna_PF10_0039-R1-2-A1
AAKM01001146	pfal_pviv_70_hybrid	gene	49	1047	104.7	-	.	ID=PF10_0039-R1-3-A1;clustalpid=63.3633633633634;filterpid=63.3633633633634;queryCoverage=100.00;gene_type=protein;pid=64.72;query=PF10_0039;rank=R1-3-A1;est_cov=0;Name=PVX_300018;improved=1
AAKM01001146	pfal_pviv_70_hybrid	mRNA	49	1047	.	-	.	ID=rna_PF10_0039-R1-3-A1;Parent=PF10_0039-R1-3-A1
AAKM01001146	pfal_pviv_70_hybrid	CDS	49	1047	.	-	.	ID=cds_PF10_0039-R1-3-A1-1;Parent=rna_PF10_0039-R1-3-A1
CM000454	pfal_pviv_70_hybrid	gene	1857418	1858107	37.0218	-	.	ID=PF14_0057-R1-1-A1;clustalpid=82.2429906542056;filterpid=82.2429906542056;queryCoverage=100.00;gene_type=protein;pid=82.88;query=PF14_0057;rank=R1-1-A1;est_cov=0.996884735202492;Name=PVX_086130;improved=1;replaced_genes=PVX_086130
CM000454	pfal_pviv_70_hybrid	mRNA	1857418	1858107	.	-	.	ID=rna_PF14_0057-R1-1-A1;Parent=PF14_0057-R1-1-A1
CM000454	pfal_pviv_70_hybrid	CDS	1857418	1857491	.	-	.	ID=cds_PF14_0057-R1-1-A1-1;Parent=rna_PF14_0057-R1-1-A1
CM000454	pfal_pviv_70_hybrid	CDS	1857672	1857863	.	-	.	ID=cds_PF14_0057-R1-1-A1-2;Parent=rna_PF14_0057-R1-1-A1
CM000454	pfal_pviv_70_hybrid	CDS	1858053	1858107	.	-	.	ID=cds_PF14_0057-R1-1-A1-3;Parent=rna_PF14_0057-R1-1-A1
CM000452	pfal_pviv_70_hybrid	gene	1816170	1817523	77.041	+	.	ID=PFF0255c-R1-1-A1;clustalpid=80.0947867298578;filterpid=80.0947867298578;queryCoverage=100.00;gene_type=protein;pid=79.91;query=PFF0255c;rank=R1-1-A1;est_cov=0.990521327014218;Name=PVX_113430;improved=1;replaced_genes=PVX_113430
CM000452	pfal_pviv_70_hybrid	mRNA	1816170	1817523	.	+	.	ID=rna_PFF0255c-R1-1-A1;Parent=PFF0255c-R1-1-A1
CM000452	pfal_pviv_70_hybrid	CDS	1816170	1816346	.	+	.	ID=cds_PFF0255c-R1-1-A1-1;Parent=rna_PFF0255c-R1-1-A1
CM000452	pfal_pviv_70_hybrid	CDS	1816535	1816661	.	+	.	ID=cds_PFF0255c-R1-1-A1-2;Parent=rna_PFF0255c-R1-1-A1
CM000452	pfal_pviv_70_hybrid	CDS	1816748	1816845	.	+	.	ID=cds_PFF0255c-R1-1-A1-3;Parent=rna_PFF0255c-R1-1-A1
CM000452	pfal_pviv_70_hybrid	CDS	1816976	1817103	.	+	.	ID=cds_PFF0255c-R1-1-A1-4;Parent=rna_PFF0255c-R1-1-A1
CM000452	pfal_pviv_70_hybrid	CDS	1817236	1817296	.	+	.	ID=cds_PFF0255c-R1-1-A1-5;Parent=rna_PFF0255c-R1-1-A1
CM000452	pfal_pviv_70_hybrid	CDS	1817482	1817523	.	+	.	ID=cds_PFF0255c-R1-1-A1-6;Parent=rna_PFF0255c-R1-1-A1
CM000443	pfal_pviv_70_hybrid	gene	395338	395935	58.5	+	.	ID=PFA0260c-R1-1-A1;clustalpid=74.6913580246914;filterpid=74.6913580246914;queryCoverage=100.00;gene_type=protein;pid=73.65;query=PFA0260c;rank=R1-1-A1;est_cov=0;Name=PVX_081500b;improved=1;replaced_genes=PVX_081500
CM000443	pfal_pviv_70_hybrid	mRNA	395338	395935	.	+	.	ID=rna_PFA0260c-R1-1-A1;Parent=PFA0260c-R1-1-A1
CM000443	pfal_pviv_70_hybrid	CDS	395338	395353	.	+	.	ID=cds_PFA0260c-R1-1-A1-1;Parent=rna_PFA0260c-R1-1-A1
CM000443	pfal_pviv_70_hybrid	CDS	395466	395935	.	+	.	ID=cds_PFA0260c-R1-1-A1-2;Parent=rna_PFA0260c-R1-1-A1
CM000443	pfal_pviv_70_hybrid	gene	393418	393990	29.6915	+	.	ID=PFA0265c-R1-1-A1;clustalpid=43.6619718309859;filterpid=43.6619718309859;queryCoverage=100.00;gene_type=protein;pid=45.81;query=PFA0265c;rank=R1-1-A1;est_cov=0;Name=PVX_081500a;improved=1;replaced_genes=PVX_081500
CM000443	pfal_pviv_70_hybrid	mRNA	393418	393990	.	+	.	ID=rna_PFA0265c-R1-1-A1;Parent=PFA0265c-R1-1-A1
CM000443	pfal_pviv_70_hybrid	CDS	393418	393628	.	+	.	ID=cds_PFA0265c-R1-1-A1-1;Parent=rna_PFA0265c-R1-1-A1
CM000443	pfal_pviv_70_hybrid	CDS	393782	393990	.	+	.	ID=cds_PFA0265c-R1-1-A1-2;Parent=rna_PFA0265c-R1-1-A1
CM000454	pfal_pviv_70_hybrid	gene	1816263	1817898	139.54	-	.	ID=PF14_0066-R1-1-A1;clustalpid=77.961432506887;filterpid=77.961432506887;queryCoverage=100.00;gene_type=protein;pid=77.57;query=PF14_0066;rank=R1-1-A1;est_cov=0;Name=PVX_086085;improved=1;replaced_genes=PVX_086085
CM000454	pfal_pviv_70_hybrid	mRNA	1816263	1817898	.	-	.	ID=rna_PF14_0066-R1-1-A1;Parent=PF14_0066-R1-1-A1
CM000454	pfal_pviv_70_hybrid	CDS	1816263	1816324	.	-	.	ID=cds_PF14_0066-R1-1-A1-1;Parent=rna_PF14_0066-R1-1-A1
CM000454	pfal_pviv_70_hybrid	CDS	1816464	1816513	.	-	.	ID=cds_PF14_0066-R1-1-A1-2;Parent=rna_PF14_0066-R1-1-A1
CM000454	pfal_pviv_70_hybrid	CDS	1816664	1816701	.	-	.	ID=cds_PF14_0066-R1-1-A1-3;Parent=rna_PF14_0066-R1-1-A1
CM000454	pfal_pviv_70_hybrid	CDS	1816802	1816863	.	-	.	ID=cds_PF14_0066-R1-1-A1-4;Parent=rna_PF14_0066-R1-1-A1
CM000454	pfal_pviv_70_hybrid	CDS	1817022	1817898	.	-	.	ID=cds_PF14_0066-R1-1-A1-5;Parent=rna_PF14_0066-R1-1-A1
CM000451	pfal_pviv_70_hybrid	gene	1089758	1091059	33.576	+	.	ID=PFE0290c-R1-1-A1;clustalpid=61.4814814814815;filterpid=61.4814814814815;queryCoverage=100.00;gene_type=protein;pid=62.77;query=PFE0290c;rank=R1-1-A1;est_cov=0.977611940298508;Name=PVX_300004;improved=1
CM000451	pfal_pviv_70_hybrid	mRNA	1089758	1091059	.	+	.	ID=rna_PFE0290c-R1-1-A1;Parent=PFE0290c-R1-1-A1
CM000451	pfal_pviv_70_hybrid	CDS	1089758	1089790	.	+	.	ID=cds_PFE0290c-R1-1-A1-1;Parent=rna_PFE0290c-R1-1-A1
CM000451	pfal_pviv_70_hybrid	CDS	1090053	1090171	.	+	.	ID=cds_PFE0290c-R1-1-A1-2;Parent=rna_PFE0290c-R1-1-A1
CM000451	pfal_pviv_70_hybrid	CDS	1090302	1090343	.	+	.	ID=cds_PFE0290c-R1-1-A1-3;Parent=rna_PFE0290c-R1-1-A1
CM000451	pfal_pviv_70_hybrid	CDS	1090519	1090603	.	+	.	ID=cds_PFE0290c-R1-1-A1-4;Parent=rna_PFE0290c-R1-1-A1
CM000451	pfal_pviv_70_hybrid	CDS	1090762	1090830	.	+	.	ID=cds_PFE0290c-R1-1-A1-5;Parent=rna_PFE0290c-R1-1-A1
CM000451	pfal_pviv_70_hybrid	CDS	1091006	1091059	.	+	.	ID=cds_PFE0290c-R1-1-A1-6;Parent=rna_PFE0290c-R1-1-A1
CM000454	pfal_pviv_70_hybrid	gene	1795722	1797066	38.4535	-	.	ID=PF14_0072-R1-1-A1;clustalpid=77.34375;filterpid=77.34375;queryCoverage=100.00;gene_type=protein;pid=77.34;query=PF14_0072;rank=R1-1-A1;est_cov=0.986979166666667;Name=PVX_086055;improved=1;replaced_genes=PVX_086055
CM000454	pfal_pviv_70_hybrid	mRNA	1795722	1797066	.	-	.	ID=rna_PF14_0072-R1-1-A1;Parent=PF14_0072-R1-1-A1
CM000454	pfal_pviv_70_hybrid	CDS	1795722	1795762	.	-	.	ID=cds_PF14_0072-R1-1-A1-1;Parent=rna_PF14_0072-R1-1-A1
CM000454	pfal_pviv_70_hybrid	CDS	1795883	1795946	.	-	.	ID=cds_PF14_0072-R1-1-A1-2;Parent=rna_PF14_0072-R1-1-A1
CM000454	pfal_pviv_70_hybrid	CDS	1796109	1796195	.	-	.	ID=cds_PF14_0072-R1-1-A1-3;Parent=rna_PF14_0072-R1-1-A1
CM000454	pfal_pviv_70_hybrid	CDS	1796409	1796568	.	-	.	ID=cds_PF14_0072-R1-1-A1-4;Parent=rna_PF14_0072-R1-1-A1
CM000454	pfal_pviv_70_hybrid	CDS	1797035	1797066	.	-	.	ID=cds_PF14_0072-R1-1-A1-5;Parent=rna_PF14_0072-R1-1-A1
CM000449	pfal_pviv_70_hybrid	gene	1464590	1465509	38.6355	+	.	ID=PFC0271c-R1-1-A1;clustalpid=80.1801801801802;filterpid=80.1801801801802;queryCoverage=99.10;gene_type=protein;pid=80.18;query=PFC0271c;rank=R1-1-A1;est_cov=1;Name=PVX_119440;improved=1;replaced_genes=PVX_119440
CM000449	pfal_pviv_70_hybrid	mRNA	1464590	1465509	.	+	.	ID=rna_PFC0271c-R1-1-A1;Parent=PFC0271c-R1-1-A1
CM000449	pfal_pviv_70_hybrid	CDS	1464590	1464669	.	+	.	ID=cds_PFC0271c-R1-1-A1-1;Parent=rna_PFC0271c-R1-1-A1
CM000449	pfal_pviv_70_hybrid	CDS	1464813	1464873	.	+	.	ID=cds_PFC0271c-R1-1-A1-2;Parent=rna_PFC0271c-R1-1-A1
CM000449	pfal_pviv_70_hybrid	CDS	1465014	1465080	.	+	.	ID=cds_PFC0271c-R1-1-A1-3;Parent=rna_PFC0271c-R1-1-A1
CM000449	pfal_pviv_70_hybrid	CDS	1465195	1465256	.	+	.	ID=cds_PFC0271c-R1-1-A1-4;Parent=rna_PFC0271c-R1-1-A1
CM000449	pfal_pviv_70_hybrid	CDS	1465450	1465509	.	+	.	ID=cds_PFC0271c-R1-1-A1-5;Parent=rna_PFC0271c-R1-1-A1
CM000455	pfal_pviv_70_hybrid	gene	350073	352024	200.846	-	.	ID=PF13_0034-R1-1-A1;clustalpid=88.1838074398249;filterpid=88.1838074398249;queryCoverage=100.00;gene_type=protein;pid=88.21;query=PF13_0034;rank=R1-1-A1;est_cov=0;Name=PVX_122165;improved=1;replaced_genes=PVX_122165
CM000455	pfal_pviv_70_hybrid	mRNA	350073	352024	.	-	.	ID=rna_PF13_0034-R1-1-A1;Parent=PF13_0034-R1-1-A1
CM000455	pfal_pviv_70_hybrid	CDS	350073	350481	.	-	.	ID=cds_PF13_0034-R1-1-A1-1;Parent=rna_PF13_0034-R1-1-A1
CM000455	pfal_pviv_70_hybrid	CDS	350728	351626	.	-	.	ID=cds_PF13_0034-R1-1-A1-2;Parent=rna_PF13_0034-R1-1-A1
CM000455	pfal_pviv_70_hybrid	CDS	351962	352024	.	-	.	ID=cds_PF13_0034-R1-1-A1-3;Parent=rna_PF13_0034-R1-1-A1
CM000450	pfal_pviv_70_hybrid	gene	213332	214545	55.5	-	.	ID=PF11_0088-R1-1-A1;clustalpid=76.7741935483871;filterpid=76.7741935483871;queryCoverage=99.35;gene_type=protein;pid=77.71;query=PF11_0088;rank=R1-1-A1;est_cov=1;Name=PVX_091050;improved=1;replaced_genes=PVX_091050
CM000450	pfal_pviv_70_hybrid	mRNA	213332	214545	.	-	.	ID=rna_PF11_0088-R1-1-A1;Parent=PF11_0088-R1-1-A1
CM000450	pfal_pviv_70_hybrid	CDS	213332	213358	.	-	.	ID=cds_PF11_0088-R1-1-A1-1;Parent=rna_PF11_0088-R1-1-A1
CM000450	pfal_pviv_70_hybrid	CDS	213478	213532	.	-	.	ID=cds_PF11_0088-R1-1-A1-2;Parent=rna_PF11_0088-R1-1-A1
CM000450	pfal_pviv_70_hybrid	CDS	213703	213810	.	-	.	ID=cds_PF11_0088-R1-1-A1-3;Parent=rna_PF11_0088-R1-1-A1
CM000450	pfal_pviv_70_hybrid	CDS	214042	214146	.	-	.	ID=cds_PF11_0088-R1-1-A1-4;Parent=rna_PF11_0088-R1-1-A1
CM000450	pfal_pviv_70_hybrid	CDS	214379	214545	.	-	.	ID=cds_PF11_0088-R1-1-A1-5;Parent=rna_PF11_0088-R1-1-A1
CM000443	pfal_pviv_70_hybrid	gene	289816	290771	84.0924	+	.	ID=PFA0400c-R1-1-A1;clustalpid=82.3529411764706;filterpid=82.3529411764706;queryCoverage=100.00;gene_type=protein;pid=82.61;query=PFA0400c;rank=R1-1-A1;est_cov=1;Name=PVX_081375;improved=1;replaced_genes=PVX_081375
CM000443	pfal_pviv_70_hybrid	mRNA	289816	290771	.	+	.	ID=rna_PFA0400c-R1-1-A1;Parent=PFA0400c-R1-1-A1
CM000443	pfal_pviv_70_hybrid	CDS	289816	290286	.	+	.	ID=cds_PFA0400c-R1-1-A1-1;Parent=rna_PFA0400c-R1-1-A1
CM000443	pfal_pviv_70_hybrid	CDS	290445	290539	.	+	.	ID=cds_PFA0400c-R1-1-A1-2;Parent=rna_PFA0400c-R1-1-A1
CM000443	pfal_pviv_70_hybrid	CDS	290726	290771	.	+	.	ID=cds_PFA0400c-R1-1-A1-3;Parent=rna_PFA0400c-R1-1-A1
CM000455	pfal_pviv_70_hybrid	gene	376913	378841	193	-	.	ID=PF13_0040-R1-1-A1;clustalpid=71.1290322580645;filterpid=71.1290322580645;queryCoverage=93.86;gene_type=protein;truncated=1;pid=73.30;query=PF13_0040;rank=R1-1-A1;est_cov=0.643717728055077;Name=PVX_122210;improved=1;replaced_genes=PVX_122210
CM000455	pfal_pviv_70_hybrid	mRNA	376913	378841	.	-	.	ID=rna_PF13_0040-R1-1-A1;truncated=1;Parent=PF13_0040-R1-1-A1
CM000455	pfal_pviv_70_hybrid	CDS	376913	378395	.	-	.	ID=cds_PF13_0040-R1-1-A1-1;truncated=1;Parent=rna_PF13_0040-R1-1-A1
CM000455	pfal_pviv_70_hybrid	CDS	378582	378841	.	-	.	ID=cds_PF13_0040-R1-1-A1-2;truncated=1;Parent=rna_PF13_0040-R1-1-A1
CM000443	pfal_pviv_70_hybrid	gene	259169	261708	119.735	-	.	ID=PFA0435w-R1-1-A1;clustalpid=71.3888888888889;filterpid=71.3888888888889;queryCoverage=97.50;gene_type=protein;pid=72.48;query=PFA0435w;rank=R1-1-A1;est_cov=0.412155745489079;Name=PVX_081340;improved=1;replaced_genes=PVX_081340
CM000443	pfal_pviv_70_hybrid	mRNA	259169	261708	.	-	.	ID=rna_PFA0435w-R1-1-A1;Parent=PFA0435w-R1-1-A1
CM000443	pfal_pviv_70_hybrid	CDS	259169	259240	.	-	.	ID=cds_PFA0435w-R1-1-A1-1;Parent=rna_PFA0435w-R1-1-A1
CM000443	pfal_pviv_70_hybrid	CDS	259361	259414	.	-	.	ID=cds_PFA0435w-R1-1-A1-2;Parent=rna_PFA0435w-R1-1-A1
CM000443	pfal_pviv_70_hybrid	CDS	259524	259577	.	-	.	ID=cds_PFA0435w-R1-1-A1-3;Parent=rna_PFA0435w-R1-1-A1
CM000443	pfal_pviv_70_hybrid	CDS	259712	259782	.	-	.	ID=cds_PFA0435w-R1-1-A1-4;Parent=rna_PFA0435w-R1-1-A1
CM000443	pfal_pviv_70_hybrid	CDS	259974	260153	.	-	.	ID=cds_PFA0435w-R1-1-A1-5;Parent=rna_PFA0435w-R1-1-A1
CM000443	pfal_pviv_70_hybrid	CDS	260304	260555	.	-	.	ID=cds_PFA0435w-R1-1-A1-6;Parent=rna_PFA0435w-R1-1-A1
CM000443	pfal_pviv_70_hybrid	CDS	260742	260824	.	-	.	ID=cds_PFA0435w-R1-1-A1-7;Parent=rna_PFA0435w-R1-1-A1
CM000443	pfal_pviv_70_hybrid	CDS	260964	261034	.	-	.	ID=cds_PFA0435w-R1-1-A1-8;Parent=rna_PFA0435w-R1-1-A1
CM000443	pfal_pviv_70_hybrid	CDS	261165	261296	.	-	.	ID=cds_PFA0435w-R1-1-A1-9;Parent=rna_PFA0435w-R1-1-A1
CM000443	pfal_pviv_70_hybrid	CDS	261436	261503	.	-	.	ID=cds_PFA0435w-R1-1-A1-10;Parent=rna_PFA0435w-R1-1-A1
CM000443	pfal_pviv_70_hybrid	CDS	261693	261708	.	-	.	ID=cds_PFA0435w-R1-1-A1-11;Parent=rna_PFA0435w-R1-1-A1
CM000454	pfal_pviv_70_hybrid	gene	1710081	1711253	116.199	+	.	ID=PF14_0092-R1-1-A1;clustalpid=94.2748091603053;filterpid=94.2748091603053;queryCoverage=99.24;gene_type=protein;truncated=1;pid=94.27;query=PF14_0092;rank=R1-1-A1;est_cov=0.658974358974359;Name=PVX_085980;improved=1;replaced_genes=PVX_085980
CM000454	pfal_pviv_70_hybrid	mRNA	1710081	1711253	.	+	.	ID=rna_PF14_0092-R1-1-A1;truncated=1;Parent=PF14_0092-R1-1-A1
CM000454	pfal_pviv_70_hybrid	CDS	1710081	1710322	.	+	.	ID=cds_PF14_0092-R1-1-A1-1;truncated=1;Parent=rna_PF14_0092-R1-1-A1
CM000454	pfal_pviv_70_hybrid	CDS	1710525	1710661	.	+	.	ID=cds_PF14_0092-R1-1-A1-2;truncated=1;Parent=rna_PF14_0092-R1-1-A1
CM000454	pfal_pviv_70_hybrid	CDS	1710853	1711253	.	+	.	ID=cds_PF14_0092-R1-1-A1-3;truncated=1;Parent=rna_PF14_0092-R1-1-A1
CM000454	pfal_pviv_70_hybrid	gene	331915	332139	34.5	+	.	ID=PFL0430w-R1-1-A1;clustalpid=92;filterpid=92;queryCoverage=100.00;gene_type=protein;pid=92.00;query=PFL0430w;rank=R1-1-A1;est_cov=1;Name=PVX_300024;improved=1
CM000454	pfal_pviv_70_hybrid	mRNA	331915	332139	.	+	.	ID=rna_PFL0430w-R1-1-A1;Parent=PFL0430w-R1-1-A1
CM000454	pfal_pviv_70_hybrid	CDS	331915	332139	.	+	.	ID=cds_PFL0430w-R1-1-A1-1;Parent=rna_PFL0430w-R1-1-A1
CM000449	pfal_pviv_70_hybrid	gene	1358505	1358837	42.2314	-	.	ID=PFC0400w-R1-1-A1;clustalpid=75.8928571428571;filterpid=75.8928571428571;queryCoverage=99.11;gene_type=protein;pid=75.83;query=PFC0400w;rank=R1-1-A1;est_cov=1;Name=PVX_300001;improved=1
CM000449	pfal_pviv_70_hybrid	mRNA	1358505	1358837	.	-	.	ID=rna_PFC0400w-R1-1-A1;Parent=PFC0400w-R1-1-A1
CM000449	pfal_pviv_70_hybrid	CDS	1358505	1358837	.	-	.	ID=cds_PFC0400w-R1-1-A1-1;Parent=rna_PFC0400w-R1-1-A1
CM000449	pfal_pviv_70_hybrid	gene	498590	500095	61.2154	+	.	ID=PF10_0102-R1-1-A1;clustalpid=85.7988165680473;filterpid=85.7988165680473;queryCoverage=97.63;gene_type=protein;pid=85.88;query=PF10_0102;rank=R1-1-A1;est_cov=0.977777777777778;Name=PVX_094745;improved=1;replaced_genes=PVX_094745
CM000449	pfal_pviv_70_hybrid	mRNA	498590	500095	.	+	.	ID=rna_PF10_0102-R1-1-A1;Parent=PF10_0102-R1-1-A1
CM000449	pfal_pviv_70_hybrid	CDS	498590	498598	.	+	.	ID=cds_PF10_0102-R1-1-A1-1;Parent=rna_PF10_0102-R1-1-A1
CM000449	pfal_pviv_70_hybrid	CDS	498756	498792	.	+	.	ID=cds_PF10_0102-R1-1-A1-2;Parent=rna_PF10_0102-R1-1-A1
CM000449	pfal_pviv_70_hybrid	CDS	498916	498983	.	+	.	ID=cds_PF10_0102-R1-1-A1-3;Parent=rna_PF10_0102-R1-1-A1
CM000449	pfal_pviv_70_hybrid	CDS	499226	499423	.	+	.	ID=cds_PF10_0102-R1-1-A1-4;Parent=rna_PF10_0102-R1-1-A1
CM000449	pfal_pviv_70_hybrid	CDS	499595	499642	.	+	.	ID=cds_PF10_0102-R1-1-A1-5;Parent=rna_PF10_0102-R1-1-A1
CM000449	pfal_pviv_70_hybrid	CDS	499826	499876	.	+	.	ID=cds_PF10_0102-R1-1-A1-6;Parent=rna_PF10_0102-R1-1-A1
CM000449	pfal_pviv_70_hybrid	CDS	500012	500095	.	+	.	ID=cds_PF10_0102-R1-1-A1-7;Parent=rna_PF10_0102-R1-1-A1
CM000448	pfal_pviv_70_hybrid	gene	341745	343303	46.5405	-	.	ID=PFI0450c-R1-1-A1;clustalpid=80.1526717557252;filterpid=80.1526717557252;queryCoverage=100.00;gene_type=protein;pid=80.15;query=PFI0450c;rank=R1-1-A1;est_cov=0.145038167938931;Name=PVX_098905;improved=1;replaced_genes=PVX_098905
CM000448	pfal_pviv_70_hybrid	mRNA	341745	343303	.	-	.	ID=rna_PFI0450c-R1-1-A1;Parent=PFI0450c-R1-1-A1
CM000448	pfal_pviv_70_hybrid	CDS	341745	341801	.	-	.	ID=cds_PFI0450c-R1-1-A1-1;Parent=rna_PFI0450c-R1-1-A1
CM000448	pfal_pviv_70_hybrid	CDS	342006	342047	.	-	.	ID=cds_PFI0450c-R1-1-A1-2;Parent=rna_PFI0450c-R1-1-A1
CM000448	pfal_pviv_70_hybrid	CDS	342246	342308	.	-	.	ID=cds_PFI0450c-R1-1-A1-3;Parent=rna_PFI0450c-R1-1-A1
CM000448	pfal_pviv_70_hybrid	CDS	342581	342642	.	-	.	ID=cds_PFI0450c-R1-1-A1-4;Parent=rna_PFI0450c-R1-1-A1
CM000448	pfal_pviv_70_hybrid	CDS	342791	342855	.	-	.	ID=cds_PFI0450c-R1-1-A1-5;Parent=rna_PFI0450c-R1-1-A1
CM000448	pfal_pviv_70_hybrid	CDS	343072	343109	.	-	.	ID=cds_PFI0450c-R1-1-A1-6;Parent=rna_PFI0450c-R1-1-A1
CM000448	pfal_pviv_70_hybrid	CDS	343238	343303	.	-	.	ID=cds_PFI0450c-R1-1-A1-7;Parent=rna_PFI0450c-R1-1-A1
CM000452	pfal_pviv_70_hybrid	gene	1617899	1619562	125.597	+	.	ID=PFF0485c-R1-1-A1;clustalpid=88.3802816901408;filterpid=88.3802816901408;queryCoverage=100.00;gene_type=protein;pid=88.42;query=PFF0485c;rank=R1-1-A1;est_cov=0.660798122065728;Name=PVX_113640;improved=1;replaced_genes=PVX_113640
CM000452	pfal_pviv_70_hybrid	mRNA	1617899	1619562	.	+	.	ID=rna_PFF0485c-R1-1-A1;Parent=PFF0485c-R1-1-A1
CM000452	pfal_pviv_70_hybrid	CDS	1617899	1617989	.	+	.	ID=cds_PFF0485c-R1-1-A1-1;Parent=rna_PFF0485c-R1-1-A1
CM000452	pfal_pviv_70_hybrid	CDS	1618158	1618285	.	+	.	ID=cds_PFF0485c-R1-1-A1-2;Parent=rna_PFF0485c-R1-1-A1
CM000452	pfal_pviv_70_hybrid	CDS	1618769	1619290	.	+	.	ID=cds_PFF0485c-R1-1-A1-3;Parent=rna_PFF0485c-R1-1-A1
CM000452	pfal_pviv_70_hybrid	CDS	1619452	1619562	.	+	.	ID=cds_PFF0485c-R1-1-A1-4;Parent=rna_PFF0485c-R1-1-A1
CM000454	pfal_pviv_70_hybrid	gene	384200	384766	65	-	.	ID=PFL0490c-R1-1-A1;clustalpid=68.7830687830688;filterpid=68.7830687830688;queryCoverage=100.00;gene_type=protein;pid=68.95;query=PFL0490c;rank=R1-1-A1;est_cov=1;Name=PVX_084520b;improved=1;replaced_genes=PVX_084520
CM000454	pfal_pviv_70_hybrid	mRNA	384200	384766	.	-	.	ID=rna_PFL0490c-R1-1-A1;Parent=PFL0490c-R1-1-A1
CM000454	pfal_pviv_70_hybrid	CDS	384200	384766	.	-	.	ID=cds_PFL0490c-R1-1-A1-1;Parent=rna_PFL0490c-R1-1-A1
CM000452	pfal_pviv_70_hybrid	gene	1591291	1592803	18.8025	-	.	ID=PFF0525w-R1-1-A1;clustalpid=61.6822429906542;filterpid=61.6822429906542;queryCoverage=87.04;gene_type=protein;truncated=1;pid=64.29;query=PFF0525w;rank=R1-1-A1;est_cov=0.99290780141844;Name=PVX_300008;improved=1
CM000452	pfal_pviv_70_hybrid	mRNA	1591291	1592803	.	-	.	ID=rna_PFF0525w-R1-1-A1;truncated=1;Parent=PFF0525w-R1-1-A1
CM000452	pfal_pviv_70_hybrid	CDS	1591291	1591387	.	-	.	ID=cds_PFF0525w-R1-1-A1-1;truncated=1;Parent=rna_PFF0525w-R1-1-A1
CM000452	pfal_pviv_70_hybrid	CDS	1592381	1592542	.	-	.	ID=cds_PFF0525w-R1-1-A1-2;truncated=1;Parent=rna_PFF0525w-R1-1-A1
CM000452	pfal_pviv_70_hybrid	CDS	1592781	1592803	.	-	.	ID=cds_PFF0525w-R1-1-A1-3;truncated=1;Parent=rna_PFF0525w-R1-1-A1
CM000445	pfal_pviv_70_hybrid	gene	417271	419942	129.701	+	.	ID=PFB0505c-R1-1-A1;clustalpid=73.474801061008;filterpid=73.474801061008;queryCoverage=100.00;gene_type=protein;pid=73.72;query=PFB0505c;rank=R1-1-A1;est_cov=0;Name=PVX_002960;improved=1;replaced_genes=PVX_002960
CM000445	pfal_pviv_70_hybrid	mRNA	417271	419942	.	+	.	ID=rna_PFB0505c-R1-1-A1;Parent=PFB0505c-R1-1-A1
CM000445	pfal_pviv_70_hybrid	CDS	417271	417433	.	+	.	ID=cds_PFB0505c-R1-1-A1-1;Parent=rna_PFB0505c-R1-1-A1
CM000445	pfal_pviv_70_hybrid	CDS	417675	417766	.	+	.	ID=cds_PFB0505c-R1-1-A1-2;Parent=rna_PFB0505c-R1-1-A1
CM000445	pfal_pviv_70_hybrid	CDS	417964	418095	.	+	.	ID=cds_PFB0505c-R1-1-A1-3;Parent=rna_PFB0505c-R1-1-A1
CM000445	pfal_pviv_70_hybrid	CDS	418579	418714	.	+	.	ID=cds_PFB0505c-R1-1-A1-4;Parent=rna_PFB0505c-R1-1-A1
CM000445	pfal_pviv_70_hybrid	CDS	418885	418998	.	+	.	ID=cds_PFB0505c-R1-1-A1-5;Parent=rna_PFB0505c-R1-1-A1
CM000445	pfal_pviv_70_hybrid	CDS	419095	419429	.	+	.	ID=cds_PFB0505c-R1-1-A1-6;Parent=rna_PFB0505c-R1-1-A1
CM000445	pfal_pviv_70_hybrid	CDS	419540	419608	.	+	.	ID=cds_PFB0505c-R1-1-A1-7;Parent=rna_PFB0505c-R1-1-A1
CM000445	pfal_pviv_70_hybrid	CDS	419853	419942	.	+	.	ID=cds_PFB0505c-R1-1-A1-8;Parent=rna_PFB0505c-R1-1-A1
CM000449	pfal_pviv_70_hybrid	gene	553280	554527	144.264	-	.	ID=PF10_0118-R1-1-A1;clustalpid=75.4521963824289;filterpid=75.4521963824289;queryCoverage=99.22;gene_type=protein;pid=77.02;query=PF10_0118;rank=R1-1-A1;est_cov=0;Name=PVX_094825;improved=1;replaced_genes=PVX_094825
CM000449	pfal_pviv_70_hybrid	mRNA	553280	554527	.	-	.	ID=rna_PF10_0118-R1-1-A1;Parent=PF10_0118-R1-1-A1
CM000449	pfal_pviv_70_hybrid	CDS	553280	553725	.	-	.	ID=cds_PF10_0118-R1-1-A1-1;Parent=rna_PF10_0118-R1-1-A1
CM000449	pfal_pviv_70_hybrid	CDS	553822	554527	.	-	.	ID=cds_PF10_0118-R1-1-A1-2;Parent=rna_PF10_0118-R1-1-A1
CM000455	pfal_pviv_70_hybrid	gene	1332476	1332787	40	+	.	ID=MAL8P1.114-R1-1-A1;clustalpid=76.9230769230769;filterpid=76.9230769230769;queryCoverage=100.00;gene_type=protein;pid=77.36;query=MAL8P1.114;rank=R1-1-A1;est_cov=1;Name=PVX_123305;improved=1;replaced_genes=PVX_123305
CM000455	pfal_pviv_70_hybrid	mRNA	1332476	1332787	.	+	.	ID=rna_MAL8P1.114-R1-1-A1;Parent=MAL8P1.114-R1-1-A1
CM000455	pfal_pviv_70_hybrid	CDS	1332476	1332787	.	+	.	ID=cds_MAL8P1.114-R1-1-A1-1;Parent=rna_MAL8P1.114-R1-1-A1
CM000455	pfal_pviv_70_hybrid	gene	578729	578929	22	-	.	ID=PF13_0069a-R1-1-A1;clustalpid=65.6716417910448;filterpid=65.6716417910448;queryCoverage=100.00;gene_type=protein;pid=67.16;query=PF13_0069a;rank=R1-1-A1;est_cov=0.766169154228856;Name=PVX_300030;improved=1
CM000455	pfal_pviv_70_hybrid	mRNA	578729	578929	.	-	.	ID=rna_PF13_0069a-R1-1-A1;Parent=PF13_0069a-R1-1-A1
CM000455	pfal_pviv_70_hybrid	CDS	578729	578929	.	-	.	ID=cds_PF13_0069a-R1-1-A1-1;Parent=rna_PF13_0069a-R1-1-A1
CM000449	pfal_pviv_70_hybrid	gene	1192102	1193911	60.5285	+	.	ID=PFC0582c-a-R1-1-A1;clustalpid=71.2121212121212;filterpid=71.2121212121212;queryCoverage=100.00;gene_type=protein;pid=67.59;query=PFC0582c-a;rank=R1-1-A1;est_cov=0.239057239057239;Name=PVX_119800;improved=1;replaced_genes=PVX_119800
CM000449	pfal_pviv_70_hybrid	mRNA	1192102	1193911	.	+	.	ID=rna_PFC0582c-a-R1-1-A1;Parent=PFC0582c-a-R1-1-A1
CM000449	pfal_pviv_70_hybrid	CDS	1192102	1192192	.	+	.	ID=cds_PFC0582c-a-R1-1-A1-1;Parent=rna_PFC0582c-a-R1-1-A1
CM000449	pfal_pviv_70_hybrid	CDS	1192393	1192445	.	+	.	ID=cds_PFC0582c-a-R1-1-A1-2;Parent=rna_PFC0582c-a-R1-1-A1
CM000449	pfal_pviv_70_hybrid	CDS	1192692	1192754	.	+	.	ID=cds_PFC0582c-a-R1-1-A1-3;Parent=rna_PFC0582c-a-R1-1-A1
CM000449	pfal_pviv_70_hybrid	CDS	1192862	1192942	.	+	.	ID=cds_PFC0582c-a-R1-1-A1-4;Parent=rna_PFC0582c-a-R1-1-A1
CM000449	pfal_pviv_70_hybrid	CDS	1193100	1193170	.	+	.	ID=cds_PFC0582c-a-R1-1-A1-5;Parent=rna_PFC0582c-a-R1-1-A1
CM000449	pfal_pviv_70_hybrid	CDS	1193332	1193357	.	+	.	ID=cds_PFC0582c-a-R1-1-A1-6;Parent=rna_PFC0582c-a-R1-1-A1
CM000449	pfal_pviv_70_hybrid	CDS	1193472	1193533	.	+	.	ID=cds_PFC0582c-a-R1-1-A1-7;Parent=rna_PFC0582c-a-R1-1-A1
CM000449	pfal_pviv_70_hybrid	CDS	1193765	1193911	.	+	.	ID=cds_PFC0582c-a-R1-1-A1-8;Parent=rna_PFC0582c-a-R1-1-A1
CM000450	pfal_pviv_70_hybrid	gene	504403	505603	56.8111	+	.	ID=PF11_0163-R1-1-A1;clustalpid=60;filterpid=60;queryCoverage=100.00;gene_type=protein;pid=60.31;query=PF11_0163;rank=R1-1-A1;est_cov=0.615277777777778;Name=PVX_091420;improved=1;replaced_genes=PVX_091420
CM000450	pfal_pviv_70_hybrid	mRNA	504403	505603	.	+	.	ID=rna_PF11_0163-R1-1-A1;Parent=PF11_0163-R1-1-A1
CM000450	pfal_pviv_70_hybrid	CDS	504403	504710	.	+	.	ID=cds_PF11_0163-R1-1-A1-1;Parent=rna_PF11_0163-R1-1-A1
CM000450	pfal_pviv_70_hybrid	CDS	504871	505087	.	+	.	ID=cds_PF11_0163-R1-1-A1-2;Parent=rna_PF11_0163-R1-1-A1
CM000450	pfal_pviv_70_hybrid	CDS	505272	505320	.	+	.	ID=cds_PF11_0163-R1-1-A1-3;Parent=rna_PF11_0163-R1-1-A1
CM000450	pfal_pviv_70_hybrid	CDS	505458	505603	.	+	.	ID=cds_PF11_0163-R1-1-A1-4;Parent=rna_PF11_0163-R1-1-A1
CM000451	pfal_pviv_70_hybrid	gene	753913	755828	156.373	+	.	ID=PFE0700c-R1-1-A1;clustalpid=73.953488372093;filterpid=73.953488372093;queryCoverage=100.00;gene_type=protein;pid=74.37;query=PFE0700c;rank=R1-1-A1;est_cov=0.414141414141414;Name=PVX_080540;improved=1;replaced_genes=PVX_080540
CM000451	pfal_pviv_70_hybrid	mRNA	753913	755828	.	+	.	ID=rna_PFE0700c-R1-1-A1;Parent=PFE0700c-R1-1-A1
CM000451	pfal_pviv_70_hybrid	CDS	753913	753950	.	+	.	ID=cds_PFE0700c-R1-1-A1-1;Parent=rna_PFE0700c-R1-1-A1
CM000451	pfal_pviv_70_hybrid	CDS	754110	754187	.	+	.	ID=cds_PFE0700c-R1-1-A1-2;Parent=rna_PFE0700c-R1-1-A1
CM000451	pfal_pviv_70_hybrid	CDS	754288	754399	.	+	.	ID=cds_PFE0700c-R1-1-A1-3;Parent=rna_PFE0700c-R1-1-A1
CM000451	pfal_pviv_70_hybrid	CDS	754544	754799	.	+	.	ID=cds_PFE0700c-R1-1-A1-4;Parent=rna_PFE0700c-R1-1-A1
CM000451	pfal_pviv_70_hybrid	CDS	754905	755609	.	+	.	ID=cds_PFE0700c-R1-1-A1-5;Parent=rna_PFE0700c-R1-1-A1
CM000451	pfal_pviv_70_hybrid	CDS	755731	755828	.	+	.	ID=cds_PFE0700c-R1-1-A1-6;Parent=rna_PFE0700c-R1-1-A1
CM000455	pfal_pviv_70_hybrid	gene	1425277	1425816	38	-	.	ID=PFL0695c-R1-1-A1;clustalpid=64;filterpid=64;queryCoverage=100.00;gene_type=protein;pid=64.89;query=PFL0695c;rank=R1-1-A1;est_cov=1;Name=PVX_300025;improved=1
CM000455	pfal_pviv_70_hybrid	mRNA	1425277	1425816	.	-	.	ID=rna_PFL0695c-R1-1-A1;Parent=PFL0695c-R1-1-A1
CM000455	pfal_pviv_70_hybrid	CDS	1425277	1425324	.	-	.	ID=cds_PFL0695c-R1-1-A1-1;Parent=rna_PFL0695c-R1-1-A1
CM000455	pfal_pviv_70_hybrid	CDS	1425490	1425816	.	-	.	ID=cds_PFL0695c-R1-1-A1-2;Parent=rna_PFL0695c-R1-1-A1
CM000455	pfal_pviv_70_hybrid	gene	1450979	1452068	20.5	-	.	ID=PFL0746c-R1-1-A1;clustalpid=74.2857142857143;filterpid=74.2857142857143;queryCoverage=98.55;gene_type=protein;pid=74.65;query=PFL0746c;rank=R1-1-A1;est_cov=0.75;Name=PVX_300027;improved=1
CM000455	pfal_pviv_70_hybrid	mRNA	1450979	1452068	.	-	.	ID=rna_PFL0746c-R1-1-A1;Parent=PFL0746c-R1-1-A1
CM000455	pfal_pviv_70_hybrid	CDS	1450979	1451029	.	-	.	ID=cds_PFL0746c-R1-1-A1-1;Parent=rna_PFL0746c-R1-1-A1
CM000455	pfal_pviv_70_hybrid	CDS	1451685	1451783	.	-	.	ID=cds_PFL0746c-R1-1-A1-2;Parent=rna_PFL0746c-R1-1-A1
CM000455	pfal_pviv_70_hybrid	CDS	1452015	1452068	.	-	.	ID=cds_PFL0746c-R1-1-A1-3;Parent=rna_PFL0746c-R1-1-A1
CM000446	pfal_pviv_70_hybrid	gene	749553	750532	37.5307	-	.	ID=PFD0692c-R1-1-A1;clustalpid=60;filterpid=60;queryCoverage=100.00;gene_type=protein;pid=61.11;query=PFD0692c;rank=R1-1-A1;est_cov=0;Name=PVX_300003;improved=1
CM000446	pfal_pviv_70_hybrid	mRNA	749553	750532	.	-	.	ID=rna_PFD0692c-R1-1-A1;Parent=PFD0692c-R1-1-A1
CM000446	pfal_pviv_70_hybrid	CDS	749553	749565	.	-	.	ID=cds_PFD0692c-R1-1-A1-1;Parent=rna_PFD0692c-R1-1-A1
CM000446	pfal_pviv_70_hybrid	CDS	749677	749779	.	-	.	ID=cds_PFD0692c-R1-1-A1-2;Parent=rna_PFD0692c-R1-1-A1
CM000446	pfal_pviv_70_hybrid	CDS	749914	750084	.	-	.	ID=cds_PFD0692c-R1-1-A1-3;Parent=rna_PFD0692c-R1-1-A1
CM000446	pfal_pviv_70_hybrid	CDS	750242	750374	.	-	.	ID=cds_PFD0692c-R1-1-A1-4;Parent=rna_PFD0692c-R1-1-A1
CM000446	pfal_pviv_70_hybrid	CDS	750503	750532	.	-	.	ID=cds_PFD0692c-R1-1-A1-5;Parent=rna_PFD0692c-R1-1-A1
CM000449	pfal_pviv_70_hybrid	gene	1082768	1084210	109.721	+	.	ID=PFC0725c-R1-1-A1;clustalpid=72.2929936305732;filterpid=72.2929936305732;queryCoverage=100.00;gene_type=protein;pid=71.99;query=PFC0725c;rank=R1-1-A1;est_cov=0.88604898828541;Name=PVX_095405;improved=1;replaced_genes=PVX_095405
CM000449	pfal_pviv_70_hybrid	mRNA	1082768	1084210	.	+	.	ID=rna_PFC0725c-R1-1-A1;Parent=PFC0725c-R1-1-A1
CM000449	pfal_pviv_70_hybrid	CDS	1082768	1082957	.	+	.	ID=cds_PFC0725c-R1-1-A1-1;Parent=rna_PFC0725c-R1-1-A1
CM000449	pfal_pviv_70_hybrid	CDS	1083154	1083758	.	+	.	ID=cds_PFC0725c-R1-1-A1-2;Parent=rna_PFC0725c-R1-1-A1
CM000449	pfal_pviv_70_hybrid	CDS	1083914	1084020	.	+	.	ID=cds_PFC0725c-R1-1-A1-3;Parent=rna_PFC0725c-R1-1-A1
CM000449	pfal_pviv_70_hybrid	CDS	1084174	1084210	.	+	.	ID=cds_PFC0725c-R1-1-A1-4;Parent=rna_PFC0725c-R1-1-A1
CM000455	pfal_pviv_70_hybrid	gene	726214	729419	105.642	-	.	ID=MAL13P1.84-R1-1-A1;clustalpid=75.7961783439491;filterpid=75.7961783439491;queryCoverage=97.45;gene_type=protein;truncated=1;pid=76.42;query=MAL13P1.84;rank=R1-1-A1;est_cov=0.416122004357298;Name=PVX_122625;improved=1;replaced_genes=PVX_122625
CM000455	pfal_pviv_70_hybrid	mRNA	726214	729419	.	-	.	ID=rna_MAL13P1.84-R1-1-A1;truncated=1;Parent=MAL13P1.84-R1-1-A1
CM000455	pfal_pviv_70_hybrid	CDS	726214	726271	.	-	.	ID=cds_MAL13P1.84-R1-1-A1-1;truncated=1;Parent=rna_MAL13P1.84-R1-1-A1
CM000455	pfal_pviv_70_hybrid	CDS	726444	726485	.	-	.	ID=cds_MAL13P1.84-R1-1-A1-2;truncated=1;Parent=rna_MAL13P1.84-R1-1-A1
CM000455	pfal_pviv_70_hybrid	CDS	726741	726823	.	-	.	ID=cds_MAL13P1.84-R1-1-A1-3;truncated=1;Parent=rna_MAL13P1.84-R1-1-A1
CM000455	pfal_pviv_70_hybrid	CDS	726941	726983	.	-	.	ID=cds_MAL13P1.84-R1-1-A1-4;truncated=1;Parent=rna_MAL13P1.84-R1-1-A1
CM000455	pfal_pviv_70_hybrid	CDS	727094	727153	.	-	.	ID=cds_MAL13P1.84-R1-1-A1-5;truncated=1;Parent=rna_MAL13P1.84-R1-1-A1
CM000455	pfal_pviv_70_hybrid	CDS	727363	727432	.	-	.	ID=cds_MAL13P1.84-R1-1-A1-6;truncated=1;Parent=rna_MAL13P1.84-R1-1-A1
CM000455	pfal_pviv_70_hybrid	CDS	727687	727791	.	-	.	ID=cds_MAL13P1.84-R1-1-A1-7;truncated=1;Parent=rna_MAL13P1.84-R1-1-A1
CM000455	pfal_pviv_70_hybrid	CDS	727882	727927	.	-	.	ID=cds_MAL13P1.84-R1-1-A1-8;truncated=1;Parent=rna_MAL13P1.84-R1-1-A1
CM000455	pfal_pviv_70_hybrid	CDS	728086	728161	.	-	.	ID=cds_MAL13P1.84-R1-1-A1-9;truncated=1;Parent=rna_MAL13P1.84-R1-1-A1
CM000455	pfal_pviv_70_hybrid	CDS	728559	728750	.	-	.	ID=cds_MAL13P1.84-R1-1-A1-10;truncated=1;Parent=rna_MAL13P1.84-R1-1-A1
CM000455	pfal_pviv_70_hybrid	CDS	728934	729053	.	-	.	ID=cds_MAL13P1.84-R1-1-A1-11;truncated=1;Parent=rna_MAL13P1.84-R1-1-A1
CM000455	pfal_pviv_70_hybrid	CDS	729397	729419	.	-	.	ID=cds_MAL13P1.84-R1-1-A1-12;truncated=1;Parent=rna_MAL13P1.84-R1-1-A1
CM000455	pfal_pviv_70_hybrid	gene	984923	986019	74.5445	-	.	ID=PF07_0052-R1-1-A1;clustalpid=69.2622950819672;filterpid=69.2622950819672;queryCoverage=100.00;gene_type=protein;pid=68.30;query=PF07_0052;rank=R1-1-A1;est_cov=0.382716049382716;Name=PVX_122915;improved=1;replaced_genes=PVX_122915
CM000455	pfal_pviv_70_hybrid	mRNA	984923	986019	.	-	.	ID=rna_PF07_0052-R1-1-A1;Parent=PF07_0052-R1-1-A1
CM000455	pfal_pviv_70_hybrid	CDS	984923	984955	.	-	.	ID=cds_PF07_0052-R1-1-A1-1;Parent=rna_PF07_0052-R1-1-A1
CM000455	pfal_pviv_70_hybrid	CDS	985324	986019	.	-	.	ID=cds_PF07_0052-R1-1-A1-2;Parent=rna_PF07_0052-R1-1-A1
CM000447	pfal_pviv_70_hybrid	gene	135599	136816	51.5	-	.	ID=PF10_0179a-R1-1-A1;clustalpid=98.1981981981982;filterpid=98.1981981981982;queryCoverage=100.00;gene_type=protein;pid=98.20;query=PF10_0179a;rank=R1-1-A1;est_cov=1;Name=PVX_001785;improved=1;replaced_genes=PVX_001785
CM000447	pfal_pviv_70_hybrid	mRNA	135599	136816	.	-	.	ID=rna_PF10_0179a-R1-1-A1;Parent=PF10_0179a-R1-1-A1
CM000447	pfal_pviv_70_hybrid	CDS	135599	135685	.	-	.	ID=cds_PF10_0179a-R1-1-A1-1;Parent=rna_PF10_0179a-R1-1-A1
CM000447	pfal_pviv_70_hybrid	CDS	135891	135968	.	-	.	ID=cds_PF10_0179a-R1-1-A1-2;Parent=rna_PF10_0179a-R1-1-A1
CM000447	pfal_pviv_70_hybrid	CDS	136153	136265	.	-	.	ID=cds_PF10_0179a-R1-1-A1-3;Parent=rna_PF10_0179a-R1-1-A1
CM000447	pfal_pviv_70_hybrid	CDS	136561	136599	.	-	.	ID=cds_PF10_0179a-R1-1-A1-4;Parent=rna_PF10_0179a-R1-1-A1
CM000447	pfal_pviv_70_hybrid	CDS	136801	136816	.	-	.	ID=cds_PF10_0179a-R1-1-A1-5;Parent=rna_PF10_0179a-R1-1-A1
CM000447	pfal_pviv_70_hybrid	gene	185785	193294	394.283	-	.	ID=PF10_0188-R1-1-A1;clustalpid=66.693354683747;filterpid=66.693354683747;queryCoverage=97.34;gene_type=protein;pid=67.32;query=PF10_0188;rank=R1-1-A1;est_cov=0.129139072847682;Name=PVX_001840;improved=1;replaced_genes=PVX_001840
CM000447	pfal_pviv_70_hybrid	mRNA	185785	193294	.	-	.	ID=rna_PF10_0188-R1-1-A1;Parent=PF10_0188-R1-1-A1
CM000447	pfal_pviv_70_hybrid	CDS	185785	185943	.	-	.	ID=cds_PF10_0188-R1-1-A1-1;Parent=rna_PF10_0188-R1-1-A1
CM000447	pfal_pviv_70_hybrid	CDS	186081	186216	.	-	.	ID=cds_PF10_0188-R1-1-A1-2;Parent=rna_PF10_0188-R1-1-A1
CM000447	pfal_pviv_70_hybrid	CDS	186319	186533	.	-	.	ID=cds_PF10_0188-R1-1-A1-3;Parent=rna_PF10_0188-R1-1-A1
CM000447	pfal_pviv_70_hybrid	CDS	186719	186805	.	-	.	ID=cds_PF10_0188-R1-1-A1-4;Parent=rna_PF10_0188-R1-1-A1
CM000447	pfal_pviv_70_hybrid	CDS	187014	187151	.	-	.	ID=cds_PF10_0188-R1-1-A1-5;Parent=rna_PF10_0188-R1-1-A1
CM000447	pfal_pviv_70_hybrid	CDS	187298	187461	.	-	.	ID=cds_PF10_0188-R1-1-A1-6;Parent=rna_PF10_0188-R1-1-A1
CM000447	pfal_pviv_70_hybrid	CDS	187657	187903	.	-	.	ID=cds_PF10_0188-R1-1-A1-7;Parent=rna_PF10_0188-R1-1-A1
CM000447	pfal_pviv_70_hybrid	CDS	188056	188136	.	-	.	ID=cds_PF10_0188-R1-1-A1-8;Parent=rna_PF10_0188-R1-1-A1
CM000447	pfal_pviv_70_hybrid	CDS	188249	188324	.	-	.	ID=cds_PF10_0188-R1-1-A1-9;Parent=rna_PF10_0188-R1-1-A1
CM000447	pfal_pviv_70_hybrid	CDS	188462	188580	.	-	.	ID=cds_PF10_0188-R1-1-A1-10;Parent=rna_PF10_0188-R1-1-A1
CM000447	pfal_pviv_70_hybrid	CDS	188805	188869	.	-	.	ID=cds_PF10_0188-R1-1-A1-11;Parent=rna_PF10_0188-R1-1-A1
CM000447	pfal_pviv_70_hybrid	CDS	188970	189176	.	-	.	ID=cds_PF10_0188-R1-1-A1-12;Parent=rna_PF10_0188-R1-1-A1
CM000447	pfal_pviv_70_hybrid	CDS	189418	189538	.	-	.	ID=cds_PF10_0188-R1-1-A1-13;Parent=rna_PF10_0188-R1-1-A1
CM000447	pfal_pviv_70_hybrid	CDS	189653	189766	.	-	.	ID=cds_PF10_0188-R1-1-A1-14;Parent=rna_PF10_0188-R1-1-A1
CM000447	pfal_pviv_70_hybrid	CDS	189851	189935	.	-	.	ID=cds_PF10_0188-R1-1-A1-15;Parent=rna_PF10_0188-R1-1-A1
CM000447	pfal_pviv_70_hybrid	CDS	190040	190165	.	-	.	ID=cds_PF10_0188-R1-1-A1-16;Parent=rna_PF10_0188-R1-1-A1
CM000447	pfal_pviv_70_hybrid	CDS	190403	190725	.	-	.	ID=cds_PF10_0188-R1-1-A1-17;Parent=rna_PF10_0188-R1-1-A1
CM000447	pfal_pviv_70_hybrid	CDS	190925	191126	.	-	.	ID=cds_PF10_0188-R1-1-A1-18;Parent=rna_PF10_0188-R1-1-A1
CM000447	pfal_pviv_70_hybrid	CDS	191288	191395	.	-	.	ID=cds_PF10_0188-R1-1-A1-19;Parent=rna_PF10_0188-R1-1-A1
CM000447	pfal_pviv_70_hybrid	CDS	191559	191850	.	-	.	ID=cds_PF10_0188-R1-1-A1-20;Parent=rna_PF10_0188-R1-1-A1
CM000447	pfal_pviv_70_hybrid	CDS	191979	192060	.	-	.	ID=cds_PF10_0188-R1-1-A1-21;Parent=rna_PF10_0188-R1-1-A1
CM000447	pfal_pviv_70_hybrid	CDS	192173	192337	.	-	.	ID=cds_PF10_0188-R1-1-A1-22;Parent=rna_PF10_0188-R1-1-A1
CM000447	pfal_pviv_70_hybrid	CDS	192552	192655	.	-	.	ID=cds_PF10_0188-R1-1-A1-23;Parent=rna_PF10_0188-R1-1-A1
CM000447	pfal_pviv_70_hybrid	CDS	192826	192952	.	-	.	ID=cds_PF10_0188-R1-1-A1-24;Parent=rna_PF10_0188-R1-1-A1
CM000447	pfal_pviv_70_hybrid	CDS	193214	193294	.	-	.	ID=cds_PF10_0188-R1-1-A1-25;Parent=rna_PF10_0188-R1-1-A1
CM000454	pfal_pviv_70_hybrid	gene	1212814	1214283	199.914	-	.	ID=PF14_0191-R1-1-A1;clustalpid=74.2632612966601;filterpid=74.2632612966601;queryCoverage=96.27;gene_type=protein;pid=76.58;query=PF14_0191;rank=R1-1-A1;est_cov=0.695918367346939;Name=PVX_300039;improved=1
CM000454	pfal_pviv_70_hybrid	mRNA	1212814	1214283	.	-	.	ID=rna_PF14_0191-R1-1-A1;Parent=PF14_0191-R1-1-A1
CM000454	pfal_pviv_70_hybrid	CDS	1212814	1214283	.	-	.	ID=cds_PF14_0191-R1-1-A1-1;Parent=rna_PF14_0191-R1-1-A1
CM000449	pfal_pviv_70_hybrid	gene	916889	918555	95.5525	-	.	ID=PFC0890w-R1-1-A1;clustalpid=91.4027149321267;filterpid=91.4027149321267;queryCoverage=100.00;gene_type=protein;pid=91.93;query=PFC0890w;rank=R1-1-A1;est_cov=1;Name=PVX_095230;improved=1;replaced_genes=PVX_095230
CM000449	pfal_pviv_70_hybrid	mRNA	916889	918555	.	-	.	ID=rna_PFC0890w-R1-1-A1;Parent=PFC0890w-R1-1-A1
CM000449	pfal_pviv_70_hybrid	CDS	916889	916999	.	-	.	ID=cds_PFC0890w-R1-1-A1-1;Parent=rna_PFC0890w-R1-1-A1
CM000449	pfal_pviv_70_hybrid	CDS	917198	917241	.	-	.	ID=cds_PFC0890w-R1-1-A1-2;Parent=rna_PFC0890w-R1-1-A1
CM000449	pfal_pviv_70_hybrid	CDS	917369	917515	.	-	.	ID=cds_PFC0890w-R1-1-A1-3;Parent=rna_PFC0890w-R1-1-A1
CM000449	pfal_pviv_70_hybrid	CDS	917692	917778	.	-	.	ID=cds_PFC0890w-R1-1-A1-4;Parent=rna_PFC0890w-R1-1-A1
CM000449	pfal_pviv_70_hybrid	CDS	917905	918011	.	-	.	ID=cds_PFC0890w-R1-1-A1-5;Parent=rna_PFC0890w-R1-1-A1
CM000449	pfal_pviv_70_hybrid	CDS	918389	918555	.	-	.	ID=cds_PFC0890w-R1-1-A1-6;Parent=rna_PFC0890w-R1-1-A1
CM000449	pfal_pviv_70_hybrid	gene	890527	891742	49.0211	+	.	ID=PFC0911c-R1-1-A1;clustalpid=84.0909090909091;filterpid=84.0909090909091;queryCoverage=100.00;gene_type=protein;pid=84.09;query=PFC0911c;rank=R1-1-A1;est_cov=1;Name=PVX_095205;improved=1;replaced_genes=PVX_095205
CM000449	pfal_pviv_70_hybrid	mRNA	890527	891742	.	+	.	ID=rna_PFC0911c-R1-1-A1;Parent=PFC0911c-R1-1-A1
CM000449	pfal_pviv_70_hybrid	CDS	890527	890598	.	+	.	ID=cds_PFC0911c-R1-1-A1-1;Parent=rna_PFC0911c-R1-1-A1
CM000449	pfal_pviv_70_hybrid	CDS	890727	890839	.	+	.	ID=cds_PFC0911c-R1-1-A1-2;Parent=rna_PFC0911c-R1-1-A1
CM000449	pfal_pviv_70_hybrid	CDS	891027	891060	.	+	.	ID=cds_PFC0911c-R1-1-A1-3;Parent=rna_PFC0911c-R1-1-A1
CM000449	pfal_pviv_70_hybrid	CDS	891284	891352	.	+	.	ID=cds_PFC0911c-R1-1-A1-4;Parent=rna_PFC0911c-R1-1-A1
CM000449	pfal_pviv_70_hybrid	CDS	891635	891742	.	+	.	ID=cds_PFC0911c-R1-1-A1-5;Parent=rna_PFC0911c-R1-1-A1
CM000447	pfal_pviv_70_hybrid	gene	260267	262619	180.648	+	.	ID=PF10_0208-R1-1-A1;clustalpid=67.5347222222222;filterpid=67.5347222222222;queryCoverage=100.00;gene_type=protein;pid=69.10;query=PF10_0208;rank=R1-1-A1;est_cov=0.426666666666667;Name=PVX_001935;improved=1;replaced_genes=PVX_001935
CM000447	pfal_pviv_70_hybrid	mRNA	260267	262619	.	+	.	ID=rna_PF10_0208-R1-1-A1;Parent=PF10_0208-R1-1-A1
CM000447	pfal_pviv_70_hybrid	CDS	260267	260359	.	+	.	ID=cds_PF10_0208-R1-1-A1-1;Parent=rna_PF10_0208-R1-1-A1
CM000447	pfal_pviv_70_hybrid	CDS	260515	260898	.	+	.	ID=cds_PF10_0208-R1-1-A1-2;Parent=rna_PF10_0208-R1-1-A1
CM000447	pfal_pviv_70_hybrid	CDS	261082	261188	.	+	.	ID=cds_PF10_0208-R1-1-A1-3;Parent=rna_PF10_0208-R1-1-A1
CM000447	pfal_pviv_70_hybrid	CDS	261381	262259	.	+	.	ID=cds_PF10_0208-R1-1-A1-4;Parent=rna_PF10_0208-R1-1-A1
CM000447	pfal_pviv_70_hybrid	CDS	262358	262619	.	+	.	ID=cds_PF10_0208-R1-1-A1-5;Parent=rna_PF10_0208-R1-1-A1
CM000454	pfal_pviv_70_hybrid	gene	1160664	1161201	44.54	+	.	ID=PF14_0205-R1-1-A1;clustalpid=72;filterpid=72;queryCoverage=100.00;gene_type=protein;pid=72.80;query=PF14_0205;rank=R1-1-A1;est_cov=0.837333333333333;Name=PVX_085420;improved=1;replaced_genes=PVX_085420
CM000454	pfal_pviv_70_hybrid	mRNA	1160664	1161201	.	+	.	ID=rna_PF14_0205-R1-1-A1;Parent=PF14_0205-R1-1-A1
CM000454	pfal_pviv_70_hybrid	CDS	1160664	1160798	.	+	.	ID=cds_PF14_0205-R1-1-A1-1;Parent=rna_PF14_0205-R1-1-A1
CM000454	pfal_pviv_70_hybrid	CDS	1160962	1161201	.	+	.	ID=cds_PF14_0205-R1-1-A1-2;Parent=rna_PF14_0205-R1-1-A1
CM000453	pfal_pviv_70_hybrid	gene	1287498	1288731	96.3493	-	.	ID=PF13_0124-R1-1-A1;clustalpid=77.4809160305344;filterpid=77.4809160305344;queryCoverage=100.00;gene_type=protein;pid=77.53;query=PF13_0124;rank=R1-1-A1;est_cov=0.180769230769231;Name=PVX_116780;improved=1;replaced_genes=PVX_116780
CM000453	pfal_pviv_70_hybrid	mRNA	1287498	1288731	.	-	.	ID=rna_PF13_0124-R1-1-A1;Parent=PF13_0124-R1-1-A1
CM000453	pfal_pviv_70_hybrid	CDS	1287498	1287589	.	-	.	ID=cds_PF13_0124-R1-1-A1-1;Parent=rna_PF13_0124-R1-1-A1
CM000453	pfal_pviv_70_hybrid	CDS	1287770	1287833	.	-	.	ID=cds_PF13_0124-R1-1-A1-2;Parent=rna_PF13_0124-R1-1-A1
CM000453	pfal_pviv_70_hybrid	CDS	1287971	1288049	.	-	.	ID=cds_PF13_0124-R1-1-A1-3;Parent=rna_PF13_0124-R1-1-A1
CM000453	pfal_pviv_70_hybrid	CDS	1288187	1288731	.	-	.	ID=cds_PF13_0124-R1-1-A1-4;Parent=rna_PF13_0124-R1-1-A1
CM000455	pfal_pviv_70_hybrid	gene	1768330	1770179	72.8348	-	.	ID=PFL1095c-R1-1-A1;clustalpid=64.1509433962264;filterpid=64.1509433962264;queryCoverage=98.86;gene_type=protein;pid=63.29;query=PFL1095c;rank=R1-1-A1;est_cov=0.951282051282051;Name=PVX_123770;improved=1;replaced_genes=PVX_123770
CM000455	pfal_pviv_70_hybrid	mRNA	1768330	1770179	.	-	.	ID=rna_PFL1095c-R1-1-A1;Parent=PFL1095c-R1-1-A1
CM000455	pfal_pviv_70_hybrid	CDS	1768330	1768450	.	-	.	ID=cds_PFL1095c-R1-1-A1-1;Parent=rna_PFL1095c-R1-1-A1
CM000455	pfal_pviv_70_hybrid	CDS	1768614	1768678	.	-	.	ID=cds_PFL1095c-R1-1-A1-2;Parent=rna_PFL1095c-R1-1-A1
CM000455	pfal_pviv_70_hybrid	CDS	1768767	1768880	.	-	.	ID=cds_PFL1095c-R1-1-A1-3;Parent=rna_PFL1095c-R1-1-A1
CM000455	pfal_pviv_70_hybrid	CDS	1769140	1769342	.	-	.	ID=cds_PFL1095c-R1-1-A1-4;Parent=rna_PFL1095c-R1-1-A1
CM000455	pfal_pviv_70_hybrid	CDS	1769629	1769713	.	-	.	ID=cds_PFL1095c-R1-1-A1-5;Parent=rna_PFL1095c-R1-1-A1
CM000455	pfal_pviv_70_hybrid	CDS	1769854	1769919	.	-	.	ID=cds_PFL1095c-R1-1-A1-6;Parent=rna_PFL1095c-R1-1-A1
CM000455	pfal_pviv_70_hybrid	CDS	1770054	1770179	.	-	.	ID=cds_PFL1095c-R1-1-A1-7;Parent=rna_PFL1095c-R1-1-A1
AAKM01000993	pfal_pviv_70_hybrid	gene	220	870	75.07	-	.	ID=PFC0975c-R2-2-A1;clustalpid=70.6422018348624;filterpid=70.6422018348624;queryCoverage=100.00;gene_type=protein;pid=71.23;query=PFC0975c;rank=R2-2-A1;est_cov=0;Name=PVX_300002;improved=1
AAKM01000993	pfal_pviv_70_hybrid	mRNA	220	870	.	-	.	ID=rna_PFC0975c-R2-2-A1;Parent=PFC0975c-R2-2-A1
AAKM01000993	pfal_pviv_70_hybrid	CDS	220	870	.	-	.	ID=cds_PFC0975c-R2-2-A1-1;Parent=rna_PFC0975c-R2-2-A1
AAKM01001127	pfal_pviv_70_hybrid	gene	58	906	89	-	.	ID=PF10_0220-R3-4-A1;clustalpid=66.4406779661017;filterpid=66.4406779661017;queryCoverage=100.00;gene_type=protein;pid=67.77;query=PF10_0220;rank=R3-4-A1;est_cov=0;Name=PVX_300019;improved=1
AAKM01001127	pfal_pviv_70_hybrid	mRNA	58	906	.	-	.	ID=rna_PF10_0220-R3-4-A1;Parent=PF10_0220-R3-4-A1
AAKM01001127	pfal_pviv_70_hybrid	CDS	58	906	.	-	.	ID=cds_PF10_0220-R3-4-A1-1;Parent=rna_PF10_0220-R3-4-A1
CM000452	pfal_pviv_70_hybrid	gene	1055697	1055963	36.5	-	.	ID=PFF1180w-R1-1-A1;clustalpid=82.0224719101124;filterpid=82.0224719101124;queryCoverage=100.00;gene_type=protein;pid=81.32;query=PFF1180w;rank=R1-1-A1;est_cov=0;Name=PVX_300007;improved=1
CM000452	pfal_pviv_70_hybrid	mRNA	1055697	1055963	.	-	.	ID=rna_PFF1180w-R1-1-A1;Parent=PFF1180w-R1-1-A1
CM000452	pfal_pviv_70_hybrid	CDS	1055697	1055963	.	-	.	ID=cds_PFF1180w-R1-1-A1-1;Parent=rna_PFF1180w-R1-1-A1
CM000448	pfal_pviv_70_hybrid	gene	953164	954884	61.1283	+	.	ID=PFI1225w-R1-1-A1;clustalpid=64.7058823529412;filterpid=64.7058823529412;queryCoverage=99.55;gene_type=protein;pid=64.38;query=PFI1225w;rank=R1-1-A1;est_cov=0;Name=PVX_099665;improved=1;replaced_genes=PVX_099665
CM000448	pfal_pviv_70_hybrid	mRNA	953164	954884	.	+	.	ID=rna_PFI1225w-R1-1-A1;Parent=PFI1225w-R1-1-A1
CM000448	pfal_pviv_70_hybrid	CDS	953164	953232	.	+	.	ID=cds_PFI1225w-R1-1-A1-1;Parent=rna_PFI1225w-R1-1-A1
CM000448	pfal_pviv_70_hybrid	CDS	953384	953509	.	+	.	ID=cds_PFI1225w-R1-1-A1-2;Parent=rna_PFI1225w-R1-1-A1
CM000448	pfal_pviv_70_hybrid	CDS	953629	953680	.	+	.	ID=cds_PFI1225w-R1-1-A1-3;Parent=rna_PFI1225w-R1-1-A1
CM000448	pfal_pviv_70_hybrid	CDS	953811	953863	.	+	.	ID=cds_PFI1225w-R1-1-A1-4;Parent=rna_PFI1225w-R1-1-A1
CM000448	pfal_pviv_70_hybrid	CDS	953987	954040	.	+	.	ID=cds_PFI1225w-R1-1-A1-5;Parent=rna_PFI1225w-R1-1-A1
CM000448	pfal_pviv_70_hybrid	CDS	954150	954203	.	+	.	ID=cds_PFI1225w-R1-1-A1-6;Parent=rna_PFI1225w-R1-1-A1
CM000448	pfal_pviv_70_hybrid	CDS	954315	954396	.	+	.	ID=cds_PFI1225w-R1-1-A1-7;Parent=rna_PFI1225w-R1-1-A1
CM000448	pfal_pviv_70_hybrid	CDS	954623	954730	.	+	.	ID=cds_PFI1225w-R1-1-A1-8;Parent=rna_PFI1225w-R1-1-A1
CM000448	pfal_pviv_70_hybrid	CDS	954826	954884	.	+	.	ID=cds_PFI1225w-R1-1-A1-9;Parent=rna_PFI1225w-R1-1-A1
CM000454	pfal_pviv_70_hybrid	gene	1015550	1016489	45.8585	+	.	ID=PF14_0243b-R1-1-A1;clustalpid=62.1621621621622;filterpid=62.1621621621622;queryCoverage=100.00;gene_type=protein;pid=62.50;query=PF14_0243b;rank=R1-1-A1;est_cov=0.261261261261261;Name=PVX_085210a;improved=1;replaced_genes=PVX_085210
CM000454	pfal_pviv_70_hybrid	mRNA	1015550	1016489	.	+	.	ID=rna_PF14_0243b-R1-1-A1;Parent=PF14_0243b-R1-1-A1
CM000454	pfal_pviv_70_hybrid	CDS	1015550	1015658	.	+	.	ID=cds_PF14_0243b-R1-1-A1-1;Parent=rna_PF14_0243b-R1-1-A1
CM000454	pfal_pviv_70_hybrid	CDS	1015839	1016057	.	+	.	ID=cds_PF14_0243b-R1-1-A1-2;Parent=rna_PF14_0243b-R1-1-A1
CM000454	pfal_pviv_70_hybrid	CDS	1016374	1016489	.	+	.	ID=cds_PF14_0243b-R1-1-A1-3;Parent=rna_PF14_0243b-R1-1-A1
CM000454	pfal_pviv_70_hybrid	gene	968673	973886	598.63	-	.	ID=PF14_0252-R1-1-A1;clustalpid=83.4224598930481;filterpid=83.4224598930481;queryCoverage=100.00;gene_type=protein;pid=83.69;query=PF14_0252;rank=R1-1-A1;est_cov=0;Name=PVX_085170;improved=1;replaced_genes=PVX_085170
CM000454	pfal_pviv_70_hybrid	mRNA	968673	973886	.	-	.	ID=rna_PF14_0252-R1-1-A1;Parent=PF14_0252-R1-1-A1
CM000454	pfal_pviv_70_hybrid	CDS	968673	968726	.	-	.	ID=cds_PF14_0252-R1-1-A1-1;Parent=rna_PF14_0252-R1-1-A1
CM000454	pfal_pviv_70_hybrid	CDS	968873	968978	.	-	.	ID=cds_PF14_0252-R1-1-A1-2;Parent=rna_PF14_0252-R1-1-A1
CM000454	pfal_pviv_70_hybrid	CDS	969150	969265	.	-	.	ID=cds_PF14_0252-R1-1-A1-3;Parent=rna_PF14_0252-R1-1-A1
CM000454	pfal_pviv_70_hybrid	CDS	969423	969558	.	-	.	ID=cds_PF14_0252-R1-1-A1-4;Parent=rna_PF14_0252-R1-1-A1
CM000454	pfal_pviv_70_hybrid	CDS	969648	969712	.	-	.	ID=cds_PF14_0252-R1-1-A1-5;Parent=rna_PF14_0252-R1-1-A1
CM000454	pfal_pviv_70_hybrid	CDS	969812	970028	.	-	.	ID=cds_PF14_0252-R1-1-A1-6;Parent=rna_PF14_0252-R1-1-A1
CM000454	pfal_pviv_70_hybrid	CDS	970141	973886	.	-	.	ID=cds_PF14_0252-R1-1-A1-7;Parent=rna_PF14_0252-R1-1-A1
CM000446	pfal_pviv_70_hybrid	gene	308232	309208	60.0159	-	.	ID=MAL8P1.27-R1-1-A1;clustalpid=69.8324022346369;filterpid=69.8324022346369;queryCoverage=100.00;gene_type=protein;pid=71.04;query=MAL8P1.27;rank=R1-1-A1;est_cov=0;Name=PVX_089095;improved=1;replaced_genes=PVX_089095
CM000446	pfal_pviv_70_hybrid	mRNA	308232	309208	.	-	.	ID=rna_MAL8P1.27-R1-1-A1;Parent=MAL8P1.27-R1-1-A1
CM000446	pfal_pviv_70_hybrid	CDS	308232	308453	.	-	.	ID=cds_MAL8P1.27-R1-1-A1-1;Parent=rna_MAL8P1.27-R1-1-A1
CM000446	pfal_pviv_70_hybrid	CDS	308568	308634	.	-	.	ID=cds_MAL8P1.27-R1-1-A1-2;Parent=rna_MAL8P1.27-R1-1-A1
CM000446	pfal_pviv_70_hybrid	CDS	308774	308844	.	-	.	ID=cds_MAL8P1.27-R1-1-A1-3;Parent=rna_MAL8P1.27-R1-1-A1
CM000446	pfal_pviv_70_hybrid	CDS	309035	309208	.	-	.	ID=cds_MAL8P1.27-R1-1-A1-4;Parent=rna_MAL8P1.27-R1-1-A1
CM000453	pfal_pviv_70_hybrid	gene	1088385	1091200	153.772	+	.	ID=MAL13P1.144-R1-1-A1;clustalpid=69.1176470588235;filterpid=69.1176470588235;queryCoverage=99.58;gene_type=protein;pid=70.16;query=MAL13P1.144;rank=R1-1-A1;est_cov=0.721868365180467;Name=PVX_300033;improved=1
CM000453	pfal_pviv_70_hybrid	mRNA	1088385	1091200	.	+	.	ID=rna_MAL13P1.144-R1-1-A1;Parent=MAL13P1.144-R1-1-A1
CM000453	pfal_pviv_70_hybrid	CDS	1088385	1088777	.	+	.	ID=cds_MAL13P1.144-R1-1-A1-1;Parent=rna_MAL13P1.144-R1-1-A1
CM000453	pfal_pviv_70_hybrid	CDS	1088956	1089016	.	+	.	ID=cds_MAL13P1.144-R1-1-A1-2;Parent=rna_MAL13P1.144-R1-1-A1
CM000453	pfal_pviv_70_hybrid	CDS	1089225	1089553	.	+	.	ID=cds_MAL13P1.144-R1-1-A1-3;Parent=rna_MAL13P1.144-R1-1-A1
CM000453	pfal_pviv_70_hybrid	CDS	1089714	1089765	.	+	.	ID=cds_MAL13P1.144-R1-1-A1-4;Parent=rna_MAL13P1.144-R1-1-A1
CM000453	pfal_pviv_70_hybrid	CDS	1089911	1090017	.	+	.	ID=cds_MAL13P1.144-R1-1-A1-5;Parent=rna_MAL13P1.144-R1-1-A1
CM000453	pfal_pviv_70_hybrid	CDS	1090153	1090254	.	+	.	ID=cds_MAL13P1.144-R1-1-A1-6;Parent=rna_MAL13P1.144-R1-1-A1
CM000453	pfal_pviv_70_hybrid	CDS	1090386	1090466	.	+	.	ID=cds_MAL13P1.144-R1-1-A1-7;Parent=rna_MAL13P1.144-R1-1-A1
CM000453	pfal_pviv_70_hybrid	CDS	1090626	1090695	.	+	.	ID=cds_MAL13P1.144-R1-1-A1-8;Parent=rna_MAL13P1.144-R1-1-A1
CM000453	pfal_pviv_70_hybrid	CDS	1090800	1090933	.	+	.	ID=cds_MAL13P1.144-R1-1-A1-9;Parent=rna_MAL13P1.144-R1-1-A1
CM000453	pfal_pviv_70_hybrid	CDS	1091117	1091200	.	+	.	ID=cds_MAL13P1.144-R1-1-A1-10;Parent=rna_MAL13P1.144-R1-1-A1
CM000446	pfal_pviv_70_hybrid	gene	305235	306292	39.5921	-	.	ID=MAL8P1.25a-R1-1-A1;clustalpid=78.9915966386555;filterpid=78.9915966386555;queryCoverage=100.00;gene_type=protein;pid=77.42;query=MAL8P1.25a;rank=R1-1-A1;est_cov=0;Name=PVX_300012;improved=1
CM000446	pfal_pviv_70_hybrid	mRNA	305235	306292	.	-	.	ID=rna_MAL8P1.25a-R1-1-A1;Parent=MAL8P1.25a-R1-1-A1
CM000446	pfal_pviv_70_hybrid	CDS	305235	305253	.	-	.	ID=cds_MAL8P1.25a-R1-1-A1-1;Parent=rna_MAL8P1.25a-R1-1-A1
CM000446	pfal_pviv_70_hybrid	CDS	305480	305534	.	-	.	ID=cds_MAL8P1.25a-R1-1-A1-2;Parent=rna_MAL8P1.25a-R1-1-A1
CM000446	pfal_pviv_70_hybrid	CDS	305669	305824	.	-	.	ID=cds_MAL8P1.25a-R1-1-A1-3;Parent=rna_MAL8P1.25a-R1-1-A1
CM000446	pfal_pviv_70_hybrid	CDS	305948	306034	.	-	.	ID=cds_MAL8P1.25a-R1-1-A1-4;Parent=rna_MAL8P1.25a-R1-1-A1
CM000446	pfal_pviv_70_hybrid	CDS	306253	306292	.	-	.	ID=cds_MAL8P1.25a-R1-1-A1-5;Parent=rna_MAL8P1.25a-R1-1-A1
CM000451	pfal_pviv_70_hybrid	gene	185326	186508	80.7714	-	.	ID=PFE1340w-R1-1-A1;clustalpid=76.7441860465116;filterpid=76.7441860465116;queryCoverage=100.00;gene_type=protein;pid=77.63;query=PFE1340w;rank=R1-1-A1;est_cov=0.655763239875389;Name=PVX_079895;improved=1;replaced_genes=PVX_079895
CM000451	pfal_pviv_70_hybrid	mRNA	185326	186508	.	-	.	ID=rna_PFE1340w-R1-1-A1;Parent=PFE1340w-R1-1-A1
CM000451	pfal_pviv_70_hybrid	CDS	185326	185466	.	-	.	ID=cds_PFE1340w-R1-1-A1-1;Parent=rna_PFE1340w-R1-1-A1
CM000451	pfal_pviv_70_hybrid	CDS	185615	185850	.	-	.	ID=cds_PFE1340w-R1-1-A1-2;Parent=rna_PFE1340w-R1-1-A1
CM000451	pfal_pviv_70_hybrid	CDS	185966	186052	.	-	.	ID=cds_PFE1340w-R1-1-A1-3;Parent=rna_PFE1340w-R1-1-A1
CM000451	pfal_pviv_70_hybrid	CDS	186331	186508	.	-	.	ID=cds_PFE1340w-R1-1-A1-4;Parent=rna_PFE1340w-R1-1-A1
CM000451	pfal_pviv_70_hybrid	gene	171091	173113	111.391	+	.	ID=PFE1360c-R1-1-A1;clustalpid=68.8821752265861;filterpid=68.8821752265861;queryCoverage=98.78;gene_type=protein;pid=69.37;query=PFE1360c;rank=R1-1-A1;est_cov=0.761609907120743;Name=PVX_079875;improved=1;replaced_genes=PVX_079875
CM000451	pfal_pviv_70_hybrid	mRNA	171091	173113	.	+	.	ID=rna_PFE1360c-R1-1-A1;Parent=PFE1360c-R1-1-A1
CM000451	pfal_pviv_70_hybrid	CDS	171091	171214	.	+	.	ID=cds_PFE1360c-R1-1-A1-1;Parent=rna_PFE1360c-R1-1-A1
CM000451	pfal_pviv_70_hybrid	CDS	172052	172363	.	+	.	ID=cds_PFE1360c-R1-1-A1-2;Parent=rna_PFE1360c-R1-1-A1
CM000451	pfal_pviv_70_hybrid	CDS	172581	173113	.	+	.	ID=cds_PFE1360c-R1-1-A1-3;Parent=rna_PFE1360c-R1-1-A1
CM000446	pfal_pviv_70_hybrid	gene	245838	247733	91.6284	+	.	ID=MAL8P1.22-R1-1-A1;clustalpid=65.8307210031348;filterpid=65.8307210031348;queryCoverage=99.37;gene_type=protein;truncated=1;pid=66.17;query=MAL8P1.22;rank=R1-1-A1;est_cov=0.266666666666667;Name=PVX_089040;improved=1;replaced_genes=PVX_089040
CM000446	pfal_pviv_70_hybrid	mRNA	245838	247733	.	+	.	ID=rna_MAL8P1.22-R1-1-A1;truncated=1;Parent=MAL8P1.22-R1-1-A1
CM000446	pfal_pviv_70_hybrid	CDS	245838	245907	.	+	.	ID=cds_MAL8P1.22-R1-1-A1-1;truncated=1;Parent=rna_MAL8P1.22-R1-1-A1
CM000446	pfal_pviv_70_hybrid	CDS	246053	246144	.	+	.	ID=cds_MAL8P1.22-R1-1-A1-2;truncated=1;Parent=rna_MAL8P1.22-R1-1-A1
CM000446	pfal_pviv_70_hybrid	CDS	246330	246472	.	+	.	ID=cds_MAL8P1.22-R1-1-A1-3;truncated=1;Parent=rna_MAL8P1.22-R1-1-A1
CM000446	pfal_pviv_70_hybrid	CDS	246575	246691	.	+	.	ID=cds_MAL8P1.22-R1-1-A1-4;truncated=1;Parent=rna_MAL8P1.22-R1-1-A1
CM000446	pfal_pviv_70_hybrid	CDS	246889	247164	.	+	.	ID=cds_MAL8P1.22-R1-1-A1-5;truncated=1;Parent=rna_MAL8P1.22-R1-1-A1
CM000446	pfal_pviv_70_hybrid	CDS	247344	247446	.	+	.	ID=cds_MAL8P1.22-R1-1-A1-6;truncated=1;Parent=rna_MAL8P1.22-R1-1-A1
CM000446	pfal_pviv_70_hybrid	CDS	247590	247733	.	+	.	ID=cds_MAL8P1.22-R1-1-A1-7;truncated=1;Parent=rna_MAL8P1.22-R1-1-A1
CM000447	pfal_pviv_70_hybrid	gene	553939	556524	87.4258	+	.	ID=PF10_0273-R1-1-A1;clustalpid=71.4814814814815;filterpid=71.4814814814815;queryCoverage=98.52;gene_type=protein;pid=71.27;query=PF10_0273;rank=R1-1-A1;est_cov=0.824561403508772;Name=PVX_111325;improved=1;replaced_genes=PVX_111325
CM000447	pfal_pviv_70_hybrid	mRNA	553939	556524	.	+	.	ID=rna_PF10_0273-R1-1-A1;Parent=PF10_0273-R1-1-A1
CM000447	pfal_pviv_70_hybrid	CDS	553939	553992	.	+	.	ID=cds_PF10_0273-R1-1-A1-1;Parent=rna_PF10_0273-R1-1-A1
CM000447	pfal_pviv_70_hybrid	CDS	554459	554549	.	+	.	ID=cds_PF10_0273-R1-1-A1-2;Parent=rna_PF10_0273-R1-1-A1
CM000447	pfal_pviv_70_hybrid	CDS	554712	554783	.	+	.	ID=cds_PF10_0273-R1-1-A1-3;Parent=rna_PF10_0273-R1-1-A1
CM000447	pfal_pviv_70_hybrid	CDS	554962	555021	.	+	.	ID=cds_PF10_0273-R1-1-A1-4;Parent=rna_PF10_0273-R1-1-A1
CM000447	pfal_pviv_70_hybrid	CDS	555129	555189	.	+	.	ID=cds_PF10_0273-R1-1-A1-5;Parent=rna_PF10_0273-R1-1-A1
CM000447	pfal_pviv_70_hybrid	CDS	555307	555352	.	+	.	ID=cds_PF10_0273-R1-1-A1-6;Parent=rna_PF10_0273-R1-1-A1
CM000447	pfal_pviv_70_hybrid	CDS	555566	555756	.	+	.	ID=cds_PF10_0273-R1-1-A1-7;Parent=rna_PF10_0273-R1-1-A1
CM000447	pfal_pviv_70_hybrid	CDS	555983	556055	.	+	.	ID=cds_PF10_0273-R1-1-A1-8;Parent=rna_PF10_0273-R1-1-A1
CM000447	pfal_pviv_70_hybrid	CDS	556218	556283	.	+	.	ID=cds_PF10_0273-R1-1-A1-9;Parent=rna_PF10_0273-R1-1-A1
CM000447	pfal_pviv_70_hybrid	CDS	556441	556524	.	+	.	ID=cds_PF10_0273-R1-1-A1-10;Parent=rna_PF10_0273-R1-1-A1
CM000448	pfal_pviv_70_hybrid	gene	1115133	1116817	98.39	+	.	ID=PFI1435w-R1-1-A1;clustalpid=72.2033898305085;filterpid=72.2033898305085;queryCoverage=99.31;gene_type=protein;pid=72.76;query=PFI1435w;rank=R1-1-A1;est_cov=0.0929152148664344;Name=PVX_099915;improved=1;replaced_genes=PVX_099915
CM000448	pfal_pviv_70_hybrid	mRNA	1115133	1116817	.	+	.	ID=rna_PFI1435w-R1-1-A1;Parent=PFI1435w-R1-1-A1
CM000448	pfal_pviv_70_hybrid	CDS	1115133	1115256	.	+	.	ID=cds_PFI1435w-R1-1-A1-1;Parent=rna_PFI1435w-R1-1-A1
CM000448	pfal_pviv_70_hybrid	CDS	1115598	1115724	.	+	.	ID=cds_PFI1435w-R1-1-A1-2;Parent=rna_PFI1435w-R1-1-A1
CM000448	pfal_pviv_70_hybrid	CDS	1115861	1116222	.	+	.	ID=cds_PFI1435w-R1-1-A1-3;Parent=rna_PFI1435w-R1-1-A1
CM000448	pfal_pviv_70_hybrid	CDS	1116457	1116581	.	+	.	ID=cds_PFI1435w-R1-1-A1-4;Parent=rna_PFI1435w-R1-1-A1
CM000448	pfal_pviv_70_hybrid	CDS	1116695	1116817	.	+	.	ID=cds_PFI1435w-R1-1-A1-5;Parent=rna_PFI1435w-R1-1-A1
CM000448	pfal_pviv_70_hybrid	gene	1130677	1131715	103.134	-	.	ID=PFI1455c-R1-1-A1;clustalpid=76.1904761904762;filterpid=76.1904761904762;queryCoverage=100.00;gene_type=protein;pid=76.43;query=PFI1455c;rank=R1-1-A1;est_cov=1;Name=PVX_099940;improved=1;replaced_genes=PVX_099940
CM000448	pfal_pviv_70_hybrid	mRNA	1130677	1131715	.	-	.	ID=rna_PFI1455c-R1-1-A1;Parent=PFI1455c-R1-1-A1
CM000448	pfal_pviv_70_hybrid	CDS	1130677	1131281	.	-	.	ID=cds_PFI1455c-R1-1-A1-1;Parent=rna_PFI1455c-R1-1-A1
CM000448	pfal_pviv_70_hybrid	CDS	1131502	1131715	.	-	.	ID=cds_PFI1455c-R1-1-A1-2;Parent=rna_PFI1455c-R1-1-A1
CM000448	pfal_pviv_70_hybrid	gene	1133558	1134682	75.4054	-	.	ID=PFI1460cb-R1-1-A1;clustalpid=41.8848167539267;filterpid=41.8848167539267;queryCoverage=100.00;gene_type=protein;pid=44.31;query=PFI1460cb;rank=R1-1-A1;est_cov=0;Name=PVX_300154;improved=1;replaced_genes=PVX_099945
CM000448	pfal_pviv_70_hybrid	mRNA	1133558	1134682	.	-	.	ID=rna_PFI1460cb-R1-1-A1;Parent=PFI1460cb-R1-1-A1
CM000448	pfal_pviv_70_hybrid	CDS	1133558	1134682	.	-	.	ID=cds_PFI1460cb-R1-1-A1-1;Parent=rna_PFI1460cb-R1-1-A1
CM000448	pfal_pviv_70_hybrid	gene	1135082	1135375	37.5	-	.	ID=PFI1460ca-R1-1-A1;clustalpid=76.530612244898;filterpid=76.530612244898;queryCoverage=100.00;gene_type=protein;pid=76.77;query=PFI1460ca;rank=R1-1-A1;est_cov=0;Name=PVX_300153;improved=1;replaced_genes=PVX_099945
CM000448	pfal_pviv_70_hybrid	mRNA	1135082	1135375	.	-	.	ID=rna_PFI1460ca-R1-1-A1;Parent=PFI1460ca-R1-1-A1
CM000448	pfal_pviv_70_hybrid	CDS	1135082	1135375	.	-	.	ID=cds_PFI1460ca-R1-1-A1-1;Parent=rna_PFI1460ca-R1-1-A1
CM000446	pfal_pviv_70_hybrid	gene	181842	183064	79.4795	-	.	ID=MAL8P1.16-R1-1-A1;clustalpid=66.044776119403;filterpid=66.044776119403;queryCoverage=100.00;gene_type=protein;pid=65.25;query=MAL8P1.16;rank=R1-1-A1;est_cov=0;Name=PVX_088955;improved=1;replaced_genes=PVX_088955
CM000446	pfal_pviv_70_hybrid	mRNA	181842	183064	.	-	.	ID=rna_MAL8P1.16-R1-1-A1;Parent=MAL8P1.16-R1-1-A1
CM000446	pfal_pviv_70_hybrid	CDS	181842	181947	.	-	.	ID=cds_MAL8P1.16-R1-1-A1-1;Parent=rna_MAL8P1.16-R1-1-A1
CM000446	pfal_pviv_70_hybrid	CDS	182102	182542	.	-	.	ID=cds_MAL8P1.16-R1-1-A1-2;Parent=rna_MAL8P1.16-R1-1-A1
CM000446	pfal_pviv_70_hybrid	CDS	182673	182801	.	-	.	ID=cds_MAL8P1.16-R1-1-A1-3;Parent=rna_MAL8P1.16-R1-1-A1
CM000446	pfal_pviv_70_hybrid	CDS	182937	183064	.	-	.	ID=cds_MAL8P1.16-R1-1-A1-4;Parent=rna_MAL8P1.16-R1-1-A1
CM000451	pfal_pviv_70_hybrid	gene	82907	84239	120.5	+	.	ID=PFE1490c-R1-1-A1;clustalpid=80.3333333333333;filterpid=80.3333333333333;queryCoverage=94.35;gene_type=protein;pid=80.07;query=PFE1490c;rank=R1-1-A1;est_cov=1;Name=PVX_079770;improved=1;replaced_genes=PVX_079770
CM000451	pfal_pviv_70_hybrid	mRNA	82907	84239	.	+	.	ID=rna_PFE1490c-R1-1-A1;Parent=PFE1490c-R1-1-A1
CM000451	pfal_pviv_70_hybrid	CDS	82907	82969	.	+	.	ID=cds_PFE1490c-R1-1-A1-1;Parent=rna_PFE1490c-R1-1-A1
CM000451	pfal_pviv_70_hybrid	CDS	83291	83616	.	+	.	ID=cds_PFE1490c-R1-1-A1-2;Parent=rna_PFE1490c-R1-1-A1
CM000451	pfal_pviv_70_hybrid	CDS	83777	84239	.	+	.	ID=cds_PFE1490c-R1-1-A1-3;Parent=rna_PFE1490c-R1-1-A1
CM000452	pfal_pviv_70_hybrid	gene	784095	786345	75.2676	+	.	ID=PFF1455c-R1-1-A1;clustalpid=63.2508833922262;filterpid=63.2508833922262;queryCoverage=100.00;gene_type=protein;pid=62.71;query=PFF1455c;rank=R1-1-A1;est_cov=0.971631205673759;Name=PVX_114600;improved=1;replaced_genes=PVX_114600
CM000452	pfal_pviv_70_hybrid	mRNA	784095	786345	.	+	.	ID=rna_PFF1455c-R1-1-A1;Parent=PFF1455c-R1-1-A1
CM000452	pfal_pviv_70_hybrid	CDS	784095	784219	.	+	.	ID=cds_PFF1455c-R1-1-A1-1;Parent=rna_PFF1455c-R1-1-A1
CM000452	pfal_pviv_70_hybrid	CDS	784356	784497	.	+	.	ID=cds_PFF1455c-R1-1-A1-2;Parent=rna_PFF1455c-R1-1-A1
CM000452	pfal_pviv_70_hybrid	CDS	784592	784652	.	+	.	ID=cds_PFF1455c-R1-1-A1-3;Parent=rna_PFF1455c-R1-1-A1
CM000452	pfal_pviv_70_hybrid	CDS	784749	784788	.	+	.	ID=cds_PFF1455c-R1-1-A1-4;Parent=rna_PFF1455c-R1-1-A1
CM000452	pfal_pviv_70_hybrid	CDS	784882	784928	.	+	.	ID=cds_PFF1455c-R1-1-A1-5;Parent=rna_PFF1455c-R1-1-A1
CM000452	pfal_pviv_70_hybrid	CDS	785172	785232	.	+	.	ID=cds_PFF1455c-R1-1-A1-6;Parent=rna_PFF1455c-R1-1-A1
CM000452	pfal_pviv_70_hybrid	CDS	785393	785481	.	+	.	ID=cds_PFF1455c-R1-1-A1-7;Parent=rna_PFF1455c-R1-1-A1
CM000452	pfal_pviv_70_hybrid	CDS	785632	785708	.	+	.	ID=cds_PFF1455c-R1-1-A1-8;Parent=rna_PFF1455c-R1-1-A1
CM000452	pfal_pviv_70_hybrid	CDS	785973	786051	.	+	.	ID=cds_PFF1455c-R1-1-A1-9;Parent=rna_PFF1455c-R1-1-A1
CM000452	pfal_pviv_70_hybrid	CDS	786221	786345	.	+	.	ID=cds_PFF1455c-R1-1-A1-10;Parent=rna_PFF1455c-R1-1-A1
CM000450	pfal_pviv_70_hybrid	gene	1210689	1210775	11	+	.	ID=PF11_0340-R1-1-A1;clustalpid=75.8620689655172;filterpid=75.8620689655172;queryCoverage=100.00;gene_type=protein;pid=75.86;query=PF11_0340;rank=R1-1-A1;est_cov=1;Name=PVX_300023;improved=1
CM000450	pfal_pviv_70_hybrid	mRNA	1210689	1210775	.	+	.	ID=rna_PF11_0340-R1-1-A1;Parent=PF11_0340-R1-1-A1
CM000450	pfal_pviv_70_hybrid	CDS	1210689	1210775	.	+	.	ID=cds_PF11_0340-R1-1-A1-1;Parent=rna_PF11_0340-R1-1-A1
AAKM01000925	pfal_pviv_70_hybrid	gene	39	1214	113	+	.	ID=PF10_0318-R1-2-A1;clustalpid=61.0126582278481;filterpid=61.0126582278481;queryCoverage=100.00;gene_type=protein;truncated=1;pid=62.93;query=PF10_0318;rank=R1-2-A1;est_cov=0;Name=PVX_300020;improved=1
AAKM01000925	pfal_pviv_70_hybrid	mRNA	39	1214	.	+	.	ID=rna_PF10_0318-R1-2-A1;truncated=1;Parent=PF10_0318-R1-2-A1
AAKM01000925	pfal_pviv_70_hybrid	CDS	39	1214	.	+	.	ID=cds_PF10_0318-R1-2-A1-1;truncated=1;Parent=rna_PF10_0318-R1-2-A1
CM000454	pfal_pviv_70_hybrid	gene	743465	745566	154.276	-	.	ID=PF14_0314-R1-1-A1;clustalpid=76.9230769230769;filterpid=76.9230769230769;queryCoverage=99.77;gene_type=protein;pid=76.66;query=PF14_0314;rank=R1-1-A1;est_cov=0.156128024980484;Name=PVX_084870;improved=1;replaced_genes=PVX_084870
CM000454	pfal_pviv_70_hybrid	mRNA	743465	745566	.	-	.	ID=rna_PF14_0314-R1-1-A1;Parent=PF14_0314-R1-1-A1
CM000454	pfal_pviv_70_hybrid	CDS	743465	743566	.	-	.	ID=cds_PF14_0314-R1-1-A1-1;Parent=rna_PF14_0314-R1-1-A1
CM000454	pfal_pviv_70_hybrid	CDS	743735	744234	.	-	.	ID=cds_PF14_0314-R1-1-A1-2;Parent=rna_PF14_0314-R1-1-A1
CM000454	pfal_pviv_70_hybrid	CDS	744481	744877	.	-	.	ID=cds_PF14_0314-R1-1-A1-3;Parent=rna_PF14_0314-R1-1-A1
CM000454	pfal_pviv_70_hybrid	CDS	745127	745208	.	-	.	ID=cds_PF14_0314-R1-1-A1-4;Parent=rna_PF14_0314-R1-1-A1
CM000454	pfal_pviv_70_hybrid	CDS	745367	745566	.	-	.	ID=cds_PF14_0314-R1-1-A1-5;Parent=rna_PF14_0314-R1-1-A1
CM000450	pfal_pviv_70_hybrid	gene	1275507	1276810	70.3928	-	.	ID=PF11_0355-R1-1-A1;clustalpid=82.183908045977;filterpid=82.183908045977;queryCoverage=100.00;gene_type=protein;pid=81.11;query=PF11_0355;rank=R1-1-A1;est_cov=0;Name=PVX_092330;improved=1;replaced_genes=PVX_092330
CM000450	pfal_pviv_70_hybrid	mRNA	1275507	1276810	.	-	.	ID=rna_PF11_0355-R1-1-A1;Parent=PF11_0355-R1-1-A1
CM000450	pfal_pviv_70_hybrid	CDS	1275507	1275641	.	-	.	ID=cds_PF11_0355-R1-1-A1-1;Parent=rna_PF11_0355-R1-1-A1
CM000450	pfal_pviv_70_hybrid	CDS	1275853	1275912	.	-	.	ID=cds_PF11_0355-R1-1-A1-2;Parent=rna_PF11_0355-R1-1-A1
CM000450	pfal_pviv_70_hybrid	CDS	1276065	1276169	.	-	.	ID=cds_PF11_0355-R1-1-A1-3;Parent=rna_PF11_0355-R1-1-A1
CM000450	pfal_pviv_70_hybrid	CDS	1276310	1276402	.	-	.	ID=cds_PF11_0355-R1-1-A1-4;Parent=rna_PF11_0355-R1-1-A1
CM000450	pfal_pviv_70_hybrid	CDS	1276505	1276569	.	-	.	ID=cds_PF11_0355-R1-1-A1-5;Parent=rna_PF11_0355-R1-1-A1
CM000450	pfal_pviv_70_hybrid	CDS	1276747	1276810	.	-	.	ID=cds_PF11_0355-R1-1-A1-6;Parent=rna_PF11_0355-R1-1-A1
CM000450	pfal_pviv_70_hybrid	gene	1303942	1305495	202	+	.	ID=PF11_0359-R1-1-A1;clustalpid=84.4262295081967;filterpid=84.4262295081967;queryCoverage=99.18;gene_type=protein;pid=84.35;query=PF11_0359;rank=R1-1-A1;est_cov=0.545893719806763;Name=PVX_092350;improved=1;replaced_genes=PVX_092350
CM000450	pfal_pviv_70_hybrid	mRNA	1303942	1305495	.	+	.	ID=rna_PF11_0359-R1-1-A1;Parent=PF11_0359-R1-1-A1
CM000450	pfal_pviv_70_hybrid	CDS	1303942	1304535	.	+	.	ID=cds_PF11_0359-R1-1-A1-1;Parent=rna_PF11_0359-R1-1-A1
CM000450	pfal_pviv_70_hybrid	CDS	1304641	1305495	.	+	.	ID=cds_PF11_0359-R1-1-A1-2;Parent=rna_PF11_0359-R1-1-A1
CM000448	pfal_pviv_70_hybrid	gene	1324306	1324521	31.5	-	.	ID=PFI1696c-R1-1-A1;clustalpid=87.5;filterpid=87.5;queryCoverage=100.00;gene_type=protein;pid=87.50;query=PFI1696c;rank=R1-1-A1;est_cov=1;Name=PVX_300014;improved=1
CM000448	pfal_pviv_70_hybrid	mRNA	1324306	1324521	.	-	.	ID=rna_PFI1696c-R1-1-A1;Parent=PFI1696c-R1-1-A1
CM000448	pfal_pviv_70_hybrid	CDS	1324306	1324521	.	-	.	ID=cds_PFI1696c-R1-1-A1-1;Parent=rna_PFI1696c-R1-1-A1
CM000450	pfal_pviv_70_hybrid	gene	1426198	1426862	43.4558	-	.	ID=PF11_0386-R1-1-A1;clustalpid=69.364161849711;filterpid=69.364161849711;queryCoverage=98.84;gene_type=protein;pid=66.67;query=PF11_0386;rank=R1-1-A1;est_cov=0.805882352941176;Name=PVX_092490;improved=1;replaced_genes=PVX_092490
CM000450	pfal_pviv_70_hybrid	mRNA	1426198	1426862	.	-	.	ID=rna_PF11_0386-R1-1-A1;Parent=PF11_0386-R1-1-A1
CM000450	pfal_pviv_70_hybrid	CDS	1426198	1426298	.	-	.	ID=cds_PF11_0386-R1-1-A1-1;Parent=rna_PF11_0386-R1-1-A1
CM000450	pfal_pviv_70_hybrid	CDS	1426454	1426862	.	-	.	ID=cds_PF11_0386-R1-1-A1-2;Parent=rna_PF11_0386-R1-1-A1
CM000453	pfal_pviv_70_hybrid	gene	697503	699601	109.46	-	.	ID=MAL13P1.185-R1-1-A1;clustalpid=78.0327868852459;filterpid=78.0327868852459;queryCoverage=100.00;gene_type=protein;pid=78.25;query=MAL13P1.185;rank=R1-1-A1;est_cov=0;Name=PVX_082785;improved=1;replaced_genes=PVX_082785
CM000453	pfal_pviv_70_hybrid	mRNA	697503	699601	.	-	.	ID=rna_MAL13P1.185-R1-1-A1;Parent=MAL13P1.185-R1-1-A1
CM000453	pfal_pviv_70_hybrid	CDS	697503	697558	.	-	.	ID=cds_MAL13P1.185-R1-1-A1-1;Parent=rna_MAL13P1.185-R1-1-A1
CM000453	pfal_pviv_70_hybrid	CDS	697884	697983	.	-	.	ID=cds_MAL13P1.185-R1-1-A1-2;Parent=rna_MAL13P1.185-R1-1-A1
CM000453	pfal_pviv_70_hybrid	CDS	698120	698206	.	-	.	ID=cds_MAL13P1.185-R1-1-A1-3;Parent=rna_MAL13P1.185-R1-1-A1
CM000453	pfal_pviv_70_hybrid	CDS	698323	698356	.	-	.	ID=cds_MAL13P1.185-R1-1-A1-4;Parent=rna_MAL13P1.185-R1-1-A1
CM000453	pfal_pviv_70_hybrid	CDS	698521	698867	.	-	.	ID=cds_MAL13P1.185-R1-1-A1-5;Parent=rna_MAL13P1.185-R1-1-A1
CM000453	pfal_pviv_70_hybrid	CDS	699059	699138	.	-	.	ID=cds_MAL13P1.185-R1-1-A1-6;Parent=rna_MAL13P1.185-R1-1-A1
CM000453	pfal_pviv_70_hybrid	CDS	699250	699399	.	-	.	ID=cds_MAL13P1.185-R1-1-A1-7;Parent=rna_MAL13P1.185-R1-1-A1
CM000453	pfal_pviv_70_hybrid	CDS	699541	699601	.	-	.	ID=cds_MAL13P1.185-R1-1-A1-8;Parent=rna_MAL13P1.185-R1-1-A1
CM000454	pfal_pviv_70_hybrid	gene	550135	550881	69.5	+	.	ID=PF14_0349-R1-1-A1;clustalpid=69.6517412935323;filterpid=69.6517412935323;queryCoverage=100.00;gene_type=protein;pid=69.90;query=PF14_0349;rank=R1-1-A1;est_cov=0.30016583747927;Name=PVX_084695;improved=1;replaced_genes=PVX_084695
CM000454	pfal_pviv_70_hybrid	mRNA	550135	550881	.	+	.	ID=rna_PF14_0349-R1-1-A1;Parent=PF14_0349-R1-1-A1
CM000454	pfal_pviv_70_hybrid	CDS	550135	550655	.	+	.	ID=cds_PF14_0349-R1-1-A1-1;Parent=rna_PF14_0349-R1-1-A1
CM000454	pfal_pviv_70_hybrid	CDS	550800	550881	.	+	.	ID=cds_PF14_0349-R1-1-A1-2;Parent=rna_PF14_0349-R1-1-A1
CM000447	pfal_pviv_70_hybrid	gene	914253	916364	111.006	-	.	ID=PF10_0420-R1-1-A1;clustalpid=70.0296735905044;filterpid=70.0296735905044;queryCoverage=100.00;gene_type=protein;pid=69.94;query=PF10_0420;rank=R1-1-A1;est_cov=0.408506429277943;Name=PVX_300022;improved=1
CM000447	pfal_pviv_70_hybrid	mRNA	914253	916364	.	-	.	ID=rna_PF10_0420-R1-1-A1;Parent=PF10_0420-R1-1-A1
CM000447	pfal_pviv_70_hybrid	CDS	914253	914366	.	-	.	ID=cds_PF10_0420-R1-1-A1-1;Parent=rna_PF10_0420-R1-1-A1
CM000447	pfal_pviv_70_hybrid	CDS	914562	914678	.	-	.	ID=cds_PF10_0420-R1-1-A1-2;Parent=rna_PF10_0420-R1-1-A1
CM000447	pfal_pviv_70_hybrid	CDS	914814	914933	.	-	.	ID=cds_PF10_0420-R1-1-A1-3;Parent=rna_PF10_0420-R1-1-A1
CM000447	pfal_pviv_70_hybrid	CDS	915078	915182	.	-	.	ID=cds_PF10_0420-R1-1-A1-4;Parent=rna_PF10_0420-R1-1-A1
CM000447	pfal_pviv_70_hybrid	CDS	915380	915712	.	-	.	ID=cds_PF10_0420-R1-1-A1-5;Parent=rna_PF10_0420-R1-1-A1
CM000447	pfal_pviv_70_hybrid	CDS	915854	915952	.	-	.	ID=cds_PF10_0420-R1-1-A1-6;Parent=rna_PF10_0420-R1-1-A1
CM000447	pfal_pviv_70_hybrid	CDS	916126	916206	.	-	.	ID=cds_PF10_0420-R1-1-A1-7;Parent=rna_PF10_0420-R1-1-A1
CM000447	pfal_pviv_70_hybrid	CDS	916323	916364	.	-	.	ID=cds_PF10_0420-R1-1-A1-8;Parent=rna_PF10_0420-R1-1-A1
CM000453	pfal_pviv_70_hybrid	gene	560532	561105	36.6414	-	.	ID=PF13_0223-R1-1-A1;clustalpid=70.7547169811321;filterpid=70.7547169811321;queryCoverage=99.06;gene_type=protein;pid=70.27;query=PF13_0223;rank=R1-1-A1;est_cov=0;Name=PVX_082955;improved=1;replaced_genes=PVX_082955
CM000453	pfal_pviv_70_hybrid	mRNA	560532	561105	.	-	.	ID=rna_PF13_0223-R1-1-A1;Parent=PF13_0223-R1-1-A1
CM000453	pfal_pviv_70_hybrid	CDS	560532	560749	.	-	.	ID=cds_PF13_0223-R1-1-A1-1;Parent=rna_PF13_0223-R1-1-A1
CM000453	pfal_pviv_70_hybrid	CDS	561009	561105	.	-	.	ID=cds_PF13_0223-R1-1-A1-2;Parent=rna_PF13_0223-R1-1-A1
CM000453	pfal_pviv_70_hybrid	gene	553735	555787	185.699	-	.	ID=MAL13P1.206-R1-1-A1;clustalpid=62.2126436781609;filterpid=62.2126436781609;queryCoverage=91.12;gene_type=protein;pid=63.71;query=MAL13P1.206;rank=R1-1-A1;est_cov=0;Name=PVX_082960;improved=1;replaced_genes=PVX_082960
CM000453	pfal_pviv_70_hybrid	mRNA	553735	555787	.	-	.	ID=rna_MAL13P1.206-R1-1-A1;Parent=MAL13P1.206-R1-1-A1
CM000453	pfal_pviv_70_hybrid	CDS	553735	553814	.	-	.	ID=cds_MAL13P1.206-R1-1-A1-1;Parent=rna_MAL13P1.206-R1-1-A1
CM000453	pfal_pviv_70_hybrid	CDS	553990	555787	.	-	.	ID=cds_MAL13P1.206-R1-1-A1-2;Parent=rna_MAL13P1.206-R1-1-A1
CM000453	pfal_pviv_70_hybrid	gene	500944	501394	24.5	+	.	ID=MAL13P1.213-R1-1-A1;clustalpid=96.551724137931;filterpid=96.551724137931;queryCoverage=100.00;gene_type=protein;pid=96.55;query=MAL13P1.213;rank=R1-1-A1;est_cov=1;Name=PVX_300031;improved=1
CM000453	pfal_pviv_70_hybrid	mRNA	500944	501394	.	+	.	ID=rna_MAL13P1.213-R1-1-A1;Parent=MAL13P1.213-R1-1-A1
CM000453	pfal_pviv_70_hybrid	CDS	500944	501004	.	+	.	ID=cds_MAL13P1.213-R1-1-A1-1;Parent=rna_MAL13P1.213-R1-1-A1
CM000453	pfal_pviv_70_hybrid	CDS	501145	501237	.	+	.	ID=cds_MAL13P1.213-R1-1-A1-2;Parent=rna_MAL13P1.213-R1-1-A1
CM000453	pfal_pviv_70_hybrid	CDS	501375	501394	.	+	.	ID=cds_MAL13P1.213-R1-1-A1-3;Parent=rna_MAL13P1.213-R1-1-A1
CM000450	pfal_pviv_70_hybrid	gene	1759157	1760586	94.5942	-	.	ID=PF11_0461-R1-1-A1;clustalpid=95.6521739130435;filterpid=95.6521739130435;queryCoverage=100.00;gene_type=protein;pid=95.65;query=PF11_0461;rank=R1-1-A1;est_cov=0.0289855072463768;Name=PVX_092850;improved=1;replaced_genes=PVX_092850
CM000450	pfal_pviv_70_hybrid	mRNA	1759157	1760586	.	-	.	ID=rna_PF11_0461-R1-1-A1;Parent=PF11_0461-R1-1-A1
CM000450	pfal_pviv_70_hybrid	CDS	1759157	1759654	.	-	.	ID=cds_PF11_0461-R1-1-A1-1;Parent=rna_PF11_0461-R1-1-A1
CM000450	pfal_pviv_70_hybrid	CDS	1759966	1760031	.	-	.	ID=cds_PF11_0461-R1-1-A1-2;Parent=rna_PF11_0461-R1-1-A1
CM000450	pfal_pviv_70_hybrid	CDS	1760189	1760229	.	-	.	ID=cds_PF11_0461-R1-1-A1-3;Parent=rna_PF11_0461-R1-1-A1
CM000450	pfal_pviv_70_hybrid	CDS	1760571	1760586	.	-	.	ID=cds_PF11_0461-R1-1-A1-4;Parent=rna_PF11_0461-R1-1-A1
CM000450	pfal_pviv_70_hybrid	gene	1843389	1845221	58.2507	+	.	ID=PF11_0479a-R1-1-A1;clustalpid=76.3157894736842;filterpid=76.3157894736842;queryCoverage=100.00;gene_type=protein;pid=75.38;query=PF11_0479a;rank=R1-1-A1;est_cov=0.471929824561404;Name=PVX_092940;improved=1;replaced_genes=PVX_092940
CM000450	pfal_pviv_70_hybrid	mRNA	1843389	1845221	.	+	.	ID=rna_PF11_0479a-R1-1-A1;Parent=PF11_0479a-R1-1-A1
CM000450	pfal_pviv_70_hybrid	CDS	1843389	1843413	.	+	.	ID=cds_PF11_0479a-R1-1-A1-1;Parent=rna_PF11_0479a-R1-1-A1
CM000450	pfal_pviv_70_hybrid	CDS	1843808	1843863	.	+	.	ID=cds_PF11_0479a-R1-1-A1-2;Parent=rna_PF11_0479a-R1-1-A1
CM000450	pfal_pviv_70_hybrid	CDS	1844139	1844220	.	+	.	ID=cds_PF11_0479a-R1-1-A1-3;Parent=rna_PF11_0479a-R1-1-A1
CM000450	pfal_pviv_70_hybrid	CDS	1844362	1844404	.	+	.	ID=cds_PF11_0479a-R1-1-A1-4;Parent=rna_PF11_0479a-R1-1-A1
CM000450	pfal_pviv_70_hybrid	CDS	1844561	1844680	.	+	.	ID=cds_PF11_0479a-R1-1-A1-5;Parent=rna_PF11_0479a-R1-1-A1
CM000450	pfal_pviv_70_hybrid	CDS	1844841	1844977	.	+	.	ID=cds_PF11_0479a-R1-1-A1-6;Parent=rna_PF11_0479a-R1-1-A1
CM000450	pfal_pviv_70_hybrid	CDS	1845115	1845221	.	+	.	ID=cds_PF11_0479a-R1-1-A1-7;Parent=rna_PF11_0479a-R1-1-A1
CM000455	pfal_pviv_70_hybrid	gene	2745935	2748099	121.375	+	.	ID=PFL2255w-R1-1-A1;clustalpid=69.3989071038251;filterpid=69.3989071038251;queryCoverage=98.90;gene_type=protein;pid=69.46;query=PFL2255w;rank=R1-1-A1;est_cov=0.997229916897507;Name=PVX_101245;improved=1;replaced_genes=PVX_101245
CM000455	pfal_pviv_70_hybrid	mRNA	2745935	2748099	.	+	.	ID=rna_PFL2255w-R1-1-A1;Parent=PFL2255w-R1-1-A1
CM000455	pfal_pviv_70_hybrid	CDS	2745935	2746137	.	+	.	ID=cds_PFL2255w-R1-1-A1-1;Parent=rna_PFL2255w-R1-1-A1
CM000455	pfal_pviv_70_hybrid	CDS	2746322	2746441	.	+	.	ID=cds_PFL2255w-R1-1-A1-2;Parent=rna_PFL2255w-R1-1-A1
CM000455	pfal_pviv_70_hybrid	CDS	2746911	2747039	.	+	.	ID=cds_PFL2255w-R1-1-A1-3;Parent=rna_PFL2255w-R1-1-A1
CM000455	pfal_pviv_70_hybrid	CDS	2747168	2747235	.	+	.	ID=cds_PFL2255w-R1-1-A1-4;Parent=rna_PFL2255w-R1-1-A1
CM000455	pfal_pviv_70_hybrid	CDS	2747401	2747899	.	+	.	ID=cds_PFL2255w-R1-1-A1-5;Parent=rna_PFL2255w-R1-1-A1
CM000455	pfal_pviv_70_hybrid	CDS	2748036	2748099	.	+	.	ID=cds_PFL2255w-R1-1-A1-6;Parent=rna_PFL2255w-R1-1-A1
CM000453	pfal_pviv_70_hybrid	gene	2250433	2252892	72.3486	-	.	ID=PF14_0488-R1-1-A1;clustalpid=64.8221343873518;filterpid=64.8221343873518;queryCoverage=100.00;gene_type=protein;pid=65.52;query=PF14_0488;rank=R1-1-A1;est_cov=0.92989417989418;Name=PVX_117915;improved=1;replaced_genes=PVX_117915
CM000453	pfal_pviv_70_hybrid	mRNA	2250433	2252892	.	-	.	ID=rna_PF14_0488-R1-1-A1;Parent=PF14_0488-R1-1-A1
CM000453	pfal_pviv_70_hybrid	CDS	2250433	2250530	.	-	.	ID=cds_PF14_0488-R1-1-A1-1;Parent=rna_PF14_0488-R1-1-A1
CM000453	pfal_pviv_70_hybrid	CDS	2250740	2250804	.	-	.	ID=cds_PF14_0488-R1-1-A1-2;Parent=rna_PF14_0488-R1-1-A1
CM000453	pfal_pviv_70_hybrid	CDS	2250958	2251021	.	-	.	ID=cds_PF14_0488-R1-1-A1-3;Parent=rna_PF14_0488-R1-1-A1
CM000453	pfal_pviv_70_hybrid	CDS	2251155	2251189	.	-	.	ID=cds_PF14_0488-R1-1-A1-4;Parent=rna_PF14_0488-R1-1-A1
CM000453	pfal_pviv_70_hybrid	CDS	2251286	2251348	.	-	.	ID=cds_PF14_0488-R1-1-A1-5;Parent=rna_PF14_0488-R1-1-A1
CM000453	pfal_pviv_70_hybrid	CDS	2251567	2251688	.	-	.	ID=cds_PF14_0488-R1-1-A1-6;Parent=rna_PF14_0488-R1-1-A1
CM000453	pfal_pviv_70_hybrid	CDS	2251862	2251902	.	-	.	ID=cds_PF14_0488-R1-1-A1-7;Parent=rna_PF14_0488-R1-1-A1
CM000453	pfal_pviv_70_hybrid	CDS	2252131	2252196	.	-	.	ID=cds_PF14_0488-R1-1-A1-8;Parent=rna_PF14_0488-R1-1-A1
CM000453	pfal_pviv_70_hybrid	CDS	2252541	2252676	.	-	.	ID=cds_PF14_0488-R1-1-A1-9;Parent=rna_PF14_0488-R1-1-A1
CM000453	pfal_pviv_70_hybrid	CDS	2252827	2252892	.	-	.	ID=cds_PF14_0488-R1-1-A1-10;Parent=rna_PF14_0488-R1-1-A1
CM000453	pfal_pviv_70_hybrid	gene	2184987	2187380	98.1102	-	.	ID=PF14_0502-R1-1-A1;clustalpid=63.6904761904762;filterpid=63.6904761904762;queryCoverage=94.64;gene_type=protein;pid=64.69;query=PF14_0502;rank=R1-1-A1;est_cov=0.0136268343815514;Name=PVX_117845;improved=1;replaced_genes=PVX_117845
CM000453	pfal_pviv_70_hybrid	mRNA	2184987	2187380	.	-	.	ID=rna_PF14_0502-R1-1-A1;Parent=PF14_0502-R1-1-A1
CM000453	pfal_pviv_70_hybrid	CDS	2184987	2185400	.	-	.	ID=cds_PF14_0502-R1-1-A1-1;Parent=rna_PF14_0502-R1-1-A1
CM000453	pfal_pviv_70_hybrid	CDS	2185560	2185667	.	-	.	ID=cds_PF14_0502-R1-1-A1-2;Parent=rna_PF14_0502-R1-1-A1
CM000453	pfal_pviv_70_hybrid	CDS	2185794	2185857	.	-	.	ID=cds_PF14_0502-R1-1-A1-3;Parent=rna_PF14_0502-R1-1-A1
CM000453	pfal_pviv_70_hybrid	CDS	2186001	2186109	.	-	.	ID=cds_PF14_0502-R1-1-A1-4;Parent=rna_PF14_0502-R1-1-A1
CM000453	pfal_pviv_70_hybrid	CDS	2186212	2186306	.	-	.	ID=cds_PF14_0502-R1-1-A1-5;Parent=rna_PF14_0502-R1-1-A1
CM000453	pfal_pviv_70_hybrid	CDS	2186640	2186710	.	-	.	ID=cds_PF14_0502-R1-1-A1-6;Parent=rna_PF14_0502-R1-1-A1
CM000453	pfal_pviv_70_hybrid	CDS	2186805	2186881	.	-	.	ID=cds_PF14_0502-R1-1-A1-7;Parent=rna_PF14_0502-R1-1-A1
CM000453	pfal_pviv_70_hybrid	CDS	2187365	2187380	.	-	.	ID=cds_PF14_0502-R1-1-A1-8;Parent=rna_PF14_0502-R1-1-A1
CM000453	pfal_pviv_70_hybrid	gene	2090664	2092265	77.4637	-	.	ID=PF14_0526-a-R1-1-A1;clustalpid=77.7777777777778;filterpid=77.7777777777778;queryCoverage=100.00;gene_type=protein;pid=77.78;query=PF14_0526-a;rank=R1-1-A1;est_cov=0.903381642512077;Name=PVX_117705;improved=1;replaced_genes=PVX_117705
CM000453	pfal_pviv_70_hybrid	mRNA	2090664	2092265	.	-	.	ID=rna_PF14_0526-a-R1-1-A1;Parent=PF14_0526-a-R1-1-A1
CM000453	pfal_pviv_70_hybrid	CDS	2090664	2090731	.	-	.	ID=cds_PF14_0526-a-R1-1-A1-1;Parent=rna_PF14_0526-a-R1-1-A1
CM000453	pfal_pviv_70_hybrid	CDS	2090841	2090968	.	-	.	ID=cds_PF14_0526-a-R1-1-A1-2;Parent=rna_PF14_0526-a-R1-1-A1
CM000453	pfal_pviv_70_hybrid	CDS	2091125	2091275	.	-	.	ID=cds_PF14_0526-a-R1-1-A1-3;Parent=rna_PF14_0526-a-R1-1-A1
CM000453	pfal_pviv_70_hybrid	CDS	2091465	2091578	.	-	.	ID=cds_PF14_0526-a-R1-1-A1-4;Parent=rna_PF14_0526-a-R1-1-A1
CM000453	pfal_pviv_70_hybrid	CDS	2091735	2091847	.	-	.	ID=cds_PF14_0526-a-R1-1-A1-5;Parent=rna_PF14_0526-a-R1-1-A1
CM000453	pfal_pviv_70_hybrid	CDS	2091959	2091996	.	-	.	ID=cds_PF14_0526-a-R1-1-A1-6;Parent=rna_PF14_0526-a-R1-1-A1
CM000453	pfal_pviv_70_hybrid	CDS	2092257	2092265	.	-	.	ID=cds_PF14_0526-a-R1-1-A1-7;Parent=rna_PF14_0526-a-R1-1-A1
CM000453	pfal_pviv_70_hybrid	gene	2008940	2009862	43.85	-	.	ID=PF14_0542-R1-1-A1;clustalpid=68.0272108843537;filterpid=68.0272108843537;queryCoverage=94.56;gene_type=protein;truncated=1;pid=70.59;query=PF14_0542;rank=R1-1-A1;est_cov=0.964028776978417;Name=PVX_117620;improved=1;replaced_genes=PVX_117620
CM000453	pfal_pviv_70_hybrid	mRNA	2008940	2009862	.	-	.	ID=rna_PF14_0542-R1-1-A1;truncated=1;Parent=PF14_0542-R1-1-A1
CM000453	pfal_pviv_70_hybrid	CDS	2008940	2009002	.	-	.	ID=cds_PF14_0542-R1-1-A1-1;truncated=1;Parent=rna_PF14_0542-R1-1-A1
CM000453	pfal_pviv_70_hybrid	CDS	2009096	2009151	.	-	.	ID=cds_PF14_0542-R1-1-A1-2;truncated=1;Parent=rna_PF14_0542-R1-1-A1
CM000453	pfal_pviv_70_hybrid	CDS	2009277	2009375	.	-	.	ID=cds_PF14_0542-R1-1-A1-3;truncated=1;Parent=rna_PF14_0542-R1-1-A1
CM000453	pfal_pviv_70_hybrid	CDS	2009512	2009614	.	-	.	ID=cds_PF14_0542-R1-1-A1-4;truncated=1;Parent=rna_PF14_0542-R1-1-A1
CM000453	pfal_pviv_70_hybrid	CDS	2009767	2009862	.	-	.	ID=cds_PF14_0542-R1-1-A1-5;truncated=1;Parent=rna_PF14_0542-R1-1-A1
CM000452	pfal_pviv_70_hybrid	gene	503554	506020	79.292	+	.	ID=MAL13P1.290-R1-1-A1;clustalpid=68.3794466403162;filterpid=68.3794466403162;queryCoverage=97.22;gene_type=protein;pid=68.20;query=MAL13P1.290;rank=R1-1-A1;est_cov=0.647619047619048;Name=PVX_114930;improved=1;replaced_genes=PVX_114930
CM000452	pfal_pviv_70_hybrid	mRNA	503554	506020	.	+	.	ID=rna_MAL13P1.290-R1-1-A1;Parent=MAL13P1.290-R1-1-A1
CM000452	pfal_pviv_70_hybrid	CDS	503554	503561	.	+	.	ID=cds_MAL13P1.290-R1-1-A1-1;Parent=rna_MAL13P1.290-R1-1-A1
CM000452	pfal_pviv_70_hybrid	CDS	503802	503904	.	+	.	ID=cds_MAL13P1.290-R1-1-A1-2;Parent=rna_MAL13P1.290-R1-1-A1
CM000452	pfal_pviv_70_hybrid	CDS	504115	504183	.	+	.	ID=cds_MAL13P1.290-R1-1-A1-3;Parent=rna_MAL13P1.290-R1-1-A1
CM000452	pfal_pviv_70_hybrid	CDS	504286	504359	.	+	.	ID=cds_MAL13P1.290-R1-1-A1-4;Parent=rna_MAL13P1.290-R1-1-A1
CM000452	pfal_pviv_70_hybrid	CDS	504702	504777	.	+	.	ID=cds_MAL13P1.290-R1-1-A1-5;Parent=rna_MAL13P1.290-R1-1-A1
CM000452	pfal_pviv_70_hybrid	CDS	504908	504946	.	+	.	ID=cds_MAL13P1.290-R1-1-A1-6;Parent=rna_MAL13P1.290-R1-1-A1
CM000452	pfal_pviv_70_hybrid	CDS	505084	505171	.	+	.	ID=cds_MAL13P1.290-R1-1-A1-7;Parent=rna_MAL13P1.290-R1-1-A1
CM000452	pfal_pviv_70_hybrid	CDS	505349	505393	.	+	.	ID=cds_MAL13P1.290-R1-1-A1-8;Parent=rna_MAL13P1.290-R1-1-A1
CM000452	pfal_pviv_70_hybrid	CDS	505522	505587	.	+	.	ID=cds_MAL13P1.290-R1-1-A1-9;Parent=rna_MAL13P1.290-R1-1-A1
CM000452	pfal_pviv_70_hybrid	CDS	505854	506020	.	+	.	ID=cds_MAL13P1.290-R1-1-A1-10;Parent=rna_MAL13P1.290-R1-1-A1
CM000452	pfal_pviv_70_hybrid	gene	376174	379261	101.884	+	.	ID=MAL13P1.306-a-R1-1-A1;clustalpid=66.120218579235;filterpid=66.120218579235;queryCoverage=97.54;gene_type=protein;pid=66.31;query=MAL13P1.306-a;rank=R1-1-A1;est_cov=0;Name=PVX_300155;improved=1
CM000452	pfal_pviv_70_hybrid	mRNA	376174	379261	.	+	.	ID=rna_MAL13P1.306-a-R1-1-A1;Parent=MAL13P1.306-a-R1-1-A1
CM000452	pfal_pviv_70_hybrid	CDS	376174	376206	.	+	.	ID=cds_MAL13P1.306-a-R1-1-A1-1;Parent=rna_MAL13P1.306-a-R1-1-A1
CM000452	pfal_pviv_70_hybrid	CDS	376352	376411	.	+	.	ID=cds_MAL13P1.306-a-R1-1-A1-2;Parent=rna_MAL13P1.306-a-R1-1-A1
CM000452	pfal_pviv_70_hybrid	CDS	376621	376785	.	+	.	ID=cds_MAL13P1.306-a-R1-1-A1-3;Parent=rna_MAL13P1.306-a-R1-1-A1
CM000452	pfal_pviv_70_hybrid	CDS	377035	377083	.	+	.	ID=cds_MAL13P1.306-a-R1-1-A1-4;Parent=rna_MAL13P1.306-a-R1-1-A1
CM000452	pfal_pviv_70_hybrid	CDS	377267	377361	.	+	.	ID=cds_MAL13P1.306-a-R1-1-A1-5;Parent=rna_MAL13P1.306-a-R1-1-A1
CM000452	pfal_pviv_70_hybrid	CDS	377486	377661	.	+	.	ID=cds_MAL13P1.306-a-R1-1-A1-6;Parent=rna_MAL13P1.306-a-R1-1-A1
CM000452	pfal_pviv_70_hybrid	CDS	377858	377978	.	+	.	ID=cds_MAL13P1.306-a-R1-1-A1-7;Parent=rna_MAL13P1.306-a-R1-1-A1
CM000452	pfal_pviv_70_hybrid	CDS	378114	378175	.	+	.	ID=cds_MAL13P1.306-a-R1-1-A1-8;Parent=rna_MAL13P1.306-a-R1-1-A1
CM000452	pfal_pviv_70_hybrid	CDS	378389	378516	.	+	.	ID=cds_MAL13P1.306-a-R1-1-A1-9;Parent=rna_MAL13P1.306-a-R1-1-A1
CM000452	pfal_pviv_70_hybrid	CDS	378677	378723	.	+	.	ID=cds_MAL13P1.306-a-R1-1-A1-10;Parent=rna_MAL13P1.306-a-R1-1-A1
CM000452	pfal_pviv_70_hybrid	CDS	378849	378897	.	+	.	ID=cds_MAL13P1.306-a-R1-1-A1-11;Parent=rna_MAL13P1.306-a-R1-1-A1
CM000452	pfal_pviv_70_hybrid	CDS	379176	379261	.	+	.	ID=cds_MAL13P1.306-a-R1-1-A1-12;Parent=rna_MAL13P1.306-a-R1-1-A1
CM000452	pfal_pviv_70_hybrid	gene	353258	355298	91.9751	+	.	ID=MAL13P1.309-R1-1-A1;clustalpid=72.8937728937729;filterpid=72.8937728937729;queryCoverage=100.00;gene_type=protein;pid=73.02;query=MAL13P1.309;rank=R1-1-A1;est_cov=0.681318681318681;Name=PVX_115063;improved=1;replaced_genes=PVX_115063
CM000452	pfal_pviv_70_hybrid	mRNA	353258	355298	.	+	.	ID=rna_MAL13P1.309-R1-1-A1;Parent=MAL13P1.309-R1-1-A1
CM000452	pfal_pviv_70_hybrid	CDS	353258	353351	.	+	.	ID=cds_MAL13P1.309-R1-1-A1-1;Parent=rna_MAL13P1.309-R1-1-A1
CM000452	pfal_pviv_70_hybrid	CDS	353489	353559	.	+	.	ID=cds_MAL13P1.309-R1-1-A1-2;Parent=rna_MAL13P1.309-R1-1-A1
CM000452	pfal_pviv_70_hybrid	CDS	353961	354164	.	+	.	ID=cds_MAL13P1.309-R1-1-A1-3;Parent=rna_MAL13P1.309-R1-1-A1
CM000452	pfal_pviv_70_hybrid	CDS	354360	354552	.	+	.	ID=cds_MAL13P1.309-R1-1-A1-4;Parent=rna_MAL13P1.309-R1-1-A1
CM000452	pfal_pviv_70_hybrid	CDS	354675	354768	.	+	.	ID=cds_MAL13P1.309-R1-1-A1-5;Parent=rna_MAL13P1.309-R1-1-A1
CM000452	pfal_pviv_70_hybrid	CDS	355031	355104	.	+	.	ID=cds_MAL13P1.309-R1-1-A1-6;Parent=rna_MAL13P1.309-R1-1-A1
CM000452	pfal_pviv_70_hybrid	CDS	355210	355298	.	+	.	ID=cds_MAL13P1.309-R1-1-A1-7;Parent=rna_MAL13P1.309-R1-1-A1
CM000453	pfal_pviv_70_hybrid	gene	1848520	1849068	61.5573	-	.	ID=PF14_0584-R1-1-A1;clustalpid=86.1635220125786;filterpid=86.1635220125786;queryCoverage=100.00;gene_type=protein;pid=85.19;query=PF14_0584;rank=R1-1-A1;est_cov=1;Name=PVX_117395;improved=1;replaced_genes=PVX_117395
CM000453	pfal_pviv_70_hybrid	mRNA	1848520	1849068	.	-	.	ID=rna_PF14_0584-R1-1-A1;Parent=PF14_0584-R1-1-A1
CM000453	pfal_pviv_70_hybrid	CDS	1848520	1848793	.	-	.	ID=cds_PF14_0584-R1-1-A1-1;Parent=rna_PF14_0584-R1-1-A1
CM000453	pfal_pviv_70_hybrid	CDS	1848866	1849068	.	-	.	ID=cds_PF14_0584-R1-1-A1-2;Parent=rna_PF14_0584-R1-1-A1
CM000453	pfal_pviv_70_hybrid	gene	1721846	1727296	256.479	+	.	ID=PF14_0607-R1-1-A1;clustalpid=63.4847080630213;filterpid=63.4847080630213;queryCoverage=96.27;gene_type=protein;pid=64.19;query=PF14_0607;rank=R1-1-A1;est_cov=0.11639185257032;Name=PVX_117270;improved=1;replaced_genes=PVX_117270
CM000453	pfal_pviv_70_hybrid	mRNA	1721846	1727296	.	+	.	ID=rna_PF14_0607-R1-1-A1;Parent=PF14_0607-R1-1-A1
CM000453	pfal_pviv_70_hybrid	CDS	1721846	1723291	.	+	.	ID=cds_PF14_0607-R1-1-A1-1;Parent=rna_PF14_0607-R1-1-A1
CM000453	pfal_pviv_70_hybrid	CDS	1723472	1723578	.	+	.	ID=cds_PF14_0607-R1-1-A1-2;Parent=rna_PF14_0607-R1-1-A1
CM000453	pfal_pviv_70_hybrid	CDS	1723806	1723988	.	+	.	ID=cds_PF14_0607-R1-1-A1-3;Parent=rna_PF14_0607-R1-1-A1
CM000453	pfal_pviv_70_hybrid	CDS	1724123	1724290	.	+	.	ID=cds_PF14_0607-R1-1-A1-4;Parent=rna_PF14_0607-R1-1-A1
CM000453	pfal_pviv_70_hybrid	CDS	1724425	1724518	.	+	.	ID=cds_PF14_0607-R1-1-A1-5;Parent=rna_PF14_0607-R1-1-A1
CM000453	pfal_pviv_70_hybrid	CDS	1724673	1724801	.	+	.	ID=cds_PF14_0607-R1-1-A1-6;Parent=rna_PF14_0607-R1-1-A1
CM000453	pfal_pviv_70_hybrid	CDS	1724938	1725054	.	+	.	ID=cds_PF14_0607-R1-1-A1-7;Parent=rna_PF14_0607-R1-1-A1
CM000453	pfal_pviv_70_hybrid	CDS	1725251	1725460	.	+	.	ID=cds_PF14_0607-R1-1-A1-8;Parent=rna_PF14_0607-R1-1-A1
CM000453	pfal_pviv_70_hybrid	CDS	1725596	1725664	.	+	.	ID=cds_PF14_0607-R1-1-A1-9;Parent=rna_PF14_0607-R1-1-A1
CM000453	pfal_pviv_70_hybrid	CDS	1725834	1726043	.	+	.	ID=cds_PF14_0607-R1-1-A1-10;Parent=rna_PF14_0607-R1-1-A1
CM000453	pfal_pviv_70_hybrid	CDS	1726296	1726415	.	+	.	ID=cds_PF14_0607-R1-1-A1-11;Parent=rna_PF14_0607-R1-1-A1
CM000453	pfal_pviv_70_hybrid	CDS	1726613	1726696	.	+	.	ID=cds_PF14_0607-R1-1-A1-12;Parent=rna_PF14_0607-R1-1-A1
CM000453	pfal_pviv_70_hybrid	CDS	1726829	1726969	.	+	.	ID=cds_PF14_0607-R1-1-A1-13;Parent=rna_PF14_0607-R1-1-A1
CM000453	pfal_pviv_70_hybrid	CDS	1727282	1727296	.	+	.	ID=cds_PF14_0607-R1-1-A1-14;Parent=rna_PF14_0607-R1-1-A1
CM000452	pfal_pviv_70_hybrid	gene	229552	230666	47.7138	+	.	ID=MAL13P1.327-R1-1-A1;clustalpid=91.304347826087;filterpid=91.304347826087;queryCoverage=100.00;gene_type=protein;pid=91.30;query=MAL13P1.327;rank=R1-1-A1;est_cov=0.994202898550725;Name=PVX_115215;improved=1;replaced_genes=PVX_115215
CM000452	pfal_pviv_70_hybrid	mRNA	229552	230666	.	+	.	ID=rna_MAL13P1.327-R1-1-A1;Parent=MAL13P1.327-R1-1-A1
CM000452	pfal_pviv_70_hybrid	CDS	229552	229630	.	+	.	ID=cds_MAL13P1.327-R1-1-A1-1;Parent=rna_MAL13P1.327-R1-1-A1
CM000452	pfal_pviv_70_hybrid	CDS	230015	230102	.	+	.	ID=cds_MAL13P1.327-R1-1-A1-2;Parent=rna_MAL13P1.327-R1-1-A1
CM000452	pfal_pviv_70_hybrid	CDS	230489	230666	.	+	.	ID=cds_MAL13P1.327-R1-1-A1-3;Parent=rna_MAL13P1.327-R1-1-A1
CM000452	pfal_pviv_70_hybrid	gene	213885	215569	127.008	+	.	ID=MAL13P1.329-R1-1-A1;clustalpid=65.7766990291262;filterpid=65.7766990291262;queryCoverage=100.00;gene_type=protein;pid=67.27;query=MAL13P1.329;rank=R1-1-A1;est_cov=0;Name=PVX_115245;improved=1;replaced_genes=PVX_115245
CM000452	pfal_pviv_70_hybrid	mRNA	213885	215569	.	+	.	ID=rna_MAL13P1.329-R1-1-A1;Parent=MAL13P1.329-R1-1-A1
CM000452	pfal_pviv_70_hybrid	CDS	213885	214071	.	+	.	ID=cds_MAL13P1.329-R1-1-A1-1;Parent=rna_MAL13P1.329-R1-1-A1
CM000452	pfal_pviv_70_hybrid	CDS	214144	214252	.	+	.	ID=cds_MAL13P1.329-R1-1-A1-2;Parent=rna_MAL13P1.329-R1-1-A1
CM000452	pfal_pviv_70_hybrid	CDS	214325	215052	.	+	.	ID=cds_MAL13P1.329-R1-1-A1-3;Parent=rna_MAL13P1.329-R1-1-A1
CM000452	pfal_pviv_70_hybrid	CDS	215230	215286	.	+	.	ID=cds_MAL13P1.329-R1-1-A1-4;Parent=rna_MAL13P1.329-R1-1-A1
CM000452	pfal_pviv_70_hybrid	CDS	215415	215569	.	+	.	ID=cds_MAL13P1.329-R1-1-A1-5;Parent=rna_MAL13P1.329-R1-1-A1
CM000452	pfal_pviv_70_hybrid	gene	208051	209574	101.782	-	.	ID=MAL13P1.330-R1-1-A1;clustalpid=67.1641791044776;filterpid=67.1641791044776;queryCoverage=100.00;gene_type=protein;pid=68.05;query=MAL13P1.330;rank=R1-1-A1;est_cov=0.811111111111111;Name=PVX_115250;improved=1;replaced_genes=PVX_115250
CM000452	pfal_pviv_70_hybrid	mRNA	208051	209574	.	-	.	ID=rna_MAL13P1.330-R1-1-A1;Parent=MAL13P1.330-R1-1-A1
CM000452	pfal_pviv_70_hybrid	CDS	208051	208276	.	-	.	ID=cds_MAL13P1.330-R1-1-A1-1;Parent=rna_MAL13P1.330-R1-1-A1
CM000452	pfal_pviv_70_hybrid	CDS	208490	208593	.	-	.	ID=cds_MAL13P1.330-R1-1-A1-2;Parent=rna_MAL13P1.330-R1-1-A1
CM000452	pfal_pviv_70_hybrid	CDS	208720	209358	.	-	.	ID=cds_MAL13P1.330-R1-1-A1-3;Parent=rna_MAL13P1.330-R1-1-A1
CM000452	pfal_pviv_70_hybrid	CDS	209554	209574	.	-	.	ID=cds_MAL13P1.330-R1-1-A1-4;Parent=rna_MAL13P1.330-R1-1-A1
CM000453	pfal_pviv_70_hybrid	gene	1571441	1572861	66.5481	-	.	ID=PF14_0635-R1-1-A1;clustalpid=85;filterpid=85;queryCoverage=100.00;gene_type=protein;pid=85.08;query=PF14_0635;rank=R1-1-A1;est_cov=0;Name=PVX_117130;improved=1;replaced_genes=PVX_117130
CM000453	pfal_pviv_70_hybrid	mRNA	1571441	1572861	.	-	.	ID=rna_PF14_0635-R1-1-A1;Parent=PF14_0635-R1-1-A1
CM000453	pfal_pviv_70_hybrid	CDS	1571441	1571479	.	-	.	ID=cds_PF14_0635-R1-1-A1-1;Parent=rna_PF14_0635-R1-1-A1
CM000453	pfal_pviv_70_hybrid	CDS	1571678	1571830	.	-	.	ID=cds_PF14_0635-R1-1-A1-2;Parent=rna_PF14_0635-R1-1-A1
CM000453	pfal_pviv_70_hybrid	CDS	1571997	1572152	.	-	.	ID=cds_PF14_0635-R1-1-A1-3;Parent=rna_PF14_0635-R1-1-A1
CM000453	pfal_pviv_70_hybrid	CDS	1572313	1572361	.	-	.	ID=cds_PF14_0635-R1-1-A1-4;Parent=rna_PF14_0635-R1-1-A1
CM000453	pfal_pviv_70_hybrid	CDS	1572531	1572617	.	-	.	ID=cds_PF14_0635-R1-1-A1-5;Parent=rna_PF14_0635-R1-1-A1
CM000453	pfal_pviv_70_hybrid	CDS	1572806	1572861	.	-	.	ID=cds_PF14_0635-R1-1-A1-6;Parent=rna_PF14_0635-R1-1-A1
CM000453	pfal_pviv_70_hybrid	gene	1430756	1431763	37.4182	+	.	ID=PF14_0667a-R1-1-A1;clustalpid=68.75;filterpid=68.75;queryCoverage=100.00;gene_type=protein;pid=68.75;query=PF14_0667a;rank=R1-1-A1;est_cov=0;Name=PVX_300040;improved=1
CM000453	pfal_pviv_70_hybrid	mRNA	1430756	1431763	.	+	.	ID=rna_PF14_0667a-R1-1-A1;Parent=PF14_0667a-R1-1-A1
CM000453	pfal_pviv_70_hybrid	CDS	1430756	1430843	.	+	.	ID=cds_PF14_0667a-R1-1-A1-1;Parent=rna_PF14_0667a-R1-1-A1
CM000453	pfal_pviv_70_hybrid	CDS	1431194	1431324	.	+	.	ID=cds_PF14_0667a-R1-1-A1-2;Parent=rna_PF14_0667a-R1-1-A1
CM000453	pfal_pviv_70_hybrid	CDS	1431479	1431541	.	+	.	ID=cds_PF14_0667a-R1-1-A1-3;Parent=rna_PF14_0667a-R1-1-A1
CM000453	pfal_pviv_70_hybrid	CDS	1431710	1431763	.	+	.	ID=cds_PF14_0667a-R1-1-A1-4;Parent=rna_PF14_0667a-R1-1-A1
CM000454	pfal_pviv_70_hybrid	gene	1937152	1937897	.	-	.	ID=PF14_0037_CM000454_1936071_1939315.reverse.global.1_proc;clustalpid=63.16;filterpid=63.16;pseudogene=0;gene_type=protein;AlignmentGaps=0;queryCoverage=99.39;bitscore=246.57;truncated=0;query=PF14_0037;alignmentLen=164;queryLen=165;repaired=1;Name=PVX_086235;improved=1;replaced_genes=PVX_086235
CM000454	pfal_pviv_70_hybrid	mRNA	1937152	1937897	.	-	.	ID=rna_PF14_0037_CM000454_1936071_1939315.reverse.global.1_proc;truncated=0;pseudogene=0;Name=rna_PF14_0037_CM000454_1936071_1939315.reverse.global.1;Parent=PF14_0037_CM000454_1936071_1939315.reverse.global.1_proc
CM000454	pfal_pviv_70_hybrid	CDS	1937473	1937897	.	-	.	ID=cds_PF14_0037_CM000454_1936071_1939315.reverse.global.1_proc-2;truncated=0;pseudogene=0;Parent=rna_PF14_0037_CM000454_1936071_1939315.reverse.global.1_proc
CM000454	pfal_pviv_70_hybrid	CDS	1937152	1937242	.	-	.	ID=cds_PF14_0037_CM000454_1936071_1939315.reverse.global.1_proc-1;truncated=0;pseudogene=0;Parent=rna_PF14_0037_CM000454_1936071_1939315.reverse.global.1_proc
CM000450	pfal_pviv_70_hybrid	gene	35071	38706	.	-	.	ID=PF11_0045_CM000450_34267_41122.reverse.global.1_proc;clustalpid=67.52;filterpid=67.52;pseudogene=0;gene_type=protein;AlignmentGaps=2;queryCoverage=98.46;bitscore=792.33;truncated=0;query=PF11_0045;alignmentLen=576;queryLen=583;repaired=0;Name=PVX_090860;improved=1;replaced_genes=PVX_090855,PVX_090860
CM000450	pfal_pviv_70_hybrid	mRNA	35071	38706	.	-	.	ID=rna_PF11_0045_CM000450_34267_41122.reverse.global.1_proc;truncated=0;pseudogene=0;Name=rna_PF11_0045_CM000450_34267_41122.reverse.global.1;Parent=PF11_0045_CM000450_34267_41122.reverse.global.1_proc
CM000450	pfal_pviv_70_hybrid	CDS	38201	38706	.	-	.	ID=cds_PF11_0045_CM000450_34267_41122.reverse.global.1_proc-13;truncated=0;pseudogene=0;Parent=rna_PF11_0045_CM000450_34267_41122.reverse.global.1_proc
CM000450	pfal_pviv_70_hybrid	CDS	37900	37928	.	-	.	ID=cds_PF11_0045_CM000450_34267_41122.reverse.global.1_proc-12;truncated=0;pseudogene=0;Parent=rna_PF11_0045_CM000450_34267_41122.reverse.global.1_proc
CM000450	pfal_pviv_70_hybrid	CDS	37670	37694	.	-	.	ID=cds_PF11_0045_CM000450_34267_41122.reverse.global.1_proc-11;truncated=0;pseudogene=0;Parent=rna_PF11_0045_CM000450_34267_41122.reverse.global.1_proc
CM000450	pfal_pviv_70_hybrid	CDS	37323	37538	.	-	.	ID=cds_PF11_0045_CM000450_34267_41122.reverse.global.1_proc-10;truncated=0;pseudogene=0;Parent=rna_PF11_0045_CM000450_34267_41122.reverse.global.1_proc
CM000450	pfal_pviv_70_hybrid	CDS	37076	37161	.	-	.	ID=cds_PF11_0045_CM000450_34267_41122.reverse.global.1_proc-9;truncated=0;pseudogene=0;Parent=rna_PF11_0045_CM000450_34267_41122.reverse.global.1_proc
CM000450	pfal_pviv_70_hybrid	CDS	36871	36973	.	-	.	ID=cds_PF11_0045_CM000450_34267_41122.reverse.global.1_proc-8;truncated=0;pseudogene=0;Parent=rna_PF11_0045_CM000450_34267_41122.reverse.global.1_proc
CM000450	pfal_pviv_70_hybrid	CDS	36716	36746	.	-	.	ID=cds_PF11_0045_CM000450_34267_41122.reverse.global.1_proc-7;truncated=0;pseudogene=0;Parent=rna_PF11_0045_CM000450_34267_41122.reverse.global.1_proc
CM000450	pfal_pviv_70_hybrid	CDS	36554	36599	.	-	.	ID=cds_PF11_0045_CM000450_34267_41122.reverse.global.1_proc-6;truncated=0;pseudogene=0;Parent=rna_PF11_0045_CM000450_34267_41122.reverse.global.1_proc
CM000450	pfal_pviv_70_hybrid	CDS	36424	36434	.	-	.	ID=cds_PF11_0045_CM000450_34267_41122.reverse.global.1_proc-5;truncated=0;pseudogene=0;Parent=rna_PF11_0045_CM000450_34267_41122.reverse.global.1_proc
CM000450	pfal_pviv_70_hybrid	CDS	36231	36258	.	-	.	ID=cds_PF11_0045_CM000450_34267_41122.reverse.global.1_proc-4;truncated=0;pseudogene=0;Parent=rna_PF11_0045_CM000450_34267_41122.reverse.global.1_proc
CM000450	pfal_pviv_70_hybrid	CDS	35996	36025	.	-	.	ID=cds_PF11_0045_CM000450_34267_41122.reverse.global.1_proc-3;truncated=0;pseudogene=0;Parent=rna_PF11_0045_CM000450_34267_41122.reverse.global.1_proc
CM000450	pfal_pviv_70_hybrid	CDS	35782	35885	.	-	.	ID=cds_PF11_0045_CM000450_34267_41122.reverse.global.1_proc-2;truncated=0;pseudogene=0;Parent=rna_PF11_0045_CM000450_34267_41122.reverse.global.1_proc
CM000450	pfal_pviv_70_hybrid	CDS	35071	35610	.	-	.	ID=cds_PF11_0045_CM000450_34267_41122.reverse.global.1_proc-1;truncated=0;pseudogene=0;Parent=rna_PF11_0045_CM000450_34267_41122.reverse.global.1_proc
CM000454	pfal_pviv_70_hybrid	gene	83706	83999	.	-	.	ID=PFL0145c_CM000454_81511_89530.reverse.global.1_proc;clustalpid=87.76;filterpid=87.76;pseudogene=0;gene_type=protein;AlignmentGaps=1;queryCoverage=100.00;bitscore=201.99;truncated=0;query=PFL0145c;alignmentLen=98;queryLen=97;repaired=0;Name=PVX_084190;improved=1;replaced_genes=PVX_084190
CM000454	pfal_pviv_70_hybrid	mRNA	83706	83999	.	-	.	ID=rna_PFL0145c_CM000454_81511_89530.reverse.global.1_proc;truncated=0;pseudogene=0;Name=rna_PFL0145c_CM000454_81511_89530.reverse.global.1;Parent=PFL0145c_CM000454_81511_89530.reverse.global.1_proc
CM000454	pfal_pviv_70_hybrid	CDS	83706	83999	.	-	.	ID=cds_PFL0145c_CM000454_81511_89530.reverse.global.1_proc-1;truncated=0;pseudogene=0;Parent=rna_PFL0145c_CM000454_81511_89530.reverse.global.1_proc
CM000451	pfal_pviv_70_hybrid	gene	1163552	1165243	.	-	.	ID=PFE0220w_CM000451_1162436_1166142.reverse.global.1_proc;clustalpid=60.29;filterpid=60.29;pseudogene=0;gene_type=protein;AlignmentGaps=2;queryCoverage=98.55;bitscore=317.68;truncated=0;query=PFE0220w;alignmentLen=273;queryLen=275;repaired=0;Name=PVX_300042;improved=1
CM000451	pfal_pviv_70_hybrid	mRNA	1163552	1165243	.	-	.	ID=rna_PFE0220w_CM000451_1162436_1166142.reverse.global.1_proc;truncated=0;pseudogene=0;Name=rna_PFE0220w_CM000451_1162436_1166142.reverse.global.1;Parent=PFE0220w_CM000451_1162436_1166142.reverse.global.1_proc
CM000451	pfal_pviv_70_hybrid	CDS	1165113	1165243	.	-	.	ID=cds_PFE0220w_CM000451_1162436_1166142.reverse.global.1_proc-6;truncated=0;pseudogene=0;Parent=rna_PFE0220w_CM000451_1162436_1166142.reverse.global.1_proc
CM000451	pfal_pviv_70_hybrid	CDS	1164889	1164945	.	-	.	ID=cds_PFE0220w_CM000451_1162436_1166142.reverse.global.1_proc-5;truncated=0;pseudogene=0;Parent=rna_PFE0220w_CM000451_1162436_1166142.reverse.global.1_proc
CM000451	pfal_pviv_70_hybrid	CDS	1164645	1164731	.	-	.	ID=cds_PFE0220w_CM000451_1162436_1166142.reverse.global.1_proc-4;truncated=0;pseudogene=0;Parent=rna_PFE0220w_CM000451_1162436_1166142.reverse.global.1_proc
CM000451	pfal_pviv_70_hybrid	CDS	1164365	1164500	.	-	.	ID=cds_PFE0220w_CM000451_1162436_1166142.reverse.global.1_proc-3;truncated=0;pseudogene=0;Parent=rna_PFE0220w_CM000451_1162436_1166142.reverse.global.1_proc
CM000451	pfal_pviv_70_hybrid	CDS	1163874	1164192	.	-	.	ID=cds_PFE0220w_CM000451_1162436_1166142.reverse.global.1_proc-2;truncated=0;pseudogene=0;Parent=rna_PFE0220w_CM000451_1162436_1166142.reverse.global.1_proc
CM000451	pfal_pviv_70_hybrid	CDS	1163552	1163649	.	-	.	ID=cds_PFE0220w_CM000451_1162436_1166142.reverse.global.1_proc-1;truncated=0;pseudogene=0;Parent=rna_PFE0220w_CM000451_1162436_1166142.reverse.global.1_proc
CM000455	pfal_pviv_70_hybrid	gene	196778	197400	.	+	.	ID=MAL13P1.17_CM000455_193658_198840.forward.global.1_proc;clustalpid=72.57;filterpid=72.57;pseudogene=0;gene_type=protein;AlignmentGaps=0;queryCoverage=100.00;bitscore=159.45;truncated=0;query=MAL13P1.17;alignmentLen=113;queryLen=113;repaired=1;Name=PVX_122020;improved=1;replaced_genes=PVX_122020
CM000455	pfal_pviv_70_hybrid	mRNA	196778	197400	.	+	.	ID=rna_MAL13P1.17_CM000455_193658_198840.forward.global.1_proc;truncated=0;pseudogene=0;Name=rna_MAL13P1.17_CM000455_193658_198840.forward.global.1;Parent=MAL13P1.17_CM000455_193658_198840.forward.global.1_proc
CM000455	pfal_pviv_70_hybrid	CDS	196778	196987	.	+	.	ID=cds_MAL13P1.17_CM000455_193658_198840.forward.global.1_proc-1;truncated=0;pseudogene=0;Parent=rna_MAL13P1.17_CM000455_193658_198840.forward.global.1_proc
CM000455	pfal_pviv_70_hybrid	CDS	197287	197400	.	+	.	ID=cds_MAL13P1.17_CM000455_193658_198840.forward.global.1_proc-2;truncated=0;pseudogene=0;Parent=rna_MAL13P1.17_CM000455_193658_198840.forward.global.1_proc
CM000445	pfal_pviv_70_hybrid	gene	709593	711243	.	-	.	ID=PFB0194w_CM000445_708562_715122.reverse.global.1_proc;clustalpid=74.01;filterpid=74.01;pseudogene=0;gene_type=protein;AlignmentGaps=0;queryCoverage=99.28;bitscore=433.99;truncated=0;query=PFB0194w;alignmentLen=274;queryLen=276;repaired=1;Name=PVX_003640;improved=1;replaced_genes=PVX_003640
CM000445	pfal_pviv_70_hybrid	mRNA	709593	711243	.	-	.	ID=rna_PFB0194w_CM000445_708562_715122.reverse.global.1_proc;truncated=0;pseudogene=0;Name=rna_PFB0194w_CM000445_708562_715122.reverse.global.1;Parent=PFB0194w_CM000445_708562_715122.reverse.global.1_proc
CM000445	pfal_pviv_70_hybrid	CDS	710861	711243	.	-	.	ID=cds_PFB0194w_CM000445_708562_715122.reverse.global.1_proc-5;truncated=0;pseudogene=0;Parent=rna_PFB0194w_CM000445_708562_715122.reverse.global.1_proc
CM000445	pfal_pviv_70_hybrid	CDS	710550	710712	.	-	.	ID=cds_PFB0194w_CM000445_708562_715122.reverse.global.1_proc-4;truncated=0;pseudogene=0;Parent=rna_PFB0194w_CM000445_708562_715122.reverse.global.1_proc
CM000445	pfal_pviv_70_hybrid	CDS	710320	710389	.	-	.	ID=cds_PFB0194w_CM000445_708562_715122.reverse.global.1_proc-3;truncated=0;pseudogene=0;Parent=rna_PFB0194w_CM000445_708562_715122.reverse.global.1_proc
CM000445	pfal_pviv_70_hybrid	CDS	709992	710167	.	-	.	ID=cds_PFB0194w_CM000445_708562_715122.reverse.global.1_proc-2;truncated=0;pseudogene=0;Parent=rna_PFB0194w_CM000445_708562_715122.reverse.global.1_proc
CM000445	pfal_pviv_70_hybrid	CDS	709593	709634	.	-	.	ID=cds_PFB0194w_CM000445_708562_715122.reverse.global.1_proc-1;truncated=0;pseudogene=0;Parent=rna_PFB0194w_CM000445_708562_715122.reverse.global.1_proc
CM000442	pfal_pviv_70_hybrid	gene	65775	67784	.	+	.	ID=MAL7P1.13_CM000442_63097_68590.forward.global.1_proc;clustalpid=77.78;filterpid=77.78;pseudogene=0;gene_type=protein;AlignmentGaps=0;queryCoverage=98.85;bitscore=343.94;truncated=0;query=MAL7P1.13;alignmentLen=259;queryLen=262;repaired=1;Name=PVX_087720;improved=1;replaced_genes=PVX_087720
CM000442	pfal_pviv_70_hybrid	mRNA	65775	67784	.	+	.	ID=rna_MAL7P1.13_CM000442_63097_68590.forward.global.1_proc;truncated=0;pseudogene=0;Name=rna_MAL7P1.13_CM000442_63097_68590.forward.global.1;Parent=MAL7P1.13_CM000442_63097_68590.forward.global.1_proc
CM000442	pfal_pviv_70_hybrid	CDS	65775	65894	.	+	.	ID=cds_MAL7P1.13_CM000442_63097_68590.forward.global.1_proc-1;truncated=0;pseudogene=0;Parent=rna_MAL7P1.13_CM000442_63097_68590.forward.global.1_proc
CM000442	pfal_pviv_70_hybrid	CDS	66058	66135	.	+	.	ID=cds_MAL7P1.13_CM000442_63097_68590.forward.global.1_proc-2;truncated=0;pseudogene=0;Parent=rna_MAL7P1.13_CM000442_63097_68590.forward.global.1_proc
CM000442	pfal_pviv_70_hybrid	CDS	66243	66332	.	+	.	ID=cds_MAL7P1.13_CM000442_63097_68590.forward.global.1_proc-3;truncated=0;pseudogene=0;Parent=rna_MAL7P1.13_CM000442_63097_68590.forward.global.1_proc
CM000442	pfal_pviv_70_hybrid	CDS	66516	66610	.	+	.	ID=cds_MAL7P1.13_CM000442_63097_68590.forward.global.1_proc-4;truncated=0;pseudogene=0;Parent=rna_MAL7P1.13_CM000442_63097_68590.forward.global.1_proc
CM000442	pfal_pviv_70_hybrid	CDS	66755	66847	.	+	.	ID=cds_MAL7P1.13_CM000442_63097_68590.forward.global.1_proc-5;truncated=0;pseudogene=0;Parent=rna_MAL7P1.13_CM000442_63097_68590.forward.global.1_proc
CM000442	pfal_pviv_70_hybrid	CDS	66960	67026	.	+	.	ID=cds_MAL7P1.13_CM000442_63097_68590.forward.global.1_proc-6;truncated=0;pseudogene=0;Parent=rna_MAL7P1.13_CM000442_63097_68590.forward.global.1_proc
CM000442	pfal_pviv_70_hybrid	CDS	67177	67313	.	+	.	ID=cds_MAL7P1.13_CM000442_63097_68590.forward.global.1_proc-7;truncated=0;pseudogene=0;Parent=rna_MAL7P1.13_CM000442_63097_68590.forward.global.1_proc
CM000442	pfal_pviv_70_hybrid	CDS	67494	67566	.	+	.	ID=cds_MAL7P1.13_CM000442_63097_68590.forward.global.1_proc-8;truncated=0;pseudogene=0;Parent=rna_MAL7P1.13_CM000442_63097_68590.forward.global.1_proc
CM000442	pfal_pviv_70_hybrid	CDS	67701	67784	.	+	.	ID=cds_MAL7P1.13_CM000442_63097_68590.forward.global.1_proc-9;truncated=0;pseudogene=0;Parent=rna_MAL7P1.13_CM000442_63097_68590.forward.global.1_proc
CM000454	pfal_pviv_70_hybrid	gene	1824395	1824964	.	-	.	ID=PF14_0064_CM000454_1823603_1826035.reverse.global.1_proc;clustalpid=88.66;filterpid=88.66;pseudogene=0;gene_type=protein;AlignmentGaps=0;queryCoverage=100.00;bitscore=428.05;truncated=0;query=PF14_0064;alignmentLen=194;queryLen=194;repaired=0;Name=PVX_086095;improved=1;replaced_genes=PVX_086095
CM000454	pfal_pviv_70_hybrid	mRNA	1824395	1824964	.	-	.	ID=rna_PF14_0064_CM000454_1823603_1826035.reverse.global.1_proc;truncated=0;pseudogene=0;Name=rna_PF14_0064_CM000454_1823603_1826035.reverse.global.1;Parent=PF14_0064_CM000454_1823603_1826035.reverse.global.1_proc
CM000454	pfal_pviv_70_hybrid	CDS	1824395	1824964	.	-	.	ID=cds_PF14_0064_CM000454_1823603_1826035.reverse.global.1_proc-1;truncated=0;pseudogene=0;Parent=rna_PF14_0064_CM000454_1823603_1826035.reverse.global.1_proc
CM000450	pfal_pviv_70_hybrid	gene	138909	141036	.	+	.	ID=PF11_0069_CM000450_136726_144277.forward.global.1_proc;clustalpid=91.73;filterpid=91.73;pseudogene=0;gene_type=protein;AlignmentGaps=0;queryCoverage=97.74;bitscore=452.46;truncated=0;query=PF11_0069;alignmentLen=260;queryLen=266;repaired=0;Name=PVX_090970;improved=1;replaced_genes=PVX_090970
CM000450	pfal_pviv_70_hybrid	mRNA	138909	141036	.	+	.	ID=rna_PF11_0069_CM000450_136726_144277.forward.global.1_proc;truncated=0;pseudogene=0;Name=rna_PF11_0069_CM000450_136726_144277.forward.global.1;Parent=PF11_0069_CM000450_136726_144277.forward.global.1_proc
CM000450	pfal_pviv_70_hybrid	CDS	138909	138939	.	+	.	ID=cds_PF11_0069_CM000450_136726_144277.forward.global.1_proc-1;truncated=0;pseudogene=0;Parent=rna_PF11_0069_CM000450_136726_144277.forward.global.1_proc
CM000450	pfal_pviv_70_hybrid	CDS	139198	139343	.	+	.	ID=cds_PF11_0069_CM000450_136726_144277.forward.global.1_proc-2;truncated=0;pseudogene=0;Parent=rna_PF11_0069_CM000450_136726_144277.forward.global.1_proc
CM000450	pfal_pviv_70_hybrid	CDS	139492	139601	.	+	.	ID=cds_PF11_0069_CM000450_136726_144277.forward.global.1_proc-3;truncated=0;pseudogene=0;Parent=rna_PF11_0069_CM000450_136726_144277.forward.global.1_proc
CM000450	pfal_pviv_70_hybrid	CDS	139753	139868	.	+	.	ID=cds_PF11_0069_CM000450_136726_144277.forward.global.1_proc-4;truncated=0;pseudogene=0;Parent=rna_PF11_0069_CM000450_136726_144277.forward.global.1_proc
CM000450	pfal_pviv_70_hybrid	CDS	139989	140031	.	+	.	ID=cds_PF11_0069_CM000450_136726_144277.forward.global.1_proc-5;truncated=0;pseudogene=0;Parent=rna_PF11_0069_CM000450_136726_144277.forward.global.1_proc
CM000450	pfal_pviv_70_hybrid	CDS	140176	140327	.	+	.	ID=cds_PF11_0069_CM000450_136726_144277.forward.global.1_proc-6;truncated=0;pseudogene=0;Parent=rna_PF11_0069_CM000450_136726_144277.forward.global.1_proc
CM000450	pfal_pviv_70_hybrid	CDS	140509	140609	.	+	.	ID=cds_PF11_0069_CM000450_136726_144277.forward.global.1_proc-7;truncated=0;pseudogene=0;Parent=rna_PF11_0069_CM000450_136726_144277.forward.global.1_proc
CM000450	pfal_pviv_70_hybrid	CDS	140750	140808	.	+	.	ID=cds_PF11_0069_CM000450_136726_144277.forward.global.1_proc-8;truncated=0;pseudogene=0;Parent=rna_PF11_0069_CM000450_136726_144277.forward.global.1_proc
CM000450	pfal_pviv_70_hybrid	CDS	140997	141036	.	+	.	ID=cds_PF11_0069_CM000450_136726_144277.forward.global.1_proc-9;truncated=0;pseudogene=0;Parent=rna_PF11_0069_CM000450_136726_144277.forward.global.1_proc
CM000450	pfal_pviv_70_hybrid	gene	146987	148428	.	+	.	ID=PF11_0072_CM000450_145704_149202.forward.global.1_proc;clustalpid=61.34;filterpid=61.34;pseudogene=0;gene_type=protein;AlignmentGaps=0;queryCoverage=99.63;bitscore=320.07;truncated=0;query=PF11_0072;alignmentLen=268;queryLen=269;repaired=0;Name=PVX_090980;improved=1;replaced_genes=PVX_090980
CM000450	pfal_pviv_70_hybrid	mRNA	146987	148428	.	+	.	ID=rna_PF11_0072_CM000450_145704_149202.forward.global.1_proc;truncated=0;pseudogene=0;Name=rna_PF11_0072_CM000450_145704_149202.forward.global.1;Parent=PF11_0072_CM000450_145704_149202.forward.global.1_proc
CM000450	pfal_pviv_70_hybrid	CDS	146987	147077	.	+	.	ID=cds_PF11_0072_CM000450_145704_149202.forward.global.1_proc-1;truncated=0;pseudogene=0;Parent=rna_PF11_0072_CM000450_145704_149202.forward.global.1_proc
CM000450	pfal_pviv_70_hybrid	CDS	147390	147667	.	+	.	ID=cds_PF11_0072_CM000450_145704_149202.forward.global.1_proc-2;truncated=0;pseudogene=0;Parent=rna_PF11_0072_CM000450_145704_149202.forward.global.1_proc
CM000450	pfal_pviv_70_hybrid	CDS	147829	147972	.	+	.	ID=cds_PF11_0072_CM000450_145704_149202.forward.global.1_proc-3;truncated=0;pseudogene=0;Parent=rna_PF11_0072_CM000450_145704_149202.forward.global.1_proc
CM000450	pfal_pviv_70_hybrid	CDS	148153	148428	.	+	.	ID=cds_PF11_0072_CM000450_145704_149202.forward.global.1_proc-4;truncated=0;pseudogene=0;Parent=rna_PF11_0072_CM000450_145704_149202.forward.global.1_proc
CM000452	pfal_pviv_70_hybrid	gene	1772616	1773913	.	+	.	ID=PFF0305c_CM000452_1771781_1775380.forward.global.1_proc;clustalpid=90.97;filterpid=90.97;pseudogene=0;gene_type=protein;AlignmentGaps=0;queryCoverage=98.06;bitscore=285.41;truncated=0;query=PFF0305c;alignmentLen=152;queryLen=155;repaired=0;Name=PVX_113480;improved=1;replaced_genes=PVX_113480
CM000452	pfal_pviv_70_hybrid	mRNA	1772616	1773913	.	+	.	ID=rna_PFF0305c_CM000452_1771781_1775380.forward.global.1_proc;truncated=0;pseudogene=0;Name=rna_PFF0305c_CM000452_1771781_1775380.forward.global.1;Parent=PFF0305c_CM000452_1771781_1775380.forward.global.1_proc
CM000452	pfal_pviv_70_hybrid	CDS	1772616	1772692	.	+	.	ID=cds_PFF0305c_CM000452_1771781_1775380.forward.global.1_proc-1;truncated=0;pseudogene=0;Parent=rna_PFF0305c_CM000452_1771781_1775380.forward.global.1_proc
CM000452	pfal_pviv_70_hybrid	CDS	1773012	1773072	.	+	.	ID=cds_PFF0305c_CM000452_1771781_1775380.forward.global.1_proc-2;truncated=0;pseudogene=0;Parent=rna_PFF0305c_CM000452_1771781_1775380.forward.global.1_proc
CM000452	pfal_pviv_70_hybrid	CDS	1773219	1773327	.	+	.	ID=cds_PFF0305c_CM000452_1771781_1775380.forward.global.1_proc-3;truncated=0;pseudogene=0;Parent=rna_PFF0305c_CM000452_1771781_1775380.forward.global.1_proc
CM000452	pfal_pviv_70_hybrid	CDS	1773460	1773585	.	+	.	ID=cds_PFF0305c_CM000452_1771781_1775380.forward.global.1_proc-4;truncated=0;pseudogene=0;Parent=rna_PFF0305c_CM000452_1771781_1775380.forward.global.1_proc
CM000452	pfal_pviv_70_hybrid	CDS	1773831	1773913	.	+	.	ID=cds_PFF0305c_CM000452_1771781_1775380.forward.global.1_proc-5;truncated=0;pseudogene=0;Parent=rna_PFF0305c_CM000452_1771781_1775380.forward.global.1_proc
CM000442	pfal_pviv_70_hybrid	gene	563214	564403	.	+	.	ID=MAL8P1.200_CM000442_562660_572639.forward.global.1_proc;clustalpid=61.78;filterpid=61.78;pseudogene=0;gene_type=protein;AlignmentGaps=0;queryCoverage=98.67;bitscore=208.30;truncated=0;query=MAL8P1.200;alignmentLen=222;queryLen=225;repaired=1;Name=PVX_088280;improved=1;replaced_genes=PVX_088280
CM000442	pfal_pviv_70_hybrid	mRNA	563214	564403	.	+	.	ID=rna_MAL8P1.200_CM000442_562660_572639.forward.global.1_proc;truncated=0;pseudogene=0;Name=rna_MAL8P1.200_CM000442_562660_572639.forward.global.1;Parent=MAL8P1.200_CM000442_562660_572639.forward.global.1_proc
CM000442	pfal_pviv_70_hybrid	CDS	563214	563537	.	+	.	ID=cds_MAL8P1.200_CM000442_562660_572639.forward.global.1_proc-1;truncated=0;pseudogene=0;Parent=rna_MAL8P1.200_CM000442_562660_572639.forward.global.1_proc
CM000442	pfal_pviv_70_hybrid	CDS	563657	563747	.	+	.	ID=cds_MAL8P1.200_CM000442_562660_572639.forward.global.1_proc-2;truncated=0;pseudogene=0;Parent=rna_MAL8P1.200_CM000442_562660_572639.forward.global.1_proc
CM000442	pfal_pviv_70_hybrid	CDS	563886	563927	.	+	.	ID=cds_MAL8P1.200_CM000442_562660_572639.forward.global.1_proc-3;truncated=0;pseudogene=0;Parent=rna_MAL8P1.200_CM000442_562660_572639.forward.global.1_proc
CM000442	pfal_pviv_70_hybrid	CDS	564013	564071	.	+	.	ID=cds_MAL8P1.200_CM000442_562660_572639.forward.global.1_proc-4;truncated=0;pseudogene=0;Parent=rna_MAL8P1.200_CM000442_562660_572639.forward.global.1_proc
CM000442	pfal_pviv_70_hybrid	CDS	564175	564214	.	+	.	ID=cds_MAL8P1.200_CM000442_562660_572639.forward.global.1_proc-5;truncated=0;pseudogene=0;Parent=rna_MAL8P1.200_CM000442_562660_572639.forward.global.1_proc
CM000442	pfal_pviv_70_hybrid	CDS	564312	564403	.	+	.	ID=cds_MAL8P1.200_CM000442_562660_572639.forward.global.1_proc-6;truncated=0;pseudogene=0;Parent=rna_MAL8P1.200_CM000442_562660_572639.forward.global.1_proc
CM000454	pfal_pviv_70_hybrid	gene	278895	279666	.	+	.	ID=PFL0375w_CM000454_277174_282590.forward.global.1_proc;clustalpid=70.33;filterpid=70.33;pseudogene=0;gene_type=protein;AlignmentGaps=0;queryCoverage=99.45;bitscore=303.63;truncated=1;query=PFL0375w;alignmentLen=181;queryLen=182;repaired=1;Name=PVX_084415;improved=1;replaced_genes=PVX_084415
CM000454	pfal_pviv_70_hybrid	mRNA	278895	279666	.	+	.	ID=rna_PFL0375w_CM000454_277174_282590.forward.global.1_proc;truncated=1;pseudogene=0;Name=rna_PFL0375w_CM000454_277174_282590.forward.global.1;Parent=PFL0375w_CM000454_277174_282590.forward.global.1_proc
CM000454	pfal_pviv_70_hybrid	CDS	278895	279258	.	+	.	ID=cds_PFL0375w_CM000454_277174_282590.forward.global.1_proc-1;truncated=1;pseudogene=0;Parent=rna_PFL0375w_CM000454_277174_282590.forward.global.1_proc
CM000454	pfal_pviv_70_hybrid	CDS	279485	279666	.	+	.	ID=cds_PFL0375w_CM000454_277174_282590.forward.global.1_proc-2;truncated=1;pseudogene=0;Parent=rna_PFL0375w_CM000454_277174_282590.forward.global.1_proc
CM000448	pfal_pviv_70_hybrid	gene	275634	276791	.	-	.	ID=PFI0360c_CM000448_273064_279822.reverse.global.1_proc;clustalpid=74.27;filterpid=74.27;pseudogene=0;gene_type=protein;AlignmentGaps=1;queryCoverage=99.39;bitscore=236.51;truncated=0;query=PFI0360c;alignmentLen=165;queryLen=165;repaired=1;Name=PVX_098820;improved=1;replaced_genes=PVX_098820
CM000448	pfal_pviv_70_hybrid	mRNA	275634	276791	.	-	.	ID=rna_PFI0360c_CM000448_273064_279822.reverse.global.1_proc;truncated=0;pseudogene=0;Name=rna_PFI0360c_CM000448_273064_279822.reverse.global.1;Parent=PFI0360c_CM000448_273064_279822.reverse.global.1_proc
CM000448	pfal_pviv_70_hybrid	CDS	276732	276791	.	-	.	ID=cds_PFI0360c_CM000448_273064_279822.reverse.global.1_proc-5;truncated=0;pseudogene=0;Parent=rna_PFI0360c_CM000448_273064_279822.reverse.global.1_proc
CM000448	pfal_pviv_70_hybrid	CDS	276436	276541	.	-	.	ID=cds_PFI0360c_CM000448_273064_279822.reverse.global.1_proc-4;truncated=0;pseudogene=0;Parent=rna_PFI0360c_CM000448_273064_279822.reverse.global.1_proc
CM000448	pfal_pviv_70_hybrid	CDS	276146	276249	.	-	.	ID=cds_PFI0360c_CM000448_273064_279822.reverse.global.1_proc-3;truncated=0;pseudogene=0;Parent=rna_PFI0360c_CM000448_273064_279822.reverse.global.1_proc
CM000448	pfal_pviv_70_hybrid	CDS	275931	276026	.	-	.	ID=cds_PFI0360c_CM000448_273064_279822.reverse.global.1_proc-2;truncated=0;pseudogene=0;Parent=rna_PFI0360c_CM000448_273064_279822.reverse.global.1_proc
CM000448	pfal_pviv_70_hybrid	CDS	275634	275783	.	-	.	ID=cds_PFI0360c_CM000448_273064_279822.reverse.global.1_proc-1;truncated=0;pseudogene=0;Parent=rna_PFI0360c_CM000448_273064_279822.reverse.global.1_proc
CM000454	pfal_pviv_70_hybrid	gene	1625128	1626595	.	-	.	ID=PF14_0106_CM000454_1623063_1629710.reverse.global.1_proc;clustalpid=80.92;filterpid=80.92;pseudogene=0;gene_type=protein;AlignmentGaps=1;queryCoverage=98.26;bitscore=238.38;truncated=0;query=PF14_0106;alignmentLen=170;queryLen=172;repaired=0;Name=PVX_085910;improved=1;replaced_genes=PVX_085910
CM000454	pfal_pviv_70_hybrid	mRNA	1625128	1626595	.	-	.	ID=rna_PF14_0106_CM000454_1623063_1629710.reverse.global.1_proc;truncated=0;pseudogene=0;Name=rna_PF14_0106_CM000454_1623063_1629710.reverse.global.1;Parent=PF14_0106_CM000454_1623063_1629710.reverse.global.1_proc
CM000454	pfal_pviv_70_hybrid	CDS	1626550	1626595	.	-	.	ID=cds_PF14_0106_CM000454_1623063_1629710.reverse.global.1_proc-6;truncated=0;pseudogene=0;Parent=rna_PF14_0106_CM000454_1623063_1629710.reverse.global.1_proc
CM000454	pfal_pviv_70_hybrid	CDS	1626363	1626432	.	-	.	ID=cds_PF14_0106_CM000454_1623063_1629710.reverse.global.1_proc-5;truncated=0;pseudogene=0;Parent=rna_PF14_0106_CM000454_1623063_1629710.reverse.global.1_proc
CM000454	pfal_pviv_70_hybrid	CDS	1626060	1626210	.	-	.	ID=cds_PF14_0106_CM000454_1623063_1629710.reverse.global.1_proc-4;truncated=0;pseudogene=0;Parent=rna_PF14_0106_CM000454_1623063_1629710.reverse.global.1_proc
CM000454	pfal_pviv_70_hybrid	CDS	1625804	1625915	.	-	.	ID=cds_PF14_0106_CM000454_1623063_1629710.reverse.global.1_proc-3;truncated=0;pseudogene=0;Parent=rna_PF14_0106_CM000454_1623063_1629710.reverse.global.1_proc
CM000454	pfal_pviv_70_hybrid	CDS	1625539	1625609	.	-	.	ID=cds_PF14_0106_CM000454_1623063_1629710.reverse.global.1_proc-2;truncated=0;pseudogene=0;Parent=rna_PF14_0106_CM000454_1623063_1629710.reverse.global.1_proc
CM000454	pfal_pviv_70_hybrid	CDS	1625128	1625196	.	-	.	ID=cds_PF14_0106_CM000454_1623063_1629710.reverse.global.1_proc-1;truncated=0;pseudogene=0;Parent=rna_PF14_0106_CM000454_1623063_1629710.reverse.global.1_proc
CM000454	pfal_pviv_70_hybrid	gene	385659	388415	.	-	.	ID=PFL0495c_CM000454_383651_391038.reverse.global.1_proc;clustalpid=50.92;filterpid=50.92;pseudogene=0;gene_type=protein;AlignmentGaps=14;queryCoverage=99.88;bitscore=952.37;truncated=0;query=PFL0495c;alignmentLen=868;queryLen=855;repaired=1;Name=PVX_084520a;improved=1;replaced_genes=PVX_084520
CM000454	pfal_pviv_70_hybrid	mRNA	385659	388415	.	-	.	ID=rna_PFL0495c_CM000454_383651_391038.reverse.global.1_proc;truncated=0;pseudogene=0;Name=rna_PFL0495c_CM000454_383651_391038.reverse.global.1;Parent=PFL0495c_CM000454_383651_391038.reverse.global.1_proc
CM000454	pfal_pviv_70_hybrid	CDS	385659	388415	.	-	.	ID=cds_PFL0495c_CM000454_383651_391038.reverse.global.1_proc-1;truncated=0;pseudogene=0;Parent=rna_PFL0495c_CM000454_383651_391038.reverse.global.1_proc
CM000451	pfal_pviv_70_hybrid	gene	888285	891216	.	-	.	ID=PFE0540w_CM000451_885368_891414.reverse.global.1_proc;clustalpid=77.61;filterpid=77.61;pseudogene=0;gene_type=protein;AlignmentGaps=1;queryCoverage=99.05;bitscore=793.66;truncated=0;query=PFE0540w;alignmentLen=522;queryLen=526;repaired=0;Name=PVX_080690;improved=1;replaced_genes=PVX_080690
CM000451	pfal_pviv_70_hybrid	mRNA	888285	891216	.	-	.	ID=rna_PFE0540w_CM000451_885368_891414.reverse.global.1_proc;truncated=0;pseudogene=0;Name=rna_PFE0540w_CM000451_885368_891414.reverse.global.1;Parent=PFE0540w_CM000451_885368_891414.reverse.global.1_proc
CM000451	pfal_pviv_70_hybrid	CDS	891148	891216	.	-	.	ID=cds_PFE0540w_CM000451_885368_891414.reverse.global.1_proc-11;truncated=0;pseudogene=0;Parent=rna_PFE0540w_CM000451_885368_891414.reverse.global.1_proc
CM000451	pfal_pviv_70_hybrid	CDS	890838	890989	.	-	.	ID=cds_PFE0540w_CM000451_885368_891414.reverse.global.1_proc-10;truncated=0;pseudogene=0;Parent=rna_PFE0540w_CM000451_885368_891414.reverse.global.1_proc
CM000451	pfal_pviv_70_hybrid	CDS	890629	890714	.	-	.	ID=cds_PFE0540w_CM000451_885368_891414.reverse.global.1_proc-9;truncated=0;pseudogene=0;Parent=rna_PFE0540w_CM000451_885368_891414.reverse.global.1_proc
CM000451	pfal_pviv_70_hybrid	CDS	890445	890518	.	-	.	ID=cds_PFE0540w_CM000451_885368_891414.reverse.global.1_proc-8;truncated=0;pseudogene=0;Parent=rna_PFE0540w_CM000451_885368_891414.reverse.global.1_proc
CM000451	pfal_pviv_70_hybrid	CDS	889632	890268	.	-	.	ID=cds_PFE0540w_CM000451_885368_891414.reverse.global.1_proc-7;truncated=0;pseudogene=0;Parent=rna_PFE0540w_CM000451_885368_891414.reverse.global.1_proc
CM000451	pfal_pviv_70_hybrid	CDS	889242	889402	.	-	.	ID=cds_PFE0540w_CM000451_885368_891414.reverse.global.1_proc-6;truncated=0;pseudogene=0;Parent=rna_PFE0540w_CM000451_885368_891414.reverse.global.1_proc
CM000451	pfal_pviv_70_hybrid	CDS	889053	889142	.	-	.	ID=cds_PFE0540w_CM000451_885368_891414.reverse.global.1_proc-5;truncated=0;pseudogene=0;Parent=rna_PFE0540w_CM000451_885368_891414.reverse.global.1_proc
CM000451	pfal_pviv_70_hybrid	CDS	888875	888962	.	-	.	ID=cds_PFE0540w_CM000451_885368_891414.reverse.global.1_proc-4;truncated=0;pseudogene=0;Parent=rna_PFE0540w_CM000451_885368_891414.reverse.global.1_proc
CM000451	pfal_pviv_70_hybrid	CDS	888672	888753	.	-	.	ID=cds_PFE0540w_CM000451_885368_891414.reverse.global.1_proc-3;truncated=0;pseudogene=0;Parent=rna_PFE0540w_CM000451_885368_891414.reverse.global.1_proc
CM000451	pfal_pviv_70_hybrid	CDS	888504	888561	.	-	.	ID=cds_PFE0540w_CM000451_885368_891414.reverse.global.1_proc-2;truncated=0;pseudogene=0;Parent=rna_PFE0540w_CM000451_885368_891414.reverse.global.1_proc
CM000451	pfal_pviv_70_hybrid	CDS	888285	888362	.	-	.	ID=cds_PFE0540w_CM000451_885368_891414.reverse.global.1_proc-1;truncated=0;pseudogene=0;Parent=rna_PFE0540w_CM000451_885368_891414.reverse.global.1_proc
CM000455	pfal_pviv_70_hybrid	gene	513241	514728	.	-	.	ID=MAL13P1.51_CM000455_511894_516583.reverse.global.1_proc;clustalpid=91.79;filterpid=91.79;pseudogene=0;gene_type=protein;AlignmentGaps=0;queryCoverage=98.55;bitscore=382.08;truncated=0;query=MAL13P1.51;alignmentLen=204;queryLen=207;repaired=0;Name=PVX_122360;improved=1;replaced_genes=PVX_122360
CM000455	pfal_pviv_70_hybrid	mRNA	513241	514728	.	-	.	ID=rna_MAL13P1.51_CM000455_511894_516583.reverse.global.1_proc;truncated=0;pseudogene=0;Name=rna_MAL13P1.51_CM000455_511894_516583.reverse.global.1;Parent=MAL13P1.51_CM000455_511894_516583.reverse.global.1_proc
CM000455	pfal_pviv_70_hybrid	CDS	514494	514728	.	-	.	ID=cds_MAL13P1.51_CM000455_511894_516583.reverse.global.1_proc-6;truncated=0;pseudogene=0;Parent=rna_MAL13P1.51_CM000455_511894_516583.reverse.global.1_proc
CM000455	pfal_pviv_70_hybrid	CDS	514157	514268	.	-	.	ID=cds_MAL13P1.51_CM000455_511894_516583.reverse.global.1_proc-5;truncated=0;pseudogene=0;Parent=rna_MAL13P1.51_CM000455_511894_516583.reverse.global.1_proc
CM000455	pfal_pviv_70_hybrid	CDS	513919	514042	.	-	.	ID=cds_MAL13P1.51_CM000455_511894_516583.reverse.global.1_proc-4;truncated=0;pseudogene=0;Parent=rna_MAL13P1.51_CM000455_511894_516583.reverse.global.1_proc
CM000455	pfal_pviv_70_hybrid	CDS	513697	513753	.	-	.	ID=cds_MAL13P1.51_CM000455_511894_516583.reverse.global.1_proc-3;truncated=0;pseudogene=0;Parent=rna_MAL13P1.51_CM000455_511894_516583.reverse.global.1_proc
CM000455	pfal_pviv_70_hybrid	CDS	513435	513471	.	-	.	ID=cds_MAL13P1.51_CM000455_511894_516583.reverse.global.1_proc-2;truncated=0;pseudogene=0;Parent=rna_MAL13P1.51_CM000455_511894_516583.reverse.global.1_proc
CM000455	pfal_pviv_70_hybrid	CDS	513241	513290	.	-	.	ID=cds_MAL13P1.51_CM000455_511894_516583.reverse.global.1_proc-1;truncated=0;pseudogene=0;Parent=rna_MAL13P1.51_CM000455_511894_516583.reverse.global.1_proc
CM000452	pfal_pviv_70_hybrid	gene	1576544	1577835	.	-	.	ID=PFF0550w_CM000452_1575241_1578888.reverse.global.1_proc;clustalpid=67.92;filterpid=67.92;pseudogene=0;gene_type=protein;AlignmentGaps=7;queryCoverage=99.28;bitscore=452.32;truncated=0;query=PFF0550w;alignmentLen=283;queryLen=278;repaired=1;Name=PVX_113695;improved=1;replaced_genes=PVX_113695
CM000452	pfal_pviv_70_hybrid	mRNA	1576544	1577835	.	-	.	ID=rna_PFF0550w_CM000452_1575241_1578888.reverse.global.1_proc;truncated=0;pseudogene=0;Name=rna_PFF0550w_CM000452_1575241_1578888.reverse.global.1;Parent=PFF0550w_CM000452_1575241_1578888.reverse.global.1_proc
CM000452	pfal_pviv_70_hybrid	CDS	1577616	1577835	.	-	.	ID=cds_PFF0550w_CM000452_1575241_1578888.reverse.global.1_proc-3;truncated=0;pseudogene=0;Parent=rna_PFF0550w_CM000452_1575241_1578888.reverse.global.1_proc
CM000452	pfal_pviv_70_hybrid	CDS	1576870	1577389	.	-	.	ID=cds_PFF0550w_CM000452_1575241_1578888.reverse.global.1_proc-2;truncated=0;pseudogene=0;Parent=rna_PFF0550w_CM000452_1575241_1578888.reverse.global.1_proc
CM000452	pfal_pviv_70_hybrid	CDS	1576544	1576682	.	-	.	ID=cds_PFF0550w_CM000452_1575241_1578888.reverse.global.1_proc-1;truncated=0;pseudogene=0;Parent=rna_PFF0550w_CM000452_1575241_1578888.reverse.global.1_proc
CM000454	pfal_pviv_70_hybrid	gene	440692	443270	.	+	.	ID=PFL0540w_CM000454_437674_444830.forward.global.1_proc;clustalpid=62.83;filterpid=62.83;pseudogene=0;gene_type=protein;AlignmentGaps=0;queryCoverage=99.77;bitscore=586.07;truncated=0;query=PFL0540w;alignmentLen=440;queryLen=441;repaired=1;Name=PVX_084575;improved=1;replaced_genes=PVX_084575
CM000454	pfal_pviv_70_hybrid	mRNA	440692	443270	.	+	.	ID=rna_PFL0540w_CM000454_437674_444830.forward.global.1_proc;truncated=0;pseudogene=0;Name=rna_PFL0540w_CM000454_437674_444830.forward.global.1;Parent=PFL0540w_CM000454_437674_444830.forward.global.1_proc
CM000454	pfal_pviv_70_hybrid	CDS	440692	441506	.	+	.	ID=cds_PFL0540w_CM000454_437674_444830.forward.global.1_proc-1;truncated=0;pseudogene=0;Parent=rna_PFL0540w_CM000454_437674_444830.forward.global.1_proc
CM000454	pfal_pviv_70_hybrid	CDS	441659	441776	.	+	.	ID=cds_PFL0540w_CM000454_437674_444830.forward.global.1_proc-2;truncated=0;pseudogene=0;Parent=rna_PFL0540w_CM000454_437674_444830.forward.global.1_proc
CM000454	pfal_pviv_70_hybrid	CDS	442036	442134	.	+	.	ID=cds_PFL0540w_CM000454_437674_444830.forward.global.1_proc-3;truncated=0;pseudogene=0;Parent=rna_PFL0540w_CM000454_437674_444830.forward.global.1_proc
CM000454	pfal_pviv_70_hybrid	CDS	442256	442297	.	+	.	ID=cds_PFL0540w_CM000454_437674_444830.forward.global.1_proc-4;truncated=0;pseudogene=0;Parent=rna_PFL0540w_CM000454_437674_444830.forward.global.1_proc
CM000454	pfal_pviv_70_hybrid	CDS	442499	442558	.	+	.	ID=cds_PFL0540w_CM000454_437674_444830.forward.global.1_proc-5;truncated=0;pseudogene=0;Parent=rna_PFL0540w_CM000454_437674_444830.forward.global.1_proc
CM000454	pfal_pviv_70_hybrid	CDS	442701	442751	.	+	.	ID=cds_PFL0540w_CM000454_437674_444830.forward.global.1_proc-6;truncated=0;pseudogene=0;Parent=rna_PFL0540w_CM000454_437674_444830.forward.global.1_proc
CM000454	pfal_pviv_70_hybrid	CDS	442967	443026	.	+	.	ID=cds_PFL0540w_CM000454_437674_444830.forward.global.1_proc-7;truncated=0;pseudogene=0;Parent=rna_PFL0540w_CM000454_437674_444830.forward.global.1_proc
CM000454	pfal_pviv_70_hybrid	CDS	443178	443270	.	+	.	ID=cds_PFL0540w_CM000454_437674_444830.forward.global.1_proc-8;truncated=0;pseudogene=0;Parent=rna_PFL0540w_CM000454_437674_444830.forward.global.1_proc
CM000450	pfal_pviv_70_hybrid	gene	391470	393763	.	-	.	ID=PF11_0135_CM000450_390862_395589.reverse.global.1_proc;clustalpid=75.13;filterpid=75.13;pseudogene=0;gene_type=protein;AlignmentGaps=0;queryCoverage=98.94;bitscore=490.60;truncated=0;query=PF11_0135;alignmentLen=373;queryLen=377;repaired=1;Name=PVX_091295;improved=1;replaced_genes=PVX_091295
CM000450	pfal_pviv_70_hybrid	mRNA	391470	393763	.	-	.	ID=rna_PF11_0135_CM000450_390862_395589.reverse.global.1_proc;truncated=0;pseudogene=0;Name=rna_PF11_0135_CM000450_390862_395589.reverse.global.1;Parent=PF11_0135_CM000450_390862_395589.reverse.global.1_proc
CM000450	pfal_pviv_70_hybrid	CDS	393659	393763	.	-	.	ID=cds_PF11_0135_CM000450_390862_395589.reverse.global.1_proc-9;truncated=0;pseudogene=0;Parent=rna_PF11_0135_CM000450_390862_395589.reverse.global.1_proc
CM000450	pfal_pviv_70_hybrid	CDS	393491	393573	.	-	.	ID=cds_PF11_0135_CM000450_390862_395589.reverse.global.1_proc-8;truncated=0;pseudogene=0;Parent=rna_PF11_0135_CM000450_390862_395589.reverse.global.1_proc
CM000450	pfal_pviv_70_hybrid	CDS	393234	393300	.	-	.	ID=cds_PF11_0135_CM000450_390862_395589.reverse.global.1_proc-7;truncated=0;pseudogene=0;Parent=rna_PF11_0135_CM000450_390862_395589.reverse.global.1_proc
CM000450	pfal_pviv_70_hybrid	CDS	392936	393086	.	-	.	ID=cds_PF11_0135_CM000450_390862_395589.reverse.global.1_proc-6;truncated=0;pseudogene=0;Parent=rna_PF11_0135_CM000450_390862_395589.reverse.global.1_proc
CM000450	pfal_pviv_70_hybrid	CDS	392502	392701	.	-	.	ID=cds_PF11_0135_CM000450_390862_395589.reverse.global.1_proc-5;truncated=0;pseudogene=0;Parent=rna_PF11_0135_CM000450_390862_395589.reverse.global.1_proc
CM000450	pfal_pviv_70_hybrid	CDS	392160	392380	.	-	.	ID=cds_PF11_0135_CM000450_390862_395589.reverse.global.1_proc-4;truncated=0;pseudogene=0;Parent=rna_PF11_0135_CM000450_390862_395589.reverse.global.1_proc
CM000450	pfal_pviv_70_hybrid	CDS	391926	392010	.	-	.	ID=cds_PF11_0135_CM000450_390862_395589.reverse.global.1_proc-3;truncated=0;pseudogene=0;Parent=rna_PF11_0135_CM000450_390862_395589.reverse.global.1_proc
CM000450	pfal_pviv_70_hybrid	CDS	391638	391785	.	-	.	ID=cds_PF11_0135_CM000450_390862_395589.reverse.global.1_proc-2;truncated=0;pseudogene=0;Parent=rna_PF11_0135_CM000450_390862_395589.reverse.global.1_proc
CM000450	pfal_pviv_70_hybrid	CDS	391470	391522	.	-	.	ID=cds_PF11_0135_CM000450_390862_395589.reverse.global.1_proc-1;truncated=0;pseudogene=0;Parent=rna_PF11_0135_CM000450_390862_395589.reverse.global.1_proc
CM000452	pfal_pviv_70_hybrid	gene	1553611	1553903	.	+	.	ID=PFF0573c_CM000452_1550918_1555300.forward.global.1_proc;clustalpid=88.24;filterpid=88.24;pseudogene=0;gene_type=protein;AlignmentGaps=0;queryCoverage=98.04;bitscore=106.30;truncated=1;query=PFF0573c;alignmentLen=50;queryLen=51;repaired=0;Name=PVX_300134;improved=1
CM000452	pfal_pviv_70_hybrid	mRNA	1553611	1553903	.	+	.	ID=rna_PFF0573c_CM000452_1550918_1555300.forward.global.1_proc;truncated=1;pseudogene=0;Name=rna_PFF0573c_CM000452_1550918_1555300.forward.global.1;Parent=PFF0573c_CM000452_1550918_1555300.forward.global.1_proc
CM000452	pfal_pviv_70_hybrid	CDS	1553611	1553717	.	+	.	ID=cds_PFF0573c_CM000452_1550918_1555300.forward.global.1_proc-1;truncated=1;pseudogene=0;Parent=rna_PFF0573c_CM000452_1550918_1555300.forward.global.1_proc
CM000452	pfal_pviv_70_hybrid	CDS	1553858	1553903	.	+	.	ID=cds_PFF0573c_CM000452_1550918_1555300.forward.global.1_proc-2;truncated=1;pseudogene=0;Parent=rna_PFF0573c_CM000452_1550918_1555300.forward.global.1_proc
CM000449	pfal_pviv_70_hybrid	gene	1256513	1259674	.	-	.	ID=PFC0495w_CM000449_1255587_1260371.reverse.global.1_proc;clustalpid=65.98;filterpid=65.98;pseudogene=0;gene_type=protein;AlignmentGaps=0;queryCoverage=97.69;bitscore=430.64;truncated=0;query=PFC0495w;alignmentLen=422;queryLen=432;repaired=1;Name=PVX_119690;improved=1;replaced_genes=PVX_119690
CM000449	pfal_pviv_70_hybrid	mRNA	1256513	1259674	.	-	.	ID=rna_PFC0495w_CM000449_1255587_1260371.reverse.global.1_proc;truncated=0;pseudogene=0;Name=rna_PFC0495w_CM000449_1255587_1260371.reverse.global.1;Parent=PFC0495w_CM000449_1255587_1260371.reverse.global.1_proc
CM000449	pfal_pviv_70_hybrid	CDS	1259259	1259674	.	-	.	ID=cds_PFC0495w_CM000449_1255587_1260371.reverse.global.1_proc-15;truncated=0;pseudogene=0;Parent=rna_PFC0495w_CM000449_1255587_1260371.reverse.global.1_proc
CM000449	pfal_pviv_70_hybrid	CDS	1259085	1259152	.	-	.	ID=cds_PFC0495w_CM000449_1255587_1260371.reverse.global.1_proc-14;truncated=0;pseudogene=0;Parent=rna_PFC0495w_CM000449_1255587_1260371.reverse.global.1_proc
CM000449	pfal_pviv_70_hybrid	CDS	1258962	1258993	.	-	.	ID=cds_PFC0495w_CM000449_1255587_1260371.reverse.global.1_proc-13;truncated=0;pseudogene=0;Parent=rna_PFC0495w_CM000449_1255587_1260371.reverse.global.1_proc
CM000449	pfal_pviv_70_hybrid	CDS	1258838	1258856	.	-	.	ID=cds_PFC0495w_CM000449_1255587_1260371.reverse.global.1_proc-12;truncated=0;pseudogene=0;Parent=rna_PFC0495w_CM000449_1255587_1260371.reverse.global.1_proc
CM000449	pfal_pviv_70_hybrid	CDS	1258640	1258679	.	-	.	ID=cds_PFC0495w_CM000449_1255587_1260371.reverse.global.1_proc-11;truncated=0;pseudogene=0;Parent=rna_PFC0495w_CM000449_1255587_1260371.reverse.global.1_proc
CM000449	pfal_pviv_70_hybrid	CDS	1258497	1258534	.	-	.	ID=cds_PFC0495w_CM000449_1255587_1260371.reverse.global.1_proc-10;truncated=0;pseudogene=0;Parent=rna_PFC0495w_CM000449_1255587_1260371.reverse.global.1_proc
CM000449	pfal_pviv_70_hybrid	CDS	1258323	1258385	.	-	.	ID=cds_PFC0495w_CM000449_1255587_1260371.reverse.global.1_proc-9;truncated=0;pseudogene=0;Parent=rna_PFC0495w_CM000449_1255587_1260371.reverse.global.1_proc
CM000449	pfal_pviv_70_hybrid	CDS	1258143	1258201	.	-	.	ID=cds_PFC0495w_CM000449_1255587_1260371.reverse.global.1_proc-8;truncated=0;pseudogene=0;Parent=rna_PFC0495w_CM000449_1255587_1260371.reverse.global.1_proc
CM000449	pfal_pviv_70_hybrid	CDS	1257946	1257998	.	-	.	ID=cds_PFC0495w_CM000449_1255587_1260371.reverse.global.1_proc-7;truncated=0;pseudogene=0;Parent=rna_PFC0495w_CM000449_1255587_1260371.reverse.global.1_proc
CM000449	pfal_pviv_70_hybrid	CDS	1257786	1257871	.	-	.	ID=cds_PFC0495w_CM000449_1255587_1260371.reverse.global.1_proc-6;truncated=0;pseudogene=0;Parent=rna_PFC0495w_CM000449_1255587_1260371.reverse.global.1_proc
CM000449	pfal_pviv_70_hybrid	CDS	1257560	1257663	.	-	.	ID=cds_PFC0495w_CM000449_1255587_1260371.reverse.global.1_proc-5;truncated=0;pseudogene=0;Parent=rna_PFC0495w_CM000449_1255587_1260371.reverse.global.1_proc
CM000449	pfal_pviv_70_hybrid	CDS	1257120	1257293	.	-	.	ID=cds_PFC0495w_CM000449_1255587_1260371.reverse.global.1_proc-4;truncated=0;pseudogene=0;Parent=rna_PFC0495w_CM000449_1255587_1260371.reverse.global.1_proc
CM000449	pfal_pviv_70_hybrid	CDS	1256861	1256879	.	-	.	ID=cds_PFC0495w_CM000449_1255587_1260371.reverse.global.1_proc-3;truncated=0;pseudogene=0;Parent=rna_PFC0495w_CM000449_1255587_1260371.reverse.global.1_proc
CM000449	pfal_pviv_70_hybrid	CDS	1256696	1256755	.	-	.	ID=cds_PFC0495w_CM000449_1255587_1260371.reverse.global.1_proc-2;truncated=0;pseudogene=0;Parent=rna_PFC0495w_CM000449_1255587_1260371.reverse.global.1_proc
CM000449	pfal_pviv_70_hybrid	CDS	1256513	1256595	.	-	.	ID=cds_PFC0495w_CM000449_1255587_1260371.reverse.global.1_proc-1;truncated=0;pseudogene=0;Parent=rna_PFC0495w_CM000449_1255587_1260371.reverse.global.1_proc
CM000448	pfal_pviv_70_hybrid	gene	423516	426171	.	+	.	ID=PFI0535w_CM000448_421075_429577.forward.global.1_proc;clustalpid=69.13;filterpid=69.13;pseudogene=0;gene_type=protein;AlignmentGaps=5;queryCoverage=97.60;bitscore=359.02;truncated=0;query=PFI0535w;alignmentLen=290;queryLen=292;repaired=1;Name=PVX_098990;improved=1;replaced_genes=PVX_098990
CM000448	pfal_pviv_70_hybrid	mRNA	423516	426171	.	+	.	ID=rna_PFI0535w_CM000448_421075_429577.forward.global.1_proc;truncated=0;pseudogene=0;Name=rna_PFI0535w_CM000448_421075_429577.forward.global.1;Parent=PFI0535w_CM000448_421075_429577.forward.global.1_proc
CM000448	pfal_pviv_70_hybrid	CDS	423516	423678	.	+	.	ID=cds_PFI0535w_CM000448_421075_429577.forward.global.1_proc-1;truncated=0;pseudogene=0;Parent=rna_PFI0535w_CM000448_421075_429577.forward.global.1_proc
CM000448	pfal_pviv_70_hybrid	CDS	423877	424000	.	+	.	ID=cds_PFI0535w_CM000448_421075_429577.forward.global.1_proc-2;truncated=0;pseudogene=0;Parent=rna_PFI0535w_CM000448_421075_429577.forward.global.1_proc
CM000448	pfal_pviv_70_hybrid	CDS	424094	424170	.	+	.	ID=cds_PFI0535w_CM000448_421075_429577.forward.global.1_proc-3;truncated=0;pseudogene=0;Parent=rna_PFI0535w_CM000448_421075_429577.forward.global.1_proc
CM000448	pfal_pviv_70_hybrid	CDS	424277	424326	.	+	.	ID=cds_PFI0535w_CM000448_421075_429577.forward.global.1_proc-4;truncated=0;pseudogene=0;Parent=rna_PFI0535w_CM000448_421075_429577.forward.global.1_proc
CM000448	pfal_pviv_70_hybrid	CDS	424440	424509	.	+	.	ID=cds_PFI0535w_CM000448_421075_429577.forward.global.1_proc-5;truncated=0;pseudogene=0;Parent=rna_PFI0535w_CM000448_421075_429577.forward.global.1_proc
CM000448	pfal_pviv_70_hybrid	CDS	424635	424683	.	+	.	ID=cds_PFI0535w_CM000448_421075_429577.forward.global.1_proc-6;truncated=0;pseudogene=0;Parent=rna_PFI0535w_CM000448_421075_429577.forward.global.1_proc
CM000448	pfal_pviv_70_hybrid	CDS	424835	424931	.	+	.	ID=cds_PFI0535w_CM000448_421075_429577.forward.global.1_proc-7;truncated=0;pseudogene=0;Parent=rna_PFI0535w_CM000448_421075_429577.forward.global.1_proc
CM000448	pfal_pviv_70_hybrid	CDS	425465	425634	.	+	.	ID=cds_PFI0535w_CM000448_421075_429577.forward.global.1_proc-8;truncated=0;pseudogene=0;Parent=rna_PFI0535w_CM000448_421075_429577.forward.global.1_proc
CM000448	pfal_pviv_70_hybrid	CDS	425838	425897	.	+	.	ID=cds_PFI0535w_CM000448_421075_429577.forward.global.1_proc-9;truncated=0;pseudogene=0;Parent=rna_PFI0535w_CM000448_421075_429577.forward.global.1_proc
CM000448	pfal_pviv_70_hybrid	CDS	426105	426171	.	+	.	ID=cds_PFI0535w_CM000448_421075_429577.forward.global.1_proc-10;truncated=0;pseudogene=0;Parent=rna_PFI0535w_CM000448_421075_429577.forward.global.1_proc
CM000455	pfal_pviv_70_hybrid	gene	1310742	1313115	.	+	.	ID=PF08_0100_CM000455_1309504_1315302.forward.global.1_proc;clustalpid=78.45;filterpid=78.45;pseudogene=0;gene_type=protein;AlignmentGaps=23;queryCoverage=99.62;bitscore=919.11;truncated=0;query=PF08_0100;alignmentLen=541;queryLen=520;repaired=0;Name=PVX_123295;improved=1;replaced_genes=PVX_123295
CM000455	pfal_pviv_70_hybrid	mRNA	1310742	1313115	.	+	.	ID=rna_PF08_0100_CM000455_1309504_1315302.forward.global.1_proc;truncated=0;pseudogene=0;Name=rna_PF08_0100_CM000455_1309504_1315302.forward.global.1;Parent=PF08_0100_CM000455_1309504_1315302.forward.global.1_proc
CM000455	pfal_pviv_70_hybrid	CDS	1310742	1311914	.	+	.	ID=cds_PF08_0100_CM000455_1309504_1315302.forward.global.1_proc-1;truncated=0;pseudogene=0;Parent=rna_PF08_0100_CM000455_1309504_1315302.forward.global.1_proc
CM000455	pfal_pviv_70_hybrid	CDS	1312182	1312290	.	+	.	ID=cds_PF08_0100_CM000455_1309504_1315302.forward.global.1_proc-2;truncated=0;pseudogene=0;Parent=rna_PF08_0100_CM000455_1309504_1315302.forward.global.1_proc
CM000455	pfal_pviv_70_hybrid	CDS	1312422	1312519	.	+	.	ID=cds_PF08_0100_CM000455_1309504_1315302.forward.global.1_proc-3;truncated=0;pseudogene=0;Parent=rna_PF08_0100_CM000455_1309504_1315302.forward.global.1_proc
CM000455	pfal_pviv_70_hybrid	CDS	1312701	1312773	.	+	.	ID=cds_PF08_0100_CM000455_1309504_1315302.forward.global.1_proc-4;truncated=0;pseudogene=0;Parent=rna_PF08_0100_CM000455_1309504_1315302.forward.global.1_proc
CM000455	pfal_pviv_70_hybrid	CDS	1312940	1313115	.	+	.	ID=cds_PF08_0100_CM000455_1309504_1315302.forward.global.1_proc-5;truncated=0;pseudogene=0;Parent=rna_PF08_0100_CM000455_1309504_1315302.forward.global.1_proc
CM000455	pfal_pviv_70_hybrid	gene	562661	563857	.	+	.	ID=PF13_0066_CM000455_560101_564713.forward.global.1_proc;clustalpid=64.29;filterpid=64.29;pseudogene=0;gene_type=protein;AlignmentGaps=3;queryCoverage=100.00;bitscore=611.66;truncated=0;query=PF13_0066;alignmentLen=406;queryLen=403;repaired=0;Name=PVX_122435;improved=1;replaced_genes=PVX_122435
CM000455	pfal_pviv_70_hybrid	mRNA	562661	563857	.	+	.	ID=rna_PF13_0066_CM000455_560101_564713.forward.global.1_proc;truncated=0;pseudogene=0;Name=rna_PF13_0066_CM000455_560101_564713.forward.global.1;Parent=PF13_0066_CM000455_560101_564713.forward.global.1_proc
CM000455	pfal_pviv_70_hybrid	CDS	562661	563857	.	+	.	ID=cds_PF13_0066_CM000455_560101_564713.forward.global.1_proc-1;truncated=0;pseudogene=0;Parent=rna_PF13_0066_CM000455_560101_564713.forward.global.1_proc
CM000454	pfal_pviv_70_hybrid	gene	1532206	1533932	.	-	.	ID=PF14_0128-b_CM000454_1530307_1536894.reverse.global.1_proc;clustalpid=66.89;filterpid=66.89;pseudogene=0;gene_type=protein;AlignmentGaps=3;queryCoverage=99.00;bitscore=381.04;truncated=1;query=PF14_0128-b;alignmentLen=299;queryLen=299;repaired=0;Name=PVX_300158;improved=1;replaced_genes=PVX_085805,PVX_085810
CM000454	pfal_pviv_70_hybrid	mRNA	1532206	1533932	.	-	.	ID=rna_PF14_0128-b_CM000454_1530307_1536894.reverse.global.1_proc;truncated=1;pseudogene=0;Name=rna_PF14_0128-b_CM000454_1530307_1536894.reverse.global.1;Parent=PF14_0128-b_CM000454_1530307_1536894.reverse.global.1_proc
CM000454	pfal_pviv_70_hybrid	CDS	1533835	1533932	.	-	.	ID=cds_PF14_0128-b_CM000454_1530307_1536894.reverse.global.1_proc-6;truncated=1;pseudogene=0;Parent=rna_PF14_0128-b_CM000454_1530307_1536894.reverse.global.1_proc
CM000454	pfal_pviv_70_hybrid	CDS	1533598	1533667	.	-	.	ID=cds_PF14_0128-b_CM000454_1530307_1536894.reverse.global.1_proc-5;truncated=1;pseudogene=0;Parent=rna_PF14_0128-b_CM000454_1530307_1536894.reverse.global.1_proc
CM000454	pfal_pviv_70_hybrid	CDS	1533403	1533456	.	-	.	ID=cds_PF14_0128-b_CM000454_1530307_1536894.reverse.global.1_proc-4;truncated=1;pseudogene=0;Parent=rna_PF14_0128-b_CM000454_1530307_1536894.reverse.global.1_proc
CM000454	pfal_pviv_70_hybrid	CDS	1533227	1533276	.	-	.	ID=cds_PF14_0128-b_CM000454_1530307_1536894.reverse.global.1_proc-3;truncated=1;pseudogene=0;Parent=rna_PF14_0128-b_CM000454_1530307_1536894.reverse.global.1_proc
CM000454	pfal_pviv_70_hybrid	CDS	1532658	1533034	.	-	.	ID=cds_PF14_0128-b_CM000454_1530307_1536894.reverse.global.1_proc-2;truncated=1;pseudogene=0;Parent=rna_PF14_0128-b_CM000454_1530307_1536894.reverse.global.1_proc
CM000454	pfal_pviv_70_hybrid	CDS	1532206	1532459	.	-	.	ID=cds_PF14_0128-b_CM000454_1530307_1536894.reverse.global.1_proc-1;truncated=1;pseudogene=0;Parent=rna_PF14_0128-b_CM000454_1530307_1536894.reverse.global.1_proc
CM000449	pfal_pviv_70_hybrid	gene	1229075	1230009	.	-	.	ID=PFC0535w_CM000449_1226688_1232416.reverse.global.1_proc;clustalpid=92.13;filterpid=92.13;pseudogene=0;gene_type=protein;AlignmentGaps=0;queryCoverage=99.21;bitscore=246.59;truncated=0;query=PFC0535w;alignmentLen=125;queryLen=126;repaired=1;Name=PVX_119740;improved=1;replaced_genes=PVX_119740
CM000449	pfal_pviv_70_hybrid	mRNA	1229075	1230009	.	-	.	ID=rna_PFC0535w_CM000449_1226688_1232416.reverse.global.1_proc;truncated=0;pseudogene=0;Name=rna_PFC0535w_CM000449_1226688_1232416.reverse.global.1;Parent=PFC0535w_CM000449_1226688_1232416.reverse.global.1_proc
CM000449	pfal_pviv_70_hybrid	CDS	1229994	1230009	.	-	.	ID=cds_PFC0535w_CM000449_1226688_1232416.reverse.global.1_proc-3;truncated=0;pseudogene=0;Parent=rna_PFC0535w_CM000449_1226688_1232416.reverse.global.1_proc
CM000449	pfal_pviv_70_hybrid	CDS	1229499	1229611	.	-	.	ID=cds_PFC0535w_CM000449_1226688_1232416.reverse.global.1_proc-2;truncated=0;pseudogene=0;Parent=rna_PFC0535w_CM000449_1226688_1232416.reverse.global.1_proc
CM000449	pfal_pviv_70_hybrid	CDS	1229075	1229329	.	-	.	ID=cds_PFC0535w_CM000449_1226688_1232416.reverse.global.1_proc-1;truncated=0;pseudogene=0;Parent=rna_PFC0535w_CM000449_1226688_1232416.reverse.global.1_proc
CM000453	pfal_pviv_70_hybrid	gene	2986813	2987940	.	+	.	ID=PFB0595w_CM000453_2981352_2990267.forward.global.1_proc;clustalpid=67.48;filterpid=67.48;pseudogene=0;gene_type=protein;AlignmentGaps=1;queryCoverage=99.70;bitscore=513.97;truncated=1;query=PFB0595w;alignmentLen=328;queryLen=328;repaired=0;Name=PVX_118690;improved=1;replaced_genes=PVX_118690
CM000453	pfal_pviv_70_hybrid	mRNA	2986813	2987940	.	+	.	ID=rna_PFB0595w_CM000453_2981352_2990267.forward.global.1_proc;truncated=1;pseudogene=0;Name=rna_PFB0595w_CM000453_2981352_2990267.forward.global.1;Parent=PFB0595w_CM000453_2981352_2990267.forward.global.1_proc
CM000453	pfal_pviv_70_hybrid	CDS	2986813	2987221	.	+	.	ID=cds_PFB0595w_CM000453_2981352_2990267.forward.global.1_proc-1;truncated=1;pseudogene=0;Parent=rna_PFB0595w_CM000453_2981352_2990267.forward.global.1_proc
CM000453	pfal_pviv_70_hybrid	CDS	2987375	2987940	.	+	.	ID=cds_PFB0595w_CM000453_2981352_2990267.forward.global.1_proc-2;truncated=1;pseudogene=0;Parent=rna_PFB0595w_CM000453_2981352_2990267.forward.global.1_proc
CM000449	pfal_pviv_70_hybrid	gene	629213	630307	.	+	.	ID=PF10_0134_CM000449_628413_631198.forward.global.1_proc;clustalpid=65.82;filterpid=65.82;pseudogene=0;gene_type=protein;AlignmentGaps=0;queryCoverage=98.95;bitscore=294.39;truncated=0;query=PF10_0134;alignmentLen=189;queryLen=191;repaired=1;Name=PVX_094902;improved=1;replaced_genes=PVX_094902
CM000449	pfal_pviv_70_hybrid	mRNA	629213	630307	.	+	.	ID=rna_PF10_0134_CM000449_628413_631198.forward.global.1_proc;truncated=0;pseudogene=0;Name=rna_PF10_0134_CM000449_628413_631198.forward.global.1;Parent=PF10_0134_CM000449_628413_631198.forward.global.1_proc
CM000449	pfal_pviv_70_hybrid	CDS	629213	629457	.	+	.	ID=cds_PF10_0134_CM000449_628413_631198.forward.global.1_proc-1;truncated=0;pseudogene=0;Parent=rna_PF10_0134_CM000449_628413_631198.forward.global.1_proc
CM000449	pfal_pviv_70_hybrid	CDS	629614	629844	.	+	.	ID=cds_PF10_0134_CM000449_628413_631198.forward.global.1_proc-2;truncated=0;pseudogene=0;Parent=rna_PF10_0134_CM000449_628413_631198.forward.global.1_proc
CM000449	pfal_pviv_70_hybrid	CDS	630193	630307	.	+	.	ID=cds_PF10_0134_CM000449_628413_631198.forward.global.1_proc-3;truncated=0;pseudogene=0;Parent=rna_PF10_0134_CM000449_628413_631198.forward.global.1_proc
CM000445	pfal_pviv_70_hybrid	gene	337977	338734	.	+	.	ID=PFB0601c_CM000445_337650_338862.forward.global.1_proc;clustalpid=85.90;filterpid=85.90;pseudogene=0;gene_type=protein;AlignmentGaps=0;queryCoverage=97.44;bitscore=142.68;truncated=0;query=PFB0601c;alignmentLen=76;queryLen=78;repaired=0;Name=PVX_300131;improved=1
CM000445	pfal_pviv_70_hybrid	mRNA	337977	338734	.	+	.	ID=rna_PFB0601c_CM000445_337650_338862.forward.global.1_proc;truncated=0;pseudogene=0;Name=rna_PFB0601c_CM000445_337650_338862.forward.global.1;Parent=PFB0601c_CM000445_337650_338862.forward.global.1_proc
CM000445	pfal_pviv_70_hybrid	CDS	337977	338080	.	+	.	ID=cds_PFB0601c_CM000445_337650_338862.forward.global.1_proc-1;truncated=0;pseudogene=0;Parent=rna_PFB0601c_CM000445_337650_338862.forward.global.1_proc
CM000445	pfal_pviv_70_hybrid	CDS	338453	338539	.	+	.	ID=cds_PFB0601c_CM000445_337650_338862.forward.global.1_proc-2;truncated=0;pseudogene=0;Parent=rna_PFB0601c_CM000445_337650_338862.forward.global.1_proc
CM000445	pfal_pviv_70_hybrid	CDS	338692	338734	.	+	.	ID=cds_PFB0601c_CM000445_337650_338862.forward.global.1_proc-3;truncated=0;pseudogene=0;Parent=rna_PFB0601c_CM000445_337650_338862.forward.global.1_proc
AAKM01000509	pfal_pviv_70_hybrid	gene	5	1837	.	+	.	ID=PFL0650c_AAKM01000509_5_1901.forward.global.1_proc;clustalpid=71.52;filterpid=71.52;pseudogene=0;gene_type=protein;AlignmentGaps=12;queryCoverage=100.00;bitscore=1055.41;truncated=0;query=PFL0650c;alignmentLen=588;queryLen=576;repaired=1;Name=PVX_300050;improved=1
AAKM01000509	pfal_pviv_70_hybrid	mRNA	5	1837	.	+	.	ID=rna_PFL0650c_AAKM01000509_5_1901.forward.global.1_proc;truncated=0;pseudogene=0;Name=rna_PFL0650c_AAKM01000509_5_1901.forward.global.1;Parent=PFL0650c_AAKM01000509_5_1901.forward.global.1_proc
AAKM01000509	pfal_pviv_70_hybrid	CDS	5	1837	.	+	.	ID=cds_PFL0650c_AAKM01000509_5_1901.forward.global.1_proc-1;truncated=0;pseudogene=0;Parent=rna_PFL0650c_AAKM01000509_5_1901.forward.global.1_proc
CM000448	pfal_pviv_70_hybrid	gene	508101	508879	.	-	.	ID=PFI0655c_CM000448_506443_509651.reverse.global.1_proc;clustalpid=73.81;filterpid=73.81;pseudogene=0;gene_type=protein;AlignmentGaps=0;queryCoverage=100.00;bitscore=281.04;truncated=0;query=PFI0655c;alignmentLen=168;queryLen=168;repaired=0;Name=PVX_099105;improved=1;replaced_genes=PVX_099105
CM000448	pfal_pviv_70_hybrid	mRNA	508101	508879	.	-	.	ID=rna_PFI0655c_CM000448_506443_509651.reverse.global.1_proc;truncated=0;pseudogene=0;Name=rna_PFI0655c_CM000448_506443_509651.reverse.global.1;Parent=PFI0655c_CM000448_506443_509651.reverse.global.1_proc
CM000448	pfal_pviv_70_hybrid	CDS	508679	508879	.	-	.	ID=cds_PFI0655c_CM000448_506443_509651.reverse.global.1_proc-2;truncated=0;pseudogene=0;Parent=rna_PFI0655c_CM000448_506443_509651.reverse.global.1_proc
CM000448	pfal_pviv_70_hybrid	CDS	508101	508397	.	-	.	ID=cds_PFI0655c_CM000448_506443_509651.reverse.global.1_proc-1;truncated=0;pseudogene=0;Parent=rna_PFI0655c_CM000448_506443_509651.reverse.global.1_proc
CM000449	pfal_pviv_70_hybrid	gene	690109	694466	.	-	.	ID=PF10_0145_CM000449_689541_695799.reverse.global.1_proc;clustalpid=60.31;filterpid=60.31;pseudogene=0;gene_type=protein;AlignmentGaps=5;queryCoverage=99.04;bitscore=1009.90;truncated=0;query=PF10_0145;alignmentLen=831;queryLen=834;repaired=0;Name=PVX_094960;improved=1;replaced_genes=PVX_094955,PVX_094960
CM000449	pfal_pviv_70_hybrid	mRNA	690109	694466	.	-	.	ID=rna_PF10_0145_CM000449_689541_695799.reverse.global.1_proc;truncated=0;pseudogene=0;Name=rna_PF10_0145_CM000449_689541_695799.reverse.global.1;Parent=PF10_0145_CM000449_689541_695799.reverse.global.1_proc
CM000449	pfal_pviv_70_hybrid	CDS	694414	694466	.	-	.	ID=cds_PF10_0145_CM000449_689541_695799.reverse.global.1_proc-11;truncated=0;pseudogene=0;Parent=rna_PF10_0145_CM000449_689541_695799.reverse.global.1_proc
CM000449	pfal_pviv_70_hybrid	CDS	694221	694274	.	-	.	ID=cds_PF10_0145_CM000449_689541_695799.reverse.global.1_proc-10;truncated=0;pseudogene=0;Parent=rna_PF10_0145_CM000449_689541_695799.reverse.global.1_proc
CM000449	pfal_pviv_70_hybrid	CDS	693844	694062	.	-	.	ID=cds_PF10_0145_CM000449_689541_695799.reverse.global.1_proc-9;truncated=0;pseudogene=0;Parent=rna_PF10_0145_CM000449_689541_695799.reverse.global.1_proc
CM000449	pfal_pviv_70_hybrid	CDS	693485	693535	.	-	.	ID=cds_PF10_0145_CM000449_689541_695799.reverse.global.1_proc-8;truncated=0;pseudogene=0;Parent=rna_PF10_0145_CM000449_689541_695799.reverse.global.1_proc
CM000449	pfal_pviv_70_hybrid	CDS	692957	693315	.	-	.	ID=cds_PF10_0145_CM000449_689541_695799.reverse.global.1_proc-7;truncated=0;pseudogene=0;Parent=rna_PF10_0145_CM000449_689541_695799.reverse.global.1_proc
CM000449	pfal_pviv_70_hybrid	CDS	691827	692694	.	-	.	ID=cds_PF10_0145_CM000449_689541_695799.reverse.global.1_proc-6;truncated=0;pseudogene=0;Parent=rna_PF10_0145_CM000449_689541_695799.reverse.global.1_proc
CM000449	pfal_pviv_70_hybrid	CDS	691303	691693	.	-	.	ID=cds_PF10_0145_CM000449_689541_695799.reverse.global.1_proc-5;truncated=0;pseudogene=0;Parent=rna_PF10_0145_CM000449_689541_695799.reverse.global.1_proc
CM000449	pfal_pviv_70_hybrid	CDS	690990	691065	.	-	.	ID=cds_PF10_0145_CM000449_689541_695799.reverse.global.1_proc-4;truncated=0;pseudogene=0;Parent=rna_PF10_0145_CM000449_689541_695799.reverse.global.1_proc
CM000449	pfal_pviv_70_hybrid	CDS	690610	690868	.	-	.	ID=cds_PF10_0145_CM000449_689541_695799.reverse.global.1_proc-3;truncated=0;pseudogene=0;Parent=rna_PF10_0145_CM000449_689541_695799.reverse.global.1_proc
CM000449	pfal_pviv_70_hybrid	CDS	690294	690351	.	-	.	ID=cds_PF10_0145_CM000449_689541_695799.reverse.global.1_proc-2;truncated=0;pseudogene=0;Parent=rna_PF10_0145_CM000449_689541_695799.reverse.global.1_proc
CM000449	pfal_pviv_70_hybrid	CDS	690109	690153	.	-	.	ID=cds_PF10_0145_CM000449_689541_695799.reverse.global.1_proc-1;truncated=0;pseudogene=0;Parent=rna_PF10_0145_CM000449_689541_695799.reverse.global.1_proc
CM000446	pfal_pviv_70_hybrid	gene	719541	720545	.	-	.	ID=PFD0670c_CM000446_718025_723326.reverse.global.1_proc;clustalpid=76.70;filterpid=76.70;pseudogene=0;gene_type=protein;AlignmentGaps=1;queryCoverage=100.00;bitscore=629.88;truncated=0;query=PFD0670c;alignmentLen=339;queryLen=338;repaired=0;Name=PVX_089645;improved=1;replaced_genes=PVX_089645
CM000446	pfal_pviv_70_hybrid	mRNA	719541	720545	.	-	.	ID=rna_PFD0670c_CM000446_718025_723326.reverse.global.1_proc;truncated=0;pseudogene=0;Name=rna_PFD0670c_CM000446_718025_723326.reverse.global.1;Parent=PFD0670c_CM000446_718025_723326.reverse.global.1_proc
CM000446	pfal_pviv_70_hybrid	CDS	719541	720545	.	-	.	ID=cds_PFD0670c_CM000446_718025_723326.reverse.global.1_proc-1;truncated=0;pseudogene=0;Parent=rna_PFD0670c_CM000446_718025_723326.reverse.global.1_proc
CM000455	pfal_pviv_70_hybrid	gene	703104	705695	.	-	.	ID=MAL13P1.79_CM000455_701278_709196.reverse.global.1_proc;clustalpid=80.42;filterpid=80.42;pseudogene=0;gene_type=protein;AlignmentGaps=5;queryCoverage=99.05;bitscore=771.37;truncated=0;query=MAL13P1.79;alignmentLen=420;queryLen=419;repaired=0;Name=PVX_122595;improved=1;replaced_genes=PVX_122590,PVX_122595
CM000455	pfal_pviv_70_hybrid	mRNA	703104	705695	.	-	.	ID=rna_MAL13P1.79_CM000455_701278_709196.reverse.global.1_proc;truncated=0;pseudogene=0;Name=rna_MAL13P1.79_CM000455_701278_709196.reverse.global.1;Parent=MAL13P1.79_CM000455_701278_709196.reverse.global.1_proc
CM000455	pfal_pviv_70_hybrid	CDS	705641	705695	.	-	.	ID=cds_MAL13P1.79_CM000455_701278_709196.reverse.global.1_proc-5;truncated=0;pseudogene=0;Parent=rna_MAL13P1.79_CM000455_701278_709196.reverse.global.1_proc
CM000455	pfal_pviv_70_hybrid	CDS	705381	705503	.	-	.	ID=cds_MAL13P1.79_CM000455_701278_709196.reverse.global.1_proc-4;truncated=0;pseudogene=0;Parent=rna_MAL13P1.79_CM000455_701278_709196.reverse.global.1_proc
CM000455	pfal_pviv_70_hybrid	CDS	705091	705118	.	-	.	ID=cds_MAL13P1.79_CM000455_701278_709196.reverse.global.1_proc-3;truncated=0;pseudogene=0;Parent=rna_MAL13P1.79_CM000455_701278_709196.reverse.global.1_proc
CM000455	pfal_pviv_70_hybrid	CDS	703310	704337	.	-	.	ID=cds_MAL13P1.79_CM000455_701278_709196.reverse.global.1_proc-2;truncated=0;pseudogene=0;Parent=rna_MAL13P1.79_CM000455_701278_709196.reverse.global.1_proc
CM000455	pfal_pviv_70_hybrid	CDS	703104	703141	.	-	.	ID=cds_MAL13P1.79_CM000455_701278_709196.reverse.global.1_proc-1;truncated=0;pseudogene=0;Parent=rna_MAL13P1.79_CM000455_701278_709196.reverse.global.1_proc
CM000455	pfal_pviv_70_hybrid	gene	1143760	1145293	.	+	.	ID=MAL8P1.96_CM000455_1140479_1148038.forward.global.1_proc;clustalpid=64.97;filterpid=64.97;pseudogene=0;gene_type=protein;AlignmentGaps=0;queryCoverage=99.36;bitscore=465.33;truncated=0;query=MAL8P1.96;alignmentLen=311;queryLen=313;repaired=0;Name=PVX_123115;improved=1;replaced_genes=PVX_123115
CM000455	pfal_pviv_70_hybrid	mRNA	1143760	1145293	.	+	.	ID=rna_MAL8P1.96_CM000455_1140479_1148038.forward.global.1_proc;truncated=0;pseudogene=0;Name=rna_MAL8P1.96_CM000455_1140479_1148038.forward.global.1;Parent=MAL8P1.96_CM000455_1140479_1148038.forward.global.1_proc
CM000455	pfal_pviv_70_hybrid	CDS	1143760	1144204	.	+	.	ID=cds_MAL8P1.96_CM000455_1140479_1148038.forward.global.1_proc-1;truncated=0;pseudogene=0;Parent=rna_MAL8P1.96_CM000455_1140479_1148038.forward.global.1_proc
CM000455	pfal_pviv_70_hybrid	CDS	1144397	1144558	.	+	.	ID=cds_MAL8P1.96_CM000455_1140479_1148038.forward.global.1_proc-2;truncated=0;pseudogene=0;Parent=rna_MAL8P1.96_CM000455_1140479_1148038.forward.global.1_proc
CM000455	pfal_pviv_70_hybrid	CDS	1144693	1144933	.	+	.	ID=cds_MAL8P1.96_CM000455_1140479_1148038.forward.global.1_proc-3;truncated=0;pseudogene=0;Parent=rna_MAL8P1.96_CM000455_1140479_1148038.forward.global.1_proc
CM000455	pfal_pviv_70_hybrid	CDS	1145203	1145293	.	+	.	ID=cds_MAL8P1.96_CM000455_1140479_1148038.forward.global.1_proc-4;truncated=0;pseudogene=0;Parent=rna_MAL8P1.96_CM000455_1140479_1148038.forward.global.1_proc
CM000446	pfal_pviv_70_hybrid	gene	761134	762107	.	-	.	ID=PFD0705c_CM000446_759845_763526.reverse.global.1_proc;clustalpid=73.03;filterpid=73.03;pseudogene=0;gene_type=protein;AlignmentGaps=9;queryCoverage=100.00;bitscore=389.76;truncated=0;query=PFD0705c;alignmentLen=244;queryLen=235;repaired=0;Name=PVX_089685;improved=1;replaced_genes=PVX_089685
CM000446	pfal_pviv_70_hybrid	mRNA	761134	762107	.	-	.	ID=rna_PFD0705c_CM000446_759845_763526.reverse.global.1_proc;truncated=0;pseudogene=0;Name=rna_PFD0705c_CM000446_759845_763526.reverse.global.1;Parent=PFD0705c_CM000446_759845_763526.reverse.global.1_proc
CM000446	pfal_pviv_70_hybrid	CDS	762021	762107	.	-	.	ID=cds_PFD0705c_CM000446_759845_763526.reverse.global.1_proc-2;truncated=0;pseudogene=0;Parent=rna_PFD0705c_CM000446_759845_763526.reverse.global.1_proc
CM000446	pfal_pviv_70_hybrid	CDS	761134	761757	.	-	.	ID=cds_PFD0705c_CM000446_759845_763526.reverse.global.1_proc-1;truncated=0;pseudogene=0;Parent=rna_PFD0705c_CM000446_759845_763526.reverse.global.1_proc
CM000446	pfal_pviv_70_hybrid	gene	769053	771780	.	+	.	ID=PFD0720w_CM000446_766614_772693.forward.global.1_proc;clustalpid=94.91;filterpid=94.91;pseudogene=0;gene_type=protein;AlignmentGaps=0;queryCoverage=98.18;bitscore=443.10;truncated=0;query=PFD0720w;alignmentLen=270;queryLen=275;repaired=0;Name=PVX_089700;improved=1;replaced_genes=PVX_089700
CM000446	pfal_pviv_70_hybrid	mRNA	769053	771780	.	+	.	ID=rna_PFD0720w_CM000446_766614_772693.forward.global.1_proc;truncated=0;pseudogene=0;Name=rna_PFD0720w_CM000446_766614_772693.forward.global.1;Parent=PFD0720w_CM000446_766614_772693.forward.global.1_proc
CM000446	pfal_pviv_70_hybrid	CDS	769053	769082	.	+	.	ID=cds_PFD0720w_CM000446_766614_772693.forward.global.1_proc-1;truncated=0;pseudogene=0;Parent=rna_PFD0720w_CM000446_766614_772693.forward.global.1_proc
CM000446	pfal_pviv_70_hybrid	CDS	769298	769373	.	+	.	ID=cds_PFD0720w_CM000446_766614_772693.forward.global.1_proc-2;truncated=0;pseudogene=0;Parent=rna_PFD0720w_CM000446_766614_772693.forward.global.1_proc
CM000446	pfal_pviv_70_hybrid	CDS	769705	769787	.	+	.	ID=cds_PFD0720w_CM000446_766614_772693.forward.global.1_proc-3;truncated=0;pseudogene=0;Parent=rna_PFD0720w_CM000446_766614_772693.forward.global.1_proc
CM000446	pfal_pviv_70_hybrid	CDS	769901	770000	.	+	.	ID=cds_PFD0720w_CM000446_766614_772693.forward.global.1_proc-4;truncated=0;pseudogene=0;Parent=rna_PFD0720w_CM000446_766614_772693.forward.global.1_proc
CM000446	pfal_pviv_70_hybrid	CDS	770252	770325	.	+	.	ID=cds_PFD0720w_CM000446_766614_772693.forward.global.1_proc-5;truncated=0;pseudogene=0;Parent=rna_PFD0720w_CM000446_766614_772693.forward.global.1_proc
CM000446	pfal_pviv_70_hybrid	CDS	770454	770508	.	+	.	ID=cds_PFD0720w_CM000446_766614_772693.forward.global.1_proc-6;truncated=0;pseudogene=0;Parent=rna_PFD0720w_CM000446_766614_772693.forward.global.1_proc
CM000446	pfal_pviv_70_hybrid	CDS	770664	770789	.	+	.	ID=cds_PFD0720w_CM000446_766614_772693.forward.global.1_proc-7;truncated=0;pseudogene=0;Parent=rna_PFD0720w_CM000446_766614_772693.forward.global.1_proc
CM000446	pfal_pviv_70_hybrid	CDS	770949	771015	.	+	.	ID=cds_PFD0720w_CM000446_766614_772693.forward.global.1_proc-8;truncated=0;pseudogene=0;Parent=rna_PFD0720w_CM000446_766614_772693.forward.global.1_proc
CM000446	pfal_pviv_70_hybrid	CDS	771154	771229	.	+	.	ID=cds_PFD0720w_CM000446_766614_772693.forward.global.1_proc-9;truncated=0;pseudogene=0;Parent=rna_PFD0720w_CM000446_766614_772693.forward.global.1_proc
CM000446	pfal_pviv_70_hybrid	CDS	771486	771566	.	+	.	ID=cds_PFD0720w_CM000446_766614_772693.forward.global.1_proc-10;truncated=0;pseudogene=0;Parent=rna_PFD0720w_CM000446_766614_772693.forward.global.1_proc
CM000446	pfal_pviv_70_hybrid	CDS	771724	771780	.	+	.	ID=cds_PFD0720w_CM000446_766614_772693.forward.global.1_proc-11;truncated=0;pseudogene=0;Parent=rna_PFD0720w_CM000446_766614_772693.forward.global.1_proc
CM000455	pfal_pviv_70_hybrid	gene	1498088	1500111	.	-	.	ID=PFL0825c-b_CM000455_1497197_1501610.reverse.global.1_proc;clustalpid=62.01;filterpid=62.01;pseudogene=0;gene_type=protein;AlignmentGaps=1;queryCoverage=98.17;bitscore=344.64;truncated=0;query=PFL0825c-b;alignmentLen=322;queryLen=327;repaired=1;Name=PVX_123530;improved=1;replaced_genes=PVX_123530
CM000455	pfal_pviv_70_hybrid	mRNA	1498088	1500111	.	-	.	ID=rna_PFL0825c-b_CM000455_1497197_1501610.reverse.global.1_proc;truncated=0;pseudogene=0;Name=rna_PFL0825c-b_CM000455_1497197_1501610.reverse.global.1;Parent=PFL0825c-b_CM000455_1497197_1501610.reverse.global.1_proc
CM000455	pfal_pviv_70_hybrid	CDS	1499757	1500111	.	-	.	ID=cds_PFL0825c-b_CM000455_1497197_1501610.reverse.global.1_proc-8;truncated=0;pseudogene=0;Parent=rna_PFL0825c-b_CM000455_1497197_1501610.reverse.global.1_proc
CM000455	pfal_pviv_70_hybrid	CDS	1499580	1499611	.	-	.	ID=cds_PFL0825c-b_CM000455_1497197_1501610.reverse.global.1_proc-7;truncated=0;pseudogene=0;Parent=rna_PFL0825c-b_CM000455_1497197_1501610.reverse.global.1_proc
CM000455	pfal_pviv_70_hybrid	CDS	1499205	1499373	.	-	.	ID=cds_PFL0825c-b_CM000455_1497197_1501610.reverse.global.1_proc-6;truncated=0;pseudogene=0;Parent=rna_PFL0825c-b_CM000455_1497197_1501610.reverse.global.1_proc
CM000455	pfal_pviv_70_hybrid	CDS	1498939	1499025	.	-	.	ID=cds_PFL0825c-b_CM000455_1497197_1501610.reverse.global.1_proc-5;truncated=0;pseudogene=0;Parent=rna_PFL0825c-b_CM000455_1497197_1501610.reverse.global.1_proc
CM000455	pfal_pviv_70_hybrid	CDS	1498771	1498821	.	-	.	ID=cds_PFL0825c-b_CM000455_1497197_1501610.reverse.global.1_proc-4;truncated=0;pseudogene=0;Parent=rna_PFL0825c-b_CM000455_1497197_1501610.reverse.global.1_proc
CM000455	pfal_pviv_70_hybrid	CDS	1498524	1498656	.	-	.	ID=cds_PFL0825c-b_CM000455_1497197_1501610.reverse.global.1_proc-3;truncated=0;pseudogene=0;Parent=rna_PFL0825c-b_CM000455_1497197_1501610.reverse.global.1_proc
CM000455	pfal_pviv_70_hybrid	CDS	1498319	1498378	.	-	.	ID=cds_PFL0825c-b_CM000455_1497197_1501610.reverse.global.1_proc-2;truncated=0;pseudogene=0;Parent=rna_PFL0825c-b_CM000455_1497197_1501610.reverse.global.1_proc
CM000455	pfal_pviv_70_hybrid	CDS	1498088	1498187	.	-	.	ID=cds_PFL0825c-b_CM000455_1497197_1501610.reverse.global.1_proc-1;truncated=0;pseudogene=0;Parent=rna_PFL0825c-b_CM000455_1497197_1501610.reverse.global.1_proc
CM000454	pfal_pviv_70_hybrid	gene	1353273	1354286	.	+	.	ID=PF14_0167_CM000454_1350492_1354810.forward.global.1_proc;clustalpid=67.35;filterpid=67.35;pseudogene=0;gene_type=protein;AlignmentGaps=0;queryCoverage=98.64;bitscore=172.98;truncated=0;query=PF14_0167;alignmentLen=145;queryLen=147;repaired=0;Name=PVX_085605;improved=1;replaced_genes=PVX_085605
CM000454	pfal_pviv_70_hybrid	mRNA	1353273	1354286	.	+	.	ID=rna_PF14_0167_CM000454_1350492_1354810.forward.global.1_proc;truncated=0;pseudogene=0;Name=rna_PF14_0167_CM000454_1350492_1354810.forward.global.1;Parent=PF14_0167_CM000454_1350492_1354810.forward.global.1_proc
CM000454	pfal_pviv_70_hybrid	CDS	1353273	1353412	.	+	.	ID=cds_PF14_0167_CM000454_1350492_1354810.forward.global.1_proc-1;truncated=0;pseudogene=0;Parent=rna_PF14_0167_CM000454_1350492_1354810.forward.global.1_proc
CM000454	pfal_pviv_70_hybrid	CDS	1353553	1353676	.	+	.	ID=cds_PF14_0167_CM000454_1350492_1354810.forward.global.1_proc-2;truncated=0;pseudogene=0;Parent=rna_PF14_0167_CM000454_1350492_1354810.forward.global.1_proc
CM000454	pfal_pviv_70_hybrid	CDS	1353983	1354056	.	+	.	ID=cds_PF14_0167_CM000454_1350492_1354810.forward.global.1_proc-3;truncated=0;pseudogene=0;Parent=rna_PF14_0167_CM000454_1350492_1354810.forward.global.1_proc
CM000454	pfal_pviv_70_hybrid	CDS	1354184	1354286	.	+	.	ID=cds_PF14_0167_CM000454_1350492_1354810.forward.global.1_proc-4;truncated=0;pseudogene=0;Parent=rna_PF14_0167_CM000454_1350492_1354810.forward.global.1_proc
AAKM01001809	pfal_pviv_70_hybrid	gene	18	788	.	+	.	ID=PF08_0074_AAKM01001809_18_818.forward.global.1_proc;clustalpid=82.89;filterpid=82.89;pseudogene=0;gene_type=protein;AlignmentGaps=0;queryCoverage=100.00;bitscore=529.09;truncated=0;query=PF08_0074;alignmentLen=248;queryLen=248;repaired=1;Name=PVX_300045;improved=1
AAKM01001809	pfal_pviv_70_hybrid	mRNA	18	788	.	+	.	ID=rna_PF08_0074_AAKM01001809_18_818.forward.global.1_proc;truncated=0;pseudogene=0;Name=rna_PF08_0074_AAKM01001809_18_818.forward.global.1;Parent=PF08_0074_AAKM01001809_18_818.forward.global.1_proc
AAKM01001809	pfal_pviv_70_hybrid	CDS	18	788	.	+	.	ID=cds_PF08_0074_AAKM01001809_18_818.forward.global.1_proc-1;truncated=0;pseudogene=0;Parent=rna_PF08_0074_AAKM01001809_18_818.forward.global.1_proc
CM000448	pfal_pviv_70_hybrid	gene	635333	635476	.	+	.	ID=PFI0823w_CM000448_626566_636677.forward.global.1_proc;clustalpid=67.35;filterpid=67.35;pseudogene=0;gene_type=protein;AlignmentGaps=0;queryCoverage=100.00;bitscore=76.54;truncated=0;query=PFI0823w;alignmentLen=49;queryLen=49;repaired=0;Name=PVX_300137;improved=1
CM000448	pfal_pviv_70_hybrid	mRNA	635333	635476	.	+	.	ID=rna_PFI0823w_CM000448_626566_636677.forward.global.1_proc;truncated=0;pseudogene=0;Name=rna_PFI0823w_CM000448_626566_636677.forward.global.1;Parent=PFI0823w_CM000448_626566_636677.forward.global.1_proc
CM000448	pfal_pviv_70_hybrid	CDS	635333	635476	.	+	.	ID=cds_PFI0823w_CM000448_626566_636677.forward.global.1_proc-1;truncated=0;pseudogene=0;Parent=rna_PFI0823w_CM000448_626566_636677.forward.global.1_proc
AAKM01000763	pfal_pviv_70_hybrid	gene	1	1323	.	-	.	ID=PF08_0073_AAKM01000763_4_1323.reverse.global.1_proc;clustalpid=71.14;filterpid=71.14;pseudogene=0;gene_type=protein;AlignmentGaps=0;queryCoverage=100.00;bitscore=820.20;truncated=0;query=PF08_0073;alignmentLen=393;queryLen=393;repaired=1;Name=PVX_300136;improved=1
AAKM01000763	pfal_pviv_70_hybrid	mRNA	1	1323	.	-	.	ID=rna_PF08_0073_AAKM01000763_4_1323.reverse.global.1_proc;truncated=0;pseudogene=0;Name=rna_PF08_0073_AAKM01000763_4_1323.reverse.global.1;Parent=PF08_0073_AAKM01000763_4_1323.reverse.global.1_proc
AAKM01000763	pfal_pviv_70_hybrid	CDS	1	1323	.	-	.	ID=cds_PF08_0073_AAKM01000763_4_1323.reverse.global.1_proc-1;truncated=0;pseudogene=0;Parent=rna_PF08_0073_AAKM01000763_4_1323.reverse.global.1_proc
CM000455	pfal_pviv_70_hybrid	gene	1024058	1025199	.	-	.	ID=MAL7P1.69_CM000455_1023202_1027292.reverse.global.1_proc;clustalpid=68.36;filterpid=68.36;pseudogene=0;gene_type=protein;AlignmentGaps=0;queryCoverage=99.61;bitscore=366.07;truncated=0;query=MAL7P1.69;alignmentLen=255;queryLen=256;repaired=0;Name=PVX_300156;improved=1
CM000455	pfal_pviv_70_hybrid	mRNA	1024058	1025199	.	-	.	ID=rna_MAL7P1.69_CM000455_1023202_1027292.reverse.global.1_proc;truncated=0;pseudogene=0;Name=rna_MAL7P1.69_CM000455_1023202_1027292.reverse.global.1;Parent=MAL7P1.69_CM000455_1023202_1027292.reverse.global.1_proc
CM000455	pfal_pviv_70_hybrid	CDS	1025093	1025199	.	-	.	ID=cds_MAL7P1.69_CM000455_1023202_1027292.reverse.global.1_proc-3;truncated=0;pseudogene=0;Parent=rna_MAL7P1.69_CM000455_1023202_1027292.reverse.global.1_proc
CM000455	pfal_pviv_70_hybrid	CDS	1024305	1024851	.	-	.	ID=cds_MAL7P1.69_CM000455_1023202_1027292.reverse.global.1_proc-2;truncated=0;pseudogene=0;Parent=rna_MAL7P1.69_CM000455_1023202_1027292.reverse.global.1_proc
CM000455	pfal_pviv_70_hybrid	CDS	1024058	1024135	.	-	.	ID=cds_MAL7P1.69_CM000455_1023202_1027292.reverse.global.1_proc-1;truncated=0;pseudogene=0;Parent=rna_MAL7P1.69_CM000455_1023202_1027292.reverse.global.1_proc
CM000455	pfal_pviv_70_hybrid	gene	1548817	1551675	.	-	.	ID=PFL0890c_CM000455_1547429_1554673.reverse.global.1_proc;clustalpid=79.42;filterpid=79.42;pseudogene=0;gene_type=protein;AlignmentGaps=4;queryCoverage=98.74;bitscore=699.20;truncated=0;query=PFL0890c;alignmentLen=476;queryLen=478;repaired=0;Name=PVX_300142;improved=1
CM000455	pfal_pviv_70_hybrid	mRNA	1548817	1551675	.	-	.	ID=rna_PFL0890c_CM000455_1547429_1554673.reverse.global.1_proc;truncated=0;pseudogene=0;Name=rna_PFL0890c_CM000455_1547429_1554673.reverse.global.1;Parent=PFL0890c_CM000455_1547429_1554673.reverse.global.1_proc
CM000455	pfal_pviv_70_hybrid	CDS	1550986	1551675	.	-	.	ID=cds_PFL0890c_CM000455_1547429_1554673.reverse.global.1_proc-10;truncated=0;pseudogene=0;Parent=rna_PFL0890c_CM000455_1547429_1554673.reverse.global.1_proc
CM000455	pfal_pviv_70_hybrid	CDS	1550747	1550819	.	-	.	ID=cds_PFL0890c_CM000455_1547429_1554673.reverse.global.1_proc-9;truncated=0;pseudogene=0;Parent=rna_PFL0890c_CM000455_1547429_1554673.reverse.global.1_proc
CM000455	pfal_pviv_70_hybrid	CDS	1550436	1550561	.	-	.	ID=cds_PFL0890c_CM000455_1547429_1554673.reverse.global.1_proc-8;truncated=0;pseudogene=0;Parent=rna_PFL0890c_CM000455_1547429_1554673.reverse.global.1_proc
CM000455	pfal_pviv_70_hybrid	CDS	1550242	1550279	.	-	.	ID=cds_PFL0890c_CM000455_1547429_1554673.reverse.global.1_proc-7;truncated=0;pseudogene=0;Parent=rna_PFL0890c_CM000455_1547429_1554673.reverse.global.1_proc
CM000455	pfal_pviv_70_hybrid	CDS	1550031	1550092	.	-	.	ID=cds_PFL0890c_CM000455_1547429_1554673.reverse.global.1_proc-6;truncated=0;pseudogene=0;Parent=rna_PFL0890c_CM000455_1547429_1554673.reverse.global.1_proc
CM000455	pfal_pviv_70_hybrid	CDS	1549719	1549852	.	-	.	ID=cds_PFL0890c_CM000455_1547429_1554673.reverse.global.1_proc-5;truncated=0;pseudogene=0;Parent=rna_PFL0890c_CM000455_1547429_1554673.reverse.global.1_proc
CM000455	pfal_pviv_70_hybrid	CDS	1549546	1549587	.	-	.	ID=cds_PFL0890c_CM000455_1547429_1554673.reverse.global.1_proc-4;truncated=0;pseudogene=0;Parent=rna_PFL0890c_CM000455_1547429_1554673.reverse.global.1_proc
CM000455	pfal_pviv_70_hybrid	CDS	1549266	1549376	.	-	.	ID=cds_PFL0890c_CM000455_1547429_1554673.reverse.global.1_proc-3;truncated=0;pseudogene=0;Parent=rna_PFL0890c_CM000455_1547429_1554673.reverse.global.1_proc
CM000455	pfal_pviv_70_hybrid	CDS	1549066	1549136	.	-	.	ID=cds_PFL0890c_CM000455_1547429_1554673.reverse.global.1_proc-2;truncated=0;pseudogene=0;Parent=rna_PFL0890c_CM000455_1547429_1554673.reverse.global.1_proc
CM000455	pfal_pviv_70_hybrid	CDS	1548817	1548906	.	-	.	ID=cds_PFL0890c_CM000455_1547429_1554673.reverse.global.1_proc-1;truncated=0;pseudogene=0;Parent=rna_PFL0890c_CM000455_1547429_1554673.reverse.global.1_proc
CM000446	pfal_pviv_70_hybrid	gene	713502	714113	.	+	.	ID=MAL8P1.85_CM000446_712243_715023.forward.global.1_proc;clustalpid=71.69;filterpid=71.69;pseudogene=0;gene_type=protein;AlignmentGaps=0;queryCoverage=100.00;bitscore=280.93;truncated=0;query=MAL8P1.85;alignmentLen=160;queryLen=160;repaired=1;Name=PVX_300046;improved=1
CM000446	pfal_pviv_70_hybrid	mRNA	713502	714113	.	+	.	ID=rna_MAL8P1.85_CM000446_712243_715023.forward.global.1_proc;truncated=0;pseudogene=0;Name=rna_MAL8P1.85_CM000446_712243_715023.forward.global.1;Parent=MAL8P1.85_CM000446_712243_715023.forward.global.1_proc
CM000446	pfal_pviv_70_hybrid	CDS	713502	713708	.	+	.	ID=cds_MAL8P1.85_CM000446_712243_715023.forward.global.1_proc-1;truncated=0;pseudogene=0;Parent=rna_MAL8P1.85_CM000446_712243_715023.forward.global.1_proc
CM000446	pfal_pviv_70_hybrid	CDS	713820	714113	.	+	.	ID=cds_MAL8P1.85_CM000446_712243_715023.forward.global.1_proc-2;truncated=0;pseudogene=0;Parent=rna_MAL8P1.85_CM000446_712243_715023.forward.global.1_proc
CM000455	pfal_pviv_70_hybrid	gene	1567981	1570439	.	-	.	ID=PFL0915c_CM000455_1567009_1571618.reverse.global.1_proc;clustalpid=79.43;filterpid=79.43;pseudogene=0;gene_type=protein;AlignmentGaps=1;queryCoverage=98.57;bitscore=567.33;truncated=0;query=PFL0915c;alignmentLen=345;queryLen=349;repaired=0;Name=PVX_123605;improved=1;replaced_genes=PVX_123605
CM000455	pfal_pviv_70_hybrid	mRNA	1567981	1570439	.	-	.	ID=rna_PFL0915c_CM000455_1567009_1571618.reverse.global.1_proc;truncated=0;pseudogene=0;Name=rna_PFL0915c_CM000455_1567009_1571618.reverse.global.1;Parent=PFL0915c_CM000455_1567009_1571618.reverse.global.1_proc
CM000455	pfal_pviv_70_hybrid	CDS	1570265	1570439	.	-	.	ID=cds_PFL0915c_CM000455_1567009_1571618.reverse.global.1_proc-8;truncated=0;pseudogene=0;Parent=rna_PFL0915c_CM000455_1567009_1571618.reverse.global.1_proc
CM000455	pfal_pviv_70_hybrid	CDS	1569857	1570082	.	-	.	ID=cds_PFL0915c_CM000455_1567009_1571618.reverse.global.1_proc-7;truncated=0;pseudogene=0;Parent=rna_PFL0915c_CM000455_1567009_1571618.reverse.global.1_proc
CM000455	pfal_pviv_70_hybrid	CDS	1569671	1569713	.	-	.	ID=cds_PFL0915c_CM000455_1567009_1571618.reverse.global.1_proc-6;truncated=0;pseudogene=0;Parent=rna_PFL0915c_CM000455_1567009_1571618.reverse.global.1_proc
CM000455	pfal_pviv_70_hybrid	CDS	1569513	1569569	.	-	.	ID=cds_PFL0915c_CM000455_1567009_1571618.reverse.global.1_proc-5;truncated=0;pseudogene=0;Parent=rna_PFL0915c_CM000455_1567009_1571618.reverse.global.1_proc
CM000455	pfal_pviv_70_hybrid	CDS	1569116	1569164	.	-	.	ID=cds_PFL0915c_CM000455_1567009_1571618.reverse.global.1_proc-4;truncated=0;pseudogene=0;Parent=rna_PFL0915c_CM000455_1567009_1571618.reverse.global.1_proc
CM000455	pfal_pviv_70_hybrid	CDS	1568813	1568872	.	-	.	ID=cds_PFL0915c_CM000455_1567009_1571618.reverse.global.1_proc-3;truncated=0;pseudogene=0;Parent=rna_PFL0915c_CM000455_1567009_1571618.reverse.global.1_proc
CM000455	pfal_pviv_70_hybrid	CDS	1568586	1568654	.	-	.	ID=cds_PFL0915c_CM000455_1567009_1571618.reverse.global.1_proc-2;truncated=0;pseudogene=0;Parent=rna_PFL0915c_CM000455_1567009_1571618.reverse.global.1_proc
CM000455	pfal_pviv_70_hybrid	CDS	1567981	1568351	.	-	.	ID=cds_PFL0915c_CM000455_1567009_1571618.reverse.global.1_proc-1;truncated=0;pseudogene=0;Parent=rna_PFL0915c_CM000455_1567009_1571618.reverse.global.1_proc
CM000455	pfal_pviv_70_hybrid	gene	814531	815118	.	-	.	ID=MAL13P1.95_CM000455_812043_816354.reverse.global.1_proc;clustalpid=61.31;filterpid=61.31;pseudogene=0;gene_type=protein;AlignmentGaps=4;queryCoverage=100.00;bitscore=277.85;truncated=0;query=MAL13P1.95;alignmentLen=198;queryLen=194;repaired=0;Name=PVX_122725;improved=1;replaced_genes=PVX_122725
CM000455	pfal_pviv_70_hybrid	mRNA	814531	815118	.	-	.	ID=rna_MAL13P1.95_CM000455_812043_816354.reverse.global.1_proc;truncated=0;pseudogene=0;Name=rna_MAL13P1.95_CM000455_812043_816354.reverse.global.1;Parent=MAL13P1.95_CM000455_812043_816354.reverse.global.1_proc
CM000455	pfal_pviv_70_hybrid	CDS	814531	815118	.	-	.	ID=cds_MAL13P1.95_CM000455_812043_816354.reverse.global.1_proc-1;truncated=0;pseudogene=0;Parent=rna_MAL13P1.95_CM000455_812043_816354.reverse.global.1_proc
CM000454	pfal_pviv_70_hybrid	gene	1286920	1288472	.	-	.	ID=PF14_0176_CM000454_1285136_1293122.reverse.global.1_proc;clustalpid=62.34;filterpid=62.34;pseudogene=0;gene_type=protein;AlignmentGaps=0;queryCoverage=98.27;bitscore=250.19;truncated=0;query=PF14_0176;alignmentLen=227;queryLen=231;repaired=0;Name=PVX_300051;improved=1
CM000454	pfal_pviv_70_hybrid	mRNA	1286920	1288472	.	-	.	ID=rna_PF14_0176_CM000454_1285136_1293122.reverse.global.1_proc;truncated=0;pseudogene=0;Name=rna_PF14_0176_CM000454_1285136_1293122.reverse.global.1;Parent=PF14_0176_CM000454_1285136_1293122.reverse.global.1_proc
CM000454	pfal_pviv_70_hybrid	CDS	1288426	1288472	.	-	.	ID=cds_PF14_0176_CM000454_1285136_1293122.reverse.global.1_proc-6;truncated=0;pseudogene=0;Parent=rna_PF14_0176_CM000454_1285136_1293122.reverse.global.1_proc
CM000454	pfal_pviv_70_hybrid	CDS	1287948	1288227	.	-	.	ID=cds_PF14_0176_CM000454_1285136_1293122.reverse.global.1_proc-5;truncated=0;pseudogene=0;Parent=rna_PF14_0176_CM000454_1285136_1293122.reverse.global.1_proc
CM000454	pfal_pviv_70_hybrid	CDS	1287635	1287776	.	-	.	ID=cds_PF14_0176_CM000454_1285136_1293122.reverse.global.1_proc-4;truncated=0;pseudogene=0;Parent=rna_PF14_0176_CM000454_1285136_1293122.reverse.global.1_proc
CM000454	pfal_pviv_70_hybrid	CDS	1287298	1287415	.	-	.	ID=cds_PF14_0176_CM000454_1285136_1293122.reverse.global.1_proc-3;truncated=0;pseudogene=0;Parent=rna_PF14_0176_CM000454_1285136_1293122.reverse.global.1_proc
CM000454	pfal_pviv_70_hybrid	CDS	1287100	1287173	.	-	.	ID=cds_PF14_0176_CM000454_1285136_1293122.reverse.global.1_proc-2;truncated=0;pseudogene=0;Parent=rna_PF14_0176_CM000454_1285136_1293122.reverse.global.1_proc
CM000454	pfal_pviv_70_hybrid	CDS	1286920	1286942	.	-	.	ID=cds_PF14_0176_CM000454_1285136_1293122.reverse.global.1_proc-1;truncated=0;pseudogene=0;Parent=rna_PF14_0176_CM000454_1285136_1293122.reverse.global.1_proc
CM000446	pfal_pviv_70_hybrid	gene	682578	683563	.	-	.	ID=MAL8P1.79_CM000446_680319_684789.reverse.global.1_proc;clustalpid=63.87;filterpid=63.87;pseudogene=0;gene_type=protein;AlignmentGaps=0;queryCoverage=99.14;bitscore=339.74;truncated=0;query=MAL8P1.79;alignmentLen=231;queryLen=233;repaired=1;Name=PVX_089590;improved=1;replaced_genes=PVX_089590
CM000446	pfal_pviv_70_hybrid	mRNA	682578	683563	.	-	.	ID=rna_MAL8P1.79_CM000446_680319_684789.reverse.global.1_proc;truncated=0;pseudogene=0;Name=rna_MAL8P1.79_CM000446_680319_684789.reverse.global.1;Parent=MAL8P1.79_CM000446_680319_684789.reverse.global.1_proc
CM000446	pfal_pviv_70_hybrid	CDS	683439	683563	.	-	.	ID=cds_MAL8P1.79_CM000446_680319_684789.reverse.global.1_proc-3;truncated=0;pseudogene=0;Parent=rna_MAL8P1.79_CM000446_680319_684789.reverse.global.1_proc
CM000446	pfal_pviv_70_hybrid	CDS	682918	683306	.	-	.	ID=cds_MAL8P1.79_CM000446_680319_684789.reverse.global.1_proc-2;truncated=0;pseudogene=0;Parent=rna_MAL8P1.79_CM000446_680319_684789.reverse.global.1_proc
CM000446	pfal_pviv_70_hybrid	CDS	682578	682774	.	-	.	ID=cds_MAL8P1.79_CM000446_680319_684789.reverse.global.1_proc-1;truncated=0;pseudogene=0;Parent=rna_MAL8P1.79_CM000446_680319_684789.reverse.global.1_proc
CM000454	pfal_pviv_70_hybrid	gene	1254629	1254811	.	+	.	ID=PF14_0183_CM000454_1253375_1260591.forward.global.1_proc;clustalpid=60.61;filterpid=60.61;pseudogene=0;gene_type=protein;AlignmentGaps=1;queryCoverage=100.00;bitscore=86.14;truncated=0;query=PF14_0183;alignmentLen=67;queryLen=66;repaired=1;Name=PVX_300145;improved=1
CM000454	pfal_pviv_70_hybrid	mRNA	1254629	1254811	.	+	.	ID=rna_PF14_0183_CM000454_1253375_1260591.forward.global.1_proc;truncated=0;pseudogene=0;Name=rna_PF14_0183_CM000454_1253375_1260591.forward.global.1;Parent=PF14_0183_CM000454_1253375_1260591.forward.global.1_proc
CM000454	pfal_pviv_70_hybrid	CDS	1254629	1254811	.	+	.	ID=cds_PF14_0183_CM000454_1253375_1260591.forward.global.1_proc-1;truncated=0;pseudogene=0;Parent=rna_PF14_0183_CM000454_1253375_1260591.forward.global.1_proc
CM000451	pfal_pviv_70_hybrid	gene	552275	552643	.	-	.	ID=PFE0960w_CM000451_551405_553828.reverse.global.1_proc;clustalpid=88.71;filterpid=88.71;pseudogene=0;gene_type=protein;AlignmentGaps=0;queryCoverage=100.00;bitscore=273.89;truncated=0;query=PFE0960w;alignmentLen=124;queryLen=124;repaired=1;Name=PVX_080290;improved=1;replaced_genes=PVX_080290
CM000451	pfal_pviv_70_hybrid	mRNA	552275	552643	.	-	.	ID=rna_PFE0960w_CM000451_551405_553828.reverse.global.1_proc;truncated=0;pseudogene=0;Name=rna_PFE0960w_CM000451_551405_553828.reverse.global.1;Parent=PFE0960w_CM000451_551405_553828.reverse.global.1_proc
CM000451	pfal_pviv_70_hybrid	CDS	552275	552643	.	-	.	ID=cds_PFE0960w_CM000451_551405_553828.reverse.global.1_proc-1;truncated=0;pseudogene=0;Parent=rna_PFE0960w_CM000451_551405_553828.reverse.global.1_proc
CM000455	pfal_pviv_70_hybrid	gene	1607836	1607994	.	+	.	ID=PFL0957w_CM000455_1605842_1609822.forward.global.1_proc;clustalpid=77.36;filterpid=77.36;pseudogene=0;gene_type=protein;AlignmentGaps=0;queryCoverage=100.00;bitscore=112.12;truncated=0;query=PFL0957w;alignmentLen=53;queryLen=53;repaired=0;Name=PVX_300141;improved=1
CM000455	pfal_pviv_70_hybrid	mRNA	1607836	1607994	.	+	.	ID=rna_PFL0957w_CM000455_1605842_1609822.forward.global.1_proc;truncated=0;pseudogene=0;Name=rna_PFL0957w_CM000455_1605842_1609822.forward.global.1;Parent=PFL0957w_CM000455_1605842_1609822.forward.global.1_proc
CM000455	pfal_pviv_70_hybrid	CDS	1607836	1607994	.	+	.	ID=cds_PFL0957w_CM000455_1605842_1609822.forward.global.1_proc-1;truncated=0;pseudogene=0;Parent=rna_PFL0957w_CM000455_1605842_1609822.forward.global.1_proc
CM000449	pfal_pviv_70_hybrid	gene	955366	955689	.	+	.	ID=PFC0845c_CM000449_953927_956423.forward.global.1_proc;clustalpid=80.56;filterpid=80.56;pseudogene=0;gene_type=protein;AlignmentGaps=1;queryCoverage=100.00;bitscore=234.38;truncated=0;query=PFC0845c;alignmentLen=108;queryLen=107;repaired=0;Name=PVX_095280;improved=1;replaced_genes=PVX_095280
CM000449	pfal_pviv_70_hybrid	mRNA	955366	955689	.	+	.	ID=rna_PFC0845c_CM000449_953927_956423.forward.global.1_proc;truncated=0;pseudogene=0;Name=rna_PFC0845c_CM000449_953927_956423.forward.global.1;Parent=PFC0845c_CM000449_953927_956423.forward.global.1_proc
CM000449	pfal_pviv_70_hybrid	CDS	955366	955689	.	+	.	ID=cds_PFC0845c_CM000449_953927_956423.forward.global.1_proc-1;truncated=0;pseudogene=0;Parent=rna_PFC0845c_CM000449_953927_956423.forward.global.1_proc
CM000451	pfal_pviv_70_hybrid	gene	518781	522077	.	-	.	ID=PFE0990w_CM000451_516231_524991.reverse.global.1_proc;clustalpid=68.53;filterpid=68.53;pseudogene=0;gene_type=protein;AlignmentGaps=5;queryCoverage=99.48;bitscore=270.55;truncated=0;query=PFE0990w;alignmentLen=196;queryLen=192;repaired=0;Name=PVX_080260;improved=1;replaced_genes=PVX_080260
CM000451	pfal_pviv_70_hybrid	mRNA	518781	522077	.	-	.	ID=rna_PFE0990w_CM000451_516231_524991.reverse.global.1_proc;truncated=0;pseudogene=0;Name=rna_PFE0990w_CM000451_516231_524991.reverse.global.1;Parent=PFE0990w_CM000451_516231_524991.reverse.global.1_proc
CM000451	pfal_pviv_70_hybrid	CDS	521972	522077	.	-	.	ID=cds_PFE0990w_CM000451_516231_524991.reverse.global.1_proc-3;truncated=0;pseudogene=0;Parent=rna_PFE0990w_CM000451_516231_524991.reverse.global.1_proc
CM000451	pfal_pviv_70_hybrid	CDS	519197	519540	.	-	.	ID=cds_PFE0990w_CM000451_516231_524991.reverse.global.1_proc-2;truncated=0;pseudogene=0;Parent=rna_PFE0990w_CM000451_516231_524991.reverse.global.1_proc
CM000451	pfal_pviv_70_hybrid	CDS	518781	518912	.	-	.	ID=cds_PFE0990w_CM000451_516231_524991.reverse.global.1_proc-1;truncated=0;pseudogene=0;Parent=rna_PFE0990w_CM000451_516231_524991.reverse.global.1_proc
CM000446	pfal_pviv_70_hybrid	gene	629790	630086	.	+	.	ID=MAL8P1.72_CM000446_626376_632260.forward.global.1_proc;clustalpid=89.90;filterpid=89.90;pseudogene=0;gene_type=protein;AlignmentGaps=0;queryCoverage=100.00;bitscore=213.30;truncated=0;query=MAL8P1.72;alignmentLen=99;queryLen=99;repaired=0;Name=PVX_089520;improved=1;replaced_genes=PVX_089520
CM000446	pfal_pviv_70_hybrid	mRNA	629790	630086	.	+	.	ID=rna_MAL8P1.72_CM000446_626376_632260.forward.global.1_proc;truncated=0;pseudogene=0;Name=rna_MAL8P1.72_CM000446_626376_632260.forward.global.1;Parent=MAL8P1.72_CM000446_626376_632260.forward.global.1_proc
CM000446	pfal_pviv_70_hybrid	CDS	629790	630086	.	+	.	ID=cds_MAL8P1.72_CM000446_626376_632260.forward.global.1_proc-1;truncated=0;pseudogene=0;Parent=rna_MAL8P1.72_CM000446_626376_632260.forward.global.1_proc
CM000444	pfal_pviv_70_hybrid	gene	484091	485740	.	-	.	ID=PF07_0073_CM000444_482200_487434.reverse.global.1_proc;clustalpid=68.87;filterpid=68.87;pseudogene=0;gene_type=protein;AlignmentGaps=23;queryCoverage=100.00;bitscore=907.08;truncated=0;query=PF07_0073;alignmentLen=562;queryLen=539;repaired=0;Name=PVX_000545;improved=1;replaced_genes=PVX_000545
CM000444	pfal_pviv_70_hybrid	mRNA	484091	485740	.	-	.	ID=rna_PF07_0073_CM000444_482200_487434.reverse.global.1_proc;truncated=0;pseudogene=0;Name=rna_PF07_0073_CM000444_482200_487434.reverse.global.1;Parent=PF07_0073_CM000444_482200_487434.reverse.global.1_proc
CM000444	pfal_pviv_70_hybrid	CDS	484091	485740	.	-	.	ID=cds_PF07_0073_CM000444_482200_487434.reverse.global.1_proc-1;truncated=0;pseudogene=0;Parent=rna_PF07_0073_CM000444_482200_487434.reverse.global.1_proc
CM000454	pfal_pviv_70_hybrid	gene	1210231	1212247	.	+	.	ID=PF14_0192_CM000454_1208900_1217554.forward.global.1_proc;clustalpid=77.18;filterpid=77.18;pseudogene=0;gene_type=protein;AlignmentGaps=17;queryCoverage=99.80;bitscore=943.75;truncated=0;query=PF14_0192;alignmentLen=516;queryLen=500;repaired=0;Name=PVX_085490;improved=1;replaced_genes=PVX_085490
CM000454	pfal_pviv_70_hybrid	mRNA	1210231	1212247	.	+	.	ID=rna_PF14_0192_CM000454_1208900_1217554.forward.global.1_proc;truncated=0;pseudogene=0;Name=rna_PF14_0192_CM000454_1208900_1217554.forward.global.1;Parent=PF14_0192_CM000454_1208900_1217554.forward.global.1_proc
CM000454	pfal_pviv_70_hybrid	CDS	1210231	1210298	.	+	.	ID=cds_PF14_0192_CM000454_1208900_1217554.forward.global.1_proc-1;truncated=0;pseudogene=0;Parent=rna_PF14_0192_CM000454_1208900_1217554.forward.global.1_proc
CM000454	pfal_pviv_70_hybrid	CDS	1210537	1210615	.	+	.	ID=cds_PF14_0192_CM000454_1208900_1217554.forward.global.1_proc-2;truncated=0;pseudogene=0;Parent=rna_PF14_0192_CM000454_1208900_1217554.forward.global.1_proc
CM000454	pfal_pviv_70_hybrid	CDS	1210844	1212247	.	+	.	ID=cds_PF14_0192_CM000454_1208900_1217554.forward.global.1_proc-3;truncated=0;pseudogene=0;Parent=rna_PF14_0192_CM000454_1208900_1217554.forward.global.1_proc
CM000455	pfal_pviv_70_hybrid	gene	1651899	1652723	.	-	.	ID=PFL1005c_CM000455_1648679_1660815.reverse.global.1_proc;clustalpid=78.91;filterpid=78.91;pseudogene=0;gene_type=protein;AlignmentGaps=9;queryCoverage=100.00;bitscore=503.74;truncated=0;query=PFL1005c;alignmentLen=275;queryLen=266;repaired=0;Name=PVX_300143;improved=1
CM000455	pfal_pviv_70_hybrid	mRNA	1651899	1652723	.	-	.	ID=rna_PFL1005c_CM000455_1648679_1660815.reverse.global.1_proc;truncated=0;pseudogene=0;Name=rna_PFL1005c_CM000455_1648679_1660815.reverse.global.1;Parent=PFL1005c_CM000455_1648679_1660815.reverse.global.1_proc
CM000455	pfal_pviv_70_hybrid	CDS	1651899	1652723	.	-	.	ID=cds_PFL1005c_CM000455_1648679_1660815.reverse.global.1_proc-1;truncated=0;pseudogene=0;Parent=rna_PFL1005c_CM000455_1648679_1660815.reverse.global.1_proc
CM000450	pfal_pviv_70_hybrid	gene	755115	756879	.	-	.	ID=PF11_0228_CM000450_754259_757473.reverse.global.1_proc;clustalpid=78.76;filterpid=78.76;pseudogene=0;gene_type=protein;AlignmentGaps=5;queryCoverage=99.58;bitscore=912.73;truncated=0;query=PF11_0228;alignmentLen=483;queryLen=480;repaired=0;Name=PVX_300049;improved=1
CM000450	pfal_pviv_70_hybrid	mRNA	755115	756879	.	-	.	ID=rna_PF11_0228_CM000450_754259_757473.reverse.global.1_proc;truncated=0;pseudogene=0;Name=rna_PF11_0228_CM000450_754259_757473.reverse.global.1;Parent=PF11_0228_CM000450_754259_757473.reverse.global.1_proc
CM000450	pfal_pviv_70_hybrid	CDS	756750	756879	.	-	.	ID=cds_PF11_0228_CM000450_754259_757473.reverse.global.1_proc-3;truncated=0;pseudogene=0;Parent=rna_PF11_0228_CM000450_754259_757473.reverse.global.1_proc
CM000450	pfal_pviv_70_hybrid	CDS	756420	756573	.	-	.	ID=cds_PF11_0228_CM000450_754259_757473.reverse.global.1_proc-2;truncated=0;pseudogene=0;Parent=rna_PF11_0228_CM000450_754259_757473.reverse.global.1_proc
CM000450	pfal_pviv_70_hybrid	CDS	755115	756282	.	-	.	ID=cds_PF11_0228_CM000450_754259_757473.reverse.global.1_proc-1;truncated=0;pseudogene=0;Parent=rna_PF11_0228_CM000450_754259_757473.reverse.global.1_proc
CM000452	pfal_pviv_70_hybrid	gene	1226289	1226984	.	-	.	ID=PFF0970w_CM000452_1225715_1228503.reverse.global.1_proc;clustalpid=84.62;filterpid=84.62;pseudogene=0;gene_type=protein;AlignmentGaps=1;queryCoverage=100.00;bitscore=493.50;truncated=0;query=PFF0970w;alignmentLen=234;queryLen=233;repaired=0;Name=PVX_114120;improved=1;replaced_genes=PVX_114120
CM000452	pfal_pviv_70_hybrid	mRNA	1226289	1226984	.	-	.	ID=rna_PFF0970w_CM000452_1225715_1228503.reverse.global.1_proc;truncated=0;pseudogene=0;Name=rna_PFF0970w_CM000452_1225715_1228503.reverse.global.1;Parent=PFF0970w_CM000452_1225715_1228503.reverse.global.1_proc
CM000452	pfal_pviv_70_hybrid	CDS	1226289	1226984	.	-	.	ID=cds_PFF0970w_CM000452_1225715_1228503.reverse.global.1_proc-1;truncated=0;pseudogene=0;Parent=rna_PFF0970w_CM000452_1225715_1228503.reverse.global.1_proc
AAKM01000990	pfal_pviv_70_hybrid	gene	60	1076	.	-	.	ID=PFE1030c_AAKM01000990_63_1076.reverse.global.1_proc;clustalpid=63.61;filterpid=63.61;pseudogene=0;gene_type=protein;AlignmentGaps=7;queryCoverage=100.00;bitscore=523.82;truncated=0;query=PFE1030c;alignmentLen=317;queryLen=310;repaired=1;Name=PVX_300132;improved=1
AAKM01000990	pfal_pviv_70_hybrid	mRNA	60	1076	.	-	.	ID=rna_PFE1030c_AAKM01000990_63_1076.reverse.global.1_proc;truncated=0;pseudogene=0;Name=rna_PFE1030c_AAKM01000990_63_1076.reverse.global.1;Parent=PFE1030c_AAKM01000990_63_1076.reverse.global.1_proc
AAKM01000990	pfal_pviv_70_hybrid	CDS	60	1076	.	-	.	ID=cds_PFE1030c_AAKM01000990_63_1076.reverse.global.1_proc-1;truncated=0;pseudogene=0;Parent=rna_PFE1030c_AAKM01000990_63_1076.reverse.global.1_proc
CM000455	pfal_pviv_70_hybrid	gene	915775	917321	.	+	.	ID=PF13_0119_CM000455_914084_918720.forward.global.1_proc;clustalpid=94.91;filterpid=94.91;pseudogene=0;gene_type=protein;AlignmentGaps=0;queryCoverage=98.61;bitscore=417.66;truncated=0;query=PF13_0119;alignmentLen=213;queryLen=216;repaired=0;Name=PVX_122840;improved=1;replaced_genes=PVX_122840
CM000455	pfal_pviv_70_hybrid	mRNA	915775	917321	.	+	.	ID=rna_PF13_0119_CM000455_914084_918720.forward.global.1_proc;truncated=0;pseudogene=0;Name=rna_PF13_0119_CM000455_914084_918720.forward.global.1;Parent=PF13_0119_CM000455_914084_918720.forward.global.1_proc
CM000455	pfal_pviv_70_hybrid	CDS	915775	915814	.	+	.	ID=cds_PF13_0119_CM000455_914084_918720.forward.global.1_proc-1;truncated=0;pseudogene=0;Parent=rna_PF13_0119_CM000455_914084_918720.forward.global.1_proc
CM000455	pfal_pviv_70_hybrid	CDS	916021	916069	.	+	.	ID=cds_PF13_0119_CM000455_914084_918720.forward.global.1_proc-2;truncated=0;pseudogene=0;Parent=rna_PF13_0119_CM000455_914084_918720.forward.global.1_proc
CM000455	pfal_pviv_70_hybrid	CDS	916351	916775	.	+	.	ID=cds_PF13_0119_CM000455_914084_918720.forward.global.1_proc-3;truncated=0;pseudogene=0;Parent=rna_PF13_0119_CM000455_914084_918720.forward.global.1_proc
CM000455	pfal_pviv_70_hybrid	CDS	917041	917123	.	+	.	ID=cds_PF13_0119_CM000455_914084_918720.forward.global.1_proc-4;truncated=0;pseudogene=0;Parent=rna_PF13_0119_CM000455_914084_918720.forward.global.1_proc
CM000455	pfal_pviv_70_hybrid	CDS	917271	917321	.	+	.	ID=cds_PF13_0119_CM000455_914084_918720.forward.global.1_proc-5;truncated=0;pseudogene=0;Parent=rna_PF13_0119_CM000455_914084_918720.forward.global.1_proc
CM000455	pfal_pviv_70_hybrid	gene	955183	957818	.	+	.	ID=MAL13P1.117_CM000455_954127_958687.forward.global.1_proc;clustalpid=69.97;filterpid=69.97;pseudogene=0;gene_type=protein;AlignmentGaps=0;queryCoverage=97.12;bitscore=348.84;truncated=0;query=MAL13P1.117;alignmentLen=304;queryLen=313;repaired=0;Name=PVX_122880;improved=1;replaced_genes=PVX_122880
CM000455	pfal_pviv_70_hybrid	mRNA	955183	957818	.	+	.	ID=rna_MAL13P1.117_CM000455_954127_958687.forward.global.1_proc;truncated=0;pseudogene=0;Name=rna_MAL13P1.117_CM000455_954127_958687.forward.global.1;Parent=MAL13P1.117_CM000455_954127_958687.forward.global.1_proc
CM000455	pfal_pviv_70_hybrid	CDS	955183	955234	.	+	.	ID=cds_MAL13P1.117_CM000455_954127_958687.forward.global.1_proc-1;truncated=0;pseudogene=0;Parent=rna_MAL13P1.117_CM000455_954127_958687.forward.global.1_proc
CM000455	pfal_pviv_70_hybrid	CDS	955413	955533	.	+	.	ID=cds_MAL13P1.117_CM000455_954127_958687.forward.global.1_proc-2;truncated=0;pseudogene=0;Parent=rna_MAL13P1.117_CM000455_954127_958687.forward.global.1_proc
CM000455	pfal_pviv_70_hybrid	CDS	955956	956069	.	+	.	ID=cds_MAL13P1.117_CM000455_954127_958687.forward.global.1_proc-3;truncated=0;pseudogene=0;Parent=rna_MAL13P1.117_CM000455_954127_958687.forward.global.1_proc
CM000455	pfal_pviv_70_hybrid	CDS	956160	956206	.	+	.	ID=cds_MAL13P1.117_CM000455_954127_958687.forward.global.1_proc-4;truncated=0;pseudogene=0;Parent=rna_MAL13P1.117_CM000455_954127_958687.forward.global.1_proc
CM000455	pfal_pviv_70_hybrid	CDS	956355	956408	.	+	.	ID=cds_MAL13P1.117_CM000455_954127_958687.forward.global.1_proc-5;truncated=0;pseudogene=0;Parent=rna_MAL13P1.117_CM000455_954127_958687.forward.global.1_proc
CM000455	pfal_pviv_70_hybrid	CDS	956526	956613	.	+	.	ID=cds_MAL13P1.117_CM000455_954127_958687.forward.global.1_proc-6;truncated=0;pseudogene=0;Parent=rna_MAL13P1.117_CM000455_954127_958687.forward.global.1_proc
CM000455	pfal_pviv_70_hybrid	CDS	956797	956905	.	+	.	ID=cds_MAL13P1.117_CM000455_954127_958687.forward.global.1_proc-7;truncated=0;pseudogene=0;Parent=rna_MAL13P1.117_CM000455_954127_958687.forward.global.1_proc
CM000455	pfal_pviv_70_hybrid	CDS	957020	957093	.	+	.	ID=cds_MAL13P1.117_CM000455_954127_958687.forward.global.1_proc-8;truncated=0;pseudogene=0;Parent=rna_MAL13P1.117_CM000455_954127_958687.forward.global.1_proc
CM000455	pfal_pviv_70_hybrid	CDS	957294	957436	.	+	.	ID=cds_MAL13P1.117_CM000455_954127_958687.forward.global.1_proc-9;truncated=0;pseudogene=0;Parent=rna_MAL13P1.117_CM000455_954127_958687.forward.global.1_proc
CM000455	pfal_pviv_70_hybrid	CDS	957568	957616	.	+	.	ID=cds_MAL13P1.117_CM000455_954127_958687.forward.global.1_proc-10;truncated=0;pseudogene=0;Parent=rna_MAL13P1.117_CM000455_954127_958687.forward.global.1_proc
CM000455	pfal_pviv_70_hybrid	CDS	957779	957818	.	+	.	ID=cds_MAL13P1.117_CM000455_954127_958687.forward.global.1_proc-11;truncated=0;pseudogene=0;Parent=rna_MAL13P1.117_CM000455_954127_958687.forward.global.1_proc
CM000448	pfal_pviv_70_hybrid	gene	845690	848415	.	+	.	ID=PFI1095w_CM000448_844088_848808.forward.global.1_proc;clustalpid=69.09;filterpid=69.09;pseudogene=0;gene_type=protein;AlignmentGaps=2;queryCoverage=97.78;bitscore=338.44;truncated=0;query=PFI1095w;alignmentLen=310;queryLen=315;repaired=0;Name=PVX_300157;improved=1
CM000448	pfal_pviv_70_hybrid	mRNA	845690	848415	.	+	.	ID=rna_PFI1095w_CM000448_844088_848808.forward.global.1_proc;truncated=0;pseudogene=0;Name=rna_PFI1095w_CM000448_844088_848808.forward.global.1;Parent=PFI1095w_CM000448_844088_848808.forward.global.1_proc
CM000448	pfal_pviv_70_hybrid	CDS	845690	845835	.	+	.	ID=cds_PFI1095w_CM000448_844088_848808.forward.global.1_proc-1;truncated=0;pseudogene=0;Parent=rna_PFI1095w_CM000448_844088_848808.forward.global.1_proc
CM000448	pfal_pviv_70_hybrid	CDS	845978	846027	.	+	.	ID=cds_PFI1095w_CM000448_844088_848808.forward.global.1_proc-2;truncated=0;pseudogene=0;Parent=rna_PFI1095w_CM000448_844088_848808.forward.global.1_proc
CM000448	pfal_pviv_70_hybrid	CDS	846158	846161	.	+	.	ID=cds_PFI1095w_CM000448_844088_848808.forward.global.1_proc-3;truncated=0;pseudogene=0;Parent=rna_PFI1095w_CM000448_844088_848808.forward.global.1_proc
CM000448	pfal_pviv_70_hybrid	CDS	846328	846374	.	+	.	ID=cds_PFI1095w_CM000448_844088_848808.forward.global.1_proc-4;truncated=0;pseudogene=0;Parent=rna_PFI1095w_CM000448_844088_848808.forward.global.1_proc
CM000448	pfal_pviv_70_hybrid	CDS	846536	846624	.	+	.	ID=cds_PFI1095w_CM000448_844088_848808.forward.global.1_proc-5;truncated=0;pseudogene=0;Parent=rna_PFI1095w_CM000448_844088_848808.forward.global.1_proc
CM000448	pfal_pviv_70_hybrid	CDS	846758	846792	.	+	.	ID=cds_PFI1095w_CM000448_844088_848808.forward.global.1_proc-6;truncated=0;pseudogene=0;Parent=rna_PFI1095w_CM000448_844088_848808.forward.global.1_proc
CM000448	pfal_pviv_70_hybrid	CDS	846933	846978	.	+	.	ID=cds_PFI1095w_CM000448_844088_848808.forward.global.1_proc-7;truncated=0;pseudogene=0;Parent=rna_PFI1095w_CM000448_844088_848808.forward.global.1_proc
CM000448	pfal_pviv_70_hybrid	CDS	847084	847240	.	+	.	ID=cds_PFI1095w_CM000448_844088_848808.forward.global.1_proc-8;truncated=0;pseudogene=0;Parent=rna_PFI1095w_CM000448_844088_848808.forward.global.1_proc
CM000448	pfal_pviv_70_hybrid	CDS	847473	847630	.	+	.	ID=cds_PFI1095w_CM000448_844088_848808.forward.global.1_proc-9;truncated=0;pseudogene=0;Parent=rna_PFI1095w_CM000448_844088_848808.forward.global.1_proc
CM000448	pfal_pviv_70_hybrid	CDS	847828	847878	.	+	.	ID=cds_PFI1095w_CM000448_844088_848808.forward.global.1_proc-10;truncated=0;pseudogene=0;Parent=rna_PFI1095w_CM000448_844088_848808.forward.global.1_proc
CM000448	pfal_pviv_70_hybrid	CDS	848025	848133	.	+	.	ID=cds_PFI1095w_CM000448_844088_848808.forward.global.1_proc-11;truncated=0;pseudogene=0;Parent=rna_PFI1095w_CM000448_844088_848808.forward.global.1_proc
CM000448	pfal_pviv_70_hybrid	CDS	848360	848415	.	+	.	ID=cds_PFI1095w_CM000448_844088_848808.forward.global.1_proc-12;truncated=0;pseudogene=0;Parent=rna_PFI1095w_CM000448_844088_848808.forward.global.1_proc
CM000444	pfal_pviv_70_hybrid	gene	613142	614337	.	+	.	ID=MAL7P1.106_CM000444_612381_614849.forward.global.1_proc;clustalpid=61.94;filterpid=61.94;pseudogene=0;gene_type=protein;AlignmentGaps=0;queryCoverage=96.27;bitscore=135.92;truncated=0;query=MAL7P1.106;alignmentLen=129;queryLen=134;repaired=0;Name=PVX_300043;improved=1
CM000444	pfal_pviv_70_hybrid	mRNA	613142	614337	.	+	.	ID=rna_MAL7P1.106_CM000444_612381_614849.forward.global.1_proc;truncated=0;pseudogene=0;Name=rna_MAL7P1.106_CM000444_612381_614849.forward.global.1;Parent=MAL7P1.106_CM000444_612381_614849.forward.global.1_proc
CM000444	pfal_pviv_70_hybrid	CDS	613142	613199	.	+	.	ID=cds_MAL7P1.106_CM000444_612381_614849.forward.global.1_proc-1;truncated=0;pseudogene=0;Parent=rna_MAL7P1.106_CM000444_612381_614849.forward.global.1_proc
CM000444	pfal_pviv_70_hybrid	CDS	613411	613482	.	+	.	ID=cds_MAL7P1.106_CM000444_612381_614849.forward.global.1_proc-2;truncated=0;pseudogene=0;Parent=rna_MAL7P1.106_CM000444_612381_614849.forward.global.1_proc
CM000444	pfal_pviv_70_hybrid	CDS	613691	613768	.	+	.	ID=cds_MAL7P1.106_CM000444_612381_614849.forward.global.1_proc-3;truncated=0;pseudogene=0;Parent=rna_MAL7P1.106_CM000444_612381_614849.forward.global.1_proc
CM000444	pfal_pviv_70_hybrid	CDS	613893	613989	.	+	.	ID=cds_MAL7P1.106_CM000444_612381_614849.forward.global.1_proc-4;truncated=0;pseudogene=0;Parent=rna_MAL7P1.106_CM000444_612381_614849.forward.global.1_proc
CM000444	pfal_pviv_70_hybrid	CDS	614089	614145	.	+	.	ID=cds_MAL7P1.106_CM000444_612381_614849.forward.global.1_proc-5;truncated=0;pseudogene=0;Parent=rna_MAL7P1.106_CM000444_612381_614849.forward.global.1_proc
CM000444	pfal_pviv_70_hybrid	CDS	614298	614337	.	+	.	ID=cds_MAL7P1.106_CM000444_612381_614849.forward.global.1_proc-6;truncated=0;pseudogene=0;Parent=rna_MAL7P1.106_CM000444_612381_614849.forward.global.1_proc
CM000452	pfal_pviv_70_hybrid	gene	1096893	1098914	.	+	.	ID=PFF1130c_CM000452_1094190_1100920.forward.global.1_proc;clustalpid=66.29;filterpid=66.29;pseudogene=0;gene_type=protein;AlignmentGaps=1;queryCoverage=97.74;bitscore=315.86;truncated=1;query=PFF1130c;alignmentLen=261;queryLen=266;repaired=0;Name=PVX_114290;improved=1;replaced_genes=PVX_114290
CM000452	pfal_pviv_70_hybrid	mRNA	1096893	1098914	.	+	.	ID=rna_PFF1130c_CM000452_1094190_1100920.forward.global.1_proc;truncated=1;pseudogene=0;Name=rna_PFF1130c_CM000452_1094190_1100920.forward.global.1;Parent=PFF1130c_CM000452_1094190_1100920.forward.global.1_proc
CM000452	pfal_pviv_70_hybrid	CDS	1096893	1097129	.	+	.	ID=cds_PFF1130c_CM000452_1094190_1100920.forward.global.1_proc-1;truncated=1;pseudogene=0;Parent=rna_PFF1130c_CM000452_1094190_1100920.forward.global.1_proc
CM000452	pfal_pviv_70_hybrid	CDS	1097293	1097383	.	+	.	ID=cds_PFF1130c_CM000452_1094190_1100920.forward.global.1_proc-2;truncated=1;pseudogene=0;Parent=rna_PFF1130c_CM000452_1094190_1100920.forward.global.1_proc
CM000452	pfal_pviv_70_hybrid	CDS	1097590	1097634	.	+	.	ID=cds_PFF1130c_CM000452_1094190_1100920.forward.global.1_proc-3;truncated=1;pseudogene=0;Parent=rna_PFF1130c_CM000452_1094190_1100920.forward.global.1_proc
CM000452	pfal_pviv_70_hybrid	CDS	1097719	1097760	.	+	.	ID=cds_PFF1130c_CM000452_1094190_1100920.forward.global.1_proc-4;truncated=1;pseudogene=0;Parent=rna_PFF1130c_CM000452_1094190_1100920.forward.global.1_proc
CM000452	pfal_pviv_70_hybrid	CDS	1097958	1098101	.	+	.	ID=cds_PFF1130c_CM000452_1094190_1100920.forward.global.1_proc-5;truncated=1;pseudogene=0;Parent=rna_PFF1130c_CM000452_1094190_1100920.forward.global.1_proc
CM000452	pfal_pviv_70_hybrid	CDS	1098258	1098377	.	+	.	ID=cds_PFF1130c_CM000452_1094190_1100920.forward.global.1_proc-6;truncated=1;pseudogene=0;Parent=rna_PFF1130c_CM000452_1094190_1100920.forward.global.1_proc
CM000452	pfal_pviv_70_hybrid	CDS	1098545	1098604	.	+	.	ID=cds_PFF1130c_CM000452_1094190_1100920.forward.global.1_proc-7;truncated=1;pseudogene=0;Parent=rna_PFF1130c_CM000452_1094190_1100920.forward.global.1_proc
CM000452	pfal_pviv_70_hybrid	CDS	1098859	1098914	.	+	.	ID=cds_PFF1130c_CM000452_1094190_1100920.forward.global.1_proc-8;truncated=1;pseudogene=0;Parent=rna_PFF1130c_CM000452_1094190_1100920.forward.global.1_proc
CM000450	pfal_pviv_70_hybrid	gene	886967	887762	.	-	.	ID=PF11_0255_CM000450_884766_889522.reverse.global.1_proc;clustalpid=68.46;filterpid=68.46;pseudogene=0;gene_type=protein;AlignmentGaps=2;queryCoverage=98.64;bitscore=212.73;truncated=0;query=PF11_0255;alignmentLen=147;queryLen=147;repaired=0;Name=PVX_091835;improved=1;replaced_genes=PVX_091835
CM000450	pfal_pviv_70_hybrid	mRNA	886967	887762	.	-	.	ID=rna_PF11_0255_CM000450_884766_889522.reverse.global.1_proc;truncated=0;pseudogene=0;Name=rna_PF11_0255_CM000450_884766_889522.reverse.global.1;Parent=PF11_0255_CM000450_884766_889522.reverse.global.1_proc
CM000450	pfal_pviv_70_hybrid	CDS	887666	887762	.	-	.	ID=cds_PF11_0255_CM000450_884766_889522.reverse.global.1_proc-3;truncated=0;pseudogene=0;Parent=rna_PF11_0255_CM000450_884766_889522.reverse.global.1_proc
CM000450	pfal_pviv_70_hybrid	CDS	887352	887453	.	-	.	ID=cds_PF11_0255_CM000450_884766_889522.reverse.global.1_proc-2;truncated=0;pseudogene=0;Parent=rna_PF11_0255_CM000450_884766_889522.reverse.global.1_proc
CM000450	pfal_pviv_70_hybrid	CDS	886967	887214	.	-	.	ID=cds_PF11_0255_CM000450_884766_889522.reverse.global.1_proc-1;truncated=0;pseudogene=0;Parent=rna_PF11_0255_CM000450_884766_889522.reverse.global.1_proc
CM000444	pfal_pviv_70_hybrid	gene	646092	649313	.	+	.	ID=MAL7P1.113_CM000444_645884_655600.forward.global.1_proc;clustalpid=43.44;filterpid=43.44;pseudogene=0;gene_type=protein;AlignmentGaps=25;queryCoverage=99.89;bitscore=746.21;truncated=1;query=MAL7P1.113;alignmentLen=923;queryLen=899;repaired=1;Name=PVX_096270a;improved=1;replaced_genes=PVX_096270
CM000444	pfal_pviv_70_hybrid	mRNA	646092	649313	.	+	.	ID=rna_MAL7P1.113_CM000444_645884_655600.forward.global.1_proc;truncated=1;pseudogene=0;Name=rna_MAL7P1.113_CM000444_645884_655600.forward.global.1;Parent=MAL7P1.113_CM000444_645884_655600.forward.global.1_proc
CM000444	pfal_pviv_70_hybrid	CDS	646092	646132	.	+	.	ID=cds_MAL7P1.113_CM000444_645884_655600.forward.global.1_proc-1;truncated=1;pseudogene=0;Parent=rna_MAL7P1.113_CM000444_645884_655600.forward.global.1_proc
CM000444	pfal_pviv_70_hybrid	CDS	646796	649313	.	+	.	ID=cds_MAL7P1.113_CM000444_645884_655600.forward.global.1_proc-2;truncated=1;pseudogene=0;Parent=rna_MAL7P1.113_CM000444_645884_655600.forward.global.1_proc
CM000444	pfal_pviv_70_hybrid	gene	650899	652740	.	+	.	ID=MAL7P1.114_CM000444_645884_655600.forward.global.1_proc;clustalpid=64.55;filterpid=64.55;pseudogene=0;gene_type=protein;AlignmentGaps=0;queryCoverage=98.13;bitscore=288.57;truncated=0;query=MAL7P1.114;alignmentLen=210;queryLen=214;repaired=1;Name=PVX_096270b;improved=1;replaced_genes=PVX_096270
CM000444	pfal_pviv_70_hybrid	mRNA	650899	652740	.	+	.	ID=rna_MAL7P1.114_CM000444_645884_655600.forward.global.1_proc;truncated=0;pseudogene=0;Name=rna_MAL7P1.114_CM000444_645884_655600.forward.global.1;Parent=MAL7P1.114_CM000444_645884_655600.forward.global.1_proc
CM000444	pfal_pviv_70_hybrid	CDS	650899	650986	.	+	.	ID=cds_MAL7P1.114_CM000444_645884_655600.forward.global.1_proc-1;truncated=0;pseudogene=0;Parent=rna_MAL7P1.114_CM000444_645884_655600.forward.global.1_proc
CM000444	pfal_pviv_70_hybrid	CDS	651161	651250	.	+	.	ID=cds_MAL7P1.114_CM000444_645884_655600.forward.global.1_proc-2;truncated=0;pseudogene=0;Parent=rna_MAL7P1.114_CM000444_645884_655600.forward.global.1_proc
CM000444	pfal_pviv_70_hybrid	CDS	651374	651496	.	+	.	ID=cds_MAL7P1.114_CM000444_645884_655600.forward.global.1_proc-3;truncated=0;pseudogene=0;Parent=rna_MAL7P1.114_CM000444_645884_655600.forward.global.1_proc
CM000444	pfal_pviv_70_hybrid	CDS	651640	651769	.	+	.	ID=cds_MAL7P1.114_CM000444_645884_655600.forward.global.1_proc-4;truncated=0;pseudogene=0;Parent=rna_MAL7P1.114_CM000444_645884_655600.forward.global.1_proc
CM000444	pfal_pviv_70_hybrid	CDS	651880	651961	.	+	.	ID=cds_MAL7P1.114_CM000444_645884_655600.forward.global.1_proc-5;truncated=0;pseudogene=0;Parent=rna_MAL7P1.114_CM000444_645884_655600.forward.global.1_proc
CM000444	pfal_pviv_70_hybrid	CDS	652594	652740	.	+	.	ID=cds_MAL7P1.114_CM000444_645884_655600.forward.global.1_proc-6;truncated=0;pseudogene=0;Parent=rna_MAL7P1.114_CM000444_645884_655600.forward.global.1_proc
CM000452	pfal_pviv_70_hybrid	gene	1065312	1066399	.	-	.	ID=PFF1160w_CM000452_1064338_1068493.reverse.global.1_proc;clustalpid=75.27;filterpid=75.27;pseudogene=0;gene_type=protein;AlignmentGaps=12;queryCoverage=99.63;bitscore=529.12;truncated=0;query=PFF1160w;alignmentLen=283;queryLen=272;repaired=0;Name=PVX_114320;improved=1;replaced_genes=PVX_114320
CM000452	pfal_pviv_70_hybrid	mRNA	1065312	1066399	.	-	.	ID=rna_PFF1160w_CM000452_1064338_1068493.reverse.global.1_proc;truncated=0;pseudogene=0;Name=rna_PFF1160w_CM000452_1064338_1068493.reverse.global.1;Parent=PFF1160w_CM000452_1064338_1068493.reverse.global.1_proc
CM000452	pfal_pviv_70_hybrid	CDS	1065603	1066399	.	-	.	ID=cds_PFF1160w_CM000452_1064338_1068493.reverse.global.1_proc-2;truncated=0;pseudogene=0;Parent=rna_PFF1160w_CM000452_1064338_1068493.reverse.global.1_proc
CM000452	pfal_pviv_70_hybrid	CDS	1065312	1065363	.	-	.	ID=cds_PFF1160w_CM000452_1064338_1068493.reverse.global.1_proc-1;truncated=0;pseudogene=0;Parent=rna_PFF1160w_CM000452_1064338_1068493.reverse.global.1_proc
CM000446	pfal_pviv_70_hybrid	gene	408745	410295	.	+	.	ID=MAL8P1.46_CM000446_405866_410767.forward.global.1_proc;clustalpid=85.50;filterpid=85.50;pseudogene=0;gene_type=protein;AlignmentGaps=0;queryCoverage=99.50;bitscore=279.44;truncated=0;query=MAL8P1.46;alignmentLen=198;queryLen=199;repaired=0;Name=PVX_089240;improved=1;replaced_genes=PVX_089240
CM000446	pfal_pviv_70_hybrid	mRNA	408745	410295	.	+	.	ID=rna_MAL8P1.46_CM000446_405866_410767.forward.global.1_proc;truncated=0;pseudogene=0;Name=rna_MAL8P1.46_CM000446_405866_410767.forward.global.1;Parent=MAL8P1.46_CM000446_405866_410767.forward.global.1_proc
CM000446	pfal_pviv_70_hybrid	CDS	408745	408818	.	+	.	ID=cds_MAL8P1.46_CM000446_405866_410767.forward.global.1_proc-1;truncated=0;pseudogene=0;Parent=rna_MAL8P1.46_CM000446_405866_410767.forward.global.1_proc
CM000446	pfal_pviv_70_hybrid	CDS	409019	409167	.	+	.	ID=cds_MAL8P1.46_CM000446_405866_410767.forward.global.1_proc-2;truncated=0;pseudogene=0;Parent=rna_MAL8P1.46_CM000446_405866_410767.forward.global.1_proc
CM000446	pfal_pviv_70_hybrid	CDS	409284	409483	.	+	.	ID=cds_MAL8P1.46_CM000446_405866_410767.forward.global.1_proc-3;truncated=0;pseudogene=0;Parent=rna_MAL8P1.46_CM000446_405866_410767.forward.global.1_proc
CM000446	pfal_pviv_70_hybrid	CDS	409833	409898	.	+	.	ID=cds_MAL8P1.46_CM000446_405866_410767.forward.global.1_proc-4;truncated=0;pseudogene=0;Parent=rna_MAL8P1.46_CM000446_405866_410767.forward.global.1_proc
CM000446	pfal_pviv_70_hybrid	CDS	410012	410074	.	+	.	ID=cds_MAL8P1.46_CM000446_405866_410767.forward.global.1_proc-5;truncated=0;pseudogene=0;Parent=rna_MAL8P1.46_CM000446_405866_410767.forward.global.1_proc
CM000446	pfal_pviv_70_hybrid	CDS	410251	410295	.	+	.	ID=cds_MAL8P1.46_CM000446_405866_410767.forward.global.1_proc-6;truncated=0;pseudogene=0;Parent=rna_MAL8P1.46_CM000446_405866_410767.forward.global.1_proc
CM000444	pfal_pviv_70_hybrid	gene	663501	664011	.	-	.	ID=PF07_0090a_CM000444_662649_670162.reverse.global.1_proc;clustalpid=78.21;filterpid=78.21;pseudogene=0;gene_type=protein;AlignmentGaps=0;queryCoverage=97.44;bitscore=118.15;truncated=0;query=PF07_0090a;alignmentLen=76;queryLen=78;repaired=0;Name=PVX_300135;improved=1
CM000444	pfal_pviv_70_hybrid	mRNA	663501	664011	.	-	.	ID=rna_PF07_0090a_CM000444_662649_670162.reverse.global.1_proc;truncated=0;pseudogene=0;Name=rna_PF07_0090a_CM000444_662649_670162.reverse.global.1;Parent=PF07_0090a_CM000444_662649_670162.reverse.global.1_proc
CM000444	pfal_pviv_70_hybrid	CDS	663893	664011	.	-	.	ID=cds_PF07_0090a_CM000444_662649_670162.reverse.global.1_proc-3;truncated=0;pseudogene=0;Parent=rna_PF07_0090a_CM000444_662649_670162.reverse.global.1_proc
CM000444	pfal_pviv_70_hybrid	CDS	663692	663739	.	-	.	ID=cds_PF07_0090a_CM000444_662649_670162.reverse.global.1_proc-2;truncated=0;pseudogene=0;Parent=rna_PF07_0090a_CM000444_662649_670162.reverse.global.1_proc
CM000444	pfal_pviv_70_hybrid	CDS	663501	663567	.	-	.	ID=cds_PF07_0090a_CM000444_662649_670162.reverse.global.1_proc-1;truncated=0;pseudogene=0;Parent=rna_PF07_0090a_CM000444_662649_670162.reverse.global.1_proc
CM000451	pfal_pviv_70_hybrid	gene	299876	300190	.	+	.	ID=PFE1230c_CM000451_297724_301500.forward.global.1_proc;clustalpid=67.62;filterpid=67.62;pseudogene=0;gene_type=protein;AlignmentGaps=0;queryCoverage=100.00;bitscore=177.22;truncated=0;query=PFE1230c;alignmentLen=105;queryLen=105;repaired=0;Name=PVX_080015;improved=1;replaced_genes=PVX_080015
CM000451	pfal_pviv_70_hybrid	mRNA	299876	300190	.	+	.	ID=rna_PFE1230c_CM000451_297724_301500.forward.global.1_proc;truncated=0;pseudogene=0;Name=rna_PFE1230c_CM000451_297724_301500.forward.global.1;Parent=PFE1230c_CM000451_297724_301500.forward.global.1_proc
CM000451	pfal_pviv_70_hybrid	CDS	299876	300190	.	+	.	ID=cds_PFE1230c_CM000451_297724_301500.forward.global.1_proc-1;truncated=0;pseudogene=0;Parent=rna_PFE1230c_CM000451_297724_301500.forward.global.1_proc
CM000453	pfal_pviv_70_hybrid	gene	1170196	1171255	.	-	.	ID=PF13_0138_CM000453_1170084_1173110.reverse.global.1_proc;clustalpid=61.58;filterpid=61.58;pseudogene=0;gene_type=protein;AlignmentGaps=0;queryCoverage=98.91;bitscore=225.16;truncated=0;query=PF13_0138;alignmentLen=181;queryLen=183;repaired=1;Name=PVX_300144;improved=1
CM000453	pfal_pviv_70_hybrid	mRNA	1170196	1171255	.	-	.	ID=rna_PF13_0138_CM000453_1170084_1173110.reverse.global.1_proc;truncated=0;pseudogene=0;Name=rna_PF13_0138_CM000453_1170084_1173110.reverse.global.1;Parent=PF13_0138_CM000453_1170084_1173110.reverse.global.1_proc
CM000453	pfal_pviv_70_hybrid	CDS	1171202	1171255	.	-	.	ID=cds_PF13_0138_CM000453_1170084_1173110.reverse.global.1_proc-5;truncated=0;pseudogene=0;Parent=rna_PF13_0138_CM000453_1170084_1173110.reverse.global.1_proc
CM000453	pfal_pviv_70_hybrid	CDS	1170932	1171076	.	-	.	ID=cds_PF13_0138_CM000453_1170084_1173110.reverse.global.1_proc-4;truncated=0;pseudogene=0;Parent=rna_PF13_0138_CM000453_1170084_1173110.reverse.global.1_proc
CM000453	pfal_pviv_70_hybrid	CDS	1170670	1170825	.	-	.	ID=cds_PF13_0138_CM000453_1170084_1173110.reverse.global.1_proc-3;truncated=0;pseudogene=0;Parent=rna_PF13_0138_CM000453_1170084_1173110.reverse.global.1_proc
CM000453	pfal_pviv_70_hybrid	CDS	1170446	1170522	.	-	.	ID=cds_PF13_0138_CM000453_1170084_1173110.reverse.global.1_proc-2;truncated=0;pseudogene=0;Parent=rna_PF13_0138_CM000453_1170084_1173110.reverse.global.1_proc
CM000453	pfal_pviv_70_hybrid	CDS	1170196	1170336	.	-	.	ID=cds_PF13_0138_CM000453_1170084_1173110.reverse.global.1_proc-1;truncated=0;pseudogene=0;Parent=rna_PF13_0138_CM000453_1170084_1173110.reverse.global.1_proc
CM000454	pfal_pviv_70_hybrid	gene	1016638	1018467	.	+	.	ID=PF14_0243a_CM000454_1014636_1019817.forward.global.1_proc;clustalpid=70.98;filterpid=70.98;pseudogene=0;gene_type=protein;AlignmentGaps=5;queryCoverage=100.00;bitscore=1098.58;truncated=0;query=PF14_0243a;alignmentLen=610;queryLen=605;repaired=0;Name=PVX_085210b;improved=1;replaced_genes=PVX_085210
CM000454	pfal_pviv_70_hybrid	mRNA	1016638	1018467	.	+	.	ID=rna_PF14_0243a_CM000454_1014636_1019817.forward.global.1_proc;truncated=0;pseudogene=0;Name=rna_PF14_0243a_CM000454_1014636_1019817.forward.global.1;Parent=PF14_0243a_CM000454_1014636_1019817.forward.global.1_proc
CM000454	pfal_pviv_70_hybrid	CDS	1016638	1018467	.	+	.	ID=cds_PF14_0243a_CM000454_1014636_1019817.forward.global.1_proc-1;truncated=0;pseudogene=0;Parent=rna_PF14_0243a_CM000454_1014636_1019817.forward.global.1_proc
CM000448	pfal_pviv_70_hybrid	gene	968851	970052	.	+	.	ID=PFI1250w_CM000448_966052_971493.forward.global.1_proc;clustalpid=62.69;filterpid=62.69;pseudogene=0;gene_type=protein;AlignmentGaps=0;queryCoverage=98.44;bitscore=126.91;truncated=0;query=PFI1250w;alignmentLen=126;queryLen=128;repaired=1;Name=PVX_099690;improved=1;replaced_genes=PVX_099690
CM000448	pfal_pviv_70_hybrid	mRNA	968851	970052	.	+	.	ID=rna_PFI1250w_CM000448_966052_971493.forward.global.1_proc;truncated=0;pseudogene=0;Name=rna_PFI1250w_CM000448_966052_971493.forward.global.1;Parent=PFI1250w_CM000448_966052_971493.forward.global.1_proc
CM000448	pfal_pviv_70_hybrid	CDS	968851	968928	.	+	.	ID=cds_PFI1250w_CM000448_966052_971493.forward.global.1_proc-1;truncated=0;pseudogene=0;Parent=rna_PFI1250w_CM000448_966052_971493.forward.global.1_proc
CM000448	pfal_pviv_70_hybrid	CDS	969034	969141	.	+	.	ID=cds_PFI1250w_CM000448_966052_971493.forward.global.1_proc-2;truncated=0;pseudogene=0;Parent=rna_PFI1250w_CM000448_966052_971493.forward.global.1_proc
CM000448	pfal_pviv_70_hybrid	CDS	969362	969428	.	+	.	ID=cds_PFI1250w_CM000448_966052_971493.forward.global.1_proc-3;truncated=0;pseudogene=0;Parent=rna_PFI1250w_CM000448_966052_971493.forward.global.1_proc
CM000448	pfal_pviv_70_hybrid	CDS	969778	969858	.	+	.	ID=cds_PFI1250w_CM000448_966052_971493.forward.global.1_proc-4;truncated=0;pseudogene=0;Parent=rna_PFI1250w_CM000448_966052_971493.forward.global.1_proc
CM000448	pfal_pviv_70_hybrid	CDS	969985	970052	.	+	.	ID=cds_PFI1250w_CM000448_966052_971493.forward.global.1_proc-5;truncated=0;pseudogene=0;Parent=rna_PFI1250w_CM000448_966052_971493.forward.global.1_proc
CM000453	pfal_pviv_70_hybrid	gene	1159465	1160309	.	-	.	ID=MAL13P1.135_CM000453_1158729_1161382.reverse.global.1_proc;clustalpid=76.92;filterpid=76.92;pseudogene=0;gene_type=protein;AlignmentGaps=0;queryCoverage=99.55;bitscore=405.29;truncated=0;query=MAL13P1.135;alignmentLen=220;queryLen=221;repaired=0;Name=PVX_116640;improved=1;replaced_genes=PVX_116640
CM000453	pfal_pviv_70_hybrid	mRNA	1159465	1160309	.	-	.	ID=rna_MAL13P1.135_CM000453_1158729_1161382.reverse.global.1_proc;truncated=0;pseudogene=0;Name=rna_MAL13P1.135_CM000453_1158729_1161382.reverse.global.1;Parent=MAL13P1.135_CM000453_1158729_1161382.reverse.global.1_proc
CM000453	pfal_pviv_70_hybrid	CDS	1159687	1160309	.	-	.	ID=cds_MAL13P1.135_CM000453_1158729_1161382.reverse.global.1_proc-2;truncated=0;pseudogene=0;Parent=rna_MAL13P1.135_CM000453_1158729_1161382.reverse.global.1_proc
CM000453	pfal_pviv_70_hybrid	CDS	1159465	1159501	.	-	.	ID=cds_MAL13P1.135_CM000453_1158729_1161382.reverse.global.1_proc-1;truncated=0;pseudogene=0;Parent=rna_MAL13P1.135_CM000453_1158729_1161382.reverse.global.1_proc
CM000454	pfal_pviv_70_hybrid	gene	947799	947987	.	+	.	ID=PF14_0255a_CM000454_946765_948840.forward.global.1_proc;clustalpid=60.32;filterpid=60.32;pseudogene=0;gene_type=protein;AlignmentGaps=0;queryCoverage=100.00;bitscore=105.26;truncated=0;query=PF14_0255a;alignmentLen=63;queryLen=63;repaired=0;Name=PVX_300146;improved=1
CM000454	pfal_pviv_70_hybrid	mRNA	947799	947987	.	+	.	ID=rna_PF14_0255a_CM000454_946765_948840.forward.global.1_proc;truncated=0;pseudogene=0;Name=rna_PF14_0255a_CM000454_946765_948840.forward.global.1;Parent=PF14_0255a_CM000454_946765_948840.forward.global.1_proc
CM000454	pfal_pviv_70_hybrid	CDS	947799	947987	.	+	.	ID=cds_PF14_0255a_CM000454_946765_948840.forward.global.1_proc-1;truncated=0;pseudogene=0;Parent=rna_PF14_0255a_CM000454_946765_948840.forward.global.1_proc
CM000446	pfal_pviv_70_hybrid	gene	301003	301257	.	+	.	ID=PF08_0025_CM000446_300232_301889.forward.global.1_proc;clustalpid=77.65;filterpid=77.65;pseudogene=0;gene_type=protein;AlignmentGaps=0;queryCoverage=100.00;bitscore=179.46;truncated=0;query=PF08_0025;alignmentLen=85;queryLen=85;repaired=0;Name=PVX_089080;improved=1;replaced_genes=PVX_089080
CM000446	pfal_pviv_70_hybrid	mRNA	301003	301257	.	+	.	ID=rna_PF08_0025_CM000446_300232_301889.forward.global.1_proc;truncated=0;pseudogene=0;Name=rna_PF08_0025_CM000446_300232_301889.forward.global.1;Parent=PF08_0025_CM000446_300232_301889.forward.global.1_proc
CM000446	pfal_pviv_70_hybrid	CDS	301003	301257	.	+	.	ID=cds_PF08_0025_CM000446_300232_301889.forward.global.1_proc-1;truncated=0;pseudogene=0;Parent=rna_PF08_0025_CM000446_300232_301889.forward.global.1_proc
CM000447	pfal_pviv_70_hybrid	gene	506712	506918	.	-	.	ID=PF10_0261a_CM000447_505959_508212.reverse.global.1_proc;clustalpid=62.86;filterpid=62.86;pseudogene=0;gene_type=protein;AlignmentGaps=0;queryCoverage=100.00;bitscore=106.36;truncated=0;query=PF10_0261a;alignmentLen=70;queryLen=70;repaired=0;Name=PVX_300163;improved=1
CM000447	pfal_pviv_70_hybrid	mRNA	506712	506918	.	-	.	ID=rna_PF10_0261a_CM000447_505959_508212.reverse.global.1_proc;truncated=0;pseudogene=0;Name=rna_PF10_0261a_CM000447_505959_508212.reverse.global.1;Parent=PF10_0261a_CM000447_505959_508212.reverse.global.1_proc
CM000447	pfal_pviv_70_hybrid	CDS	506712	506918	.	-	.	ID=cds_PF10_0261a_CM000447_505959_508212.reverse.global.1_proc-1;truncated=0;pseudogene=0;Parent=rna_PF10_0261a_CM000447_505959_508212.reverse.global.1_proc
CM000448	pfal_pviv_70_hybrid	gene	1060972	1062292	.	-	.	ID=PFI1350c_CM000448_1060387_1064692.reverse.global.1_proc;clustalpid=96.43;filterpid=96.43;pseudogene=0;gene_type=protein;AlignmentGaps=0;queryCoverage=98.21;bitscore=179.12;truncated=0;query=PFI1350c;alignmentLen=110;queryLen=112;repaired=0;Name=PVX_099815;improved=1;replaced_genes=PVX_099815
CM000448	pfal_pviv_70_hybrid	mRNA	1060972	1062292	.	-	.	ID=rna_PFI1350c_CM000448_1060387_1064692.reverse.global.1_proc;truncated=0;pseudogene=0;Name=rna_PFI1350c_CM000448_1060387_1064692.reverse.global.1;Parent=PFI1350c_CM000448_1060387_1064692.reverse.global.1_proc
CM000448	pfal_pviv_70_hybrid	CDS	1062269	1062292	.	-	.	ID=cds_PFI1350c_CM000448_1060387_1064692.reverse.global.1_proc-5;truncated=0;pseudogene=0;Parent=rna_PFI1350c_CM000448_1060387_1064692.reverse.global.1_proc
CM000448	pfal_pviv_70_hybrid	CDS	1062038	1062079	.	-	.	ID=cds_PFI1350c_CM000448_1060387_1064692.reverse.global.1_proc-4;truncated=0;pseudogene=0;Parent=rna_PFI1350c_CM000448_1060387_1064692.reverse.global.1_proc
CM000448	pfal_pviv_70_hybrid	CDS	1061741	1061864	.	-	.	ID=cds_PFI1350c_CM000448_1060387_1064692.reverse.global.1_proc-3;truncated=0;pseudogene=0;Parent=rna_PFI1350c_CM000448_1060387_1064692.reverse.global.1_proc
CM000448	pfal_pviv_70_hybrid	CDS	1061340	1061417	.	-	.	ID=cds_PFI1350c_CM000448_1060387_1064692.reverse.global.1_proc-2;truncated=0;pseudogene=0;Parent=rna_PFI1350c_CM000448_1060387_1064692.reverse.global.1_proc
CM000448	pfal_pviv_70_hybrid	CDS	1060972	1061039	.	-	.	ID=cds_PFI1350c_CM000448_1060387_1064692.reverse.global.1_proc-1;truncated=0;pseudogene=0;Parent=rna_PFI1350c_CM000448_1060387_1064692.reverse.global.1_proc
CM000444	pfal_pviv_70_hybrid	gene	802332	803317	.	+	.	ID=MAL7P1.141_CM000444_797606_821410.forward.global.1_proc;clustalpid=63.30;filterpid=63.30;pseudogene=0;gene_type=protein;AlignmentGaps=0;queryCoverage=98.17;bitscore=111.36;truncated=0;query=MAL7P1.141;alignmentLen=107;queryLen=109;repaired=0;Name=PVX_300044;improved=1
CM000444	pfal_pviv_70_hybrid	mRNA	802332	803317	.	+	.	ID=rna_MAL7P1.141_CM000444_797606_821410.forward.global.1_proc;truncated=0;pseudogene=0;Name=rna_MAL7P1.141_CM000444_797606_821410.forward.global.1;Parent=MAL7P1.141_CM000444_797606_821410.forward.global.1_proc
CM000444	pfal_pviv_70_hybrid	CDS	802332	802382	.	+	.	ID=cds_MAL7P1.141_CM000444_797606_821410.forward.global.1_proc-1;truncated=0;pseudogene=0;Parent=rna_MAL7P1.141_CM000444_797606_821410.forward.global.1_proc
CM000444	pfal_pviv_70_hybrid	CDS	802627	802670	.	+	.	ID=cds_MAL7P1.141_CM000444_797606_821410.forward.global.1_proc-2;truncated=0;pseudogene=0;Parent=rna_MAL7P1.141_CM000444_797606_821410.forward.global.1_proc
CM000444	pfal_pviv_70_hybrid	CDS	802861	802893	.	+	.	ID=cds_MAL7P1.141_CM000444_797606_821410.forward.global.1_proc-3;truncated=0;pseudogene=0;Parent=rna_MAL7P1.141_CM000444_797606_821410.forward.global.1_proc
CM000444	pfal_pviv_70_hybrid	CDS	803122	803317	.	+	.	ID=cds_MAL7P1.141_CM000444_797606_821410.forward.global.1_proc-4;truncated=0;pseudogene=0;Parent=rna_MAL7P1.141_CM000444_797606_821410.forward.global.1_proc
CM000453	pfal_pviv_70_hybrid	gene	1029629	1030252	.	-	.	ID=PF13_0159_CM000453_1028824_1031977.reverse.global.1_proc;clustalpid=67.15;filterpid=67.15;pseudogene=0;gene_type=protein;AlignmentGaps=1;queryCoverage=100.00;bitscore=360.87;truncated=0;query=PF13_0159;alignmentLen=205;queryLen=204;repaired=1;Name=PVX_116500;improved=1;replaced_genes=PVX_116500
CM000453	pfal_pviv_70_hybrid	mRNA	1029629	1030252	.	-	.	ID=rna_PF13_0159_CM000453_1028824_1031977.reverse.global.1_proc;truncated=0;pseudogene=0;Name=rna_PF13_0159_CM000453_1028824_1031977.reverse.global.1;Parent=PF13_0159_CM000453_1028824_1031977.reverse.global.1_proc
CM000453	pfal_pviv_70_hybrid	CDS	1029629	1030252	.	-	.	ID=cds_PF13_0159_CM000453_1028824_1031977.reverse.global.1_proc-1;truncated=0;pseudogene=0;Parent=rna_PF13_0159_CM000453_1028824_1031977.reverse.global.1_proc
CM000452	pfal_pviv_70_hybrid	gene	867282	870017	.	+	.	ID=PFF1375c-b_CM000452_863839_886303.forward.global.1_proc;clustalpid=63.43;filterpid=63.43;pseudogene=0;gene_type=protein;AlignmentGaps=0;queryCoverage=98.98;bitscore=445.11;truncated=0;query=PFF1375c-b;alignmentLen=387;queryLen=391;repaired=0;Name=PVX_114515;improved=1;replaced_genes=PVX_114515
CM000452	pfal_pviv_70_hybrid	mRNA	867282	870017	.	+	.	ID=rna_PFF1375c-b_CM000452_863839_886303.forward.global.1_proc;truncated=0;pseudogene=0;Name=rna_PFF1375c-b_CM000452_863839_886303.forward.global.1;Parent=PFF1375c-b_CM000452_863839_886303.forward.global.1_proc
CM000452	pfal_pviv_70_hybrid	CDS	867282	867416	.	+	.	ID=cds_PFF1375c-b_CM000452_863839_886303.forward.global.1_proc-1;truncated=0;pseudogene=0;Parent=rna_PFF1375c-b_CM000452_863839_886303.forward.global.1_proc
CM000452	pfal_pviv_70_hybrid	CDS	867620	867760	.	+	.	ID=cds_PFF1375c-b_CM000452_863839_886303.forward.global.1_proc-2;truncated=0;pseudogene=0;Parent=rna_PFF1375c-b_CM000452_863839_886303.forward.global.1_proc
CM000452	pfal_pviv_70_hybrid	CDS	867893	867988	.	+	.	ID=cds_PFF1375c-b_CM000452_863839_886303.forward.global.1_proc-3;truncated=0;pseudogene=0;Parent=rna_PFF1375c-b_CM000452_863839_886303.forward.global.1_proc
CM000452	pfal_pviv_70_hybrid	CDS	868132	868194	.	+	.	ID=cds_PFF1375c-b_CM000452_863839_886303.forward.global.1_proc-4;truncated=0;pseudogene=0;Parent=rna_PFF1375c-b_CM000452_863839_886303.forward.global.1_proc
CM000452	pfal_pviv_70_hybrid	CDS	868316	868426	.	+	.	ID=cds_PFF1375c-b_CM000452_863839_886303.forward.global.1_proc-5;truncated=0;pseudogene=0;Parent=rna_PFF1375c-b_CM000452_863839_886303.forward.global.1_proc
CM000452	pfal_pviv_70_hybrid	CDS	868538	868626	.	+	.	ID=cds_PFF1375c-b_CM000452_863839_886303.forward.global.1_proc-6;truncated=0;pseudogene=0;Parent=rna_PFF1375c-b_CM000452_863839_886303.forward.global.1_proc
CM000452	pfal_pviv_70_hybrid	CDS	868762	868830	.	+	.	ID=cds_PFF1375c-b_CM000452_863839_886303.forward.global.1_proc-7;truncated=0;pseudogene=0;Parent=rna_PFF1375c-b_CM000452_863839_886303.forward.global.1_proc
CM000452	pfal_pviv_70_hybrid	CDS	869015	869088	.	+	.	ID=cds_PFF1375c-b_CM000452_863839_886303.forward.global.1_proc-8;truncated=0;pseudogene=0;Parent=rna_PFF1375c-b_CM000452_863839_886303.forward.global.1_proc
CM000452	pfal_pviv_70_hybrid	CDS	869249	869305	.	+	.	ID=cds_PFF1375c-b_CM000452_863839_886303.forward.global.1_proc-9;truncated=0;pseudogene=0;Parent=rna_PFF1375c-b_CM000452_863839_886303.forward.global.1_proc
CM000452	pfal_pviv_70_hybrid	CDS	869484	869578	.	+	.	ID=cds_PFF1375c-b_CM000452_863839_886303.forward.global.1_proc-10;truncated=0;pseudogene=0;Parent=rna_PFF1375c-b_CM000452_863839_886303.forward.global.1_proc
CM000452	pfal_pviv_70_hybrid	CDS	869778	870017	.	+	.	ID=cds_PFF1375c-b_CM000452_863839_886303.forward.global.1_proc-11;truncated=0;pseudogene=0;Parent=rna_PFF1375c-b_CM000452_863839_886303.forward.global.1_proc
CM000450	pfal_pviv_70_hybrid	gene	1138797	1140918	.	+	.	ID=PF11_0322_CM000450_1137668_1141142.forward.global.1_proc;clustalpid=60.61;filterpid=60.61;pseudogene=0;gene_type=protein;AlignmentGaps=2;queryCoverage=99.74;bitscore=458.34;truncated=0;query=PF11_0322;alignmentLen=382;queryLen=381;repaired=1;Name=PVX_092165;improved=1;replaced_genes=PVX_092165
CM000450	pfal_pviv_70_hybrid	mRNA	1138797	1140918	.	+	.	ID=rna_PF11_0322_CM000450_1137668_1141142.forward.global.1_proc;truncated=0;pseudogene=0;Name=rna_PF11_0322_CM000450_1137668_1141142.forward.global.1;Parent=PF11_0322_CM000450_1137668_1141142.forward.global.1_proc
CM000450	pfal_pviv_70_hybrid	CDS	1138797	1139023	.	+	.	ID=cds_PF11_0322_CM000450_1137668_1141142.forward.global.1_proc-1;truncated=0;pseudogene=0;Parent=rna_PF11_0322_CM000450_1137668_1141142.forward.global.1_proc
CM000450	pfal_pviv_70_hybrid	CDS	1139130	1139277	.	+	.	ID=cds_PF11_0322_CM000450_1137668_1141142.forward.global.1_proc-2;truncated=0;pseudogene=0;Parent=rna_PF11_0322_CM000450_1137668_1141142.forward.global.1_proc
CM000450	pfal_pviv_70_hybrid	CDS	1139452	1139583	.	+	.	ID=cds_PF11_0322_CM000450_1137668_1141142.forward.global.1_proc-3;truncated=0;pseudogene=0;Parent=rna_PF11_0322_CM000450_1137668_1141142.forward.global.1_proc
CM000450	pfal_pviv_70_hybrid	CDS	1139749	1140081	.	+	.	ID=cds_PF11_0322_CM000450_1137668_1141142.forward.global.1_proc-4;truncated=0;pseudogene=0;Parent=rna_PF11_0322_CM000450_1137668_1141142.forward.global.1_proc
CM000450	pfal_pviv_70_hybrid	CDS	1140279	1140410	.	+	.	ID=cds_PF11_0322_CM000450_1137668_1141142.forward.global.1_proc-5;truncated=0;pseudogene=0;Parent=rna_PF11_0322_CM000450_1137668_1141142.forward.global.1_proc
CM000450	pfal_pviv_70_hybrid	CDS	1140715	1140918	.	+	.	ID=cds_PF11_0322_CM000450_1137668_1141142.forward.global.1_proc-6;truncated=0;pseudogene=0;Parent=rna_PF11_0322_CM000450_1137668_1141142.forward.global.1_proc
CM000452	pfal_pviv_70_hybrid	gene	822660	824751	.	+	.	ID=PFF1430c_CM000452_820661_826778.forward.global.1_proc;clustalpid=60.16;filterpid=60.16;pseudogene=0;gene_type=protein;AlignmentGaps=29;queryCoverage=99.83;bitscore=827.82;truncated=0;query=PFF1430c;alignmentLen=634;queryLen=606;repaired=0;Name=PVX_114575;improved=1;replaced_genes=PVX_114575
CM000452	pfal_pviv_70_hybrid	mRNA	822660	824751	.	+	.	ID=rna_PFF1430c_CM000452_820661_826778.forward.global.1_proc;truncated=0;pseudogene=0;Name=rna_PFF1430c_CM000452_820661_826778.forward.global.1;Parent=PFF1430c_CM000452_820661_826778.forward.global.1_proc
CM000452	pfal_pviv_70_hybrid	CDS	822660	824422	.	+	.	ID=cds_PFF1430c_CM000452_820661_826778.forward.global.1_proc-1;truncated=0;pseudogene=0;Parent=rna_PFF1430c_CM000452_820661_826778.forward.global.1_proc
CM000452	pfal_pviv_70_hybrid	CDS	824610	824751	.	+	.	ID=cds_PFF1430c_CM000452_820661_826778.forward.global.1_proc-2;truncated=0;pseudogene=0;Parent=rna_PFF1430c_CM000452_820661_826778.forward.global.1_proc
CM000443	pfal_pviv_70_hybrid	gene	602652	603317	.	-	.	ID=PF07_0119_CM000443_602070_603966.reverse.global.1_proc;clustalpid=74.21;filterpid=74.21;pseudogene=0;gene_type=protein;AlignmentGaps=2;queryCoverage=100.00;bitscore=429.03;truncated=0;query=PF07_0119;alignmentLen=213;queryLen=211;repaired=1;Name=PVX_081715;improved=1;replaced_genes=PVX_081715
CM000443	pfal_pviv_70_hybrid	mRNA	602652	603317	.	-	.	ID=rna_PF07_0119_CM000443_602070_603966.reverse.global.1_proc;truncated=0;pseudogene=0;Name=rna_PF07_0119_CM000443_602070_603966.reverse.global.1;Parent=PF07_0119_CM000443_602070_603966.reverse.global.1_proc
CM000443	pfal_pviv_70_hybrid	CDS	602652	603317	.	-	.	ID=cds_PF07_0119_CM000443_602070_603966.reverse.global.1_proc-1;truncated=0;pseudogene=0;Parent=rna_PF07_0119_CM000443_602070_603966.reverse.global.1_proc
CM000443	pfal_pviv_70_hybrid	gene	604074	604742	.	+	.	ID=MAL7P1.154_CM000443_603392_608176.forward.global.1_proc;clustalpid=63.78;filterpid=63.78;pseudogene=0;gene_type=protein;AlignmentGaps=1;queryCoverage=100.00;bitscore=157.59;truncated=0;query=MAL7P1.154;alignmentLen=127;queryLen=126;repaired=1;Name=PVX_081720;improved=1;replaced_genes=PVX_081720
CM000443	pfal_pviv_70_hybrid	mRNA	604074	604742	.	+	.	ID=rna_MAL7P1.154_CM000443_603392_608176.forward.global.1_proc;truncated=0;pseudogene=0;Name=rna_MAL7P1.154_CM000443_603392_608176.forward.global.1;Parent=MAL7P1.154_CM000443_603392_608176.forward.global.1_proc
CM000443	pfal_pviv_70_hybrid	CDS	604074	604181	.	+	.	ID=cds_MAL7P1.154_CM000443_603392_608176.forward.global.1_proc-1;truncated=0;pseudogene=0;Parent=rna_MAL7P1.154_CM000443_603392_608176.forward.global.1_proc
CM000443	pfal_pviv_70_hybrid	CDS	604470	604742	.	+	.	ID=cds_MAL7P1.154_CM000443_603392_608176.forward.global.1_proc-2;truncated=0;pseudogene=0;Parent=rna_MAL7P1.154_CM000443_603392_608176.forward.global.1_proc
CM000448	pfal_pviv_70_hybrid	gene	1237729	1238935	.	+	.	ID=PFI1555w_CM000448_1236010_1239657.forward.global.1_proc;clustalpid=63.81;filterpid=63.81;pseudogene=0;gene_type=protein;AlignmentGaps=3;queryCoverage=97.06;bitscore=95.36;truncated=0;query=PFI1555w;alignmentLen=102;queryLen=102;repaired=0;Name=PVX_300048;improved=1
CM000448	pfal_pviv_70_hybrid	mRNA	1237729	1238935	.	+	.	ID=rna_PFI1555w_CM000448_1236010_1239657.forward.global.1_proc;truncated=0;pseudogene=0;Name=rna_PFI1555w_CM000448_1236010_1239657.forward.global.1;Parent=PFI1555w_CM000448_1236010_1239657.forward.global.1_proc
CM000448	pfal_pviv_70_hybrid	CDS	1237729	1237778	.	+	.	ID=cds_PFI1555w_CM000448_1236010_1239657.forward.global.1_proc-1;truncated=0;pseudogene=0;Parent=rna_PFI1555w_CM000448_1236010_1239657.forward.global.1_proc
CM000448	pfal_pviv_70_hybrid	CDS	1237974	1238013	.	+	.	ID=cds_PFI1555w_CM000448_1236010_1239657.forward.global.1_proc-2;truncated=0;pseudogene=0;Parent=rna_PFI1555w_CM000448_1236010_1239657.forward.global.1_proc
CM000448	pfal_pviv_70_hybrid	CDS	1238232	1238271	.	+	.	ID=cds_PFI1555w_CM000448_1236010_1239657.forward.global.1_proc-3;truncated=0;pseudogene=0;Parent=rna_PFI1555w_CM000448_1236010_1239657.forward.global.1_proc
CM000448	pfal_pviv_70_hybrid	CDS	1238432	1238467	.	+	.	ID=cds_PFI1555w_CM000448_1236010_1239657.forward.global.1_proc-4;truncated=0;pseudogene=0;Parent=rna_PFI1555w_CM000448_1236010_1239657.forward.global.1_proc
CM000448	pfal_pviv_70_hybrid	CDS	1238793	1238935	.	+	.	ID=cds_PFI1555w_CM000448_1236010_1239657.forward.global.1_proc-5;truncated=0;pseudogene=0;Parent=rna_PFI1555w_CM000448_1236010_1239657.forward.global.1_proc
AAKM01000786	pfal_pviv_70_hybrid	gene	97	1275	.	+	.	ID=PF10_0318_AAKM01000786_97_1294.forward.global.1_proc;clustalpid=61.01;filterpid=61.01;pseudogene=0;gene_type=protein;AlignmentGaps=6;queryCoverage=100.00;bitscore=560.19;truncated=0;query=PF10_0318;alignmentLen=356;queryLen=350;repaired=1;Name=PVX_300021;improved=1
AAKM01000786	pfal_pviv_70_hybrid	mRNA	97	1275	.	+	.	ID=rna_PF10_0318_AAKM01000786_97_1294.forward.global.1_proc;truncated=0;pseudogene=0;Name=rna_PF10_0318_AAKM01000786_97_1294.forward.global.1;Parent=PF10_0318_AAKM01000786_97_1294.forward.global.1_proc
AAKM01000786	pfal_pviv_70_hybrid	CDS	97	1275	.	+	.	ID=cds_PF10_0318_AAKM01000786_97_1294.forward.global.1_proc-1;truncated=0;pseudogene=0;Parent=rna_PF10_0318_AAKM01000786_97_1294.forward.global.1_proc
CM000455	pfal_pviv_70_hybrid	gene	2203308	2205060	.	+	.	ID=PFL1575w_CM000455_2202371_2205203.forward.global.1_proc;clustalpid=66.96;filterpid=66.96;pseudogene=0;gene_type=protein;AlignmentGaps=1;queryCoverage=98.65;bitscore=268.33;truncated=0;query=PFL1575w;alignmentLen=221;queryLen=223;repaired=1;Name=PVX_100580;improved=1;replaced_genes=PVX_100580
CM000455	pfal_pviv_70_hybrid	mRNA	2203308	2205060	.	+	.	ID=rna_PFL1575w_CM000455_2202371_2205203.forward.global.1_proc;truncated=0;pseudogene=0;Name=rna_PFL1575w_CM000455_2202371_2205203.forward.global.1;Parent=PFL1575w_CM000455_2202371_2205203.forward.global.1_proc
CM000455	pfal_pviv_70_hybrid	CDS	2203308	2203559	.	+	.	ID=cds_PFL1575w_CM000455_2202371_2205203.forward.global.1_proc-1;truncated=0;pseudogene=0;Parent=rna_PFL1575w_CM000455_2202371_2205203.forward.global.1_proc
CM000455	pfal_pviv_70_hybrid	CDS	2203668	2203766	.	+	.	ID=cds_PFL1575w_CM000455_2202371_2205203.forward.global.1_proc-2;truncated=0;pseudogene=0;Parent=rna_PFL1575w_CM000455_2202371_2205203.forward.global.1_proc
CM000455	pfal_pviv_70_hybrid	CDS	2203942	2204048	.	+	.	ID=cds_PFL1575w_CM000455_2202371_2205203.forward.global.1_proc-3;truncated=0;pseudogene=0;Parent=rna_PFL1575w_CM000455_2202371_2205203.forward.global.1_proc
CM000455	pfal_pviv_70_hybrid	CDS	2204254	2204309	.	+	.	ID=cds_PFL1575w_CM000455_2202371_2205203.forward.global.1_proc-4;truncated=0;pseudogene=0;Parent=rna_PFL1575w_CM000455_2202371_2205203.forward.global.1_proc
CM000455	pfal_pviv_70_hybrid	CDS	2204555	2204602	.	+	.	ID=cds_PFL1575w_CM000455_2202371_2205203.forward.global.1_proc-5;truncated=0;pseudogene=0;Parent=rna_PFL1575w_CM000455_2202371_2205203.forward.global.1_proc
CM000455	pfal_pviv_70_hybrid	CDS	2204790	2204845	.	+	.	ID=cds_PFL1575w_CM000455_2202371_2205203.forward.global.1_proc-6;truncated=0;pseudogene=0;Parent=rna_PFL1575w_CM000455_2202371_2205203.forward.global.1_proc
CM000455	pfal_pviv_70_hybrid	CDS	2204995	2205060	.	+	.	ID=cds_PFL1575w_CM000455_2202371_2205203.forward.global.1_proc-7;truncated=0;pseudogene=0;Parent=rna_PFL1575w_CM000455_2202371_2205203.forward.global.1_proc
CM000447	pfal_pviv_70_hybrid	gene	873691	877611	.	+	.	ID=PF10_0365_CM000447_872356_878792.forward.global.1_proc;clustalpid=61.60;filterpid=61.60;pseudogene=0;gene_type=protein;AlignmentGaps=2;queryCoverage=99.14;bitscore=840.70;truncated=0;query=PF10_0365;alignmentLen=691;queryLen=695;repaired=1;Name=PVX_110900;improved=1;replaced_genes=PVX_110900
CM000447	pfal_pviv_70_hybrid	mRNA	873691	877611	.	+	.	ID=rna_PF10_0365_CM000447_872356_878792.forward.global.1_proc;truncated=0;pseudogene=0;Name=rna_PF10_0365_CM000447_872356_878792.forward.global.1;Parent=PF10_0365_CM000447_872356_878792.forward.global.1_proc
CM000447	pfal_pviv_70_hybrid	CDS	873691	873926	.	+	.	ID=cds_PF10_0365_CM000447_872356_878792.forward.global.1_proc-1;truncated=0;pseudogene=0;Parent=rna_PF10_0365_CM000447_872356_878792.forward.global.1_proc
CM000447	pfal_pviv_70_hybrid	CDS	874101	874215	.	+	.	ID=cds_PF10_0365_CM000447_872356_878792.forward.global.1_proc-2;truncated=0;pseudogene=0;Parent=rna_PF10_0365_CM000447_872356_878792.forward.global.1_proc
CM000447	pfal_pviv_70_hybrid	CDS	874325	874423	.	+	.	ID=cds_PF10_0365_CM000447_872356_878792.forward.global.1_proc-3;truncated=0;pseudogene=0;Parent=rna_PF10_0365_CM000447_872356_878792.forward.global.1_proc
CM000447	pfal_pviv_70_hybrid	CDS	874533	874741	.	+	.	ID=cds_PF10_0365_CM000447_872356_878792.forward.global.1_proc-4;truncated=0;pseudogene=0;Parent=rna_PF10_0365_CM000447_872356_878792.forward.global.1_proc
CM000447	pfal_pviv_70_hybrid	CDS	874908	875044	.	+	.	ID=cds_PF10_0365_CM000447_872356_878792.forward.global.1_proc-5;truncated=0;pseudogene=0;Parent=rna_PF10_0365_CM000447_872356_878792.forward.global.1_proc
CM000447	pfal_pviv_70_hybrid	CDS	875212	875318	.	+	.	ID=cds_PF10_0365_CM000447_872356_878792.forward.global.1_proc-6;truncated=0;pseudogene=0;Parent=rna_PF10_0365_CM000447_872356_878792.forward.global.1_proc
CM000447	pfal_pviv_70_hybrid	CDS	875484	875549	.	+	.	ID=cds_PF10_0365_CM000447_872356_878792.forward.global.1_proc-7;truncated=0;pseudogene=0;Parent=rna_PF10_0365_CM000447_872356_878792.forward.global.1_proc
CM000447	pfal_pviv_70_hybrid	CDS	875784	875889	.	+	.	ID=cds_PF10_0365_CM000447_872356_878792.forward.global.1_proc-8;truncated=0;pseudogene=0;Parent=rna_PF10_0365_CM000447_872356_878792.forward.global.1_proc
CM000447	pfal_pviv_70_hybrid	CDS	876044	876259	.	+	.	ID=cds_PF10_0365_CM000447_872356_878792.forward.global.1_proc-9;truncated=0;pseudogene=0;Parent=rna_PF10_0365_CM000447_872356_878792.forward.global.1_proc
CM000447	pfal_pviv_70_hybrid	CDS	876496	876797	.	+	.	ID=cds_PF10_0365_CM000447_872356_878792.forward.global.1_proc-10;truncated=0;pseudogene=0;Parent=rna_PF10_0365_CM000447_872356_878792.forward.global.1_proc
CM000447	pfal_pviv_70_hybrid	CDS	876898	877136	.	+	.	ID=cds_PF10_0365_CM000447_872356_878792.forward.global.1_proc-11;truncated=0;pseudogene=0;Parent=rna_PF10_0365_CM000447_872356_878792.forward.global.1_proc
CM000447	pfal_pviv_70_hybrid	CDS	877353	877611	.	+	.	ID=cds_PF10_0365_CM000447_872356_878792.forward.global.1_proc-12;truncated=0;pseudogene=0;Parent=rna_PF10_0365_CM000447_872356_878792.forward.global.1_proc
CM000450	pfal_pviv_70_hybrid	gene	1476442	1478381	.	-	.	ID=PF11_0397_CM000450_1475094_1480104.reverse.global.1_proc;clustalpid=78.18;filterpid=78.18;pseudogene=0;gene_type=protein;AlignmentGaps=0;queryCoverage=99.81;bitscore=971.00;truncated=0;query=PF11_0397;alignmentLen=526;queryLen=527;repaired=1;Name=PVX_092545;improved=1;replaced_genes=PVX_092545
CM000450	pfal_pviv_70_hybrid	mRNA	1476442	1478381	.	-	.	ID=rna_PF11_0397_CM000450_1475094_1480104.reverse.global.1_proc;truncated=0;pseudogene=0;Name=rna_PF11_0397_CM000450_1475094_1480104.reverse.global.1;Parent=PF11_0397_CM000450_1475094_1480104.reverse.global.1_proc
CM000450	pfal_pviv_70_hybrid	CDS	1478322	1478381	.	-	.	ID=cds_PF11_0397_CM000450_1475094_1480104.reverse.global.1_proc-3;truncated=0;pseudogene=0;Parent=rna_PF11_0397_CM000450_1475094_1480104.reverse.global.1_proc
CM000450	pfal_pviv_70_hybrid	CDS	1476709	1478116	.	-	.	ID=cds_PF11_0397_CM000450_1475094_1480104.reverse.global.1_proc-2;truncated=0;pseudogene=0;Parent=rna_PF11_0397_CM000450_1475094_1480104.reverse.global.1_proc
CM000450	pfal_pviv_70_hybrid	CDS	1476442	1476539	.	-	.	ID=cds_PF11_0397_CM000450_1475094_1480104.reverse.global.1_proc-1;truncated=0;pseudogene=0;Parent=rna_PF11_0397_CM000450_1475094_1480104.reverse.global.1_proc
CM000453	pfal_pviv_70_hybrid	gene	526382	527434	.	+	.	ID=PF13_0228_CM000453_522369_530207.forward.global.1_proc;clustalpid=67.14;filterpid=67.14;pseudogene=0;gene_type=protein;AlignmentGaps=0;queryCoverage=100.00;bitscore=507.31;truncated=0;query=PF13_0228;alignmentLen=306;queryLen=306;repaired=1;Name=PVX_083000;improved=1;replaced_genes=PVX_083000
CM000453	pfal_pviv_70_hybrid	mRNA	526382	527434	.	+	.	ID=rna_PF13_0228_CM000453_522369_530207.forward.global.1_proc;truncated=0;pseudogene=0;Name=rna_PF13_0228_CM000453_522369_530207.forward.global.1;Parent=PF13_0228_CM000453_522369_530207.forward.global.1_proc
CM000453	pfal_pviv_70_hybrid	CDS	526382	527434	.	+	.	ID=cds_PF13_0228_CM000453_522369_530207.forward.global.1_proc-1;truncated=0;pseudogene=0;Parent=rna_PF13_0228_CM000453_522369_530207.forward.global.1_proc
CM000453	pfal_pviv_70_hybrid	gene	2712449	2713108	.	+	.	ID=PF14_0390_CM000453_2706931_2715189.forward.global.1_proc;clustalpid=65.22;filterpid=65.22;pseudogene=0;gene_type=protein;AlignmentGaps=3;queryCoverage=100.00;bitscore=382.48;truncated=0;query=PF14_0390;alignmentLen=230;queryLen=227;repaired=0;Name=PVX_118435;improved=1;replaced_genes=PVX_118435
CM000453	pfal_pviv_70_hybrid	mRNA	2712449	2713108	.	+	.	ID=rna_PF14_0390_CM000453_2706931_2715189.forward.global.1_proc;truncated=0;pseudogene=0;Name=rna_PF14_0390_CM000453_2706931_2715189.forward.global.1;Parent=PF14_0390_CM000453_2706931_2715189.forward.global.1_proc
CM000453	pfal_pviv_70_hybrid	CDS	2712449	2713108	.	+	.	ID=cds_PF14_0390_CM000453_2706931_2715189.forward.global.1_proc-1;truncated=0;pseudogene=0;Parent=rna_PF14_0390_CM000453_2706931_2715189.forward.global.1_proc
CM000450	pfal_pviv_70_hybrid	gene	1753862	1755449	.	-	.	ID=PF11_0459_CM000450_1753309_1756416.reverse.global.1_proc;clustalpid=61.74;filterpid=61.74;pseudogene=0;gene_type=protein;AlignmentGaps=5;queryCoverage=99.23;bitscore=303.42;truncated=0;query=PF11_0459;alignmentLen=262;queryLen=259;repaired=1;Name=PVX_092840;improved=1;replaced_genes=PVX_092840
CM000450	pfal_pviv_70_hybrid	mRNA	1753862	1755449	.	-	.	ID=rna_PF11_0459_CM000450_1753309_1756416.reverse.global.1_proc;truncated=0;pseudogene=0;Name=rna_PF11_0459_CM000450_1753309_1756416.reverse.global.1;Parent=PF11_0459_CM000450_1753309_1756416.reverse.global.1_proc
CM000450	pfal_pviv_70_hybrid	CDS	1755096	1755449	.	-	.	ID=cds_PF11_0459_CM000450_1753309_1756416.reverse.global.1_proc-5;truncated=0;pseudogene=0;Parent=rna_PF11_0459_CM000450_1753309_1756416.reverse.global.1_proc
CM000450	pfal_pviv_70_hybrid	CDS	1754870	1754916	.	-	.	ID=cds_PF11_0459_CM000450_1753309_1756416.reverse.global.1_proc-4;truncated=0;pseudogene=0;Parent=rna_PF11_0459_CM000450_1753309_1756416.reverse.global.1_proc
CM000450	pfal_pviv_70_hybrid	CDS	1754509	1754653	.	-	.	ID=cds_PF11_0459_CM000450_1753309_1756416.reverse.global.1_proc-3;truncated=0;pseudogene=0;Parent=rna_PF11_0459_CM000450_1753309_1756416.reverse.global.1_proc
CM000450	pfal_pviv_70_hybrid	CDS	1754078	1754244	.	-	.	ID=cds_PF11_0459_CM000450_1753309_1756416.reverse.global.1_proc-2;truncated=0;pseudogene=0;Parent=rna_PF11_0459_CM000450_1753309_1756416.reverse.global.1_proc
CM000450	pfal_pviv_70_hybrid	CDS	1753862	1753928	.	-	.	ID=cds_PF11_0459_CM000450_1753309_1756416.reverse.global.1_proc-1;truncated=0;pseudogene=0;Parent=rna_PF11_0459_CM000450_1753309_1756416.reverse.global.1_proc
CM000455	pfal_pviv_70_hybrid	gene	2609314	2610950	.	-	.	ID=PFL2090c_CM000455_2608604_2614873.reverse.global.1_proc;clustalpid=83.33;filterpid=83.33;pseudogene=0;gene_type=protein;AlignmentGaps=1;queryCoverage=99.12;bitscore=291.09;truncated=0;query=PFL2090c;alignmentLen=225;queryLen=226;repaired=0;Name=PVX_101075;improved=1;replaced_genes=PVX_101075
CM000455	pfal_pviv_70_hybrid	mRNA	2609314	2610950	.	-	.	ID=rna_PFL2090c_CM000455_2608604_2614873.reverse.global.1_proc;truncated=0;pseudogene=0;Name=rna_PFL2090c_CM000455_2608604_2614873.reverse.global.1;Parent=PFL2090c_CM000455_2608604_2614873.reverse.global.1_proc
CM000455	pfal_pviv_70_hybrid	CDS	2610885	2610950	.	-	.	ID=cds_PFL2090c_CM000455_2608604_2614873.reverse.global.1_proc-8;truncated=0;pseudogene=0;Parent=rna_PFL2090c_CM000455_2608604_2614873.reverse.global.1_proc
CM000455	pfal_pviv_70_hybrid	CDS	2610663	2610749	.	-	.	ID=cds_PFL2090c_CM000455_2608604_2614873.reverse.global.1_proc-7;truncated=0;pseudogene=0;Parent=rna_PFL2090c_CM000455_2608604_2614873.reverse.global.1_proc
CM000455	pfal_pviv_70_hybrid	CDS	2610243	2610469	.	-	.	ID=cds_PFL2090c_CM000455_2608604_2614873.reverse.global.1_proc-6;truncated=0;pseudogene=0;Parent=rna_PFL2090c_CM000455_2608604_2614873.reverse.global.1_proc
CM000455	pfal_pviv_70_hybrid	CDS	2609968	2610076	.	-	.	ID=cds_PFL2090c_CM000455_2608604_2614873.reverse.global.1_proc-5;truncated=0;pseudogene=0;Parent=rna_PFL2090c_CM000455_2608604_2614873.reverse.global.1_proc
CM000455	pfal_pviv_70_hybrid	CDS	2609761	2609818	.	-	.	ID=cds_PFL2090c_CM000455_2608604_2614873.reverse.global.1_proc-4;truncated=0;pseudogene=0;Parent=rna_PFL2090c_CM000455_2608604_2614873.reverse.global.1_proc
CM000455	pfal_pviv_70_hybrid	CDS	2609620	2609655	.	-	.	ID=cds_PFL2090c_CM000455_2608604_2614873.reverse.global.1_proc-3;truncated=0;pseudogene=0;Parent=rna_PFL2090c_CM000455_2608604_2614873.reverse.global.1_proc
CM000455	pfal_pviv_70_hybrid	CDS	2609457	2609515	.	-	.	ID=cds_PFL2090c_CM000455_2608604_2614873.reverse.global.1_proc-2;truncated=0;pseudogene=0;Parent=rna_PFL2090c_CM000455_2608604_2614873.reverse.global.1_proc
CM000455	pfal_pviv_70_hybrid	CDS	2609314	2609355	.	-	.	ID=cds_PFL2090c_CM000455_2608604_2614873.reverse.global.1_proc-1;truncated=0;pseudogene=0;Parent=rna_PFL2090c_CM000455_2608604_2614873.reverse.global.1_proc
CM000453	pfal_pviv_70_hybrid	gene	2553045	2554176	.	-	.	ID=PF14_0420_CM000453_2551367_2554833.reverse.global.1_proc;clustalpid=93.72;filterpid=93.72;pseudogene=0;gene_type=protein;AlignmentGaps=0;queryCoverage=99.52;bitscore=456.68;truncated=0;query=PF14_0420;alignmentLen=206;queryLen=207;repaired=0;Name=PVX_118285;improved=1;replaced_genes=PVX_118285
CM000453	pfal_pviv_70_hybrid	mRNA	2553045	2554176	.	-	.	ID=rna_PF14_0420_CM000453_2551367_2554833.reverse.global.1_proc;truncated=0;pseudogene=0;Name=rna_PF14_0420_CM000453_2551367_2554833.reverse.global.1;Parent=PF14_0420_CM000453_2551367_2554833.reverse.global.1_proc
CM000453	pfal_pviv_70_hybrid	CDS	2553934	2554176	.	-	.	ID=cds_PF14_0420_CM000453_2551367_2554833.reverse.global.1_proc-3;truncated=0;pseudogene=0;Parent=rna_PF14_0420_CM000453_2551367_2554833.reverse.global.1_proc
CM000453	pfal_pviv_70_hybrid	CDS	2553247	2553593	.	-	.	ID=cds_PF14_0420_CM000453_2551367_2554833.reverse.global.1_proc-2;truncated=0;pseudogene=0;Parent=rna_PF14_0420_CM000453_2551367_2554833.reverse.global.1_proc
CM000453	pfal_pviv_70_hybrid	CDS	2553045	2553075	.	-	.	ID=cds_PF14_0420_CM000453_2551367_2554833.reverse.global.1_proc-1;truncated=0;pseudogene=0;Parent=rna_PF14_0420_CM000453_2551367_2554833.reverse.global.1_proc
CM000450	pfal_pviv_70_hybrid	gene	1881187	1881760	.	-	.	ID=PF11_0483a_CM000450_1879989_1886527.reverse.global.1_proc;clustalpid=74.03;filterpid=74.03;pseudogene=0;gene_type=protein;AlignmentGaps=0;queryCoverage=98.70;bitscore=131.19;truncated=0;query=PF11_0483a;alignmentLen=76;queryLen=77;repaired=0;Name=PVX_092960b;improved=1;replaced_genes=PVX_092960
CM000450	pfal_pviv_70_hybrid	mRNA	1881187	1881760	.	-	.	ID=rna_PF11_0483a_CM000450_1879989_1886527.reverse.global.1_proc;truncated=0;pseudogene=0;Name=rna_PF11_0483a_CM000450_1879989_1886527.reverse.global.1;Parent=PF11_0483a_CM000450_1879989_1886527.reverse.global.1_proc
CM000450	pfal_pviv_70_hybrid	CDS	1881675	1881760	.	-	.	ID=cds_PF11_0483a_CM000450_1879989_1886527.reverse.global.1_proc-2;truncated=0;pseudogene=0;Parent=rna_PF11_0483a_CM000450_1879989_1886527.reverse.global.1_proc
CM000450	pfal_pviv_70_hybrid	CDS	1881187	1881331	.	-	.	ID=cds_PF11_0483a_CM000450_1879989_1886527.reverse.global.1_proc-1;truncated=0;pseudogene=0;Parent=rna_PF11_0483a_CM000450_1879989_1886527.reverse.global.1_proc
CM000450	pfal_pviv_70_hybrid	gene	1882690	1885593	.	-	.	ID=PF11_0483_CM000450_1879989_1886527.reverse.global.1_proc;clustalpid=46.18;filterpid=46.18;pseudogene=0;gene_type=protein;AlignmentGaps=10;queryCoverage=100.00;bitscore=927.43;truncated=0;query=PF11_0483;alignmentLen=933;queryLen=923;repaired=1;Name=PVX_092960a;improved=1;replaced_genes=PVX_092960
CM000450	pfal_pviv_70_hybrid	mRNA	1882690	1885593	.	-	.	ID=rna_PF11_0483_CM000450_1879989_1886527.reverse.global.1_proc;truncated=0;pseudogene=0;Name=rna_PF11_0483_CM000450_1879989_1886527.reverse.global.1;Parent=PF11_0483_CM000450_1879989_1886527.reverse.global.1_proc
CM000450	pfal_pviv_70_hybrid	CDS	1882690	1885593	.	-	.	ID=cds_PF11_0483_CM000450_1879989_1886527.reverse.global.1_proc-1;truncated=0;pseudogene=0;Parent=rna_PF11_0483_CM000450_1879989_1886527.reverse.global.1_proc
CM000455	pfal_pviv_70_hybrid	gene	2682940	2684144	.	+	.	ID=PFL2175w_CM000455_2682392_2685065.forward.global.1_proc;clustalpid=64.56;filterpid=64.56;pseudogene=0;gene_type=protein;AlignmentGaps=0;queryCoverage=99.36;bitscore=163.12;truncated=0;query=PFL2175w;alignmentLen=156;queryLen=157;repaired=1;Name=PVX_101160;improved=1;replaced_genes=PVX_101160
CM000455	pfal_pviv_70_hybrid	mRNA	2682940	2684144	.	+	.	ID=rna_PFL2175w_CM000455_2682392_2685065.forward.global.1_proc;truncated=0;pseudogene=0;Name=rna_PFL2175w_CM000455_2682392_2685065.forward.global.1;Parent=PFL2175w_CM000455_2682392_2685065.forward.global.1_proc
CM000455	pfal_pviv_70_hybrid	CDS	2682940	2682994	.	+	.	ID=cds_PFL2175w_CM000455_2682392_2685065.forward.global.1_proc-1;truncated=0;pseudogene=0;Parent=rna_PFL2175w_CM000455_2682392_2685065.forward.global.1_proc
CM000455	pfal_pviv_70_hybrid	CDS	2683368	2683552	.	+	.	ID=cds_PFL2175w_CM000455_2682392_2685065.forward.global.1_proc-2;truncated=0;pseudogene=0;Parent=rna_PFL2175w_CM000455_2682392_2685065.forward.global.1_proc
CM000455	pfal_pviv_70_hybrid	CDS	2683729	2683845	.	+	.	ID=cds_PFL2175w_CM000455_2682392_2685065.forward.global.1_proc-3;truncated=0;pseudogene=0;Parent=rna_PFL2175w_CM000455_2682392_2685065.forward.global.1_proc
CM000455	pfal_pviv_70_hybrid	CDS	2684052	2684144	.	+	.	ID=cds_PFL2175w_CM000455_2682392_2685065.forward.global.1_proc-4;truncated=0;pseudogene=0;Parent=rna_PFL2175w_CM000455_2682392_2685065.forward.global.1_proc
CM000450	pfal_pviv_70_hybrid	gene	1890441	1891148	.	+	.	ID=PF11_0485_CM000450_1888910_1892698.forward.global.1_proc;clustalpid=91.56;filterpid=91.56;pseudogene=0;gene_type=protein;AlignmentGaps=0;queryCoverage=98.70;bitscore=307.22;truncated=0;query=PF11_0485;alignmentLen=152;queryLen=154;repaired=0;Name=PVX_092970;improved=1;replaced_genes=PVX_092970
CM000450	pfal_pviv_70_hybrid	mRNA	1890441	1891148	.	+	.	ID=rna_PF11_0485_CM000450_1888910_1892698.forward.global.1_proc;truncated=0;pseudogene=0;Name=rna_PF11_0485_CM000450_1888910_1892698.forward.global.1;Parent=PF11_0485_CM000450_1888910_1892698.forward.global.1_proc
CM000450	pfal_pviv_70_hybrid	CDS	1890441	1890564	.	+	.	ID=cds_PF11_0485_CM000450_1888910_1892698.forward.global.1_proc-1;truncated=0;pseudogene=0;Parent=rna_PF11_0485_CM000450_1888910_1892698.forward.global.1_proc
CM000450	pfal_pviv_70_hybrid	CDS	1890681	1890981	.	+	.	ID=cds_PF11_0485_CM000450_1888910_1892698.forward.global.1_proc-2;truncated=0;pseudogene=0;Parent=rna_PF11_0485_CM000450_1888910_1892698.forward.global.1_proc
CM000450	pfal_pviv_70_hybrid	CDS	1891112	1891148	.	+	.	ID=cds_PF11_0485_CM000450_1888910_1892698.forward.global.1_proc-3;truncated=0;pseudogene=0;Parent=rna_PF11_0485_CM000450_1888910_1892698.forward.global.1_proc
CM000453	pfal_pviv_70_hybrid	gene	2447153	2448059	.	-	.	ID=PF14_0446_CM000453_2446367_2449529.reverse.global.1_proc;clustalpid=73.79;filterpid=73.79;pseudogene=0;gene_type=protein;AlignmentGaps=0;queryCoverage=99.51;bitscore=359.00;truncated=0;query=PF14_0446;alignmentLen=204;queryLen=205;repaired=1;Name=PVX_118155;improved=1;replaced_genes=PVX_118155
CM000453	pfal_pviv_70_hybrid	mRNA	2447153	2448059	.	-	.	ID=rna_PF14_0446_CM000453_2446367_2449529.reverse.global.1_proc;truncated=0;pseudogene=0;Name=rna_PF14_0446_CM000453_2446367_2449529.reverse.global.1;Parent=PF14_0446_CM000453_2446367_2449529.reverse.global.1_proc
CM000453	pfal_pviv_70_hybrid	CDS	2447843	2448059	.	-	.	ID=cds_PF14_0446_CM000453_2446367_2449529.reverse.global.1_proc-3;truncated=0;pseudogene=0;Parent=rna_PF14_0446_CM000453_2446367_2449529.reverse.global.1_proc
CM000453	pfal_pviv_70_hybrid	CDS	2447448	2447650	.	-	.	ID=cds_PF14_0446_CM000453_2446367_2449529.reverse.global.1_proc-2;truncated=0;pseudogene=0;Parent=rna_PF14_0446_CM000453_2446367_2449529.reverse.global.1_proc
CM000453	pfal_pviv_70_hybrid	CDS	2447153	2447353	.	-	.	ID=cds_PF14_0446_CM000453_2446367_2449529.reverse.global.1_proc-1;truncated=0;pseudogene=0;Parent=rna_PF14_0446_CM000453_2446367_2449529.reverse.global.1_proc
CM000453	pfal_pviv_70_hybrid	gene	187135	188120	.	+	.	ID=MAL13P1.248_CM000453_185588_188564.forward.global.1_proc;clustalpid=72.45;filterpid=72.45;pseudogene=0;gene_type=protein;AlignmentGaps=0;queryCoverage=99.49;bitscore=322.40;truncated=0;query=MAL13P1.248;alignmentLen=195;queryLen=196;repaired=0;Name=PVX_083350;improved=1;replaced_genes=PVX_083350
CM000453	pfal_pviv_70_hybrid	mRNA	187135	188120	.	+	.	ID=rna_MAL13P1.248_CM000453_185588_188564.forward.global.1_proc;truncated=0;pseudogene=0;Name=rna_MAL13P1.248_CM000453_185588_188564.forward.global.1;Parent=MAL13P1.248_CM000453_185588_188564.forward.global.1_proc
CM000453	pfal_pviv_70_hybrid	CDS	187135	187524	.	+	.	ID=cds_MAL13P1.248_CM000453_185588_188564.forward.global.1_proc-1;truncated=0;pseudogene=0;Parent=rna_MAL13P1.248_CM000453_185588_188564.forward.global.1_proc
CM000453	pfal_pviv_70_hybrid	CDS	187664	187784	.	+	.	ID=cds_MAL13P1.248_CM000453_185588_188564.forward.global.1_proc-2;truncated=0;pseudogene=0;Parent=rna_MAL13P1.248_CM000453_185588_188564.forward.global.1_proc
CM000453	pfal_pviv_70_hybrid	CDS	188047	188120	.	+	.	ID=cds_MAL13P1.248_CM000453_185588_188564.forward.global.1_proc-3;truncated=0;pseudogene=0;Parent=rna_MAL13P1.248_CM000453_185588_188564.forward.global.1_proc
CM000453	pfal_pviv_70_hybrid	gene	2166457	2166684	.	-	.	ID=PF14_0506a_CM000453_2165912_2167573.reverse.global.1_proc;clustalpid=94.74;filterpid=94.74;pseudogene=0;gene_type=protein;AlignmentGaps=0;queryCoverage=100.00;bitscore=175.43;truncated=0;query=PF14_0506a;alignmentLen=76;queryLen=76;repaired=0;Name=PVX_300147;improved=1
CM000453	pfal_pviv_70_hybrid	mRNA	2166457	2166684	.	-	.	ID=rna_PF14_0506a_CM000453_2165912_2167573.reverse.global.1_proc;truncated=0;pseudogene=0;Name=rna_PF14_0506a_CM000453_2165912_2167573.reverse.global.1;Parent=PF14_0506a_CM000453_2165912_2167573.reverse.global.1_proc
CM000453	pfal_pviv_70_hybrid	CDS	2166457	2166684	.	-	.	ID=cds_PF14_0506a_CM000453_2165912_2167573.reverse.global.1_proc-1;truncated=0;pseudogene=0;Parent=rna_PF14_0506a_CM000453_2165912_2167573.reverse.global.1_proc
CM000452	pfal_pviv_70_hybrid	gene	613600	615229	.	-	.	ID=MAL13P1.277_CM000452_610252_617571.reverse.global.1_proc;clustalpid=77.61;filterpid=77.61;pseudogene=0;gene_type=protein;AlignmentGaps=3;queryCoverage=97.47;bitscore=275.64;truncated=0;query=MAL13P1.277;alignmentLen=196;queryLen=198;repaired=0;Name=PVX_114815;improved=1;replaced_genes=PVX_114815
CM000452	pfal_pviv_70_hybrid	mRNA	613600	615229	.	-	.	ID=rna_MAL13P1.277_CM000452_610252_617571.reverse.global.1_proc;truncated=0;pseudogene=0;Name=rna_MAL13P1.277_CM000452_610252_617571.reverse.global.1;Parent=MAL13P1.277_CM000452_610252_617571.reverse.global.1_proc
CM000452	pfal_pviv_70_hybrid	CDS	615208	615229	.	-	.	ID=cds_MAL13P1.277_CM000452_610252_617571.reverse.global.1_proc-7;truncated=0;pseudogene=0;Parent=rna_MAL13P1.277_CM000452_610252_617571.reverse.global.1_proc
CM000452	pfal_pviv_70_hybrid	CDS	614783	614938	.	-	.	ID=cds_MAL13P1.277_CM000452_610252_617571.reverse.global.1_proc-6;truncated=0;pseudogene=0;Parent=rna_MAL13P1.277_CM000452_610252_617571.reverse.global.1_proc
CM000452	pfal_pviv_70_hybrid	CDS	614458	614621	.	-	.	ID=cds_MAL13P1.277_CM000452_610252_617571.reverse.global.1_proc-5;truncated=0;pseudogene=0;Parent=rna_MAL13P1.277_CM000452_610252_617571.reverse.global.1_proc
CM000452	pfal_pviv_70_hybrid	CDS	614124	614272	.	-	.	ID=cds_MAL13P1.277_CM000452_610252_617571.reverse.global.1_proc-4;truncated=0;pseudogene=0;Parent=rna_MAL13P1.277_CM000452_610252_617571.reverse.global.1_proc
CM000452	pfal_pviv_70_hybrid	CDS	613904	613953	.	-	.	ID=cds_MAL13P1.277_CM000452_610252_617571.reverse.global.1_proc-3;truncated=0;pseudogene=0;Parent=rna_MAL13P1.277_CM000452_610252_617571.reverse.global.1_proc
CM000452	pfal_pviv_70_hybrid	CDS	613719	613758	.	-	.	ID=cds_MAL13P1.277_CM000452_610252_617571.reverse.global.1_proc-2;truncated=0;pseudogene=0;Parent=rna_MAL13P1.277_CM000452_610252_617571.reverse.global.1_proc
CM000452	pfal_pviv_70_hybrid	CDS	613600	613621	.	-	.	ID=cds_MAL13P1.277_CM000452_610252_617571.reverse.global.1_proc-1;truncated=0;pseudogene=0;Parent=rna_MAL13P1.277_CM000452_610252_617571.reverse.global.1_proc
CM000453	pfal_pviv_70_hybrid	gene	2101582	2104548	.	+	.	ID=PF14_0523_CM000453_2099936_2106109.forward.global.1_proc;clustalpid=83.45;filterpid=83.45;pseudogene=0;gene_type=protein;AlignmentGaps=0;queryCoverage=98.54;bitscore=724.37;truncated=0;query=PF14_0523;alignmentLen=404;queryLen=410;repaired=1;Name=PVX_117730;improved=1;replaced_genes=PVX_117730
CM000453	pfal_pviv_70_hybrid	mRNA	2101582	2104548	.	+	.	ID=rna_PF14_0523_CM000453_2099936_2106109.forward.global.1_proc;truncated=0;pseudogene=0;Name=rna_PF14_0523_CM000453_2099936_2106109.forward.global.1;Parent=PF14_0523_CM000453_2099936_2106109.forward.global.1_proc
CM000453	pfal_pviv_70_hybrid	CDS	2101582	2101689	.	+	.	ID=cds_PF14_0523_CM000453_2099936_2106109.forward.global.1_proc-1;truncated=0;pseudogene=0;Parent=rna_PF14_0523_CM000453_2099936_2106109.forward.global.1_proc
CM000453	pfal_pviv_70_hybrid	CDS	2102075	2102118	.	+	.	ID=cds_PF14_0523_CM000453_2099936_2106109.forward.global.1_proc-2;truncated=0;pseudogene=0;Parent=rna_PF14_0523_CM000453_2099936_2106109.forward.global.1_proc
CM000453	pfal_pviv_70_hybrid	CDS	2102297	2102317	.	+	.	ID=cds_PF14_0523_CM000453_2099936_2106109.forward.global.1_proc-3;truncated=0;pseudogene=0;Parent=rna_PF14_0523_CM000453_2099936_2106109.forward.global.1_proc
CM000453	pfal_pviv_70_hybrid	CDS	2102477	2102532	.	+	.	ID=cds_PF14_0523_CM000453_2099936_2106109.forward.global.1_proc-4;truncated=0;pseudogene=0;Parent=rna_PF14_0523_CM000453_2099936_2106109.forward.global.1_proc
CM000453	pfal_pviv_70_hybrid	CDS	2102676	2102744	.	+	.	ID=cds_PF14_0523_CM000453_2099936_2106109.forward.global.1_proc-5;truncated=0;pseudogene=0;Parent=rna_PF14_0523_CM000453_2099936_2106109.forward.global.1_proc
CM000453	pfal_pviv_70_hybrid	CDS	2103010	2103039	.	+	.	ID=cds_PF14_0523_CM000453_2099936_2106109.forward.global.1_proc-6;truncated=0;pseudogene=0;Parent=rna_PF14_0523_CM000453_2099936_2106109.forward.global.1_proc
CM000453	pfal_pviv_70_hybrid	CDS	2103209	2103274	.	+	.	ID=cds_PF14_0523_CM000453_2099936_2106109.forward.global.1_proc-7;truncated=0;pseudogene=0;Parent=rna_PF14_0523_CM000453_2099936_2106109.forward.global.1_proc
CM000453	pfal_pviv_70_hybrid	CDS	2103509	2103678	.	+	.	ID=cds_PF14_0523_CM000453_2099936_2106109.forward.global.1_proc-8;truncated=0;pseudogene=0;Parent=rna_PF14_0523_CM000453_2099936_2106109.forward.global.1_proc
CM000453	pfal_pviv_70_hybrid	CDS	2103877	2104548	.	+	.	ID=cds_PF14_0523_CM000453_2099936_2106109.forward.global.1_proc-9;truncated=0;pseudogene=0;Parent=rna_PF14_0523_CM000453_2099936_2106109.forward.global.1_proc
AAKM01000894	pfal_pviv_70_hybrid	gene	1	1228	.	-	.	ID=PF13_0304_AAKM01000894_1_1228.reverse.global.1_proc;clustalpid=82.39;filterpid=82.39;pseudogene=1;gene_type=protein;AlignmentGaps=0;queryCoverage=100.00;bitscore=859.92;truncated=1;query=PF13_0304;alignmentLen=443;queryLen=443;repaired=0;Name=PVX_138260;improved=1;replaced_genes=PVX_138260
AAKM01000894	pfal_pviv_70_hybrid	mRNA	1	1228	.	-	.	ID=rna_PF13_0304_AAKM01000894_1_1228.reverse.global.1_proc;truncated=1;pseudogene=1;Name=rna_PF13_0304_AAKM01000894_1_1228.reverse.global.1;Parent=PF13_0304_AAKM01000894_1_1228.reverse.global.1_proc
AAKM01000894	pfal_pviv_70_hybrid	CDS	1	1228	.	-	.	ID=cds_PF13_0304_AAKM01000894_1_1228.reverse.global.1_proc-1;truncated=1;pseudogene=1;Parent=rna_PF13_0304_AAKM01000894_1_1228.reverse.global.1_proc
CM000453	pfal_pviv_70_hybrid	gene	1994781	1996673	.	+	.	ID=PF14_0546_CM000453_1992271_1999403.forward.global.1_proc;clustalpid=71.29;filterpid=71.29;pseudogene=0;gene_type=protein;AlignmentGaps=2;queryCoverage=100.00;bitscore=1108.08;truncated=0;query=PF14_0546;alignmentLen=641;queryLen=639;repaired=1;Name=PVX_117600;improved=1;replaced_genes=PVX_117600
CM000453	pfal_pviv_70_hybrid	mRNA	1994781	1996673	.	+	.	ID=rna_PF14_0546_CM000453_1992271_1999403.forward.global.1_proc;truncated=0;pseudogene=0;Name=rna_PF14_0546_CM000453_1992271_1999403.forward.global.1;Parent=PF14_0546_CM000453_1992271_1999403.forward.global.1_proc
CM000453	pfal_pviv_70_hybrid	CDS	1994781	1996673	.	+	.	ID=cds_PF14_0546_CM000453_1992271_1999403.forward.global.1_proc-1;truncated=0;pseudogene=0;Parent=rna_PF14_0546_CM000453_1992271_1999403.forward.global.1_proc
CM000452	pfal_pviv_70_hybrid	gene	460100	461140	.	-	.	ID=MAL13P1.297_CM000452_458333_461952.reverse.global.1_proc;clustalpid=71.83;filterpid=71.83;pseudogene=0;gene_type=protein;AlignmentGaps=2;queryCoverage=99.53;bitscore=374.63;truncated=0;query=MAL13P1.297;alignmentLen=214;queryLen=213;repaired=1;Name=PVX_114960;improved=1;replaced_genes=PVX_114960
CM000452	pfal_pviv_70_hybrid	mRNA	460100	461140	.	-	.	ID=rna_MAL13P1.297_CM000452_458333_461952.reverse.global.1_proc;truncated=0;pseudogene=0;Name=rna_MAL13P1.297_CM000452_458333_461952.reverse.global.1;Parent=MAL13P1.297_CM000452_458333_461952.reverse.global.1_proc
CM000452	pfal_pviv_70_hybrid	CDS	460993	461140	.	-	.	ID=cds_MAL13P1.297_CM000452_458333_461952.reverse.global.1_proc-3;truncated=0;pseudogene=0;Parent=rna_MAL13P1.297_CM000452_458333_461952.reverse.global.1_proc
CM000452	pfal_pviv_70_hybrid	CDS	460641	460750	.	-	.	ID=cds_MAL13P1.297_CM000452_458333_461952.reverse.global.1_proc-2;truncated=0;pseudogene=0;Parent=rna_MAL13P1.297_CM000452_458333_461952.reverse.global.1_proc
CM000452	pfal_pviv_70_hybrid	CDS	460100	460450	.	-	.	ID=cds_MAL13P1.297_CM000452_458333_461952.reverse.global.1_proc-1;truncated=0;pseudogene=0;Parent=rna_MAL13P1.297_CM000452_458333_461952.reverse.global.1_proc
CM000452	pfal_pviv_70_hybrid	gene	445142	446878	.	+	.	ID=MAL13P1.299_CM000452_444045_447877.forward.global.1_proc;clustalpid=79.77;filterpid=79.77;pseudogene=0;gene_type=protein;AlignmentGaps=0;queryCoverage=98.05;bitscore=399.27;truncated=0;query=MAL13P1.299;alignmentLen=252;queryLen=257;repaired=0;Name=PVX_114977;improved=1;replaced_genes=PVX_114977
CM000452	pfal_pviv_70_hybrid	mRNA	445142	446878	.	+	.	ID=rna_MAL13P1.299_CM000452_444045_447877.forward.global.1_proc;truncated=0;pseudogene=0;Name=rna_MAL13P1.299_CM000452_444045_447877.forward.global.1;Parent=MAL13P1.299_CM000452_444045_447877.forward.global.1_proc
CM000452	pfal_pviv_70_hybrid	CDS	445142	445290	.	+	.	ID=cds_MAL13P1.299_CM000452_444045_447877.forward.global.1_proc-1;truncated=0;pseudogene=0;Parent=rna_MAL13P1.299_CM000452_444045_447877.forward.global.1_proc
CM000452	pfal_pviv_70_hybrid	CDS	445545	445807	.	+	.	ID=cds_MAL13P1.299_CM000452_444045_447877.forward.global.1_proc-2;truncated=0;pseudogene=0;Parent=rna_MAL13P1.299_CM000452_444045_447877.forward.global.1_proc
CM000452	pfal_pviv_70_hybrid	CDS	445936	446035	.	+	.	ID=cds_MAL13P1.299_CM000452_444045_447877.forward.global.1_proc-3;truncated=0;pseudogene=0;Parent=rna_MAL13P1.299_CM000452_444045_447877.forward.global.1_proc
CM000452	pfal_pviv_70_hybrid	CDS	446193	446257	.	+	.	ID=cds_MAL13P1.299_CM000452_444045_447877.forward.global.1_proc-4;truncated=0;pseudogene=0;Parent=rna_MAL13P1.299_CM000452_444045_447877.forward.global.1_proc
CM000452	pfal_pviv_70_hybrid	CDS	446386	446451	.	+	.	ID=cds_MAL13P1.299_CM000452_444045_447877.forward.global.1_proc-5;truncated=0;pseudogene=0;Parent=rna_MAL13P1.299_CM000452_444045_447877.forward.global.1_proc
CM000452	pfal_pviv_70_hybrid	CDS	446638	446711	.	+	.	ID=cds_MAL13P1.299_CM000452_444045_447877.forward.global.1_proc-6;truncated=0;pseudogene=0;Parent=rna_MAL13P1.299_CM000452_444045_447877.forward.global.1_proc
CM000452	pfal_pviv_70_hybrid	CDS	446825	446878	.	+	.	ID=cds_MAL13P1.299_CM000452_444045_447877.forward.global.1_proc-7;truncated=0;pseudogene=0;Parent=rna_MAL13P1.299_CM000452_444045_447877.forward.global.1_proc
CM000453	pfal_pviv_70_hybrid	gene	1822980	1823342	.	+	.	ID=PF14_0590_CM000453_1818172_1823889.forward.global.1_proc;clustalpid=67.77;filterpid=67.77;pseudogene=0;gene_type=protein;AlignmentGaps=0;queryCoverage=100.00;bitscore=228.48;truncated=0;query=PF14_0590;alignmentLen=121;queryLen=121;repaired=0;Name=PVX_117355b;improved=1;replaced_genes=PVX_117355
CM000453	pfal_pviv_70_hybrid	mRNA	1822980	1823342	.	+	.	ID=rna_PF14_0590_CM000453_1818172_1823889.forward.global.1_proc;truncated=0;pseudogene=0;Name=rna_PF14_0590_CM000453_1818172_1823889.forward.global.1;Parent=PF14_0590_CM000453_1818172_1823889.forward.global.1_proc
CM000453	pfal_pviv_70_hybrid	CDS	1822980	1823342	.	+	.	ID=cds_PF14_0590_CM000453_1818172_1823889.forward.global.1_proc-1;truncated=0;pseudogene=0;Parent=rna_PF14_0590_CM000453_1818172_1823889.forward.global.1_proc
CM000453	pfal_pviv_70_hybrid	gene	1819200	1822784	.	+	.	ID=PF14_0591_CM000453_1818172_1823889.forward.global.1_proc;clustalpid=36.02;filterpid=36.02;pseudogene=0;gene_type=protein;AlignmentGaps=6;queryCoverage=100.00;bitscore=861.49;truncated=0;query=PF14_0591;alignmentLen=1340;queryLen=1334;repaired=0;Name=PVX_117355a;improved=1;replaced_genes=PVX_117355
CM000453	pfal_pviv_70_hybrid	mRNA	1819200	1822784	.	+	.	ID=rna_PF14_0591_CM000453_1818172_1823889.forward.global.1_proc;truncated=0;pseudogene=0;Name=rna_PF14_0591_CM000453_1818172_1823889.forward.global.1;Parent=PF14_0591_CM000453_1818172_1823889.forward.global.1_proc
CM000453	pfal_pviv_70_hybrid	CDS	1819200	1822784	.	+	.	ID=cds_PF14_0591_CM000453_1818172_1823889.forward.global.1_proc-1;truncated=0;pseudogene=0;Parent=rna_PF14_0591_CM000453_1818172_1823889.forward.global.1_proc
CM000453	pfal_pviv_70_hybrid	gene	1772273	1773651	.	-	.	ID=PF14_0598_CM000453_1771294_1778449.reverse.global.1_proc;clustalpid=86.65;filterpid=86.65;pseudogene=0;gene_type=protein;AlignmentGaps=0;queryCoverage=100.00;bitscore=710.02;truncated=0;query=PF14_0598;alignmentLen=337;queryLen=337;repaired=0;Name=PVX_300150;improved=1
CM000453	pfal_pviv_70_hybrid	mRNA	1772273	1773651	.	-	.	ID=rna_PF14_0598_CM000453_1771294_1778449.reverse.global.1_proc;truncated=0;pseudogene=0;Name=rna_PF14_0598_CM000453_1771294_1778449.reverse.global.1;Parent=PF14_0598_CM000453_1771294_1778449.reverse.global.1_proc
CM000453	pfal_pviv_70_hybrid	CDS	1773568	1773651	.	-	.	ID=cds_PF14_0598_CM000453_1771294_1778449.reverse.global.1_proc-2;truncated=0;pseudogene=0;Parent=rna_PF14_0598_CM000453_1771294_1778449.reverse.global.1_proc
CM000453	pfal_pviv_70_hybrid	CDS	1772273	1773199	.	-	.	ID=cds_PF14_0598_CM000453_1771294_1778449.reverse.global.1_proc-1;truncated=0;pseudogene=0;Parent=rna_PF14_0598_CM000453_1771294_1778449.reverse.global.1_proc
CM000453	pfal_pviv_70_hybrid	gene	1661591	1662206	.	+	.	ID=PF14_0621_CM000453_1656992_1662726.forward.global.1_proc;clustalpid=73.63;filterpid=73.63;pseudogene=0;gene_type=protein;AlignmentGaps=0;queryCoverage=98.89;bitscore=142.47;truncated=0;query=PF14_0621;alignmentLen=89;queryLen=90;repaired=1;Name=PVX_300149;improved=1
CM000453	pfal_pviv_70_hybrid	mRNA	1661591	1662206	.	+	.	ID=rna_PF14_0621_CM000453_1656992_1662726.forward.global.1_proc;truncated=0;pseudogene=0;Name=rna_PF14_0621_CM000453_1656992_1662726.forward.global.1;Parent=PF14_0621_CM000453_1656992_1662726.forward.global.1_proc
CM000453	pfal_pviv_70_hybrid	CDS	1661591	1661646	.	+	.	ID=cds_PF14_0621_CM000453_1656992_1662726.forward.global.1_proc-1;truncated=0;pseudogene=0;Parent=rna_PF14_0621_CM000453_1656992_1662726.forward.global.1_proc
CM000453	pfal_pviv_70_hybrid	CDS	1661993	1662206	.	+	.	ID=cds_PF14_0621_CM000453_1656992_1662726.forward.global.1_proc-2;truncated=0;pseudogene=0;Parent=rna_PF14_0621_CM000453_1656992_1662726.forward.global.1_proc
CM000452	pfal_pviv_70_hybrid	gene	114712	116390	.	-	.	ID=MAL13P1.345_CM000452_114596_118743.reverse.global.1_proc;clustalpid=64.66;filterpid=64.66;pseudogene=0;gene_type=protein;AlignmentGaps=2;queryCoverage=99.57;bitscore=255.33;truncated=0;query=MAL13P1.345;alignmentLen=231;queryLen=230;repaired=0;Name=PVX_115375;improved=1;replaced_genes=PVX_115375
CM000452	pfal_pviv_70_hybrid	mRNA	114712	116390	.	-	.	ID=rna_MAL13P1.345_CM000452_114596_118743.reverse.global.1_proc;truncated=0;pseudogene=0;Name=rna_MAL13P1.345_CM000452_114596_118743.reverse.global.1;Parent=MAL13P1.345_CM000452_114596_118743.reverse.global.1_proc
CM000452	pfal_pviv_70_hybrid	CDS	116337	116390	.	-	.	ID=cds_MAL13P1.345_CM000452_114596_118743.reverse.global.1_proc-6;truncated=0;pseudogene=0;Parent=rna_MAL13P1.345_CM000452_114596_118743.reverse.global.1_proc
CM000452	pfal_pviv_70_hybrid	CDS	116022	116129	.	-	.	ID=cds_MAL13P1.345_CM000452_114596_118743.reverse.global.1_proc-5;truncated=0;pseudogene=0;Parent=rna_MAL13P1.345_CM000452_114596_118743.reverse.global.1_proc
CM000452	pfal_pviv_70_hybrid	CDS	115579	115867	.	-	.	ID=cds_MAL13P1.345_CM000452_114596_118743.reverse.global.1_proc-4;truncated=0;pseudogene=0;Parent=rna_MAL13P1.345_CM000452_114596_118743.reverse.global.1_proc
CM000452	pfal_pviv_70_hybrid	CDS	115288	115361	.	-	.	ID=cds_MAL13P1.345_CM000452_114596_118743.reverse.global.1_proc-3;truncated=0;pseudogene=0;Parent=rna_MAL13P1.345_CM000452_114596_118743.reverse.global.1_proc
CM000452	pfal_pviv_70_hybrid	CDS	114961	115032	.	-	.	ID=cds_MAL13P1.345_CM000452_114596_118743.reverse.global.1_proc-2;truncated=0;pseudogene=0;Parent=rna_MAL13P1.345_CM000452_114596_118743.reverse.global.1_proc
CM000452	pfal_pviv_70_hybrid	CDS	114712	114810	.	-	.	ID=cds_MAL13P1.345_CM000452_114596_118743.reverse.global.1_proc-1;truncated=0;pseudogene=0;Parent=rna_MAL13P1.345_CM000452_114596_118743.reverse.global.1_proc
CM000453	pfal_pviv_70_hybrid	gene	1375487	1377709	.	+	.	ID=PF14_0682_CM000453_1366168_1379155.forward.global.1_proc;clustalpid=64.43;filterpid=64.43;pseudogene=0;gene_type=protein;AlignmentGaps=0;queryCoverage=100.00;bitscore=625.40;truncated=0;query=PF14_0682;alignmentLen=443;queryLen=443;repaired=1;Name=PVX_116895;improved=1;replaced_genes=PVX_116895
CM000453	pfal_pviv_70_hybrid	mRNA	1375487	1377709	.	+	.	ID=rna_PF14_0682_CM000453_1366168_1379155.forward.global.1_proc;truncated=0;pseudogene=0;Name=rna_PF14_0682_CM000453_1366168_1379155.forward.global.1;Parent=PF14_0682_CM000453_1366168_1379155.forward.global.1_proc
CM000453	pfal_pviv_70_hybrid	CDS	1375487	1375642	.	+	.	ID=cds_PF14_0682_CM000453_1366168_1379155.forward.global.1_proc-1;truncated=0;pseudogene=0;Parent=rna_PF14_0682_CM000453_1366168_1379155.forward.global.1_proc
CM000453	pfal_pviv_70_hybrid	CDS	1375746	1375793	.	+	.	ID=cds_PF14_0682_CM000453_1366168_1379155.forward.global.1_proc-2;truncated=0;pseudogene=0;Parent=rna_PF14_0682_CM000453_1366168_1379155.forward.global.1_proc
CM000453	pfal_pviv_70_hybrid	CDS	1375924	1376178	.	+	.	ID=cds_PF14_0682_CM000453_1366168_1379155.forward.global.1_proc-3;truncated=0;pseudogene=0;Parent=rna_PF14_0682_CM000453_1366168_1379155.forward.global.1_proc
CM000453	pfal_pviv_70_hybrid	CDS	1376387	1376584	.	+	.	ID=cds_PF14_0682_CM000453_1366168_1379155.forward.global.1_proc-4;truncated=0;pseudogene=0;Parent=rna_PF14_0682_CM000453_1366168_1379155.forward.global.1_proc
CM000453	pfal_pviv_70_hybrid	CDS	1376886	1377167	.	+	.	ID=cds_PF14_0682_CM000453_1366168_1379155.forward.global.1_proc-5;truncated=0;pseudogene=0;Parent=rna_PF14_0682_CM000453_1366168_1379155.forward.global.1_proc
CM000453	pfal_pviv_70_hybrid	CDS	1377308	1377709	.	+	.	ID=cds_PF14_0682_CM000453_1366168_1379155.forward.global.1_proc-6;truncated=0;pseudogene=0;Parent=rna_PF14_0682_CM000453_1366168_1379155.forward.global.1_proc
CM000453	pfal_pviv_70_hybrid	gene	1354673	1356511	.	+	.	ID=PF14_0689_CM000453_1353131_1358328.forward.global.1_proc;clustalpid=66.14;filterpid=66.14;pseudogene=0;gene_type=protein;AlignmentGaps=4;queryCoverage=99.36;bitscore=343.64;truncated=0;query=PF14_0689;alignmentLen=316;queryLen=314;repaired=0;Name=PVX_116875;improved=1;replaced_genes=PVX_116875
CM000453	pfal_pviv_70_hybrid	mRNA	1354673	1356511	.	+	.	ID=rna_PF14_0689_CM000453_1353131_1358328.forward.global.1_proc;truncated=0;pseudogene=0;Name=rna_PF14_0689_CM000453_1353131_1358328.forward.global.1;Parent=PF14_0689_CM000453_1353131_1358328.forward.global.1_proc
CM000453	pfal_pviv_70_hybrid	CDS	1354673	1355187	.	+	.	ID=cds_PF14_0689_CM000453_1353131_1358328.forward.global.1_proc-1;truncated=0;pseudogene=0;Parent=rna_PF14_0689_CM000453_1353131_1358328.forward.global.1_proc
CM000453	pfal_pviv_70_hybrid	CDS	1355418	1355499	.	+	.	ID=cds_PF14_0689_CM000453_1353131_1358328.forward.global.1_proc-2;truncated=0;pseudogene=0;Parent=rna_PF14_0689_CM000453_1353131_1358328.forward.global.1_proc
CM000453	pfal_pviv_70_hybrid	CDS	1355611	1355697	.	+	.	ID=cds_PF14_0689_CM000453_1353131_1358328.forward.global.1_proc-3;truncated=0;pseudogene=0;Parent=rna_PF14_0689_CM000453_1353131_1358328.forward.global.1_proc
CM000453	pfal_pviv_70_hybrid	CDS	1355867	1355964	.	+	.	ID=cds_PF14_0689_CM000453_1353131_1358328.forward.global.1_proc-4;truncated=0;pseudogene=0;Parent=rna_PF14_0689_CM000453_1353131_1358328.forward.global.1_proc
CM000453	pfal_pviv_70_hybrid	CDS	1356169	1356244	.	+	.	ID=cds_PF14_0689_CM000453_1353131_1358328.forward.global.1_proc-5;truncated=0;pseudogene=0;Parent=rna_PF14_0689_CM000453_1353131_1358328.forward.global.1_proc
CM000453	pfal_pviv_70_hybrid	CDS	1356428	1356511	.	+	.	ID=cds_PF14_0689_CM000453_1353131_1358328.forward.global.1_proc-6;truncated=0;pseudogene=0;Parent=rna_PF14_0689_CM000453_1353131_1358328.forward.global.1_proc
CM000448	pfal_pviv_70_hybrid	gene	628754	629772	.	-	.	ID=PFI0820c_ortholog;clustalpid=66.75;manual=1;query=PFI0820c;filterpid=66.75;gene_type=protein;improved=1;Name=PVX_300056;queryCoverage=100;improved=1
CM000448	pfal_pviv_70_hybrid	mRNA	628754	629772	.	-	.	ID=rna_PFI0820c_ortholog;Parent=PFI0820c_ortholog
CM000448	pfal_pviv_70_hybrid	CDS	628754	629106	.	-	.	ID=cds_PFI0820c_ortholog-1;Parent=rna_PFI0820c_ortholog
CM000448	pfal_pviv_70_hybrid	CDS	629178	629772	.	-	.	ID=cds_PFI0820c_ortholog-2;Parent=rna_PFI0820c_ortholog
CM000447	pfal_pviv_70_hybrid	gene	212057	212705	.	-	.	ID=PF10_0195a_ortholog;clustalpid=92.16;manual=1;query=PF10_0195a;filterpid=92.16;description=hypothetical+protein,+conserved;gene_type=protein;improved=1;replaced_genes=PVX_001870;Name=PVX_001870b;queryCoverage=100;improved=1;replaced_genes=PVX_001870
CM000447	pfal_pviv_70_hybrid	mRNA	212057	212705	.	-	.	ID=rna_PF10_0195a_ortholog-1;Name=PF10_0195a_ortholog-1;description=hypothetical+protein,+conserved;Dbxref=ApiDB_PlasmoDB:PVX_001870,taxon:126793;size=5076;Parent=PF10_0195a_ortholog
CM000447	pfal_pviv_70_hybrid	CDS	212057	212167	.	-	0	ID=cds_PF10_0195a_ortholog-3;Name=cds_PF10_0195a_ortholog-3;description=.;size=114;Parent=rna_PF10_0195a_ortholog-1
CM000447	pfal_pviv_70_hybrid	CDS	212700	212705	.	-	0	ID=cds_PF10_0195a_ortholog-1;Name=cds_PF10_0195a_ortholog-1;description=.;size=287;Parent=rna_PF10_0195a_ortholog-1
CM000447	pfal_pviv_70_hybrid	CDS	212297	212482	.	-	0	ID=cds_PF10_0195a_ortholog-2;Name=cds_PF10_0195a_ortholog-2;description=.;size=287;Parent=rna_PF10_0195a_ortholog-1
CM000447	pfal_pviv_70_hybrid	gene	213726	217129	.	-	.	ID=PF10_0195_ortholog;clustalpid=28.03;manual=1;query=PF10_0195;filterpid=28.03;description=hypothetical+protein,+conserved;gene_type=protein;improved=1;replaced_genes=PVX_001870;Name=PVX_001870a;queryCoverage=100;improved=1;replaced_genes=PVX_001870
CM000447	pfal_pviv_70_hybrid	mRNA	213726	217129	.	-	.	ID=rna_PF10_0195_ortholog-1;Name=PF10_0195_ortholog-1;description=hypothetical+protein,+conserved;Dbxref=ApiDB_PlasmoDB:PVX_001870,taxon:126793;size=5076;Parent=PF10_0195_ortholog
CM000447	pfal_pviv_70_hybrid	CDS	213726	216460	.	-	2	ID=cds_PF10_0195_ortholog-3;Name=cds_PF10_0195_ortholog-3;description=.;size=2703;Parent=rna_PF10_0195_ortholog-1
CM000447	pfal_pviv_70_hybrid	CDS	216625	216810	.	-	2	ID=cds_PF10_0195_ortholog-2;Name=cds_PF10_0195_ortholog-2;description=.;size=186;Parent=rna_PF10_0195_ortholog-1
CM000447	pfal_pviv_70_hybrid	CDS	217111	217129	.	-	0	ID=cds_PF10_0195_ortholog-1;Name=cds_PF10_0195_ortholog-1;description=.;size=19;Parent=rna_PF10_0195_ortholog-1
CM000447	pfal_pviv_70_hybrid	gene	244883	246290	.	-	.	ID=PF10_0204_ortholog;clustalpid=67.86;manual=1;query=PF10_0204;filterpid=67.86;gene_type=protein;improved=1;Name=PVX_001910;queryCoverage=100;improved=1;replaced_genes=PVX_001910,PVX_001920
CM000447	pfal_pviv_70_hybrid	mRNA	244883	246290	.	-	.	ID=rna_PF10_0204_ortholog;Name=rna_PF10_0204_ortholog;pseudogene=0;Parent=PF10_0204_ortholog
CM000447	pfal_pviv_70_hybrid	CDS	246040	246290	.	-	0	ID=cds_PF10_0204_ortholog-1;Name=cds_PF10_0204_ortholog-1;pseudogene=0;Parent=rna_PF10_0204_ortholog
CM000447	pfal_pviv_70_hybrid	CDS	245069	245566	.	-	1	ID=cds_PF10_0204_ortholog-3;Name=cds_PF10_0204_ortholog-3;pseudogene=0;Parent=rna_PF10_0204_ortholog
CM000447	pfal_pviv_70_hybrid	CDS	244883	244974	.	-	1	ID=cds_PF10_0204_ortholog-4;Name=cds_PF10_0204_ortholog-4;pseudogene=0;Parent=rna_PF10_0204_ortholog
CM000447	pfal_pviv_70_hybrid	CDS	245679	245929	.	-	2	ID=cds_PF10_0204_ortholog-2;Name=cds_PF10_0204_ortholog-2;pseudogene=0;Parent=rna_PF10_0204_ortholog
CM000447	pfal_pviv_70_hybrid	gene	246827	251650	.	-	.	ID=PF10_0205_ortholog;clustalpid=37.33;manual=1;query=PF10_0205;filterpid=37.33;description=hypothetical+protein,+conserved;gene_type=protein;improved=1;Name=PVX_001920;queryCoverage=100;improved=1;replaced_genes=PVX_001920
CM000447	pfal_pviv_70_hybrid	mRNA	246827	251650	.	-	.	ID=rna_PF10_0205_ortholog-1;Name=PF10_0205_ortholog-1;description=hypothetical+protein,+conserved;Dbxref=ApiDB_PlasmoDB:PF10_0205_ortholog,NCBI_gi:148801618,NCBI_gi:156093409,taxon:126793;size=5977;Parent=PF10_0205_ortholog
CM000447	pfal_pviv_70_hybrid	CDS	246827	251650	.	-	0	ID=cds_PF10_0205_ortholog-1;Name=cds_PF10_0205_ortholog-1;description=.;size=4788;Parent=rna_PF10_0205_ortholog-1
CM000454	pfal_pviv_70_hybrid	gene	552494	555364	.	+	.	ID=PF14_0347_ortholog;clustalpid=40.60;manual=1;query=PF14_0347;filterpid=40.60;gene_type=protein;improved=1;replaced_genes=PVX_084700;Name=PVX_084700b;queryCoverage=100;improved=1;replaced_genes=PVX_084700
CM000454	pfal_pviv_70_hybrid	mRNA	552494	555364	.	+	.	ID=rna_PF14_0347_ortholog-1;Name=PF14_0347_ortholog-1;Parent=PF14_0347_ortholog
CM000454	pfal_pviv_70_hybrid	CDS	552494	555088	.	+	1	ID=cds_PF14_0347_ortholog-1;Name=cds_PF14_0347_ortholog-1;description=.;size=2449;Parent=rna_PF14_0347_ortholog-1
CM000454	pfal_pviv_70_hybrid	CDS	555245	555364	.	+	0	ID=cds_PF14_0347_ortholog-2;Name=cds_PF14_0347_ortholog-2;description=.;size=120;Parent=rna_PF14_0347_ortholog-1
CM000454	pfal_pviv_70_hybrid	gene	551676	552422	.	+	.	ID=PF14_0348_ortholog;clustalpid=69.48;manual=1;query=PF14_0348;filterpid=69.48;description=ATP-dependent+Clp+protease+proteolytic+subunit,+putative;gene_type=protein;improved=1;replaced_genes=PVX_084700;Name=PVX_084700a;queryCoverage=100;improved=1;replaced_genes=PVX_084700
CM000454	pfal_pviv_70_hybrid	mRNA	551676	552422	.	+	.	ID=rna_PF14_0348_ortholog-1;description=ATP-dependent+Clp+protease+proteolytic+subunit,+putative;size=3689;ontology_term=GO:0006508,GO:0004252;Dbxref=ApiDB_PlasmoDB:PF14_0348_ortholog,NCBI_gi:148805481,NCBI_gi:156101828,taxon:126793;Name=PF14_0348_ortholog-1;Parent=PF14_0348_ortholog
CM000454	pfal_pviv_70_hybrid	CDS	551676	552422	.	+	0	ID=cds_PF14_0348_ortholog-1;Name=cds_PF14_0348_ortholog-1;description=.;size=746;Parent=rna_PF14_0348_ortholog-1
CM000452	pfal_pviv_70_hybrid	gene	420690	422985	.	+	.	ID=MAL13P1.302_ortholog;clustalpid=66.67;manual=1;query=MAL13P1.302;filterpid=66.67;gene_type=protein;improved=1;replaced_genes=PVX_114995;Name=PVX_114995;queryCoverage=100;improved=1;replaced_genes=PVX_114995
CM000452	pfal_pviv_70_hybrid	mRNA	420690	422985	.	+	.	ID=mRNA_MAL13P1.302_ortholog;Parent=MAL13P1.302_ortholog
CM000452	pfal_pviv_70_hybrid	CDS	421199	421314	.	+	.	ID=MAL13P1.302_ortholog-E3;Parent=mRNA_MAL13P1.302_ortholog
CM000452	pfal_pviv_70_hybrid	CDS	420690	420727	.	+	.	ID=MAL13P1.302_ortholog-E1;Parent=mRNA_MAL13P1.302_ortholog
CM000452	pfal_pviv_70_hybrid	CDS	420848	421075	.	+	.	ID=MAL13P1.302_ortholog-E2;Parent=mRNA_MAL13P1.302_ortholog
CM000452	pfal_pviv_70_hybrid	CDS	422840	422985	.	+	.	ID=MAL13P1.302_ortholog-E5;Parent=mRNA_MAL13P1.302_ortholog
CM000452	pfal_pviv_70_hybrid	CDS	421587	422681	.	+	.	ID=MAL13P1.302_ortholog-E4;Parent=mRNA_MAL13P1.302_ortholog
Pk_strainH_chr13	pfal_pkno_70_hybrid	gene	2141503	2145360	146.388	+	.	ID=PF14_0022-R1-1-A1;clustalpid=62.970297029703;filterpid=62.970297029703;queryCoverage=100.00;gene_type=protein;pid=63.32;query=PF14_0022;rank=R1-1-A1;est_cov=0;Name=PKH_134500;improved=1;replaced_genes=PKH_134500
Pk_strainH_chr13	pfal_pkno_70_hybrid	mRNA	2141503	2145360	.	+	.	ID=rna_PF14_0022-R1-1-A1;Parent=PF14_0022-R1-1-A1
Pk_strainH_chr13	pfal_pkno_70_hybrid	CDS	2141503	2141629	.	+	.	ID=cds_PF14_0022-R1-1-A1-1;Parent=rna_PF14_0022-R1-1-A1
Pk_strainH_chr13	pfal_pkno_70_hybrid	CDS	2141938	2142206	.	+	.	ID=cds_PF14_0022-R1-1-A1-2;Parent=rna_PF14_0022-R1-1-A1
Pk_strainH_chr13	pfal_pkno_70_hybrid	CDS	2142316	2142468	.	+	.	ID=cds_PF14_0022-R1-1-A1-3;Parent=rna_PF14_0022-R1-1-A1
Pk_strainH_chr13	pfal_pkno_70_hybrid	CDS	2142647	2142727	.	+	.	ID=cds_PF14_0022-R1-1-A1-4;Parent=rna_PF14_0022-R1-1-A1
Pk_strainH_chr13	pfal_pkno_70_hybrid	CDS	2142900	2142970	.	+	.	ID=cds_PF14_0022-R1-1-A1-5;Parent=rna_PF14_0022-R1-1-A1
Pk_strainH_chr13	pfal_pkno_70_hybrid	CDS	2143146	2143272	.	+	.	ID=cds_PF14_0022-R1-1-A1-6;Parent=rna_PF14_0022-R1-1-A1
Pk_strainH_chr13	pfal_pkno_70_hybrid	CDS	2143368	2143449	.	+	.	ID=cds_PF14_0022-R1-1-A1-7;Parent=rna_PF14_0022-R1-1-A1
Pk_strainH_chr13	pfal_pkno_70_hybrid	CDS	2143641	2143689	.	+	.	ID=cds_PF14_0022-R1-1-A1-8;Parent=rna_PF14_0022-R1-1-A1
Pk_strainH_chr13	pfal_pkno_70_hybrid	CDS	2143841	2143955	.	+	.	ID=cds_PF14_0022-R1-1-A1-9;Parent=rna_PF14_0022-R1-1-A1
Pk_strainH_chr13	pfal_pkno_70_hybrid	CDS	2144178	2144246	.	+	.	ID=cds_PF14_0022-R1-1-A1-10;Parent=rna_PF14_0022-R1-1-A1
Pk_strainH_chr13	pfal_pkno_70_hybrid	CDS	2144393	2144470	.	+	.	ID=cds_PF14_0022-R1-1-A1-11;Parent=rna_PF14_0022-R1-1-A1
Pk_strainH_chr13	pfal_pkno_70_hybrid	CDS	2144718	2144784	.	+	.	ID=cds_PF14_0022-R1-1-A1-12;Parent=rna_PF14_0022-R1-1-A1
Pk_strainH_chr13	pfal_pkno_70_hybrid	CDS	2144893	2144946	.	+	.	ID=cds_PF14_0022-R1-1-A1-13;Parent=rna_PF14_0022-R1-1-A1
Pk_strainH_chr13	pfal_pkno_70_hybrid	CDS	2145046	2145152	.	+	.	ID=cds_PF14_0022-R1-1-A1-14;Parent=rna_PF14_0022-R1-1-A1
Pk_strainH_chr13	pfal_pkno_70_hybrid	CDS	2145295	2145360	.	+	.	ID=cds_PF14_0022-R1-1-A1-15;Parent=rna_PF14_0022-R1-1-A1
Pk_strainH_chr13	pfal_pkno_70_hybrid	gene	2085646	2087816	93.2658	+	.	ID=PF14_0810-R1-1-A1;clustalpid=72.5925925925926;filterpid=72.5925925925926;queryCoverage=100.00;gene_type=protein;pid=72.70;query=PF14_0810;rank=R1-1-A1;est_cov=0;Name=PKH_134335;improved=1;replaced_genes=PKH_134335
Pk_strainH_chr13	pfal_pkno_70_hybrid	mRNA	2085646	2087816	.	+	.	ID=rna_PF14_0810-R1-1-A1;Parent=PF14_0810-R1-1-A1
Pk_strainH_chr13	pfal_pkno_70_hybrid	CDS	2085646	2085666	.	+	.	ID=cds_PF14_0810-R1-1-A1-1;Parent=rna_PF14_0810-R1-1-A1
Pk_strainH_chr13	pfal_pkno_70_hybrid	CDS	2085921	2086078	.	+	.	ID=cds_PF14_0810-R1-1-A1-2;Parent=rna_PF14_0810-R1-1-A1
Pk_strainH_chr13	pfal_pkno_70_hybrid	CDS	2086286	2086409	.	+	.	ID=cds_PF14_0810-R1-1-A1-3;Parent=rna_PF14_0810-R1-1-A1
Pk_strainH_chr13	pfal_pkno_70_hybrid	CDS	2086620	2086746	.	+	.	ID=cds_PF14_0810-R1-1-A1-4;Parent=rna_PF14_0810-R1-1-A1
Pk_strainH_chr13	pfal_pkno_70_hybrid	CDS	2086878	2086935	.	+	.	ID=cds_PF14_0810-R1-1-A1-5;Parent=rna_PF14_0810-R1-1-A1
Pk_strainH_chr13	pfal_pkno_70_hybrid	CDS	2087100	2087220	.	+	.	ID=cds_PF14_0810-R1-1-A1-6;Parent=rna_PF14_0810-R1-1-A1
Pk_strainH_chr13	pfal_pkno_70_hybrid	CDS	2087328	2087407	.	+	.	ID=cds_PF14_0810-R1-1-A1-7;Parent=rna_PF14_0810-R1-1-A1
Pk_strainH_chr13	pfal_pkno_70_hybrid	CDS	2087569	2087617	.	+	.	ID=cds_PF14_0810-R1-1-A1-8;Parent=rna_PF14_0810-R1-1-A1
Pk_strainH_chr13	pfal_pkno_70_hybrid	CDS	2087745	2087816	.	+	.	ID=cds_PF14_0810-R1-1-A1-9;Parent=rna_PF14_0810-R1-1-A1
Pk_strainH_chr13	pfal_pkno_70_hybrid	gene	2082071	2083460	110.798	+	.	ID=PF14_0034-R1-1-A1;clustalpid=62.9526462395543;filterpid=62.9526462395543;queryCoverage=100.00;gene_type=protein;pid=62.60;query=PF14_0034;rank=R1-1-A1;est_cov=0;Name=PKH_134320;improved=1;replaced_genes=PKH_134320
Pk_strainH_chr13	pfal_pkno_70_hybrid	mRNA	2082071	2083460	.	+	.	ID=rna_PF14_0034-R1-1-A1;Parent=PF14_0034-R1-1-A1
Pk_strainH_chr13	pfal_pkno_70_hybrid	CDS	2082071	2083000	.	+	.	ID=cds_PF14_0034-R1-1-A1-1;Parent=rna_PF14_0034-R1-1-A1
Pk_strainH_chr13	pfal_pkno_70_hybrid	CDS	2083170	2083233	.	+	.	ID=cds_PF14_0034-R1-1-A1-2;Parent=rna_PF14_0034-R1-1-A1
Pk_strainH_chr13	pfal_pkno_70_hybrid	CDS	2083378	2083460	.	+	.	ID=cds_PF14_0034-R1-1-A1-3;Parent=rna_PF14_0034-R1-1-A1
Pk_strainH_chr08	pfal_pkno_70_hybrid	gene	122393	123376	36.7996	+	.	ID=PF10_0034a-R1-1-A1;clustalpid=82.1052631578947;filterpid=82.1052631578947;queryCoverage=100.00;gene_type=protein;pid=83.33;query=PF10_0034a;rank=R1-1-A1;est_cov=0;Name=PKH_080180;improved=1;replaced_genes=PKH_080180
Pk_strainH_chr08	pfal_pkno_70_hybrid	mRNA	122393	123376	.	+	.	ID=rna_PF10_0034a-R1-1-A1;Parent=PF10_0034a-R1-1-A1
Pk_strainH_chr08	pfal_pkno_70_hybrid	CDS	122393	122401	.	+	.	ID=cds_PF10_0034a-R1-1-A1-1;Parent=rna_PF10_0034a-R1-1-A1
Pk_strainH_chr08	pfal_pkno_70_hybrid	CDS	122812	122865	.	+	.	ID=cds_PF10_0034a-R1-1-A1-2;Parent=rna_PF10_0034a-R1-1-A1
Pk_strainH_chr08	pfal_pkno_70_hybrid	CDS	122994	123152	.	+	.	ID=cds_PF10_0034a-R1-1-A1-3;Parent=rna_PF10_0034a-R1-1-A1
Pk_strainH_chr08	pfal_pkno_70_hybrid	CDS	123314	123376	.	+	.	ID=cds_PF10_0034a-R1-1-A1-4;Parent=rna_PF10_0034a-R1-1-A1
Pk_strainH_chr13	pfal_pkno_70_hybrid	gene	87536	87829	41	-	.	ID=PFL0145c-R1-1-A1;clustalpid=86.734693877551;filterpid=86.734693877551;queryCoverage=100.00;gene_type=protein;pid=86.73;query=PFL0145c;rank=R1-1-A1;est_cov=0;Name=PKH_130170;improved=1;replaced_genes=PKH_130170
Pk_strainH_chr13	pfal_pkno_70_hybrid	mRNA	87536	87829	.	-	.	ID=rna_PFL0145c-R1-1-A1;Parent=PFL0145c-R1-1-A1
Pk_strainH_chr13	pfal_pkno_70_hybrid	CDS	87536	87829	.	-	.	ID=cds_PFL0145c-R1-1-A1-1;Parent=rna_PFL0145c-R1-1-A1
Pk_strainH_chr14	pfal_pkno_70_hybrid	gene	90204	90853	39.9339	+	.	ID=MAL13P1.17-R1-1-A1;clustalpid=73.4513274336283;filterpid=73.4513274336283;queryCoverage=95.58;gene_type=protein;pid=73.68;query=MAL13P1.17;rank=R1-1-A1;est_cov=0;Name=PKH_140210;improved=1;replaced_genes=PKH_140210
Pk_strainH_chr14	pfal_pkno_70_hybrid	mRNA	90204	90853	.	+	.	ID=rna_MAL13P1.17-R1-1-A1;Parent=MAL13P1.17-R1-1-A1
Pk_strainH_chr14	pfal_pkno_70_hybrid	CDS	90204	90413	.	+	.	ID=cds_MAL13P1.17-R1-1-A1-1;Parent=rna_MAL13P1.17-R1-1-A1
Pk_strainH_chr14	pfal_pkno_70_hybrid	CDS	90740	90853	.	+	.	ID=cds_MAL13P1.17-R1-1-A1-2;Parent=rna_MAL13P1.17-R1-1-A1
Pk_strainH_chr13	pfal_pkno_70_hybrid	gene	1956788	1958483	139.741	-	.	ID=PF14_0066-R1-1-A1;clustalpid=77.4104683195592;filterpid=77.4104683195592;queryCoverage=100.00;gene_type=protein;pid=77.17;query=PF14_0066;rank=R1-1-A1;est_cov=0;Name=PKH_134000;improved=1;replaced_genes=PKH_134000
Pk_strainH_chr13	pfal_pkno_70_hybrid	mRNA	1956788	1958483	.	-	.	ID=rna_PF14_0066-R1-1-A1;Parent=PF14_0066-R1-1-A1
Pk_strainH_chr13	pfal_pkno_70_hybrid	CDS	1956788	1956849	.	-	.	ID=cds_PF14_0066-R1-1-A1-1;Parent=rna_PF14_0066-R1-1-A1
Pk_strainH_chr13	pfal_pkno_70_hybrid	CDS	1956983	1957032	.	-	.	ID=cds_PF14_0066-R1-1-A1-2;Parent=rna_PF14_0066-R1-1-A1
Pk_strainH_chr13	pfal_pkno_70_hybrid	CDS	1957216	1957253	.	-	.	ID=cds_PF14_0066-R1-1-A1-3;Parent=rna_PF14_0066-R1-1-A1
Pk_strainH_chr13	pfal_pkno_70_hybrid	CDS	1957368	1957429	.	-	.	ID=cds_PF14_0066-R1-1-A1-4;Parent=rna_PF14_0066-R1-1-A1
Pk_strainH_chr13	pfal_pkno_70_hybrid	CDS	1957607	1958483	.	-	.	ID=cds_PF14_0066-R1-1-A1-5;Parent=rna_PF14_0066-R1-1-A1
Pk_strainH_chr14	pfal_pkno_70_hybrid	gene	241011	242970	200.927	-	.	ID=PF13_0034-R1-1-A1;clustalpid=88.1838074398249;filterpid=88.1838074398249;queryCoverage=100.00;gene_type=protein;pid=88.21;query=PF13_0034;rank=R1-1-A1;est_cov=0;Name=PKH_140510;improved=1;replaced_genes=PKH_140510
Pk_strainH_chr14	pfal_pkno_70_hybrid	mRNA	241011	242970	.	-	.	ID=rna_PF13_0034-R1-1-A1;Parent=PF13_0034-R1-1-A1
Pk_strainH_chr14	pfal_pkno_70_hybrid	CDS	241011	241419	.	-	.	ID=cds_PF13_0034-R1-1-A1-1;Parent=rna_PF13_0034-R1-1-A1
Pk_strainH_chr14	pfal_pkno_70_hybrid	CDS	241690	242588	.	-	.	ID=cds_PF13_0034-R1-1-A1-2;Parent=rna_PF13_0034-R1-1-A1
Pk_strainH_chr14	pfal_pkno_70_hybrid	CDS	242908	242970	.	-	.	ID=cds_PF13_0034-R1-1-A1-3;Parent=rna_PF13_0034-R1-1-A1
Pk_strainH_chr09	pfal_pkno_70_hybrid	gene	208383	209609	55.696	-	.	ID=PF11_0088-R1-1-A1;clustalpid=78.0645161290323;filterpid=78.0645161290323;queryCoverage=99.35;gene_type=protein;pid=78.98;query=PF11_0088;rank=R1-1-A1;est_cov=0;Name=PKH_090480;improved=1;replaced_genes=PKH_090480
Pk_strainH_chr09	pfal_pkno_70_hybrid	mRNA	208383	209609	.	-	.	ID=rna_PF11_0088-R1-1-A1;Parent=PF11_0088-R1-1-A1
Pk_strainH_chr09	pfal_pkno_70_hybrid	CDS	208383	208409	.	-	.	ID=cds_PF11_0088-R1-1-A1-1;Parent=rna_PF11_0088-R1-1-A1
Pk_strainH_chr09	pfal_pkno_70_hybrid	CDS	208532	208586	.	-	.	ID=cds_PF11_0088-R1-1-A1-2;Parent=rna_PF11_0088-R1-1-A1
Pk_strainH_chr09	pfal_pkno_70_hybrid	CDS	208764	208871	.	-	.	ID=cds_PF11_0088-R1-1-A1-3;Parent=rna_PF11_0088-R1-1-A1
Pk_strainH_chr09	pfal_pkno_70_hybrid	CDS	209096	209200	.	-	.	ID=cds_PF11_0088-R1-1-A1-4;Parent=rna_PF11_0088-R1-1-A1
Pk_strainH_chr09	pfal_pkno_70_hybrid	CDS	209443	209609	.	-	.	ID=cds_PF11_0088-R1-1-A1-5;Parent=rna_PF11_0088-R1-1-A1
Pk_strainH_chr14	pfal_pkno_70_hybrid	gene	283699	285648	183.81	-	.	ID=PF13_0040-R1-1-A1;clustalpid=70.7592891760905;filterpid=70.7592891760905;queryCoverage=91.44;gene_type=protein;truncated=1;pid=72.27;query=PF13_0040;rank=R1-1-A1;est_cov=0;Name=PKH_140650;improved=1;replaced_genes=PKH_140650
Pk_strainH_chr14	pfal_pkno_70_hybrid	mRNA	283699	285648	.	-	.	ID=rna_PF13_0040-R1-1-A1;truncated=1;Parent=PF13_0040-R1-1-A1
Pk_strainH_chr14	pfal_pkno_70_hybrid	CDS	283699	285227	.	-	.	ID=cds_PF13_0040-R1-1-A1-1;truncated=1;Parent=rna_PF13_0040-R1-1-A1
Pk_strainH_chr14	pfal_pkno_70_hybrid	CDS	285480	285648	.	-	.	ID=cds_PF13_0040-R1-1-A1-2;truncated=1;Parent=rna_PF13_0040-R1-1-A1
Pk_strainH_chr13	pfal_pkno_70_hybrid	gene	297657	298644	62.62	+	.	ID=PFL0375w-R1-1-A1;clustalpid=73.7704918032787;filterpid=73.7704918032787;queryCoverage=100.00;gene_type=protein;pid=74.73;query=PFL0375w;rank=R1-1-A1;est_cov=0;Name=PKH_130640;improved=1;replaced_genes=PKH_130640
Pk_strainH_chr13	pfal_pkno_70_hybrid	mRNA	297657	298644	.	+	.	ID=rna_PFL0375w-R1-1-A1;Parent=PFL0375w-R1-1-A1
Pk_strainH_chr13	pfal_pkno_70_hybrid	CDS	297657	297722	.	+	.	ID=cds_PFL0375w-R1-1-A1-1;Parent=rna_PFL0375w-R1-1-A1
Pk_strainH_chr13	pfal_pkno_70_hybrid	CDS	298043	298343	.	+	.	ID=cds_PFL0375w-R1-1-A1-2;Parent=rna_PFL0375w-R1-1-A1
Pk_strainH_chr13	pfal_pkno_70_hybrid	CDS	298466	298644	.	+	.	ID=cds_PFL0375w-R1-1-A1-3;Parent=rna_PFL0375w-R1-1-A1
Pk_strainH_chr13	pfal_pkno_70_hybrid	gene	1851127	1852362	121.604	+	.	ID=PF14_0092-R1-1-A1;clustalpid=93.5114503816794;filterpid=93.5114503816794;queryCoverage=99.24;gene_type=protein;pid=93.89;query=PF14_0092;rank=R1-1-A1;est_cov=0;Name=PKH_133835;improved=1
Pk_strainH_chr13	pfal_pkno_70_hybrid	mRNA	1851127	1852362	.	+	.	ID=rna_PF14_0092-R1-1-A1;Parent=PF14_0092-R1-1-A1
Pk_strainH_chr13	pfal_pkno_70_hybrid	CDS	1851127	1851130	.	+	.	ID=cds_PF14_0092-R1-1-A1-1;Parent=rna_PF14_0092-R1-1-A1
Pk_strainH_chr13	pfal_pkno_70_hybrid	CDS	1851226	1851463	.	+	.	ID=cds_PF14_0092-R1-1-A1-2;Parent=rna_PF14_0092-R1-1-A1
Pk_strainH_chr13	pfal_pkno_70_hybrid	CDS	1851640	1851776	.	+	.	ID=cds_PF14_0092-R1-1-A1-3;Parent=rna_PF14_0092-R1-1-A1
Pk_strainH_chr13	pfal_pkno_70_hybrid	CDS	1851962	1852362	.	+	.	ID=cds_PF14_0092-R1-1-A1-4;Parent=rna_PF14_0092-R1-1-A1
Pk_strainH_chr08	pfal_pkno_70_hybrid	gene	474047	475642	59.6028	+	.	ID=PF10_0102-R1-1-A1;clustalpid=82.2485207100592;filterpid=82.2485207100592;queryCoverage=97.63;gene_type=protein;pid=82.25;query=PF10_0102;rank=R1-1-A1;est_cov=0;Name=PKH_081000;improved=1;replaced_genes=PKH_081000
Pk_strainH_chr08	pfal_pkno_70_hybrid	mRNA	474047	475642	.	+	.	ID=rna_PF10_0102-R1-1-A1;Parent=PF10_0102-R1-1-A1
Pk_strainH_chr08	pfal_pkno_70_hybrid	CDS	474047	474055	.	+	.	ID=cds_PF10_0102-R1-1-A1-1;Parent=rna_PF10_0102-R1-1-A1
Pk_strainH_chr08	pfal_pkno_70_hybrid	CDS	474199	474235	.	+	.	ID=cds_PF10_0102-R1-1-A1-2;Parent=rna_PF10_0102-R1-1-A1
Pk_strainH_chr08	pfal_pkno_70_hybrid	CDS	474436	474503	.	+	.	ID=cds_PF10_0102-R1-1-A1-3;Parent=rna_PF10_0102-R1-1-A1
Pk_strainH_chr08	pfal_pkno_70_hybrid	CDS	474752	474949	.	+	.	ID=cds_PF10_0102-R1-1-A1-4;Parent=rna_PF10_0102-R1-1-A1
Pk_strainH_chr08	pfal_pkno_70_hybrid	CDS	475123	475170	.	+	.	ID=cds_PF10_0102-R1-1-A1-5;Parent=rna_PF10_0102-R1-1-A1
Pk_strainH_chr08	pfal_pkno_70_hybrid	CDS	475364	475414	.	+	.	ID=cds_PF10_0102-R1-1-A1-6;Parent=rna_PF10_0102-R1-1-A1
Pk_strainH_chr08	pfal_pkno_70_hybrid	CDS	475559	475642	.	+	.	ID=cds_PF10_0102-R1-1-A1-7;Parent=rna_PF10_0102-R1-1-A1
Pk_strainH_chr01	pfal_pkno_70_hybrid	gene	474563	475545	82.7854	-	.	ID=MAL8P1.122-R1-1-A1;clustalpid=72.1991701244813;filterpid=72.1991701244813;queryCoverage=100.00;gene_type=protein;pid=71.49;query=MAL8P1.122;rank=R1-1-A1;est_cov=0;Name=PKH_010990;improved=1;replaced_genes=PKH_010990
Pk_strainH_chr01	pfal_pkno_70_hybrid	mRNA	474563	475545	.	-	.	ID=rna_MAL8P1.122-R1-1-A1;Parent=MAL8P1.122-R1-1-A1
Pk_strainH_chr01	pfal_pkno_70_hybrid	CDS	474563	475271	.	-	.	ID=cds_MAL8P1.122-R1-1-A1-1;Parent=rna_MAL8P1.122-R1-1-A1
Pk_strainH_chr01	pfal_pkno_70_hybrid	CDS	475532	475545	.	-	.	ID=cds_MAL8P1.122-R1-1-A1-2;Parent=rna_MAL8P1.122-R1-1-A1
Pk_strainH_chr13	pfal_pkno_70_hybrid	gene	454394	457501	110.926	+	.	ID=PFL0540w-R1-1-A1;clustalpid=61.6780045351474;filterpid=61.6780045351474;queryCoverage=92.97;gene_type=protein;truncated=1;pid=62.96;query=PFL0540w;rank=R1-1-A1;est_cov=0;Name=PKH_130990;improved=1;replaced_genes=PKH_130990
Pk_strainH_chr13	pfal_pkno_70_hybrid	mRNA	454394	457501	.	+	.	ID=rna_PFL0540w-R1-1-A1;truncated=1;Parent=PFL0540w-R1-1-A1
Pk_strainH_chr13	pfal_pkno_70_hybrid	CDS	454394	454407	.	+	.	ID=cds_PFL0540w-R1-1-A1-1;truncated=1;Parent=rna_PFL0540w-R1-1-A1
Pk_strainH_chr13	pfal_pkno_70_hybrid	CDS	454983	455702	.	+	.	ID=cds_PFL0540w-R1-1-A1-2;truncated=1;Parent=rna_PFL0540w-R1-1-A1
Pk_strainH_chr13	pfal_pkno_70_hybrid	CDS	455850	455967	.	+	.	ID=cds_PFL0540w-R1-1-A1-3;truncated=1;Parent=rna_PFL0540w-R1-1-A1
Pk_strainH_chr13	pfal_pkno_70_hybrid	CDS	456237	456335	.	+	.	ID=cds_PFL0540w-R1-1-A1-4;truncated=1;Parent=rna_PFL0540w-R1-1-A1
Pk_strainH_chr13	pfal_pkno_70_hybrid	CDS	456475	456516	.	+	.	ID=cds_PFL0540w-R1-1-A1-5;truncated=1;Parent=rna_PFL0540w-R1-1-A1
Pk_strainH_chr13	pfal_pkno_70_hybrid	CDS	456744	456827	.	+	.	ID=cds_PFL0540w-R1-1-A1-6;truncated=1;Parent=rna_PFL0540w-R1-1-A1
Pk_strainH_chr13	pfal_pkno_70_hybrid	CDS	457202	457261	.	+	.	ID=cds_PFL0540w-R1-1-A1-7;truncated=1;Parent=rna_PFL0540w-R1-1-A1
Pk_strainH_chr13	pfal_pkno_70_hybrid	CDS	457409	457501	.	+	.	ID=cds_PFL0540w-R1-1-A1-8;truncated=1;Parent=rna_PFL0540w-R1-1-A1
Pk_strainH_chr11	pfal_pkno_70_hybrid	gene	1755734	1756022	22.2133	+	.	ID=PFF0573c-R1-1-A1;clustalpid=86.2745098039216;filterpid=86.2745098039216;queryCoverage=98.04;gene_type=protein;truncated=1;pid=86.27;query=PFF0573c;rank=R1-1-A1;est_cov=0;Name=PKH_113715;improved=1
Pk_strainH_chr11	pfal_pkno_70_hybrid	mRNA	1755734	1756022	.	+	.	ID=rna_PFF0573c-R1-1-A1;truncated=1;Parent=PFF0573c-R1-1-A1
Pk_strainH_chr11	pfal_pkno_70_hybrid	CDS	1755734	1755837	.	+	.	ID=cds_PFF0573c-R1-1-A1-1;truncated=1;Parent=rna_PFF0573c-R1-1-A1
Pk_strainH_chr11	pfal_pkno_70_hybrid	CDS	1755977	1756022	.	+	.	ID=cds_PFF0573c-R1-1-A1-2;truncated=1;Parent=rna_PFF0573c-R1-1-A1
Pk_strainH_chr14	pfal_pkno_70_hybrid	gene	1280910	1281492	34.5	+	.	ID=MAL8P1.110-R1-1-A1;clustalpid=66.9642857142857;filterpid=66.9642857142857;queryCoverage=100.00;gene_type=protein;pid=68.33;query=MAL8P1.110;rank=R1-1-A1;est_cov=0;Name=PKH_142850;improved=1;replaced_genes=PKH_142850
Pk_strainH_chr14	pfal_pkno_70_hybrid	mRNA	1280910	1281492	.	+	.	ID=rna_MAL8P1.110-R1-1-A1;Parent=MAL8P1.110-R1-1-A1
Pk_strainH_chr14	pfal_pkno_70_hybrid	CDS	1280910	1281054	.	+	.	ID=cds_MAL8P1.110-R1-1-A1-1;Parent=rna_MAL8P1.110-R1-1-A1
Pk_strainH_chr14	pfal_pkno_70_hybrid	CDS	1281305	1281492	.	+	.	ID=cds_MAL8P1.110-R1-1-A1-2;Parent=rna_MAL8P1.110-R1-1-A1
Pk_strainH_chr13	pfal_pkno_70_hybrid	gene	1639266	1641884	78.6121	+	.	ID=PF14_0138-R1-1-A1;clustalpid=74.8031496062992;filterpid=74.8031496062992;queryCoverage=100.00;gene_type=protein;pid=73.76;query=PF14_0138;rank=R1-1-A1;est_cov=0;Name=PKH_133360;improved=1;replaced_genes=PKH_133360
Pk_strainH_chr13	pfal_pkno_70_hybrid	mRNA	1639266	1641884	.	+	.	ID=rna_PF14_0138-R1-1-A1;Parent=PF14_0138-R1-1-A1
Pk_strainH_chr13	pfal_pkno_70_hybrid	CDS	1639266	1639277	.	+	.	ID=cds_PF14_0138-R1-1-A1-1;Parent=rna_PF14_0138-R1-1-A1
Pk_strainH_chr13	pfal_pkno_70_hybrid	CDS	1639538	1639630	.	+	.	ID=cds_PF14_0138-R1-1-A1-2;Parent=rna_PF14_0138-R1-1-A1
Pk_strainH_chr13	pfal_pkno_70_hybrid	CDS	1639854	1639910	.	+	.	ID=cds_PF14_0138-R1-1-A1-3;Parent=rna_PF14_0138-R1-1-A1
Pk_strainH_chr13	pfal_pkno_70_hybrid	CDS	1640052	1640142	.	+	.	ID=cds_PF14_0138-R1-1-A1-4;Parent=rna_PF14_0138-R1-1-A1
Pk_strainH_chr13	pfal_pkno_70_hybrid	CDS	1640392	1640441	.	+	.	ID=cds_PF14_0138-R1-1-A1-5;Parent=rna_PF14_0138-R1-1-A1
Pk_strainH_chr13	pfal_pkno_70_hybrid	CDS	1640618	1640666	.	+	.	ID=cds_PF14_0138-R1-1-A1-6;Parent=rna_PF14_0138-R1-1-A1
Pk_strainH_chr13	pfal_pkno_70_hybrid	CDS	1640805	1640909	.	+	.	ID=cds_PF14_0138-R1-1-A1-7;Parent=rna_PF14_0138-R1-1-A1
Pk_strainH_chr13	pfal_pkno_70_hybrid	CDS	1641061	1641142	.	+	.	ID=cds_PF14_0138-R1-1-A1-8;Parent=rna_PF14_0138-R1-1-A1
Pk_strainH_chr13	pfal_pkno_70_hybrid	CDS	1641330	1641460	.	+	.	ID=cds_PF14_0138-R1-1-A1-9;Parent=rna_PF14_0138-R1-1-A1
Pk_strainH_chr13	pfal_pkno_70_hybrid	CDS	1641649	1641681	.	+	.	ID=cds_PF14_0138-R1-1-A1-10;Parent=rna_PF14_0138-R1-1-A1
Pk_strainH_chr13	pfal_pkno_70_hybrid	CDS	1641829	1641884	.	+	.	ID=cds_PF14_0138-R1-1-A1-11;Parent=rna_PF14_0138-R1-1-A1
Pk_strainH_chr10	pfal_pkno_70_hybrid	gene	883977	886122	155.663	+	.	ID=PFE0700c-R1-1-A1;clustalpid=76.551724137931;filterpid=66.551724137931;queryCoverage=100.00;gene_type=protein;pid=76.77;query=PFE0700c;rank=R1-1-A1;est_cov=0;Name=PKH_101850;improved=1;replaced_genes=PKH_101850
Pk_strainH_chr10	pfal_pkno_70_hybrid	mRNA	883977	886122	.	+	.	ID=rna_PFE0700c-R1-1-A1;Parent=PFE0700c-R1-1-A1
Pk_strainH_chr10	pfal_pkno_70_hybrid	CDS	883977	884014	.	+	.	ID=cds_PFE0700c-R1-1-A1-1;Parent=rna_PFE0700c-R1-1-A1
Pk_strainH_chr10	pfal_pkno_70_hybrid	CDS	884227	884304	.	+	.	ID=cds_PFE0700c-R1-1-A1-2;Parent=rna_PFE0700c-R1-1-A1
Pk_strainH_chr10	pfal_pkno_70_hybrid	CDS	884437	884548	.	+	.	ID=cds_PFE0700c-R1-1-A1-3;Parent=rna_PFE0700c-R1-1-A1
Pk_strainH_chr10	pfal_pkno_70_hybrid	CDS	884685	884789	.	+	.	ID=cds_PFE0700c-R1-1-A1-4;Parent=rna_PFE0700c-R1-1-A1
Pk_strainH_chr10	pfal_pkno_70_hybrid	CDS	884889	885087	.	+	.	ID=cds_PFE0700c-R1-1-A1-5;Parent=rna_PFE0700c-R1-1-A1
Pk_strainH_chr10	pfal_pkno_70_hybrid	CDS	885196	885882	.	+	.	ID=cds_PFE0700c-R1-1-A1-6;Parent=rna_PFE0700c-R1-1-A1
Pk_strainH_chr10	pfal_pkno_70_hybrid	CDS	886037	886122	.	+	.	ID=cds_PFE0700c-R1-1-A1-7;Parent=rna_PFE0700c-R1-1-A1
Pk_strainH_chr14	pfal_pkno_70_hybrid	gene	1450597	1451139	37.8994	-	.	ID=PFL0695c-R1-1-A1;clustalpid=66.4;filterpid=66.4;queryCoverage=100.00;gene_type=protein;pid=66.15;query=PFL0695c;rank=R1-1-A1;est_cov=0;Name=PKH_143160a;improved=1;replaced_genes=PKH_143160
Pk_strainH_chr14	pfal_pkno_70_hybrid	mRNA	1450597	1451139	.	-	.	ID=rna_PFL0695c-R1-1-A1;Parent=PFL0695c-R1-1-A1
Pk_strainH_chr14	pfal_pkno_70_hybrid	CDS	1450597	1450644	.	-	.	ID=cds_PFL0695c-R1-1-A1-1;Parent=rna_PFL0695c-R1-1-A1
Pk_strainH_chr14	pfal_pkno_70_hybrid	CDS	1450813	1451139	.	-	.	ID=cds_PFL0695c-R1-1-A1-2;Parent=rna_PFL0695c-R1-1-A1
Pk_strainH_chr14	pfal_pkno_70_hybrid	gene	1454423	1455512	56.6253	-	.	ID=PFL0705c-R1-1-A1;clustalpid=75.3164556962025;filterpid=75.3164556962025;queryCoverage=100.00;gene_type=protein;pid=74.55;query=PFL0705c;rank=R1-1-A1;est_cov=0;Name=PKH_143180;improved=1;replaced_genes=PKH_143180
Pk_strainH_chr14	pfal_pkno_70_hybrid	mRNA	1454423	1455512	.	-	.	ID=rna_PFL0705c-R1-1-A1;Parent=PFL0705c-R1-1-A1
Pk_strainH_chr14	pfal_pkno_70_hybrid	CDS	1454423	1454534	.	-	.	ID=cds_PFL0705c-R1-1-A1-1;Parent=rna_PFL0705c-R1-1-A1
Pk_strainH_chr14	pfal_pkno_70_hybrid	CDS	1454687	1454816	.	-	.	ID=cds_PFL0705c-R1-1-A1-2;Parent=rna_PFL0705c-R1-1-A1
Pk_strainH_chr14	pfal_pkno_70_hybrid	CDS	1454950	1455053	.	-	.	ID=cds_PFL0705c-R1-1-A1-3;Parent=rna_PFL0705c-R1-1-A1
Pk_strainH_chr14	pfal_pkno_70_hybrid	CDS	1455208	1455325	.	-	.	ID=cds_PFL0705c-R1-1-A1-4;Parent=rna_PFL0705c-R1-1-A1
Pk_strainH_chr14	pfal_pkno_70_hybrid	CDS	1455503	1455512	.	-	.	ID=cds_PFL0705c-R1-1-A1-5;Parent=rna_PFL0705c-R1-1-A1
Pk_strainH_chr14	pfal_pkno_70_hybrid	gene	1476318	1477387	25.7057	-	.	ID=PFL0746c-R1-1-A1;clustalpid=75.7142857142857;filterpid=75.7142857142857;queryCoverage=98.55;gene_type=protein;pid=76.06;query=PFL0746c;rank=R1-1-A1;est_cov=0;Name=PKH_143265;improved=1
Pk_strainH_chr14	pfal_pkno_70_hybrid	mRNA	1476318	1477387	.	-	.	ID=rna_PFL0746c-R1-1-A1;Parent=PFL0746c-R1-1-A1
Pk_strainH_chr14	pfal_pkno_70_hybrid	CDS	1476318	1476368	.	-	.	ID=cds_PFL0746c-R1-1-A1-1;Parent=rna_PFL0746c-R1-1-A1
Pk_strainH_chr14	pfal_pkno_70_hybrid	CDS	1477008	1477106	.	-	.	ID=cds_PFL0746c-R1-1-A1-2;Parent=rna_PFL0746c-R1-1-A1
Pk_strainH_chr14	pfal_pkno_70_hybrid	CDS	1477334	1477387	.	-	.	ID=cds_PFL0746c-R1-1-A1-3;Parent=rna_PFL0746c-R1-1-A1
Pk_strainH_chr14	pfal_pkno_70_hybrid	gene	941784	943318	73.5946	-	.	ID=PF07_0052-R1-1-A1;clustalpid=68.3333333333333;filterpid=68.3333333333333;queryCoverage=89.17;gene_type=protein;truncated=1;pid=70.61;query=PF07_0052;rank=R1-1-A1;est_cov=0;Name=PKH_142110;improved=1;replaced_genes=PKH_142110
Pk_strainH_chr14	pfal_pkno_70_hybrid	mRNA	941784	943318	.	-	.	ID=rna_PF07_0052-R1-1-A1;truncated=1;Parent=PF07_0052-R1-1-A1
Pk_strainH_chr14	pfal_pkno_70_hybrid	CDS	941784	941816	.	-	.	ID=cds_PF07_0052-R1-1-A1-1;truncated=1;Parent=rna_PF07_0052-R1-1-A1
Pk_strainH_chr14	pfal_pkno_70_hybrid	CDS	942205	942795	.	-	.	ID=cds_PF07_0052-R1-1-A1-2;truncated=1;Parent=rna_PF07_0052-R1-1-A1
Pk_strainH_chr14	pfal_pkno_70_hybrid	CDS	943301	943318	.	-	.	ID=cds_PF07_0052-R1-1-A1-3;truncated=1;Parent=rna_PF07_0052-R1-1-A1
Pk_strainH_chr14	pfal_pkno_70_hybrid	gene	979905	981053	80.6265	-	.	ID=MAL7P1.69-R1-1-A1;clustalpid=69.53125;filterpid=69.53125;queryCoverage=95.31;gene_type=protein;pid=69.17;query=MAL7P1.69;rank=R1-1-A1;est_cov=0;Name=PKH_142170;improved=1;replaced_genes=PKH_142170
Pk_strainH_chr14	pfal_pkno_70_hybrid	mRNA	979905	981053	.	-	.	ID=rna_MAL7P1.69-R1-1-A1;Parent=MAL7P1.69-R1-1-A1
Pk_strainH_chr14	pfal_pkno_70_hybrid	CDS	979905	979982	.	-	.	ID=cds_MAL7P1.69-R1-1-A1-1;Parent=rna_MAL7P1.69-R1-1-A1
Pk_strainH_chr14	pfal_pkno_70_hybrid	CDS	980158	980704	.	-	.	ID=cds_MAL7P1.69-R1-1-A1-2;Parent=rna_MAL7P1.69-R1-1-A1
Pk_strainH_chr14	pfal_pkno_70_hybrid	CDS	980947	981053	.	-	.	ID=cds_MAL7P1.69-R1-1-A1-3;Parent=rna_MAL7P1.69-R1-1-A1
Pk_strainH_chr05	pfal_pkno_70_hybrid	gene	757005	757931	56.1736	-	.	ID=MAL8P1.81-R1-1-A1;clustalpid=61.0526315789474;filterpid=61.0526315789474;queryCoverage=100.00;gene_type=protein;pid=62.44;query=MAL8P1.81;rank=R1-1-A1;est_cov=0;Name=PKH_051640;improved=1;replaced_genes=PKH_051640
Pk_strainH_chr05	pfal_pkno_70_hybrid	mRNA	757005	757931	.	-	.	ID=rna_MAL8P1.81-R1-1-A1;Parent=MAL8P1.81-R1-1-A1
Pk_strainH_chr05	pfal_pkno_70_hybrid	CDS	757005	757029	.	-	.	ID=cds_MAL8P1.81-R1-1-A1-1;Parent=rna_MAL8P1.81-R1-1-A1
Pk_strainH_chr05	pfal_pkno_70_hybrid	CDS	757122	757170	.	-	.	ID=cds_MAL8P1.81-R1-1-A1-2;Parent=rna_MAL8P1.81-R1-1-A1
Pk_strainH_chr05	pfal_pkno_70_hybrid	CDS	757301	757469	.	-	.	ID=cds_MAL8P1.81-R1-1-A1-3;Parent=rna_MAL8P1.81-R1-1-A1
Pk_strainH_chr05	pfal_pkno_70_hybrid	CDS	757608	757931	.	-	.	ID=cds_MAL8P1.81-R1-1-A1-4;Parent=rna_MAL8P1.81-R1-1-A1
Pk_strainH_chr06	pfal_pkno_70_hybrid	gene	144905	152332	396.809	-	.	ID=PF10_0188-R1-1-A1;clustalpid=67.1451355661882;filterpid=67.1451355661882;queryCoverage=100.00;gene_type=protein;pid=68.43;query=PF10_0188;rank=R1-1-A1;est_cov=0;Name=PKH_060350;improved=1;replaced_genes=PKH_060350
Pk_strainH_chr06	pfal_pkno_70_hybrid	mRNA	144905	152332	.	-	.	ID=rna_PF10_0188-R1-1-A1;Parent=PF10_0188-R1-1-A1
Pk_strainH_chr06	pfal_pkno_70_hybrid	CDS	144905	145063	.	-	.	ID=cds_PF10_0188-R1-1-A1-1;Parent=rna_PF10_0188-R1-1-A1
Pk_strainH_chr06	pfal_pkno_70_hybrid	CDS	145171	145306	.	-	.	ID=cds_PF10_0188-R1-1-A1-2;Parent=rna_PF10_0188-R1-1-A1
Pk_strainH_chr06	pfal_pkno_70_hybrid	CDS	145429	145591	.	-	.	ID=cds_PF10_0188-R1-1-A1-3;Parent=rna_PF10_0188-R1-1-A1
Pk_strainH_chr06	pfal_pkno_70_hybrid	CDS	145738	145912	.	-	.	ID=cds_PF10_0188-R1-1-A1-4;Parent=rna_PF10_0188-R1-1-A1
Pk_strainH_chr06	pfal_pkno_70_hybrid	CDS	146129	146266	.	-	.	ID=cds_PF10_0188-R1-1-A1-5;Parent=rna_PF10_0188-R1-1-A1
Pk_strainH_chr06	pfal_pkno_70_hybrid	CDS	146392	146555	.	-	.	ID=cds_PF10_0188-R1-1-A1-6;Parent=rna_PF10_0188-R1-1-A1
Pk_strainH_chr06	pfal_pkno_70_hybrid	CDS	146720	146966	.	-	.	ID=cds_PF10_0188-R1-1-A1-7;Parent=rna_PF10_0188-R1-1-A1
Pk_strainH_chr06	pfal_pkno_70_hybrid	CDS	147098	147178	.	-	.	ID=cds_PF10_0188-R1-1-A1-8;Parent=rna_PF10_0188-R1-1-A1
Pk_strainH_chr06	pfal_pkno_70_hybrid	CDS	147357	147432	.	-	.	ID=cds_PF10_0188-R1-1-A1-9;Parent=rna_PF10_0188-R1-1-A1
Pk_strainH_chr06	pfal_pkno_70_hybrid	CDS	147579	147697	.	-	.	ID=cds_PF10_0188-R1-1-A1-10;Parent=rna_PF10_0188-R1-1-A1
Pk_strainH_chr06	pfal_pkno_70_hybrid	CDS	147808	147872	.	-	.	ID=cds_PF10_0188-R1-1-A1-11;Parent=rna_PF10_0188-R1-1-A1
Pk_strainH_chr06	pfal_pkno_70_hybrid	CDS	147995	148201	.	-	.	ID=cds_PF10_0188-R1-1-A1-12;Parent=rna_PF10_0188-R1-1-A1
Pk_strainH_chr06	pfal_pkno_70_hybrid	CDS	148389	148509	.	-	.	ID=cds_PF10_0188-R1-1-A1-13;Parent=rna_PF10_0188-R1-1-A1
Pk_strainH_chr06	pfal_pkno_70_hybrid	CDS	148661	148904	.	-	.	ID=cds_PF10_0188-R1-1-A1-14;Parent=rna_PF10_0188-R1-1-A1
Pk_strainH_chr06	pfal_pkno_70_hybrid	CDS	149021	149146	.	-	.	ID=cds_PF10_0188-R1-1-A1-15;Parent=rna_PF10_0188-R1-1-A1
Pk_strainH_chr06	pfal_pkno_70_hybrid	CDS	149354	149676	.	-	.	ID=cds_PF10_0188-R1-1-A1-16;Parent=rna_PF10_0188-R1-1-A1
Pk_strainH_chr06	pfal_pkno_70_hybrid	CDS	149810	150011	.	-	.	ID=cds_PF10_0188-R1-1-A1-17;Parent=rna_PF10_0188-R1-1-A1
Pk_strainH_chr06	pfal_pkno_70_hybrid	CDS	150241	150348	.	-	.	ID=cds_PF10_0188-R1-1-A1-18;Parent=rna_PF10_0188-R1-1-A1
Pk_strainH_chr06	pfal_pkno_70_hybrid	CDS	150468	150783	.	-	.	ID=cds_PF10_0188-R1-1-A1-19;Parent=rna_PF10_0188-R1-1-A1
Pk_strainH_chr06	pfal_pkno_70_hybrid	CDS	150909	150990	.	-	.	ID=cds_PF10_0188-R1-1-A1-20;Parent=rna_PF10_0188-R1-1-A1
Pk_strainH_chr06	pfal_pkno_70_hybrid	CDS	151134	151298	.	-	.	ID=cds_PF10_0188-R1-1-A1-21;Parent=rna_PF10_0188-R1-1-A1
Pk_strainH_chr06	pfal_pkno_70_hybrid	CDS	151534	151637	.	-	.	ID=cds_PF10_0188-R1-1-A1-22;Parent=rna_PF10_0188-R1-1-A1
Pk_strainH_chr06	pfal_pkno_70_hybrid	CDS	151805	151931	.	-	.	ID=cds_PF10_0188-R1-1-A1-23;Parent=rna_PF10_0188-R1-1-A1
Pk_strainH_chr06	pfal_pkno_70_hybrid	CDS	152252	152332	.	-	.	ID=cds_PF10_0188-R1-1-A1-24;Parent=rna_PF10_0188-R1-1-A1
Pk_strainH_chr14	pfal_pkno_70_hybrid	gene	838017	838238	26.5	+	.	ID=PF13_0112-R1-1-A1;clustalpid=71.6216216216216;filterpid=71.6216216216216;queryCoverage=100.00;gene_type=protein;pid=70.89;query=PF13_0112;rank=R1-1-A1;est_cov=0;Name=PKH_141870;improved=1;replaced_genes=PKH_141870
Pk_strainH_chr14	pfal_pkno_70_hybrid	mRNA	838017	838238	.	+	.	ID=rna_PF13_0112-R1-1-A1;Parent=PF13_0112-R1-1-A1
Pk_strainH_chr14	pfal_pkno_70_hybrid	CDS	838017	838238	.	+	.	ID=cds_PF13_0112-R1-1-A1-1;Parent=rna_PF13_0112-R1-1-A1
Pk_strainH_chr08	pfal_pkno_70_hybrid	gene	954756	955881	52.9926	-	.	ID=PFC0886w-R1-1-A1;clustalpid=80;filterpid=80;queryCoverage=100.00;gene_type=protein;pid=80.14;query=PFC0886w;rank=R1-1-A1;est_cov=0;Name=PKH_082100;improved=1;replaced_genes=PKH_082100
Pk_strainH_chr08	pfal_pkno_70_hybrid	mRNA	954756	955881	.	-	.	ID=rna_PFC0886w-R1-1-A1;Parent=PFC0886w-R1-1-A1
Pk_strainH_chr08	pfal_pkno_70_hybrid	CDS	954756	954849	.	-	.	ID=cds_PFC0886w-R1-1-A1-1;Parent=rna_PFC0886w-R1-1-A1
Pk_strainH_chr08	pfal_pkno_70_hybrid	CDS	954975	955114	.	-	.	ID=cds_PFC0886w-R1-1-A1-2;Parent=rna_PFC0886w-R1-1-A1
Pk_strainH_chr08	pfal_pkno_70_hybrid	CDS	955326	955388	.	-	.	ID=cds_PFC0886w-R1-1-A1-3;Parent=rna_PFC0886w-R1-1-A1
Pk_strainH_chr08	pfal_pkno_70_hybrid	CDS	955516	955624	.	-	.	ID=cds_PFC0886w-R1-1-A1-4;Parent=rna_PFC0886w-R1-1-A1
Pk_strainH_chr08	pfal_pkno_70_hybrid	CDS	955853	955881	.	-	.	ID=cds_PFC0886w-R1-1-A1-5;Parent=rna_PFC0886w-R1-1-A1
Pk_strainH_chr07	pfal_pkno_70_hybrid	gene	894248	896188	196.74	+	.	ID=PFI1110w-R1-1-A1;clustalpid=73.2965009208103;filterpid=73.2965009208103;queryCoverage=99.45;gene_type=protein;pid=72.86;query=PFI1110w;rank=R1-1-A1;est_cov=0;Name=PKH_071980;improved=1;replaced_genes=PKH_071980
Pk_strainH_chr07	pfal_pkno_70_hybrid	mRNA	894248	896188	.	+	.	ID=rna_PFI1110w-R1-1-A1;Parent=PFI1110w-R1-1-A1
Pk_strainH_chr07	pfal_pkno_70_hybrid	CDS	894248	894253	.	+	.	ID=cds_PFI1110w-R1-1-A1-1;Parent=rna_PFI1110w-R1-1-A1
Pk_strainH_chr07	pfal_pkno_70_hybrid	CDS	894326	895843	.	+	.	ID=cds_PFI1110w-R1-1-A1-2;Parent=rna_PFI1110w-R1-1-A1
Pk_strainH_chr07	pfal_pkno_70_hybrid	CDS	896093	896188	.	+	.	ID=cds_PFI1110w-R1-1-A1-3;Parent=rna_PFI1110w-R1-1-A1
Pk_strainH_chr13	pfal_pkno_70_hybrid	gene	1224188	1226250	117.083	-	.	ID=PF14_0227-R1-1-A1;clustalpid=88.4210526315789;filterpid=88.4210526315789;queryCoverage=100.00;gene_type=protein;pid=88.42;query=PF14_0227;rank=R1-1-A1;est_cov=0;Name=PKH_132550;improved=1;replaced_genes=PKH_132550
Pk_strainH_chr13	pfal_pkno_70_hybrid	mRNA	1224188	1226250	.	-	.	ID=rna_PF14_0227-R1-1-A1;Parent=PF14_0227-R1-1-A1
Pk_strainH_chr13	pfal_pkno_70_hybrid	CDS	1224188	1224222	.	-	.	ID=cds_PF14_0227-R1-1-A1-1;Parent=rna_PF14_0227-R1-1-A1
Pk_strainH_chr13	pfal_pkno_70_hybrid	CDS	1224337	1224400	.	-	.	ID=cds_PF14_0227-R1-1-A1-2;Parent=rna_PF14_0227-R1-1-A1
Pk_strainH_chr13	pfal_pkno_70_hybrid	CDS	1224509	1224571	.	-	.	ID=cds_PF14_0227-R1-1-A1-3;Parent=rna_PF14_0227-R1-1-A1
Pk_strainH_chr13	pfal_pkno_70_hybrid	CDS	1224740	1224845	.	-	.	ID=cds_PF14_0227-R1-1-A1-4;Parent=rna_PF14_0227-R1-1-A1
Pk_strainH_chr13	pfal_pkno_70_hybrid	CDS	1225046	1225110	.	-	.	ID=cds_PF14_0227-R1-1-A1-5;Parent=rna_PF14_0227-R1-1-A1
Pk_strainH_chr13	pfal_pkno_70_hybrid	CDS	1225241	1225312	.	-	.	ID=cds_PF14_0227-R1-1-A1-6;Parent=rna_PF14_0227-R1-1-A1
Pk_strainH_chr13	pfal_pkno_70_hybrid	CDS	1225458	1225514	.	-	.	ID=cds_PF14_0227-R1-1-A1-7;Parent=rna_PF14_0227-R1-1-A1
Pk_strainH_chr13	pfal_pkno_70_hybrid	CDS	1225636	1225924	.	-	.	ID=cds_PF14_0227-R1-1-A1-8;Parent=rna_PF14_0227-R1-1-A1
Pk_strainH_chr13	pfal_pkno_70_hybrid	CDS	1226147	1226250	.	-	.	ID=cds_PF14_0227-R1-1-A1-9;Parent=rna_PF14_0227-R1-1-A1
Pk_strainH_chr13	pfal_pkno_70_hybrid	gene	1203820	1204825	120.633	-	.	ID=PF14_0231-R1-1-A1;clustalpid=85.5123674911661;filterpid=85.5123674911661;queryCoverage=99.65;gene_type=protein;truncated=1;pid=85.56;query=PF14_0231;rank=R1-1-A1;est_cov=0;Name=PKH_132510;improved=1;replaced_genes=PKH_132510
Pk_strainH_chr13	pfal_pkno_70_hybrid	mRNA	1203820	1204825	.	-	.	ID=rna_PF14_0231-R1-1-A1;truncated=1;Parent=PF14_0231-R1-1-A1
Pk_strainH_chr13	pfal_pkno_70_hybrid	CDS	1203820	1204353	.	-	.	ID=cds_PF14_0231-R1-1-A1-1;truncated=1;Parent=rna_PF14_0231-R1-1-A1
Pk_strainH_chr13	pfal_pkno_70_hybrid	CDS	1204514	1204825	.	-	.	ID=cds_PF14_0231-R1-1-A1-2;truncated=1;Parent=rna_PF14_0231-R1-1-A1
Pk_strainH_chr13	pfal_pkno_70_hybrid	gene	1166374	1167426	48.662	+	.	ID=PF14_0243b-R1-1-A1;clustalpid=65.5405405405405;filterpid=65.5405405405405;queryCoverage=100.00;gene_type=protein;pid=65.77;query=PF14_0243b;rank=R1-1-A1;est_cov=0;Name=PKH_132400a;improved=1;replaced_genes=PKH_132400
Pk_strainH_chr13	pfal_pkno_70_hybrid	mRNA	1166374	1167426	.	+	.	ID=rna_PF14_0243b-R1-1-A1;Parent=PF14_0243b-R1-1-A1
Pk_strainH_chr13	pfal_pkno_70_hybrid	CDS	1166374	1166482	.	+	.	ID=cds_PF14_0243b-R1-1-A1-1;Parent=rna_PF14_0243b-R1-1-A1
Pk_strainH_chr13	pfal_pkno_70_hybrid	CDS	1166651	1166869	.	+	.	ID=cds_PF14_0243b-R1-1-A1-2;Parent=rna_PF14_0243b-R1-1-A1
Pk_strainH_chr13	pfal_pkno_70_hybrid	CDS	1167311	1167426	.	+	.	ID=cds_PF14_0243b-R1-1-A1-3;Parent=rna_PF14_0243b-R1-1-A1
Pk_strainH_chr13	pfal_pkno_70_hybrid	gene	1112726	1112914	19.5	+	.	ID=PF14_0255a-R1-1-A1;clustalpid=61.9047619047619;filterpid=61.9047619047619;queryCoverage=100.00;gene_type=protein;pid=60.61;query=PF14_0255a;rank=R1-1-A1;est_cov=0;Name=PKH_132275;improved=1
Pk_strainH_chr13	pfal_pkno_70_hybrid	mRNA	1112726	1112914	.	+	.	ID=rna_PF14_0255a-R1-1-A1;Parent=PF14_0255a-R1-1-A1
Pk_strainH_chr13	pfal_pkno_70_hybrid	CDS	1112726	1112914	.	+	.	ID=cds_PF14_0255a-R1-1-A1-1;Parent=rna_PF14_0255a-R1-1-A1
Pk_strainH_chr06	pfal_pkno_70_hybrid	gene	546678	549177	83.2419	+	.	ID=PF10_0273-R1-1-A1;clustalpid=72.962962962963;filterpid=72.962962962963;queryCoverage=97.41;gene_type=protein;pid=73.09;query=PF10_0273;rank=R1-1-A1;est_cov=0;Name=PKH_061220;improved=1;replaced_genes=PKH_061220
Pk_strainH_chr06	pfal_pkno_70_hybrid	mRNA	546678	549177	.	+	.	ID=rna_PF10_0273-R1-1-A1;Parent=PF10_0273-R1-1-A1
Pk_strainH_chr06	pfal_pkno_70_hybrid	CDS	546678	546731	.	+	.	ID=cds_PF10_0273-R1-1-A1-1;Parent=rna_PF10_0273-R1-1-A1
Pk_strainH_chr06	pfal_pkno_70_hybrid	CDS	547044	547134	.	+	.	ID=cds_PF10_0273-R1-1-A1-2;Parent=rna_PF10_0273-R1-1-A1
Pk_strainH_chr06	pfal_pkno_70_hybrid	CDS	547283	547354	.	+	.	ID=cds_PF10_0273-R1-1-A1-3;Parent=rna_PF10_0273-R1-1-A1
Pk_strainH_chr06	pfal_pkno_70_hybrid	CDS	547547	547606	.	+	.	ID=cds_PF10_0273-R1-1-A1-4;Parent=rna_PF10_0273-R1-1-A1
Pk_strainH_chr06	pfal_pkno_70_hybrid	CDS	547745	547805	.	+	.	ID=cds_PF10_0273-R1-1-A1-5;Parent=rna_PF10_0273-R1-1-A1
Pk_strainH_chr06	pfal_pkno_70_hybrid	CDS	547933	547978	.	+	.	ID=cds_PF10_0273-R1-1-A1-6;Parent=rna_PF10_0273-R1-1-A1
Pk_strainH_chr06	pfal_pkno_70_hybrid	CDS	548206	548396	.	+	.	ID=cds_PF10_0273-R1-1-A1-7;Parent=rna_PF10_0273-R1-1-A1
Pk_strainH_chr06	pfal_pkno_70_hybrid	CDS	548600	548672	.	+	.	ID=cds_PF10_0273-R1-1-A1-8;Parent=rna_PF10_0273-R1-1-A1
Pk_strainH_chr06	pfal_pkno_70_hybrid	CDS	548854	548919	.	+	.	ID=cds_PF10_0273-R1-1-A1-9;Parent=rna_PF10_0273-R1-1-A1
Pk_strainH_chr06	pfal_pkno_70_hybrid	CDS	549103	549177	.	+	.	ID=cds_PF10_0273-R1-1-A1-10;Parent=rna_PF10_0273-R1-1-A1
Pk_strainH_chr07	pfal_pkno_70_hybrid	gene	1271914	1272207	37	-	.	ID=PFI1460ca-R1-1-A1;clustalpid=75.5102040816327;filterpid=75.5102040816327;queryCoverage=100.00;gene_type=protein;pid=73.53;query=PFI1460ca;rank=R1-1-A1;est_cov=0;Name=PKH_072790a;improved=1;replaced_genes=PKH_072790
Pk_strainH_chr07	pfal_pkno_70_hybrid	mRNA	1271914	1272207	.	-	.	ID=rna_PFI1460ca-R1-1-A1;Parent=PFI1460ca-R1-1-A1
Pk_strainH_chr07	pfal_pkno_70_hybrid	CDS	1271914	1272207	.	-	.	ID=cds_PFI1460ca-R1-1-A1-1;Parent=rna_PFI1460ca-R1-1-A1
Pk_strainH_chr09	pfal_pkno_70_hybrid	gene	1336175	1336261	11	+	.	ID=PF11_0340-R1-1-A1;clustalpid=75.8620689655172;filterpid=75.8620689655172;queryCoverage=100.00;gene_type=protein;pid=75.86;query=PF11_0340;rank=R1-1-A1;est_cov=0;Name=PKH_093075;improved=1
Pk_strainH_chr09	pfal_pkno_70_hybrid	mRNA	1336175	1336261	.	+	.	ID=rna_PF11_0340-R1-1-A1;Parent=PF11_0340-R1-1-A1
Pk_strainH_chr09	pfal_pkno_70_hybrid	CDS	1336175	1336261	.	+	.	ID=cds_PF11_0340-R1-1-A1-1;Parent=rna_PF11_0340-R1-1-A1
Pk_strainH_chr08	pfal_pkno_70_hybrid	gene	724052	724652	22.8542	+	.	ID=PFL1526c-R1-1-A1;clustalpid=67.1641791044776;filterpid=67.1641791044776;queryCoverage=100.00;gene_type=protein;pid=66.67;query=PFL1526c;rank=R1-1-A1;est_cov=0;Name=PKH_081605;improved=1
Pk_strainH_chr08	pfal_pkno_70_hybrid	mRNA	724052	724652	.	+	.	ID=rna_PFL1526c-R1-1-A1;Parent=PFL1526c-R1-1-A1
Pk_strainH_chr08	pfal_pkno_70_hybrid	CDS	724052	724185	.	+	.	ID=cds_PFL1526c-R1-1-A1-1;Parent=rna_PFL1526c-R1-1-A1
Pk_strainH_chr08	pfal_pkno_70_hybrid	CDS	724586	724652	.	+	.	ID=cds_PFL1526c-R1-1-A1-2;Parent=rna_PFL1526c-R1-1-A1
Pk_strainH_chr12	pfal_pkno_70_hybrid	gene	768528	770181	103.025	-	.	ID=MAL13P1.179-R1-1-A1;clustalpid=64.7342995169082;filterpid=64.7342995169082;queryCoverage=100.00;gene_type=protein;pid=65.68;query=MAL13P1.179;rank=R1-1-A1;est_cov=0;Name=PKH_121760;improved=1;replaced_genes=PKH_121760
Pk_strainH_chr12	pfal_pkno_70_hybrid	mRNA	768528	770181	.	-	.	ID=rna_MAL13P1.179-R1-1-A1;Parent=MAL13P1.179-R1-1-A1
Pk_strainH_chr12	pfal_pkno_70_hybrid	CDS	768528	768641	.	-	.	ID=cds_MAL13P1.179-R1-1-A1-1;Parent=rna_MAL13P1.179-R1-1-A1
Pk_strainH_chr12	pfal_pkno_70_hybrid	CDS	768819	769543	.	-	.	ID=cds_MAL13P1.179-R1-1-A1-2;Parent=rna_MAL13P1.179-R1-1-A1
Pk_strainH_chr12	pfal_pkno_70_hybrid	CDS	769779	770181	.	-	.	ID=cds_MAL13P1.179-R1-1-A1-3;Parent=rna_MAL13P1.179-R1-1-A1
Pk_strainH_chr09	pfal_pkno_70_hybrid	gene	1566499	1567156	49.3895	-	.	ID=PF11_0386-R1-1-A1;clustalpid=67.0520231213873;filterpid=67.0520231213873;queryCoverage=98.84;gene_type=protein;pid=67.96;query=PF11_0386;rank=R1-1-A1;est_cov=0;Name=PKH_093530;improved=1;replaced_genes=PKH_093530
Pk_strainH_chr09	pfal_pkno_70_hybrid	mRNA	1566499	1567156	.	-	.	ID=rna_PF11_0386-R1-1-A1;Parent=PF11_0386-R1-1-A1
Pk_strainH_chr09	pfal_pkno_70_hybrid	CDS	1566499	1566599	.	-	.	ID=cds_PF11_0386-R1-1-A1-1;Parent=rna_PF11_0386-R1-1-A1
Pk_strainH_chr09	pfal_pkno_70_hybrid	CDS	1566748	1567156	.	-	.	ID=cds_PF11_0386-R1-1-A1-2;Parent=rna_PF11_0386-R1-1-A1
Pk_strainH_chr06	pfal_pkno_70_hybrid	gene	1002579	1002958	22.2614	+	.	ID=PF10_0373a-R1-1-A1;clustalpid=81.0344827586207;filterpid=81.0344827586207;queryCoverage=100.00;gene_type=protein;pid=80.33;query=PF10_0373a;rank=R1-1-A1;est_cov=0;Name=PKH_062245;improved=1
Pk_strainH_chr06	pfal_pkno_70_hybrid	mRNA	1002579	1002958	.	+	.	ID=rna_PF10_0373a-R1-1-A1;Parent=PF10_0373a-R1-1-A1
Pk_strainH_chr06	pfal_pkno_70_hybrid	CDS	1002579	1002642	.	+	.	ID=cds_PF10_0373a-R1-1-A1-1;Parent=rna_PF10_0373a-R1-1-A1
Pk_strainH_chr06	pfal_pkno_70_hybrid	CDS	1002849	1002958	.	+	.	ID=cds_PF10_0373a-R1-1-A1-2;Parent=rna_PF10_0373a-R1-1-A1
Pk_strainH_chr12	pfal_pkno_70_hybrid	gene	2830240	2830884	83.47	+	.	ID=PF14_0390-R14-14-A1;clustalpid=67.3913043478261;filterpid=67.3913043478261;queryCoverage=94.71;gene_type=protein;pid=70.20;query=PF14_0390;rank=R14-14-A1;est_cov=0;Name=PKH_126520;improved=1;replaced_genes=PKH_126520
Pk_strainH_chr12	pfal_pkno_70_hybrid	mRNA	2830240	2830884	.	+	.	ID=rna_PF14_0390-R14-14-A1;Parent=PF14_0390-R14-14-A1
Pk_strainH_chr12	pfal_pkno_70_hybrid	CDS	2830240	2830884	.	+	.	ID=cds_PF14_0390-R14-14-A1-1;Parent=rna_PF14_0390-R14-14-A1
Pk_strainH_chr12	pfal_pkno_70_hybrid	gene	2805370	2807396	140.156	+	.	ID=PF14_0394-R1-1-A1;clustalpid=67.5456389452333;filterpid=67.5456389452333;queryCoverage=97.94;gene_type=protein;pid=68.04;query=PF14_0394;rank=R1-1-A1;est_cov=0;Name=PKH_126480;improved=1;replaced_genes=PKH_126480
Pk_strainH_chr12	pfal_pkno_70_hybrid	mRNA	2805370	2807396	.	+	.	ID=rna_PF14_0394-R1-1-A1;Parent=PF14_0394-R1-1-A1
Pk_strainH_chr12	pfal_pkno_70_hybrid	CDS	2805370	2805524	.	+	.	ID=cds_PF14_0394-R1-1-A1-1;Parent=rna_PF14_0394-R1-1-A1
Pk_strainH_chr12	pfal_pkno_70_hybrid	CDS	2805744	2806803	.	+	.	ID=cds_PF14_0394-R1-1-A1-2;Parent=rna_PF14_0394-R1-1-A1
Pk_strainH_chr12	pfal_pkno_70_hybrid	CDS	2807039	2807172	.	+	.	ID=cds_PF14_0394-R1-1-A1-3;Parent=rna_PF14_0394-R1-1-A1
Pk_strainH_chr12	pfal_pkno_70_hybrid	CDS	2807321	2807396	.	+	.	ID=cds_PF14_0394-R1-1-A1-4;Parent=rna_PF14_0394-R1-1-A1
Pk_strainH_chr09	pfal_pkno_70_hybrid	gene	1919450	1920844	95.8725	-	.	ID=PF11_0461-R1-1-A1;clustalpid=95.6521739130435;filterpid=95.6521739130435;queryCoverage=100.00;gene_type=protein;pid=95.65;query=PF11_0461;rank=R1-1-A1;est_cov=0;Name=PKH_094250;improved=1;replaced_genes=PKH_094250
Pk_strainH_chr09	pfal_pkno_70_hybrid	mRNA	1919450	1920844	.	-	.	ID=rna_PF11_0461-R1-1-A1;Parent=PF11_0461-R1-1-A1
Pk_strainH_chr09	pfal_pkno_70_hybrid	CDS	1919450	1919947	.	-	.	ID=cds_PF11_0461-R1-1-A1-1;Parent=rna_PF11_0461-R1-1-A1
Pk_strainH_chr09	pfal_pkno_70_hybrid	CDS	1920246	1920311	.	-	.	ID=cds_PF11_0461-R1-1-A1-2;Parent=rna_PF11_0461-R1-1-A1
Pk_strainH_chr09	pfal_pkno_70_hybrid	CDS	1920453	1920493	.	-	.	ID=cds_PF11_0461-R1-1-A1-3;Parent=rna_PF11_0461-R1-1-A1
Pk_strainH_chr09	pfal_pkno_70_hybrid	CDS	1920829	1920844	.	-	.	ID=cds_PF11_0461-R1-1-A1-4;Parent=rna_PF11_0461-R1-1-A1
Pk_strainH_chr09	pfal_pkno_70_hybrid	gene	2003301	2005221	54.4443	+	.	ID=PF11_0479a-R1-1-A1;clustalpid=73.6842105263158;filterpid=73.6842105263158;queryCoverage=100.00;gene_type=protein;pid=73.85;query=PF11_0479a;rank=R1-1-A1;est_cov=0;Name=PKH_094430;improved=1;replaced_genes=PKH_094430
Pk_strainH_chr09	pfal_pkno_70_hybrid	mRNA	2003301	2005221	.	+	.	ID=rna_PF11_0479a-R1-1-A1;Parent=PF11_0479a-R1-1-A1
Pk_strainH_chr09	pfal_pkno_70_hybrid	CDS	2003301	2003325	.	+	.	ID=cds_PF11_0479a-R1-1-A1-1;Parent=rna_PF11_0479a-R1-1-A1
Pk_strainH_chr09	pfal_pkno_70_hybrid	CDS	2003707	2003762	.	+	.	ID=cds_PF11_0479a-R1-1-A1-2;Parent=rna_PF11_0479a-R1-1-A1
Pk_strainH_chr09	pfal_pkno_70_hybrid	CDS	2004024	2004105	.	+	.	ID=cds_PF11_0479a-R1-1-A1-3;Parent=rna_PF11_0479a-R1-1-A1
Pk_strainH_chr09	pfal_pkno_70_hybrid	CDS	2004280	2004322	.	+	.	ID=cds_PF11_0479a-R1-1-A1-4;Parent=rna_PF11_0479a-R1-1-A1
Pk_strainH_chr09	pfal_pkno_70_hybrid	CDS	2004482	2004601	.	+	.	ID=cds_PF11_0479a-R1-1-A1-5;Parent=rna_PF11_0479a-R1-1-A1
Pk_strainH_chr09	pfal_pkno_70_hybrid	CDS	2004767	2004903	.	+	.	ID=cds_PF11_0479a-R1-1-A1-6;Parent=rna_PF11_0479a-R1-1-A1
Pk_strainH_chr09	pfal_pkno_70_hybrid	CDS	2005115	2005221	.	+	.	ID=cds_PF11_0479a-R1-1-A1-7;Parent=rna_PF11_0479a-R1-1-A1
Pk_strainH_chr14	pfal_pkno_70_hybrid	gene	2901267	2903386	126.242	+	.	ID=PFL2255w-R1-1-A1;clustalpid=69.041095890411;filterpid=69.041095890411;queryCoverage=98.63;gene_type=protein;pid=69.11;query=PFL2255w;rank=R1-1-A1;est_cov=0;Name=PKH_146440;improved=1;replaced_genes=PKH_146440
Pk_strainH_chr14	pfal_pkno_70_hybrid	mRNA	2901267	2903386	.	+	.	ID=rna_PFL2255w-R1-1-A1;Parent=PFL2255w-R1-1-A1
Pk_strainH_chr14	pfal_pkno_70_hybrid	CDS	2901267	2901469	.	+	.	ID=cds_PFL2255w-R1-1-A1-1;Parent=rna_PFL2255w-R1-1-A1
Pk_strainH_chr14	pfal_pkno_70_hybrid	CDS	2901679	2901798	.	+	.	ID=cds_PFL2255w-R1-1-A1-2;Parent=rna_PFL2255w-R1-1-A1
Pk_strainH_chr14	pfal_pkno_70_hybrid	CDS	2902189	2902314	.	+	.	ID=cds_PFL2255w-R1-1-A1-3;Parent=rna_PFL2255w-R1-1-A1
Pk_strainH_chr14	pfal_pkno_70_hybrid	CDS	2902461	2902528	.	+	.	ID=cds_PFL2255w-R1-1-A1-4;Parent=rna_PFL2255w-R1-1-A1
Pk_strainH_chr14	pfal_pkno_70_hybrid	CDS	2902712	2903210	.	+	.	ID=cds_PFL2255w-R1-1-A1-5;Parent=rna_PFL2255w-R1-1-A1
Pk_strainH_chr14	pfal_pkno_70_hybrid	CDS	2903323	2903386	.	+	.	ID=cds_PFL2255w-R1-1-A1-6;Parent=rna_PFL2255w-R1-1-A1
Pk_strainH_chr12	pfal_pkno_70_hybrid	gene	2372400	2374924	66.2565	-	.	ID=PF14_0488-R1-1-A1;clustalpid=65.7587548638132;filterpid=65.7587548638132;queryCoverage=100.00;gene_type=protein;pid=66.79;query=PF14_0488;rank=R1-1-A1;est_cov=0;Name=PKH_125500;improved=1;replaced_genes=PKH_125500
Pk_strainH_chr12	pfal_pkno_70_hybrid	mRNA	2372400	2374924	.	-	.	ID=rna_PF14_0488-R1-1-A1;Parent=PF14_0488-R1-1-A1
Pk_strainH_chr12	pfal_pkno_70_hybrid	CDS	2372400	2372450	.	-	.	ID=cds_PF14_0488-R1-1-A1-1;Parent=rna_PF14_0488-R1-1-A1
Pk_strainH_chr12	pfal_pkno_70_hybrid	CDS	2372669	2372738	.	-	.	ID=cds_PF14_0488-R1-1-A1-2;Parent=rna_PF14_0488-R1-1-A1
Pk_strainH_chr12	pfal_pkno_70_hybrid	CDS	2372900	2372963	.	-	.	ID=cds_PF14_0488-R1-1-A1-3;Parent=rna_PF14_0488-R1-1-A1
Pk_strainH_chr12	pfal_pkno_70_hybrid	CDS	2373098	2373132	.	-	.	ID=cds_PF14_0488-R1-1-A1-4;Parent=rna_PF14_0488-R1-1-A1
Pk_strainH_chr12	pfal_pkno_70_hybrid	CDS	2373229	2373291	.	-	.	ID=cds_PF14_0488-R1-1-A1-5;Parent=rna_PF14_0488-R1-1-A1
Pk_strainH_chr12	pfal_pkno_70_hybrid	CDS	2373511	2373635	.	-	.	ID=cds_PF14_0488-R1-1-A1-6;Parent=rna_PF14_0488-R1-1-A1
Pk_strainH_chr12	pfal_pkno_70_hybrid	CDS	2373828	2373868	.	-	.	ID=cds_PF14_0488-R1-1-A1-7;Parent=rna_PF14_0488-R1-1-A1
Pk_strainH_chr12	pfal_pkno_70_hybrid	CDS	2374110	2374175	.	-	.	ID=cds_PF14_0488-R1-1-A1-8;Parent=rna_PF14_0488-R1-1-A1
Pk_strainH_chr12	pfal_pkno_70_hybrid	CDS	2374519	2374654	.	-	.	ID=cds_PF14_0488-R1-1-A1-9;Parent=rna_PF14_0488-R1-1-A1
Pk_strainH_chr12	pfal_pkno_70_hybrid	CDS	2374805	2374924	.	-	.	ID=cds_PF14_0488-R1-1-A1-10;Parent=rna_PF14_0488-R1-1-A1
Pk_strainH_chr12	pfal_pkno_70_hybrid	gene	2307961	2310352	97.5513	-	.	ID=PF14_0502-R1-1-A1;clustalpid=61.6071428571429;filterpid=61.6071428571429;queryCoverage=94.64;gene_type=protein;pid=62.99;query=PF14_0502;rank=R1-1-A1;est_cov=0;Name=PKH_125360;improved=1;replaced_genes=PKH_125360
Pk_strainH_chr12	pfal_pkno_70_hybrid	mRNA	2307961	2310352	.	-	.	ID=rna_PF14_0502-R1-1-A1;Parent=PF14_0502-R1-1-A1
Pk_strainH_chr12	pfal_pkno_70_hybrid	CDS	2307961	2308374	.	-	.	ID=cds_PF14_0502-R1-1-A1-1;Parent=rna_PF14_0502-R1-1-A1
Pk_strainH_chr12	pfal_pkno_70_hybrid	CDS	2308568	2308675	.	-	.	ID=cds_PF14_0502-R1-1-A1-2;Parent=rna_PF14_0502-R1-1-A1
Pk_strainH_chr12	pfal_pkno_70_hybrid	CDS	2308812	2308875	.	-	.	ID=cds_PF14_0502-R1-1-A1-3;Parent=rna_PF14_0502-R1-1-A1
Pk_strainH_chr12	pfal_pkno_70_hybrid	CDS	2309039	2309147	.	-	.	ID=cds_PF14_0502-R1-1-A1-4;Parent=rna_PF14_0502-R1-1-A1
Pk_strainH_chr12	pfal_pkno_70_hybrid	CDS	2309263	2309357	.	-	.	ID=cds_PF14_0502-R1-1-A1-5;Parent=rna_PF14_0502-R1-1-A1
Pk_strainH_chr12	pfal_pkno_70_hybrid	CDS	2309695	2309765	.	-	.	ID=cds_PF14_0502-R1-1-A1-6;Parent=rna_PF14_0502-R1-1-A1
Pk_strainH_chr12	pfal_pkno_70_hybrid	CDS	2309859	2309935	.	-	.	ID=cds_PF14_0502-R1-1-A1-7;Parent=rna_PF14_0502-R1-1-A1
Pk_strainH_chr12	pfal_pkno_70_hybrid	CDS	2310337	2310352	.	-	.	ID=cds_PF14_0502-R1-1-A1-8;Parent=rna_PF14_0502-R1-1-A1
Pk_strainH_chr12	pfal_pkno_70_hybrid	gene	2304873	2305559	74.842	+	.	ID=PF14_0504a-R1-1-A1;clustalpid=66.8122270742358;filterpid=66.8122270742358;queryCoverage=100.00;gene_type=protein;pid=65.82;query=PF14_0504a;rank=R1-1-A1;est_cov=0;Name=PKH_125340b;improved=1;replaced_genes=PKH_125340
Pk_strainH_chr12	pfal_pkno_70_hybrid	mRNA	2304873	2305559	.	+	.	ID=rna_PF14_0504a-R1-1-A1;Parent=PF14_0504a-R1-1-A1
Pk_strainH_chr12	pfal_pkno_70_hybrid	CDS	2304873	2305559	.	+	.	ID=cds_PF14_0504a-R1-1-A1-1;Parent=rna_PF14_0504a-R1-1-A1
Pk_strainH_chr12	pfal_pkno_70_hybrid	gene	2104477	2105680	45.05	-	.	ID=PF14_0542-R1-1-A1;clustalpid=70.0680272108844;filterpid=70.0680272108844;queryCoverage=92.52;gene_type=protein;truncated=1;pid=69.08;query=PF14_0542;rank=R1-1-A1;est_cov=0;Name=PKH_124920;improved=1;replaced_genes=PKH_124920
Pk_strainH_chr12	pfal_pkno_70_hybrid	mRNA	2104477	2105680	.	-	.	ID=rna_PF14_0542-R1-1-A1;truncated=1;Parent=PF14_0542-R1-1-A1
Pk_strainH_chr12	pfal_pkno_70_hybrid	CDS	2104477	2104539	.	-	.	ID=cds_PF14_0542-R1-1-A1-1;truncated=1;Parent=rna_PF14_0542-R1-1-A1
Pk_strainH_chr12	pfal_pkno_70_hybrid	CDS	2104639	2104694	.	-	.	ID=cds_PF14_0542-R1-1-A1-2;truncated=1;Parent=rna_PF14_0542-R1-1-A1
Pk_strainH_chr12	pfal_pkno_70_hybrid	CDS	2104813	2104911	.	-	.	ID=cds_PF14_0542-R1-1-A1-3;truncated=1;Parent=rna_PF14_0542-R1-1-A1
Pk_strainH_chr12	pfal_pkno_70_hybrid	CDS	2105058	2105160	.	-	.	ID=cds_PF14_0542-R1-1-A1-4;truncated=1;Parent=rna_PF14_0542-R1-1-A1
Pk_strainH_chr12	pfal_pkno_70_hybrid	CDS	2105594	2105680	.	-	.	ID=cds_PF14_0542-R1-1-A1-5;truncated=1;Parent=rna_PF14_0542-R1-1-A1
Pk_strainH_chr11	pfal_pkno_70_hybrid	gene	531776	534279	80.0261	+	.	ID=MAL13P1.290-R1-1-A1;clustalpid=68.3794466403162;filterpid=68.3794466403162;queryCoverage=97.22;gene_type=protein;pid=68.70;query=MAL13P1.290;rank=R1-1-A1;est_cov=0;Name=PKH_111160;improved=1;replaced_genes=PKH_111160
Pk_strainH_chr11	pfal_pkno_70_hybrid	mRNA	531776	534279	.	+	.	ID=rna_MAL13P1.290-R1-1-A1;Parent=MAL13P1.290-R1-1-A1
Pk_strainH_chr11	pfal_pkno_70_hybrid	CDS	531776	531783	.	+	.	ID=cds_MAL13P1.290-R1-1-A1-1;Parent=rna_MAL13P1.290-R1-1-A1
Pk_strainH_chr11	pfal_pkno_70_hybrid	CDS	532024	532126	.	+	.	ID=cds_MAL13P1.290-R1-1-A1-2;Parent=rna_MAL13P1.290-R1-1-A1
Pk_strainH_chr11	pfal_pkno_70_hybrid	CDS	532292	532360	.	+	.	ID=cds_MAL13P1.290-R1-1-A1-3;Parent=rna_MAL13P1.290-R1-1-A1
Pk_strainH_chr11	pfal_pkno_70_hybrid	CDS	532473	532546	.	+	.	ID=cds_MAL13P1.290-R1-1-A1-4;Parent=rna_MAL13P1.290-R1-1-A1
Pk_strainH_chr11	pfal_pkno_70_hybrid	CDS	532906	532981	.	+	.	ID=cds_MAL13P1.290-R1-1-A1-5;Parent=rna_MAL13P1.290-R1-1-A1
Pk_strainH_chr11	pfal_pkno_70_hybrid	CDS	533123	533161	.	+	.	ID=cds_MAL13P1.290-R1-1-A1-6;Parent=rna_MAL13P1.290-R1-1-A1
Pk_strainH_chr11	pfal_pkno_70_hybrid	CDS	533306	533393	.	+	.	ID=cds_MAL13P1.290-R1-1-A1-7;Parent=rna_MAL13P1.290-R1-1-A1
Pk_strainH_chr11	pfal_pkno_70_hybrid	CDS	533582	533626	.	+	.	ID=cds_MAL13P1.290-R1-1-A1-8;Parent=rna_MAL13P1.290-R1-1-A1
Pk_strainH_chr11	pfal_pkno_70_hybrid	CDS	533782	533847	.	+	.	ID=cds_MAL13P1.290-R1-1-A1-9;Parent=rna_MAL13P1.290-R1-1-A1
Pk_strainH_chr11	pfal_pkno_70_hybrid	CDS	534113	534279	.	+	.	ID=cds_MAL13P1.290-R1-1-A1-10;Parent=rna_MAL13P1.290-R1-1-A1
Pk_strainH_chr11	pfal_pkno_70_hybrid	gene	394466	397282	112.936	+	.	ID=MAL13P1.306-a-R1-1-A1;clustalpid=66.120218579235;filterpid=66.120218579235;queryCoverage=96.45;gene_type=protein;pid=66.05;query=MAL13P1.306-a;rank=R1-1-A1;est_cov=0;Name=PKH_110920;improved=1;replaced_genes=PKH_110920
Pk_strainH_chr11	pfal_pkno_70_hybrid	mRNA	394466	397282	.	+	.	ID=rna_MAL13P1.306-a-R1-1-A1;Parent=MAL13P1.306-a-R1-1-A1
Pk_strainH_chr11	pfal_pkno_70_hybrid	CDS	394466	394498	.	+	.	ID=cds_MAL13P1.306-a-R1-1-A1-1;Parent=rna_MAL13P1.306-a-R1-1-A1
Pk_strainH_chr11	pfal_pkno_70_hybrid	CDS	394645	394704	.	+	.	ID=cds_MAL13P1.306-a-R1-1-A1-2;Parent=rna_MAL13P1.306-a-R1-1-A1
Pk_strainH_chr11	pfal_pkno_70_hybrid	CDS	394830	394994	.	+	.	ID=cds_MAL13P1.306-a-R1-1-A1-3;Parent=rna_MAL13P1.306-a-R1-1-A1
Pk_strainH_chr11	pfal_pkno_70_hybrid	CDS	395247	395295	.	+	.	ID=cds_MAL13P1.306-a-R1-1-A1-4;Parent=rna_MAL13P1.306-a-R1-1-A1
Pk_strainH_chr11	pfal_pkno_70_hybrid	CDS	395471	395565	.	+	.	ID=cds_MAL13P1.306-a-R1-1-A1-5;Parent=rna_MAL13P1.306-a-R1-1-A1
Pk_strainH_chr11	pfal_pkno_70_hybrid	CDS	395667	395842	.	+	.	ID=cds_MAL13P1.306-a-R1-1-A1-6;Parent=rna_MAL13P1.306-a-R1-1-A1
Pk_strainH_chr11	pfal_pkno_70_hybrid	CDS	395944	396064	.	+	.	ID=cds_MAL13P1.306-a-R1-1-A1-7;Parent=rna_MAL13P1.306-a-R1-1-A1
Pk_strainH_chr11	pfal_pkno_70_hybrid	CDS	396194	396255	.	+	.	ID=cds_MAL13P1.306-a-R1-1-A1-8;Parent=rna_MAL13P1.306-a-R1-1-A1
Pk_strainH_chr11	pfal_pkno_70_hybrid	CDS	396418	396533	.	+	.	ID=cds_MAL13P1.306-a-R1-1-A1-9;Parent=rna_MAL13P1.306-a-R1-1-A1
Pk_strainH_chr11	pfal_pkno_70_hybrid	CDS	396750	396796	.	+	.	ID=cds_MAL13P1.306-a-R1-1-A1-10;Parent=rna_MAL13P1.306-a-R1-1-A1
Pk_strainH_chr11	pfal_pkno_70_hybrid	CDS	396927	396975	.	+	.	ID=cds_MAL13P1.306-a-R1-1-A1-11;Parent=rna_MAL13P1.306-a-R1-1-A1
Pk_strainH_chr11	pfal_pkno_70_hybrid	CDS	397197	397282	.	+	.	ID=cds_MAL13P1.306-a-R1-1-A1-12;Parent=rna_MAL13P1.306-a-R1-1-A1
Pk_strainH_chr12	pfal_pkno_70_hybrid	gene	1960606	1961058	57.2686	-	.	ID=PF14_0578-R1-1-A1;clustalpid=80.1324503311258;filterpid=80.1324503311258;queryCoverage=100.00;gene_type=protein;pid=80.79;query=PF14_0578;rank=R1-1-A1;est_cov=0;Name=PKH_124540;improved=1;replaced_genes=PKH_124540
Pk_strainH_chr12	pfal_pkno_70_hybrid	mRNA	1960606	1961058	.	-	.	ID=rna_PF14_0578-R1-1-A1;Parent=PF14_0578-R1-1-A1
Pk_strainH_chr12	pfal_pkno_70_hybrid	CDS	1960606	1961058	.	-	.	ID=cds_PF14_0578-R1-1-A1-1;Parent=rna_PF14_0578-R1-1-A1
Pk_strainH_chr12	pfal_pkno_70_hybrid	gene	1785465	1791269	278.353	+	.	ID=PF14_0607-R1-1-A1;clustalpid=63.5854341736695;filterpid=63.5854341736695;queryCoverage=91.32;gene_type=protein;pid=65.78;query=PF14_0607;rank=R1-1-A1;est_cov=0;Name=PKH_124170;improved=1;replaced_genes=PKH_124170
Pk_strainH_chr12	pfal_pkno_70_hybrid	mRNA	1785465	1791269	.	+	.	ID=rna_PF14_0607-R1-1-A1;Parent=PF14_0607-R1-1-A1
Pk_strainH_chr12	pfal_pkno_70_hybrid	CDS	1785465	1785497	.	+	.	ID=cds_PF14_0607-R1-1-A1-1;Parent=rna_PF14_0607-R1-1-A1
Pk_strainH_chr12	pfal_pkno_70_hybrid	CDS	1785888	1786332	.	+	.	ID=cds_PF14_0607-R1-1-A1-2;Parent=rna_PF14_0607-R1-1-A1
Pk_strainH_chr12	pfal_pkno_70_hybrid	CDS	1786411	1786626	.	+	.	ID=cds_PF14_0607-R1-1-A1-3;Parent=rna_PF14_0607-R1-1-A1
Pk_strainH_chr12	pfal_pkno_70_hybrid	CDS	1786699	1787288	.	+	.	ID=cds_PF14_0607-R1-1-A1-4;Parent=rna_PF14_0607-R1-1-A1
Pk_strainH_chr12	pfal_pkno_70_hybrid	CDS	1787455	1787561	.	+	.	ID=cds_PF14_0607-R1-1-A1-5;Parent=rna_PF14_0607-R1-1-A1
Pk_strainH_chr12	pfal_pkno_70_hybrid	CDS	1787809	1787991	.	+	.	ID=cds_PF14_0607-R1-1-A1-6;Parent=rna_PF14_0607-R1-1-A1
Pk_strainH_chr12	pfal_pkno_70_hybrid	CDS	1788201	1788368	.	+	.	ID=cds_PF14_0607-R1-1-A1-7;Parent=rna_PF14_0607-R1-1-A1
Pk_strainH_chr12	pfal_pkno_70_hybrid	CDS	1788536	1788629	.	+	.	ID=cds_PF14_0607-R1-1-A1-8;Parent=rna_PF14_0607-R1-1-A1
Pk_strainH_chr12	pfal_pkno_70_hybrid	CDS	1788783	1788911	.	+	.	ID=cds_PF14_0607-R1-1-A1-9;Parent=rna_PF14_0607-R1-1-A1
Pk_strainH_chr12	pfal_pkno_70_hybrid	CDS	1789057	1789173	.	+	.	ID=cds_PF14_0607-R1-1-A1-10;Parent=rna_PF14_0607-R1-1-A1
Pk_strainH_chr12	pfal_pkno_70_hybrid	CDS	1789381	1789590	.	+	.	ID=cds_PF14_0607-R1-1-A1-11;Parent=rna_PF14_0607-R1-1-A1
Pk_strainH_chr12	pfal_pkno_70_hybrid	CDS	1789696	1789764	.	+	.	ID=cds_PF14_0607-R1-1-A1-12;Parent=rna_PF14_0607-R1-1-A1
Pk_strainH_chr12	pfal_pkno_70_hybrid	CDS	1789946	1790155	.	+	.	ID=cds_PF14_0607-R1-1-A1-13;Parent=rna_PF14_0607-R1-1-A1
Pk_strainH_chr12	pfal_pkno_70_hybrid	CDS	1790415	1790534	.	+	.	ID=cds_PF14_0607-R1-1-A1-14;Parent=rna_PF14_0607-R1-1-A1
Pk_strainH_chr12	pfal_pkno_70_hybrid	CDS	1790702	1790785	.	+	.	ID=cds_PF14_0607-R1-1-A1-15;Parent=rna_PF14_0607-R1-1-A1
Pk_strainH_chr12	pfal_pkno_70_hybrid	CDS	1790922	1791062	.	+	.	ID=cds_PF14_0607-R1-1-A1-16;Parent=rna_PF14_0607-R1-1-A1
Pk_strainH_chr12	pfal_pkno_70_hybrid	CDS	1791252	1791269	.	+	.	ID=cds_PF14_0607-R1-1-A1-17;Parent=rna_PF14_0607-R1-1-A1
Pk_strainH_chr12	pfal_pkno_70_hybrid	gene	1770228	1771409	35.042	+	.	ID=PF14_0612-R1-1-A1;clustalpid=73.0769230769231;filterpid=73.0769230769231;queryCoverage=97.12;gene_type=protein;truncated=1;pid=74.04;query=PF14_0612;rank=R1-1-A1;est_cov=0;Name=PKH_124120;improved=1;replaced_genes=PKH_124120
Pk_strainH_chr12	pfal_pkno_70_hybrid	mRNA	1770228	1771409	.	+	.	ID=rna_PF14_0612-R1-1-A1;truncated=1;Parent=PF14_0612-R1-1-A1
Pk_strainH_chr12	pfal_pkno_70_hybrid	CDS	1770228	1770235	.	+	.	ID=cds_PF14_0612-R1-1-A1-1;truncated=1;Parent=rna_PF14_0612-R1-1-A1
Pk_strainH_chr12	pfal_pkno_70_hybrid	CDS	1770577	1770653	.	+	.	ID=cds_PF14_0612-R1-1-A1-2;truncated=1;Parent=rna_PF14_0612-R1-1-A1
Pk_strainH_chr12	pfal_pkno_70_hybrid	CDS	1770892	1770951	.	+	.	ID=cds_PF14_0612-R1-1-A1-3;truncated=1;Parent=rna_PF14_0612-R1-1-A1
Pk_strainH_chr12	pfal_pkno_70_hybrid	CDS	1771094	1771218	.	+	.	ID=cds_PF14_0612-R1-1-A1-4;truncated=1;Parent=rna_PF14_0612-R1-1-A1
Pk_strainH_chr12	pfal_pkno_70_hybrid	CDS	1771377	1771409	.	+	.	ID=cds_PF14_0612-R1-1-A1-5;truncated=1;Parent=rna_PF14_0612-R1-1-A1
Pk_strainH_chr11	pfal_pkno_70_hybrid	gene	226410	227957	96	-	.	ID=MAL13P1.330-R1-1-A1;clustalpid=63.5820895522388;filterpid=63.5820895522388;queryCoverage=100.00;gene_type=protein;pid=64.74;query=MAL13P1.330;rank=R1-1-A1;est_cov=0;Name=PKH_110490;improved=1;replaced_genes=PKH_110490
Pk_strainH_chr11	pfal_pkno_70_hybrid	mRNA	226410	227957	.	-	.	ID=rna_MAL13P1.330-R1-1-A1;Parent=MAL13P1.330-R1-1-A1
Pk_strainH_chr11	pfal_pkno_70_hybrid	CDS	226410	226635	.	-	.	ID=cds_MAL13P1.330-R1-1-A1-1;Parent=rna_MAL13P1.330-R1-1-A1
Pk_strainH_chr11	pfal_pkno_70_hybrid	CDS	226843	226946	.	-	.	ID=cds_MAL13P1.330-R1-1-A1-2;Parent=rna_MAL13P1.330-R1-1-A1
Pk_strainH_chr11	pfal_pkno_70_hybrid	CDS	227084	227722	.	-	.	ID=cds_MAL13P1.330-R1-1-A1-3;Parent=rna_MAL13P1.330-R1-1-A1
Pk_strainH_chr11	pfal_pkno_70_hybrid	CDS	227937	227957	.	-	.	ID=cds_MAL13P1.330-R1-1-A1-4;Parent=rna_MAL13P1.330-R1-1-A1
Pk_strainH_chr11	pfal_pkno_70_hybrid	gene	219938	220520	54.0766	-	.	ID=MAL13P1.331-R1-1-A1;clustalpid=88.28125;filterpid=88.28125;queryCoverage=100.00;gene_type=protein;pid=88.37;query=MAL13P1.331;rank=R1-1-A1;est_cov=0;Name=PKH_110460;improved=1;replaced_genes=PKH_110460
Pk_strainH_chr11	pfal_pkno_70_hybrid	mRNA	219938	220520	.	-	.	ID=rna_MAL13P1.331-R1-1-A1;Parent=MAL13P1.331-R1-1-A1
Pk_strainH_chr11	pfal_pkno_70_hybrid	CDS	219938	220213	.	-	.	ID=cds_MAL13P1.331-R1-1-A1-1;Parent=rna_MAL13P1.331-R1-1-A1
Pk_strainH_chr11	pfal_pkno_70_hybrid	CDS	220413	220520	.	-	.	ID=cds_MAL13P1.331-R1-1-A1-2;Parent=rna_MAL13P1.331-R1-1-A1
Pk_strainH_chr12	pfal_pkno_70_hybrid	gene	1641793	1643233	66.5481	-	.	ID=PF14_0635-R1-1-A1;clustalpid=85;filterpid=85;queryCoverage=100.00;gene_type=protein;pid=85.08;query=PF14_0635;rank=R1-1-A1;est_cov=0;Name=PKH_123900;improved=1;replaced_genes=PKH_123900
Pk_strainH_chr12	pfal_pkno_70_hybrid	mRNA	1641793	1643233	.	-	.	ID=rna_PF14_0635-R1-1-A1;Parent=PF14_0635-R1-1-A1
Pk_strainH_chr12	pfal_pkno_70_hybrid	CDS	1641793	1641831	.	-	.	ID=cds_PF14_0635-R1-1-A1-1;Parent=rna_PF14_0635-R1-1-A1
Pk_strainH_chr12	pfal_pkno_70_hybrid	CDS	1642026	1642178	.	-	.	ID=cds_PF14_0635-R1-1-A1-2;Parent=rna_PF14_0635-R1-1-A1
Pk_strainH_chr12	pfal_pkno_70_hybrid	CDS	1642354	1642509	.	-	.	ID=cds_PF14_0635-R1-1-A1-3;Parent=rna_PF14_0635-R1-1-A1
Pk_strainH_chr12	pfal_pkno_70_hybrid	CDS	1642677	1642725	.	-	.	ID=cds_PF14_0635-R1-1-A1-4;Parent=rna_PF14_0635-R1-1-A1
Pk_strainH_chr12	pfal_pkno_70_hybrid	CDS	1642904	1642990	.	-	.	ID=cds_PF14_0635-R1-1-A1-5;Parent=rna_PF14_0635-R1-1-A1
Pk_strainH_chr12	pfal_pkno_70_hybrid	CDS	1643178	1643233	.	-	.	ID=cds_PF14_0635-R1-1-A1-6;Parent=rna_PF14_0635-R1-1-A1
Pk_strainH_chr12	pfal_pkno_70_hybrid	gene	1474460	1475507	34.7273	+	.	ID=PF14_0667a-R1-1-A1;clustalpid=69.6428571428571;filterpid=69.6428571428571;queryCoverage=100.00;gene_type=protein;pid=69.64;query=PF14_0667a;rank=R1-1-A1;est_cov=0;Name=PKH_123525;improved=1
Pk_strainH_chr12	pfal_pkno_70_hybrid	mRNA	1474460	1475507	.	+	.	ID=rna_PF14_0667a-R1-1-A1;Parent=PF14_0667a-R1-1-A1
Pk_strainH_chr12	pfal_pkno_70_hybrid	CDS	1474460	1474547	.	+	.	ID=cds_PF14_0667a-R1-1-A1-1;Parent=rna_PF14_0667a-R1-1-A1
Pk_strainH_chr12	pfal_pkno_70_hybrid	CDS	1474933	1475063	.	+	.	ID=cds_PF14_0667a-R1-1-A1-2;Parent=rna_PF14_0667a-R1-1-A1
Pk_strainH_chr12	pfal_pkno_70_hybrid	CDS	1475220	1475282	.	+	.	ID=cds_PF14_0667a-R1-1-A1-3;Parent=rna_PF14_0667a-R1-1-A1
Pk_strainH_chr12	pfal_pkno_70_hybrid	CDS	1475454	1475507	.	+	.	ID=cds_PF14_0667a-R1-1-A1-4;Parent=rna_PF14_0667a-R1-1-A1
Pk_strainH_chr13	pfal_pkno_70_hybrid	gene	2145971	2148657	.	+	.	ID=PF14_0021_Pk_strainH_chr13_2145427_2150335.forward.global.1_proc;clustalpid=67.20;filterpid=67.20;pseudogene=0;gene_type=protein;AlignmentGaps=0;queryCoverage=99.06;bitscore=523.61;truncated=0;query=PF14_0021;alignmentLen=422;queryLen=426;repaired=1;Name=PKH_134510;improved=1;replaced_genes=PKH_134510
Pk_strainH_chr13	pfal_pkno_70_hybrid	mRNA	2145971	2148657	.	+	.	ID=rna_PF14_0021_Pk_strainH_chr13_2145427_2150335.forward.global.1_proc;truncated=0;pseudogene=0;Name=rna_PF14_0021_Pk_strainH_chr13_2145427_2150335.forward.global.1;Parent=PF14_0021_Pk_strainH_chr13_2145427_2150335.forward.global.1_proc
Pk_strainH_chr13	pfal_pkno_70_hybrid	CDS	2145971	2146163	.	+	.	ID=cds_PF14_0021_Pk_strainH_chr13_2145427_2150335.forward.global.1_proc-1;truncated=0;pseudogene=0;Parent=rna_PF14_0021_Pk_strainH_chr13_2145427_2150335.forward.global.1_proc
Pk_strainH_chr13	pfal_pkno_70_hybrid	CDS	2146303	2146400	.	+	.	ID=cds_PF14_0021_Pk_strainH_chr13_2145427_2150335.forward.global.1_proc-2;truncated=0;pseudogene=0;Parent=rna_PF14_0021_Pk_strainH_chr13_2145427_2150335.forward.global.1_proc
Pk_strainH_chr13	pfal_pkno_70_hybrid	CDS	2146552	2146876	.	+	.	ID=cds_PF14_0021_Pk_strainH_chr13_2145427_2150335.forward.global.1_proc-3;truncated=0;pseudogene=0;Parent=rna_PF14_0021_Pk_strainH_chr13_2145427_2150335.forward.global.1_proc
Pk_strainH_chr13	pfal_pkno_70_hybrid	CDS	2147063	2147202	.	+	.	ID=cds_PF14_0021_Pk_strainH_chr13_2145427_2150335.forward.global.1_proc-4;truncated=0;pseudogene=0;Parent=rna_PF14_0021_Pk_strainH_chr13_2145427_2150335.forward.global.1_proc
Pk_strainH_chr13	pfal_pkno_70_hybrid	CDS	2147408	2147557	.	+	.	ID=cds_PF14_0021_Pk_strainH_chr13_2145427_2150335.forward.global.1_proc-5;truncated=0;pseudogene=0;Parent=rna_PF14_0021_Pk_strainH_chr13_2145427_2150335.forward.global.1_proc
Pk_strainH_chr13	pfal_pkno_70_hybrid	CDS	2147660	2147738	.	+	.	ID=cds_PF14_0021_Pk_strainH_chr13_2145427_2150335.forward.global.1_proc-6;truncated=0;pseudogene=0;Parent=rna_PF14_0021_Pk_strainH_chr13_2145427_2150335.forward.global.1_proc
Pk_strainH_chr13	pfal_pkno_70_hybrid	CDS	2147867	2148017	.	+	.	ID=cds_PF14_0021_Pk_strainH_chr13_2145427_2150335.forward.global.1_proc-7;truncated=0;pseudogene=0;Parent=rna_PF14_0021_Pk_strainH_chr13_2145427_2150335.forward.global.1_proc
Pk_strainH_chr13	pfal_pkno_70_hybrid	CDS	2148232	2148277	.	+	.	ID=cds_PF14_0021_Pk_strainH_chr13_2145427_2150335.forward.global.1_proc-8;truncated=0;pseudogene=0;Parent=rna_PF14_0021_Pk_strainH_chr13_2145427_2150335.forward.global.1_proc
Pk_strainH_chr13	pfal_pkno_70_hybrid	CDS	2148401	2148478	.	+	.	ID=cds_PF14_0021_Pk_strainH_chr13_2145427_2150335.forward.global.1_proc-9;truncated=0;pseudogene=0;Parent=rna_PF14_0021_Pk_strainH_chr13_2145427_2150335.forward.global.1_proc
Pk_strainH_chr13	pfal_pkno_70_hybrid	CDS	2148601	2148657	.	+	.	ID=cds_PF14_0021_Pk_strainH_chr13_2145427_2150335.forward.global.1_proc-10;truncated=0;pseudogene=0;Parent=rna_PF14_0021_Pk_strainH_chr13_2145427_2150335.forward.global.1_proc
Pk_strainH_chr08	pfal_pkno_70_hybrid	gene	94349	97065	.	+	.	ID=PF10_0028-b_Pk_strainH_chr08_90394_97470.forward.global.1_proc;clustalpid=66.80;filterpid=66.80;pseudogene=0;gene_type=protein;AlignmentGaps=2;queryCoverage=97.98;bitscore=329.10;truncated=1;query=PF10_0028-b;alignmentLen=245;queryLen=248;repaired=0;Name=PKH_080100;improved=1;replaced_genes=PKH_080100,PKH_080110
Pk_strainH_chr08	pfal_pkno_70_hybrid	mRNA	94349	97065	.	+	.	ID=rna_PF10_0028-b_Pk_strainH_chr08_90394_97470.forward.global.1_proc;truncated=1;pseudogene=0;Name=rna_PF10_0028-b_Pk_strainH_chr08_90394_97470.forward.global.1;Parent=PF10_0028-b_Pk_strainH_chr08_90394_97470.forward.global.1_proc
Pk_strainH_chr08	pfal_pkno_70_hybrid	CDS	94349	94515	.	+	.	ID=cds_PF10_0028-b_Pk_strainH_chr08_90394_97470.forward.global.1_proc-1;truncated=1;pseudogene=0;Parent=rna_PF10_0028-b_Pk_strainH_chr08_90394_97470.forward.global.1_proc
Pk_strainH_chr08	pfal_pkno_70_hybrid	CDS	94665	94753	.	+	.	ID=cds_PF10_0028-b_Pk_strainH_chr08_90394_97470.forward.global.1_proc-2;truncated=1;pseudogene=0;Parent=rna_PF10_0028-b_Pk_strainH_chr08_90394_97470.forward.global.1_proc
Pk_strainH_chr08	pfal_pkno_70_hybrid	CDS	95763	95840	.	+	.	ID=cds_PF10_0028-b_Pk_strainH_chr08_90394_97470.forward.global.1_proc-3;truncated=1;pseudogene=0;Parent=rna_PF10_0028-b_Pk_strainH_chr08_90394_97470.forward.global.1_proc
Pk_strainH_chr08	pfal_pkno_70_hybrid	CDS	96043	96130	.	+	.	ID=cds_PF10_0028-b_Pk_strainH_chr08_90394_97470.forward.global.1_proc-4;truncated=1;pseudogene=0;Parent=rna_PF10_0028-b_Pk_strainH_chr08_90394_97470.forward.global.1_proc
Pk_strainH_chr08	pfal_pkno_70_hybrid	CDS	96466	96768	.	+	.	ID=cds_PF10_0028-b_Pk_strainH_chr08_90394_97470.forward.global.1_proc-5;truncated=1;pseudogene=0;Parent=rna_PF10_0028-b_Pk_strainH_chr08_90394_97470.forward.global.1_proc
Pk_strainH_chr08	pfal_pkno_70_hybrid	CDS	97050	97065	.	+	.	ID=cds_PF10_0028-b_Pk_strainH_chr08_90394_97470.forward.global.1_proc-6;truncated=1;pseudogene=0;Parent=rna_PF10_0028-b_Pk_strainH_chr08_90394_97470.forward.global.1_proc
Pk_strainH_chr13	pfal_pkno_70_hybrid	gene	2084347	2085057	.	-	.	ID=PF14_0033_Pk_strainH_chr13_2083006_2085969.reverse.global.1_proc;clustalpid=61.54;filterpid=61.54;pseudogene=0;gene_type=protein;AlignmentGaps=2;queryCoverage=99.14;bitscore=98.59;truncated=0;query=PF14_0033;alignmentLen=117;queryLen=116;repaired=0;Name=PKH_134330;improved=1;replaced_genes=PKH_134330
Pk_strainH_chr13	pfal_pkno_70_hybrid	mRNA	2084347	2085057	.	-	.	ID=rna_PF14_0033_Pk_strainH_chr13_2083006_2085969.reverse.global.1_proc;truncated=0;pseudogene=0;Name=rna_PF14_0033_Pk_strainH_chr13_2083006_2085969.reverse.global.1;Parent=PF14_0033_Pk_strainH_chr13_2083006_2085969.reverse.global.1_proc
Pk_strainH_chr13	pfal_pkno_70_hybrid	CDS	2084881	2085057	.	-	.	ID=cds_PF14_0033_Pk_strainH_chr13_2083006_2085969.reverse.global.1_proc-3;truncated=0;pseudogene=0;Parent=rna_PF14_0033_Pk_strainH_chr13_2083006_2085969.reverse.global.1_proc
Pk_strainH_chr13	pfal_pkno_70_hybrid	CDS	2084632	2084679	.	-	.	ID=cds_PF14_0033_Pk_strainH_chr13_2083006_2085969.reverse.global.1_proc-2;truncated=0;pseudogene=0;Parent=rna_PF14_0033_Pk_strainH_chr13_2083006_2085969.reverse.global.1_proc
Pk_strainH_chr13	pfal_pkno_70_hybrid	CDS	2084347	2084469	.	-	.	ID=cds_PF14_0033_Pk_strainH_chr13_2083006_2085969.reverse.global.1_proc-1;truncated=0;pseudogene=0;Parent=rna_PF14_0033_Pk_strainH_chr13_2083006_2085969.reverse.global.1_proc
Pk_strainH_chr09	pfal_pkno_70_hybrid	gene	28486	32135	.	-	.	ID=PF11_0045_Pk_strainH_chr09_27668_34626.reverse.global.1_proc;clustalpid=66.72;filterpid=66.72;pseudogene=0;gene_type=protein;AlignmentGaps=6;queryCoverage=98.46;bitscore=777.22;truncated=0;query=PF11_0045;alignmentLen=580;queryLen=583;repaired=0;Name=PKH_090070;improved=1;replaced_genes=PKH_090060,PKH_090050,PKH_090070
Pk_strainH_chr09	pfal_pkno_70_hybrid	mRNA	28486	32135	.	-	.	ID=rna_PF11_0045_Pk_strainH_chr09_27668_34626.reverse.global.1_proc;truncated=0;pseudogene=0;Name=rna_PF11_0045_Pk_strainH_chr09_27668_34626.reverse.global.1;Parent=PF11_0045_Pk_strainH_chr09_27668_34626.reverse.global.1_proc
Pk_strainH_chr09	pfal_pkno_70_hybrid	CDS	31618	32135	.	-	.	ID=cds_PF11_0045_Pk_strainH_chr09_27668_34626.reverse.global.1_proc-13;truncated=0;pseudogene=0;Parent=rna_PF11_0045_Pk_strainH_chr09_27668_34626.reverse.global.1_proc
Pk_strainH_chr09	pfal_pkno_70_hybrid	CDS	31313	31341	.	-	.	ID=cds_PF11_0045_Pk_strainH_chr09_27668_34626.reverse.global.1_proc-12;truncated=0;pseudogene=0;Parent=rna_PF11_0045_Pk_strainH_chr09_27668_34626.reverse.global.1_proc
Pk_strainH_chr09	pfal_pkno_70_hybrid	CDS	31105	31129	.	-	.	ID=cds_PF11_0045_Pk_strainH_chr09_27668_34626.reverse.global.1_proc-11;truncated=0;pseudogene=0;Parent=rna_PF11_0045_Pk_strainH_chr09_27668_34626.reverse.global.1_proc
Pk_strainH_chr09	pfal_pkno_70_hybrid	CDS	30770	30985	.	-	.	ID=cds_PF11_0045_Pk_strainH_chr09_27668_34626.reverse.global.1_proc-10;truncated=0;pseudogene=0;Parent=rna_PF11_0045_Pk_strainH_chr09_27668_34626.reverse.global.1_proc
Pk_strainH_chr09	pfal_pkno_70_hybrid	CDS	30535	30620	.	-	.	ID=cds_PF11_0045_Pk_strainH_chr09_27668_34626.reverse.global.1_proc-9;truncated=0;pseudogene=0;Parent=rna_PF11_0045_Pk_strainH_chr09_27668_34626.reverse.global.1_proc
Pk_strainH_chr09	pfal_pkno_70_hybrid	CDS	30335	30437	.	-	.	ID=cds_PF11_0045_Pk_strainH_chr09_27668_34626.reverse.global.1_proc-8;truncated=0;pseudogene=0;Parent=rna_PF11_0045_Pk_strainH_chr09_27668_34626.reverse.global.1_proc
Pk_strainH_chr09	pfal_pkno_70_hybrid	CDS	30180	30210	.	-	.	ID=cds_PF11_0045_Pk_strainH_chr09_27668_34626.reverse.global.1_proc-7;truncated=0;pseudogene=0;Parent=rna_PF11_0045_Pk_strainH_chr09_27668_34626.reverse.global.1_proc
Pk_strainH_chr09	pfal_pkno_70_hybrid	CDS	30028	30073	.	-	.	ID=cds_PF11_0045_Pk_strainH_chr09_27668_34626.reverse.global.1_proc-6;truncated=0;pseudogene=0;Parent=rna_PF11_0045_Pk_strainH_chr09_27668_34626.reverse.global.1_proc
Pk_strainH_chr09	pfal_pkno_70_hybrid	CDS	29898	29908	.	-	.	ID=cds_PF11_0045_Pk_strainH_chr09_27668_34626.reverse.global.1_proc-5;truncated=0;pseudogene=0;Parent=rna_PF11_0045_Pk_strainH_chr09_27668_34626.reverse.global.1_proc
Pk_strainH_chr09	pfal_pkno_70_hybrid	CDS	29700	29727	.	-	.	ID=cds_PF11_0045_Pk_strainH_chr09_27668_34626.reverse.global.1_proc-4;truncated=0;pseudogene=0;Parent=rna_PF11_0045_Pk_strainH_chr09_27668_34626.reverse.global.1_proc
Pk_strainH_chr09	pfal_pkno_70_hybrid	CDS	29462	29491	.	-	.	ID=cds_PF11_0045_Pk_strainH_chr09_27668_34626.reverse.global.1_proc-3;truncated=0;pseudogene=0;Parent=rna_PF11_0045_Pk_strainH_chr09_27668_34626.reverse.global.1_proc
Pk_strainH_chr09	pfal_pkno_70_hybrid	CDS	29251	29354	.	-	.	ID=cds_PF11_0045_Pk_strainH_chr09_27668_34626.reverse.global.1_proc-2;truncated=0;pseudogene=0;Parent=rna_PF11_0045_Pk_strainH_chr09_27668_34626.reverse.global.1_proc
Pk_strainH_chr09	pfal_pkno_70_hybrid	CDS	28486	29025	.	-	.	ID=cds_PF11_0045_Pk_strainH_chr09_27668_34626.reverse.global.1_proc-1;truncated=0;pseudogene=0;Parent=rna_PF11_0045_Pk_strainH_chr09_27668_34626.reverse.global.1_proc
Pk_strainH_chr11	pfal_pkno_70_hybrid	gene	2227755	2237169	.	+	.	ID=PFF0185c_Pk_strainH_chr11_2226987_2237651.forward.global.1_proc;clustalpid=63.77;filterpid=63.77;pseudogene=0;gene_type=protein;AlignmentGaps=28;queryCoverage=99.40;bitscore=2434.80;truncated=0;query=PFF0185c;alignmentLen=1843;queryLen=1826;repaired=0;Name=PKH_114610;improved=1;replaced_genes=PKH_114610
Pk_strainH_chr11	pfal_pkno_70_hybrid	mRNA	2227755	2237169	.	+	.	ID=rna_PFF0185c_Pk_strainH_chr11_2226987_2237651.forward.global.1_proc;truncated=0;pseudogene=0;Name=rna_PFF0185c_Pk_strainH_chr11_2226987_2237651.forward.global.1;Parent=PFF0185c_Pk_strainH_chr11_2226987_2237651.forward.global.1_proc
Pk_strainH_chr11	pfal_pkno_70_hybrid	CDS	2227755	2228051	.	+	.	ID=cds_PFF0185c_Pk_strainH_chr11_2226987_2237651.forward.global.1_proc-1;truncated=0;pseudogene=0;Parent=rna_PFF0185c_Pk_strainH_chr11_2226987_2237651.forward.global.1_proc
Pk_strainH_chr11	pfal_pkno_70_hybrid	CDS	2228278	2228412	.	+	.	ID=cds_PFF0185c_Pk_strainH_chr11_2226987_2237651.forward.global.1_proc-2;truncated=0;pseudogene=0;Parent=rna_PFF0185c_Pk_strainH_chr11_2226987_2237651.forward.global.1_proc
Pk_strainH_chr11	pfal_pkno_70_hybrid	CDS	2228579	2228718	.	+	.	ID=cds_PFF0185c_Pk_strainH_chr11_2226987_2237651.forward.global.1_proc-3;truncated=0;pseudogene=0;Parent=rna_PFF0185c_Pk_strainH_chr11_2226987_2237651.forward.global.1_proc
Pk_strainH_chr11	pfal_pkno_70_hybrid	CDS	2228846	2228940	.	+	.	ID=cds_PFF0185c_Pk_strainH_chr11_2226987_2237651.forward.global.1_proc-4;truncated=0;pseudogene=0;Parent=rna_PFF0185c_Pk_strainH_chr11_2226987_2237651.forward.global.1_proc
Pk_strainH_chr11	pfal_pkno_70_hybrid	CDS	2229054	2229277	.	+	.	ID=cds_PFF0185c_Pk_strainH_chr11_2226987_2237651.forward.global.1_proc-5;truncated=0;pseudogene=0;Parent=rna_PFF0185c_Pk_strainH_chr11_2226987_2237651.forward.global.1_proc
Pk_strainH_chr11	pfal_pkno_70_hybrid	CDS	2229544	2229795	.	+	.	ID=cds_PFF0185c_Pk_strainH_chr11_2226987_2237651.forward.global.1_proc-6;truncated=0;pseudogene=0;Parent=rna_PFF0185c_Pk_strainH_chr11_2226987_2237651.forward.global.1_proc
Pk_strainH_chr11	pfal_pkno_70_hybrid	CDS	2229971	2230068	.	+	.	ID=cds_PFF0185c_Pk_strainH_chr11_2226987_2237651.forward.global.1_proc-7;truncated=0;pseudogene=0;Parent=rna_PFF0185c_Pk_strainH_chr11_2226987_2237651.forward.global.1_proc
Pk_strainH_chr11	pfal_pkno_70_hybrid	CDS	2230366	2230557	.	+	.	ID=cds_PFF0185c_Pk_strainH_chr11_2226987_2237651.forward.global.1_proc-8;truncated=0;pseudogene=0;Parent=rna_PFF0185c_Pk_strainH_chr11_2226987_2237651.forward.global.1_proc
Pk_strainH_chr11	pfal_pkno_70_hybrid	CDS	2230696	2231047	.	+	.	ID=cds_PFF0185c_Pk_strainH_chr11_2226987_2237651.forward.global.1_proc-9;truncated=0;pseudogene=0;Parent=rna_PFF0185c_Pk_strainH_chr11_2226987_2237651.forward.global.1_proc
Pk_strainH_chr11	pfal_pkno_70_hybrid	CDS	2231552	2231693	.	+	.	ID=cds_PFF0185c_Pk_strainH_chr11_2226987_2237651.forward.global.1_proc-10;truncated=0;pseudogene=0;Parent=rna_PFF0185c_Pk_strainH_chr11_2226987_2237651.forward.global.1_proc
Pk_strainH_chr11	pfal_pkno_70_hybrid	CDS	2231867	2232044	.	+	.	ID=cds_PFF0185c_Pk_strainH_chr11_2226987_2237651.forward.global.1_proc-11;truncated=0;pseudogene=0;Parent=rna_PFF0185c_Pk_strainH_chr11_2226987_2237651.forward.global.1_proc
Pk_strainH_chr11	pfal_pkno_70_hybrid	CDS	2232321	2232392	.	+	.	ID=cds_PFF0185c_Pk_strainH_chr11_2226987_2237651.forward.global.1_proc-12;truncated=0;pseudogene=0;Parent=rna_PFF0185c_Pk_strainH_chr11_2226987_2237651.forward.global.1_proc
Pk_strainH_chr11	pfal_pkno_70_hybrid	CDS	2232504	2232601	.	+	.	ID=cds_PFF0185c_Pk_strainH_chr11_2226987_2237651.forward.global.1_proc-13;truncated=0;pseudogene=0;Parent=rna_PFF0185c_Pk_strainH_chr11_2226987_2237651.forward.global.1_proc
Pk_strainH_chr11	pfal_pkno_70_hybrid	CDS	2232725	2232898	.	+	.	ID=cds_PFF0185c_Pk_strainH_chr11_2226987_2237651.forward.global.1_proc-14;truncated=0;pseudogene=0;Parent=rna_PFF0185c_Pk_strainH_chr11_2226987_2237651.forward.global.1_proc
Pk_strainH_chr11	pfal_pkno_70_hybrid	CDS	2233070	2233802	.	+	.	ID=cds_PFF0185c_Pk_strainH_chr11_2226987_2237651.forward.global.1_proc-15;truncated=0;pseudogene=0;Parent=rna_PFF0185c_Pk_strainH_chr11_2226987_2237651.forward.global.1_proc
Pk_strainH_chr11	pfal_pkno_70_hybrid	CDS	2234106	2234845	.	+	.	ID=cds_PFF0185c_Pk_strainH_chr11_2226987_2237651.forward.global.1_proc-16;truncated=0;pseudogene=0;Parent=rna_PFF0185c_Pk_strainH_chr11_2226987_2237651.forward.global.1_proc
Pk_strainH_chr11	pfal_pkno_70_hybrid	CDS	2234960	2236224	.	+	.	ID=cds_PFF0185c_Pk_strainH_chr11_2226987_2237651.forward.global.1_proc-17;truncated=0;pseudogene=0;Parent=rna_PFF0185c_Pk_strainH_chr11_2226987_2237651.forward.global.1_proc
Pk_strainH_chr11	pfal_pkno_70_hybrid	CDS	2236420	2236510	.	+	.	ID=cds_PFF0185c_Pk_strainH_chr11_2226987_2237651.forward.global.1_proc-18;truncated=0;pseudogene=0;Parent=rna_PFF0185c_Pk_strainH_chr11_2226987_2237651.forward.global.1_proc
Pk_strainH_chr11	pfal_pkno_70_hybrid	CDS	2236738	2236901	.	+	.	ID=cds_PFF0185c_Pk_strainH_chr11_2226987_2237651.forward.global.1_proc-19;truncated=0;pseudogene=0;Parent=rna_PFF0185c_Pk_strainH_chr11_2226987_2237651.forward.global.1_proc
Pk_strainH_chr11	pfal_pkno_70_hybrid	CDS	2237110	2237169	.	+	.	ID=cds_PFF0185c_Pk_strainH_chr11_2226987_2237651.forward.global.1_proc-20;truncated=0;pseudogene=0;Parent=rna_PFF0185c_Pk_strainH_chr11_2226987_2237651.forward.global.1_proc
Pk_strainH_chr04	pfal_pkno_70_hybrid	gene	686475	688113	.	-	.	ID=PFB0194w_Pk_strainH_chr04_684492_692039.reverse.global.1_proc;clustalpid=74.37;filterpid=74.37;pseudogene=0;gene_type=protein;AlignmentGaps=0;queryCoverage=99.28;bitscore=434.65;truncated=0;query=PFB0194w;alignmentLen=274;queryLen=276;repaired=1;Name=PKH_041580;improved=1;replaced_genes=PKH_041580
Pk_strainH_chr04	pfal_pkno_70_hybrid	mRNA	686475	688113	.	-	.	ID=rna_PFB0194w_Pk_strainH_chr04_684492_692039.reverse.global.1_proc;truncated=0;pseudogene=0;Name=rna_PFB0194w_Pk_strainH_chr04_684492_692039.reverse.global.1;Parent=PFB0194w_Pk_strainH_chr04_684492_692039.reverse.global.1_proc
Pk_strainH_chr04	pfal_pkno_70_hybrid	CDS	687731	688113	.	-	.	ID=cds_PFB0194w_Pk_strainH_chr04_684492_692039.reverse.global.1_proc-5;truncated=0;pseudogene=0;Parent=rna_PFB0194w_Pk_strainH_chr04_684492_692039.reverse.global.1_proc
Pk_strainH_chr04	pfal_pkno_70_hybrid	CDS	687443	687605	.	-	.	ID=cds_PFB0194w_Pk_strainH_chr04_684492_692039.reverse.global.1_proc-4;truncated=0;pseudogene=0;Parent=rna_PFB0194w_Pk_strainH_chr04_684492_692039.reverse.global.1_proc
Pk_strainH_chr04	pfal_pkno_70_hybrid	CDS	687211	687280	.	-	.	ID=cds_PFB0194w_Pk_strainH_chr04_684492_692039.reverse.global.1_proc-3;truncated=0;pseudogene=0;Parent=rna_PFB0194w_Pk_strainH_chr04_684492_692039.reverse.global.1_proc
Pk_strainH_chr04	pfal_pkno_70_hybrid	CDS	686802	686977	.	-	.	ID=cds_PFB0194w_Pk_strainH_chr04_684492_692039.reverse.global.1_proc-2;truncated=0;pseudogene=0;Parent=rna_PFB0194w_Pk_strainH_chr04_684492_692039.reverse.global.1_proc
Pk_strainH_chr04	pfal_pkno_70_hybrid	CDS	686475	686516	.	-	.	ID=cds_PFB0194w_Pk_strainH_chr04_684492_692039.reverse.global.1_proc-1;truncated=0;pseudogene=0;Parent=rna_PFB0194w_Pk_strainH_chr04_684492_692039.reverse.global.1_proc
Pk_strainH_chr13	pfal_pkno_70_hybrid	gene	1998560	1999279	.	-	.	ID=PF14_0057_Pk_strainH_chr13_1997969_2002754.reverse.global.1_proc;clustalpid=81.31;filterpid=81.31;pseudogene=0;gene_type=protein;AlignmentGaps=0;queryCoverage=98.13;bitscore=194.65;truncated=0;query=PF14_0057;alignmentLen=105;queryLen=107;repaired=0;Name=PKH_134090;improved=1;replaced_genes=PKH_134090
Pk_strainH_chr13	pfal_pkno_70_hybrid	mRNA	1998560	1999279	.	-	.	ID=rna_PF14_0057_Pk_strainH_chr13_1997969_2002754.reverse.global.1_proc;truncated=0;pseudogene=0;Name=rna_PF14_0057_Pk_strainH_chr13_1997969_2002754.reverse.global.1;Parent=PF14_0057_Pk_strainH_chr13_1997969_2002754.reverse.global.1_proc
Pk_strainH_chr13	pfal_pkno_70_hybrid	CDS	1999225	1999279	.	-	.	ID=cds_PF14_0057_Pk_strainH_chr13_1997969_2002754.reverse.global.1_proc-3;truncated=0;pseudogene=0;Parent=rna_PF14_0057_Pk_strainH_chr13_1997969_2002754.reverse.global.1_proc
Pk_strainH_chr13	pfal_pkno_70_hybrid	CDS	1998825	1999016	.	-	.	ID=cds_PF14_0057_Pk_strainH_chr13_1997969_2002754.reverse.global.1_proc-2;truncated=0;pseudogene=0;Parent=rna_PF14_0057_Pk_strainH_chr13_1997969_2002754.reverse.global.1_proc
Pk_strainH_chr13	pfal_pkno_70_hybrid	CDS	1998560	1998633	.	-	.	ID=cds_PF14_0057_Pk_strainH_chr13_1997969_2002754.reverse.global.1_proc-1;truncated=0;pseudogene=0;Parent=rna_PF14_0057_Pk_strainH_chr13_1997969_2002754.reverse.global.1_proc
Pk_strainH_chr13	pfal_pkno_70_hybrid	gene	1962769	1964173	.	+	.	ID=PF14_0065_Pk_strainH_chr13_1958483_1965531.forward.global.1_proc;clustalpid=96.48;filterpid=96.48;pseudogene=0;gene_type=protein;AlignmentGaps=0;queryCoverage=99.30;bitscore=684.75;truncated=0;query=PF14_0065;alignmentLen=282;queryLen=284;repaired=0;Name=PKH_134010;improved=1;replaced_genes=PKH_134010
Pk_strainH_chr13	pfal_pkno_70_hybrid	mRNA	1962769	1964173	.	+	.	ID=rna_PF14_0065_Pk_strainH_chr13_1958483_1965531.forward.global.1_proc;truncated=0;pseudogene=0;Name=rna_PF14_0065_Pk_strainH_chr13_1958483_1965531.forward.global.1;Parent=PF14_0065_Pk_strainH_chr13_1958483_1965531.forward.global.1_proc
Pk_strainH_chr13	pfal_pkno_70_hybrid	CDS	1962769	1963085	.	+	.	ID=cds_PF14_0065_Pk_strainH_chr13_1958483_1965531.forward.global.1_proc-1;truncated=0;pseudogene=0;Parent=rna_PF14_0065_Pk_strainH_chr13_1958483_1965531.forward.global.1_proc
Pk_strainH_chr13	pfal_pkno_70_hybrid	CDS	1963488	1963795	.	+	.	ID=cds_PF14_0065_Pk_strainH_chr13_1958483_1965531.forward.global.1_proc-2;truncated=0;pseudogene=0;Parent=rna_PF14_0065_Pk_strainH_chr13_1958483_1965531.forward.global.1_proc
Pk_strainH_chr13	pfal_pkno_70_hybrid	CDS	1963947	1964173	.	+	.	ID=cds_PF14_0065_Pk_strainH_chr13_1958483_1965531.forward.global.1_proc-3;truncated=0;pseudogene=0;Parent=rna_PF14_0065_Pk_strainH_chr13_1958483_1965531.forward.global.1_proc
Pk_strainH_chr13	pfal_pkno_70_hybrid	gene	1936139	1937410	.	-	.	ID=PF14_0072_Pk_strainH_chr13_1936118_1938880.reverse.global.1_proc;clustalpid=78.91;filterpid=78.91;pseudogene=0;gene_type=protein;AlignmentGaps=0;queryCoverage=98.40;bitscore=185.89;truncated=0;query=PF14_0072;alignmentLen=123;queryLen=125;repaired=1;Name=PKH_133945;improved=1
Pk_strainH_chr13	pfal_pkno_70_hybrid	mRNA	1936139	1937410	.	-	.	ID=rna_PF14_0072_Pk_strainH_chr13_1936118_1938880.reverse.global.1_proc;truncated=0;pseudogene=0;Name=rna_PF14_0072_Pk_strainH_chr13_1936118_1938880.reverse.global.1;Parent=PF14_0072_Pk_strainH_chr13_1936118_1938880.reverse.global.1_proc
Pk_strainH_chr13	pfal_pkno_70_hybrid	CDS	1937379	1937410	.	-	.	ID=cds_PF14_0072_Pk_strainH_chr13_1936118_1938880.reverse.global.1_proc-5;truncated=0;pseudogene=0;Parent=rna_PF14_0072_Pk_strainH_chr13_1936118_1938880.reverse.global.1_proc
Pk_strainH_chr13	pfal_pkno_70_hybrid	CDS	1936799	1936958	.	-	.	ID=cds_PF14_0072_Pk_strainH_chr13_1936118_1938880.reverse.global.1_proc-4;truncated=0;pseudogene=0;Parent=rna_PF14_0072_Pk_strainH_chr13_1936118_1938880.reverse.global.1_proc
Pk_strainH_chr13	pfal_pkno_70_hybrid	CDS	1936521	1936607	.	-	.	ID=cds_PF14_0072_Pk_strainH_chr13_1936118_1938880.reverse.global.1_proc-3;truncated=0;pseudogene=0;Parent=rna_PF14_0072_Pk_strainH_chr13_1936118_1938880.reverse.global.1_proc
Pk_strainH_chr13	pfal_pkno_70_hybrid	CDS	1936314	1936377	.	-	.	ID=cds_PF14_0072_Pk_strainH_chr13_1936118_1938880.reverse.global.1_proc-2;truncated=0;pseudogene=0;Parent=rna_PF14_0072_Pk_strainH_chr13_1936118_1938880.reverse.global.1_proc
Pk_strainH_chr13	pfal_pkno_70_hybrid	CDS	1936139	1936182	.	-	.	ID=cds_PF14_0072_Pk_strainH_chr13_1936118_1938880.reverse.global.1_proc-1;truncated=0;pseudogene=0;Parent=rna_PF14_0072_Pk_strainH_chr13_1936118_1938880.reverse.global.1_proc
Pk_strainH_chr13	pfal_pkno_70_hybrid	gene	1768424	1769919	.	-	.	ID=PF14_0106_Pk_strainH_chr13_1766337_1773072.reverse.global.1_proc;clustalpid=82.56;filterpid=82.56;pseudogene=0;gene_type=protein;AlignmentGaps=0;queryCoverage=98.26;bitscore=231.89;truncated=0;query=PF14_0106;alignmentLen=169;queryLen=172;repaired=0;Name=PKH_133690;improved=1;replaced_genes=PKH_133690
Pk_strainH_chr13	pfal_pkno_70_hybrid	mRNA	1768424	1769919	.	-	.	ID=rna_PF14_0106_Pk_strainH_chr13_1766337_1773072.reverse.global.1_proc;truncated=0;pseudogene=0;Name=rna_PF14_0106_Pk_strainH_chr13_1766337_1773072.reverse.global.1;Parent=PF14_0106_Pk_strainH_chr13_1766337_1773072.reverse.global.1_proc
Pk_strainH_chr13	pfal_pkno_70_hybrid	CDS	1769874	1769919	.	-	.	ID=cds_PF14_0106_Pk_strainH_chr13_1766337_1773072.reverse.global.1_proc-6;truncated=0;pseudogene=0;Parent=rna_PF14_0106_Pk_strainH_chr13_1766337_1773072.reverse.global.1_proc
Pk_strainH_chr13	pfal_pkno_70_hybrid	CDS	1769680	1769749	.	-	.	ID=cds_PF14_0106_Pk_strainH_chr13_1766337_1773072.reverse.global.1_proc-5;truncated=0;pseudogene=0;Parent=rna_PF14_0106_Pk_strainH_chr13_1766337_1773072.reverse.global.1_proc
Pk_strainH_chr13	pfal_pkno_70_hybrid	CDS	1769375	1769525	.	-	.	ID=cds_PF14_0106_Pk_strainH_chr13_1766337_1773072.reverse.global.1_proc-4;truncated=0;pseudogene=0;Parent=rna_PF14_0106_Pk_strainH_chr13_1766337_1773072.reverse.global.1_proc
Pk_strainH_chr13	pfal_pkno_70_hybrid	CDS	1769104	1769215	.	-	.	ID=cds_PF14_0106_Pk_strainH_chr13_1766337_1773072.reverse.global.1_proc-3;truncated=0;pseudogene=0;Parent=rna_PF14_0106_Pk_strainH_chr13_1766337_1773072.reverse.global.1_proc
Pk_strainH_chr13	pfal_pkno_70_hybrid	CDS	1768876	1768913	.	-	.	ID=cds_PF14_0106_Pk_strainH_chr13_1766337_1773072.reverse.global.1_proc-2;truncated=0;pseudogene=0;Parent=rna_PF14_0106_Pk_strainH_chr13_1766337_1773072.reverse.global.1_proc
Pk_strainH_chr13	pfal_pkno_70_hybrid	CDS	1768424	1768492	.	-	.	ID=cds_PF14_0106_Pk_strainH_chr13_1766337_1773072.reverse.global.1_proc-1;truncated=0;pseudogene=0;Parent=rna_PF14_0106_Pk_strainH_chr13_1766337_1773072.reverse.global.1_proc
Pk_strainH_chr02	pfal_pkno_70_hybrid	gene	95908	96729	.	+	.	ID=PFA0560c_Pk_strainH_chr02_93150_97699.forward.global.1_proc;clustalpid=43.84;filterpid=43.84;pseudogene=0;gene_type=protein;AlignmentGaps=15;queryCoverage=100.00;bitscore=231.12;truncated=0;query=PFA0560c;alignmentLen=263;queryLen=248;repaired=1;Name=PKH_020160b;improved=1;replaced_genes=PKH_020160
Pk_strainH_chr02	pfal_pkno_70_hybrid	mRNA	95908	96729	.	+	.	ID=rna_PFA0560c_Pk_strainH_chr02_93150_97699.forward.global.1_proc;truncated=0;pseudogene=0;Name=rna_PFA0560c_Pk_strainH_chr02_93150_97699.forward.global.1;Parent=PFA0560c_Pk_strainH_chr02_93150_97699.forward.global.1_proc
Pk_strainH_chr02	pfal_pkno_70_hybrid	CDS	95908	96729	.	+	.	ID=cds_PFA0560c_Pk_strainH_chr02_93150_97699.forward.global.1_proc-1;truncated=0;pseudogene=0;Parent=rna_PFA0560c_Pk_strainH_chr02_93150_97699.forward.global.1_proc
Pk_strainH_chr02	pfal_pkno_70_hybrid	gene	95518	95865	.	+	.	ID=PFA0565c_Pk_strainH_chr02_93150_97699.forward.global.1_proc;clustalpid=70.09;filterpid=70.09;pseudogene=0;gene_type=protein;AlignmentGaps=0;queryCoverage=100.00;bitscore=224.26;truncated=0;query=PFA0565c;alignmentLen=117;queryLen=117;repaired=0;Name=PKH_020160a;improved=1;replaced_genes=PKH_020160
Pk_strainH_chr02	pfal_pkno_70_hybrid	mRNA	95518	95865	.	+	.	ID=rna_PFA0565c_Pk_strainH_chr02_93150_97699.forward.global.1_proc;truncated=0;pseudogene=0;Name=rna_PFA0565c_Pk_strainH_chr02_93150_97699.forward.global.1;Parent=PFA0565c_Pk_strainH_chr02_93150_97699.forward.global.1_proc
Pk_strainH_chr02	pfal_pkno_70_hybrid	CDS	95518	95865	.	+	.	ID=cds_PFA0565c_Pk_strainH_chr02_93150_97699.forward.global.1_proc-1;truncated=0;pseudogene=0;Parent=rna_PFA0565c_Pk_strainH_chr02_93150_97699.forward.global.1_proc
Pk_strainH_chr13	pfal_pkno_70_hybrid	gene	1752819	1755111	.	+	.	ID=PF14_0778-a_Pk_strainH_chr13_1750002_1755899.forward.global.1_proc;clustalpid=87.70;filterpid=87.70;pseudogene=0;gene_type=protein;AlignmentGaps=1;queryCoverage=98.66;bitscore=654.08;truncated=0;query=PF14_0778-a;alignmentLen=369;queryLen=373;repaired=0;Name=PKH_133650;improved=1;replaced_genes=PKH_133650,PKH_133660
Pk_strainH_chr13	pfal_pkno_70_hybrid	mRNA	1752819	1755111	.	+	.	ID=rna_PF14_0778-a_Pk_strainH_chr13_1750002_1755899.forward.global.1_proc;truncated=0;pseudogene=0;Name=rna_PF14_0778-a_Pk_strainH_chr13_1750002_1755899.forward.global.1;Parent=PF14_0778-a_Pk_strainH_chr13_1750002_1755899.forward.global.1_proc
Pk_strainH_chr13	pfal_pkno_70_hybrid	CDS	1752819	1752979	.	+	.	ID=cds_PF14_0778-a_Pk_strainH_chr13_1750002_1755899.forward.global.1_proc-1;truncated=0;pseudogene=0;Parent=rna_PF14_0778-a_Pk_strainH_chr13_1750002_1755899.forward.global.1_proc
Pk_strainH_chr13	pfal_pkno_70_hybrid	CDS	1753140	1753275	.	+	.	ID=cds_PF14_0778-a_Pk_strainH_chr13_1750002_1755899.forward.global.1_proc-2;truncated=0;pseudogene=0;Parent=rna_PF14_0778-a_Pk_strainH_chr13_1750002_1755899.forward.global.1_proc
Pk_strainH_chr13	pfal_pkno_70_hybrid	CDS	1753458	1753599	.	+	.	ID=cds_PF14_0778-a_Pk_strainH_chr13_1750002_1755899.forward.global.1_proc-3;truncated=0;pseudogene=0;Parent=rna_PF14_0778-a_Pk_strainH_chr13_1750002_1755899.forward.global.1_proc
Pk_strainH_chr13	pfal_pkno_70_hybrid	CDS	1753826	1754005	.	+	.	ID=cds_PF14_0778-a_Pk_strainH_chr13_1750002_1755899.forward.global.1_proc-4;truncated=0;pseudogene=0;Parent=rna_PF14_0778-a_Pk_strainH_chr13_1750002_1755899.forward.global.1_proc
Pk_strainH_chr13	pfal_pkno_70_hybrid	CDS	1754168	1754283	.	+	.	ID=cds_PF14_0778-a_Pk_strainH_chr13_1750002_1755899.forward.global.1_proc-5;truncated=0;pseudogene=0;Parent=rna_PF14_0778-a_Pk_strainH_chr13_1750002_1755899.forward.global.1_proc
Pk_strainH_chr13	pfal_pkno_70_hybrid	CDS	1754445	1754563	.	+	.	ID=cds_PF14_0778-a_Pk_strainH_chr13_1750002_1755899.forward.global.1_proc-6;truncated=0;pseudogene=0;Parent=rna_PF14_0778-a_Pk_strainH_chr13_1750002_1755899.forward.global.1_proc
Pk_strainH_chr13	pfal_pkno_70_hybrid	CDS	1754712	1754852	.	+	.	ID=cds_PF14_0778-a_Pk_strainH_chr13_1750002_1755899.forward.global.1_proc-7;truncated=0;pseudogene=0;Parent=rna_PF14_0778-a_Pk_strainH_chr13_1750002_1755899.forward.global.1_proc
Pk_strainH_chr13	pfal_pkno_70_hybrid	CDS	1754985	1755111	.	+	.	ID=cds_PF14_0778-a_Pk_strainH_chr13_1750002_1755899.forward.global.1_proc-8;truncated=0;pseudogene=0;Parent=rna_PF14_0778-a_Pk_strainH_chr13_1750002_1755899.forward.global.1_proc
Pk_strainH_chr11	pfal_pkno_70_hybrid	gene	1847246	1851683	.	-	.	ID=PFF0525w_Pk_strainH_chr11_1847112_1851698.reverse.global.1_proc;clustalpid=62.62;filterpid=62.62;pseudogene=0;gene_type=protein;AlignmentGaps=0;queryCoverage=97.22;bitscore=117.96;truncated=1;query=PFF0525w;alignmentLen=105;queryLen=108;repaired=0;Name=PKH_113850;improved=1;replaced_genes=PKH_113850
Pk_strainH_chr11	pfal_pkno_70_hybrid	mRNA	1847246	1851683	.	-	.	ID=rna_PFF0525w_Pk_strainH_chr11_1847112_1851698.reverse.global.1_proc;truncated=1;pseudogene=0;Name=rna_PFF0525w_Pk_strainH_chr11_1847112_1851698.reverse.global.1;Parent=PFF0525w_Pk_strainH_chr11_1847112_1851698.reverse.global.1_proc
Pk_strainH_chr11	pfal_pkno_70_hybrid	CDS	1851601	1851683	.	-	.	ID=cds_PFF0525w_Pk_strainH_chr11_1847112_1851698.reverse.global.1_proc-3;truncated=1;pseudogene=0;Parent=rna_PFF0525w_Pk_strainH_chr11_1847112_1851698.reverse.global.1_proc
Pk_strainH_chr11	pfal_pkno_70_hybrid	CDS	1848421	1848549	.	-	.	ID=cds_PFF0525w_Pk_strainH_chr11_1847112_1851698.reverse.global.1_proc-2;truncated=1;pseudogene=0;Parent=rna_PFF0525w_Pk_strainH_chr11_1847112_1851698.reverse.global.1_proc
Pk_strainH_chr11	pfal_pkno_70_hybrid	CDS	1847246	1847342	.	-	.	ID=cds_PFF0525w_Pk_strainH_chr11_1847112_1851698.reverse.global.1_proc-1;truncated=1;pseudogene=0;Parent=rna_PFF0525w_Pk_strainH_chr11_1847112_1851698.reverse.global.1_proc
Pk_strainH_chr08	pfal_pkno_70_hybrid	gene	527149	528393	.	-	.	ID=PF10_0118_Pk_strainH_chr08_525671_529987.reverse.global.1_proc;clustalpid=76.49;filterpid=76.49;pseudogene=0;gene_type=protein;AlignmentGaps=1;queryCoverage=99.74;bitscore=699.52;truncated=0;query=PF10_0118;alignmentLen=387;queryLen=387;repaired=0;Name=PKH_081160;improved=1;replaced_genes=PKH_081160
Pk_strainH_chr08	pfal_pkno_70_hybrid	mRNA	527149	528393	.	-	.	ID=rna_PF10_0118_Pk_strainH_chr08_525671_529987.reverse.global.1_proc;truncated=0;pseudogene=0;Name=rna_PF10_0118_Pk_strainH_chr08_525671_529987.reverse.global.1;Parent=PF10_0118_Pk_strainH_chr08_525671_529987.reverse.global.1_proc
Pk_strainH_chr08	pfal_pkno_70_hybrid	CDS	527685	528393	.	-	.	ID=cds_PF10_0118_Pk_strainH_chr08_525671_529987.reverse.global.1_proc-2;truncated=0;pseudogene=0;Parent=rna_PF10_0118_Pk_strainH_chr08_525671_529987.reverse.global.1_proc
Pk_strainH_chr08	pfal_pkno_70_hybrid	CDS	527149	527588	.	-	.	ID=cds_PF10_0118_Pk_strainH_chr08_525671_529987.reverse.global.1_proc-1;truncated=0;pseudogene=0;Parent=rna_PF10_0118_Pk_strainH_chr08_525671_529987.reverse.global.1_proc
Pk_strainH_chr09	pfal_pkno_70_hybrid	gene	429076	431387	.	-	.	ID=PF11_0135_Pk_strainH_chr09_427911_433302.reverse.global.1_proc;clustalpid=73.88;filterpid=73.88;pseudogene=0;gene_type=protein;AlignmentGaps=0;queryCoverage=99.20;bitscore=496.61;truncated=0;query=PF11_0135;alignmentLen=374;queryLen=377;repaired=1;Name=PKH_091010;improved=1;replaced_genes=PKH_091010
Pk_strainH_chr09	pfal_pkno_70_hybrid	mRNA	429076	431387	.	-	.	ID=rna_PF11_0135_Pk_strainH_chr09_427911_433302.reverse.global.1_proc;truncated=0;pseudogene=0;Name=rna_PF11_0135_Pk_strainH_chr09_427911_433302.reverse.global.1;Parent=PF11_0135_Pk_strainH_chr09_427911_433302.reverse.global.1_proc
Pk_strainH_chr09	pfal_pkno_70_hybrid	CDS	431283	431387	.	-	.	ID=cds_PF11_0135_Pk_strainH_chr09_427911_433302.reverse.global.1_proc-9;truncated=0;pseudogene=0;Parent=rna_PF11_0135_Pk_strainH_chr09_427911_433302.reverse.global.1_proc
Pk_strainH_chr09	pfal_pkno_70_hybrid	CDS	431113	431195	.	-	.	ID=cds_PF11_0135_Pk_strainH_chr09_427911_433302.reverse.global.1_proc-8;truncated=0;pseudogene=0;Parent=rna_PF11_0135_Pk_strainH_chr09_427911_433302.reverse.global.1_proc
Pk_strainH_chr09	pfal_pkno_70_hybrid	CDS	430857	430923	.	-	.	ID=cds_PF11_0135_Pk_strainH_chr09_427911_433302.reverse.global.1_proc-7;truncated=0;pseudogene=0;Parent=rna_PF11_0135_Pk_strainH_chr09_427911_433302.reverse.global.1_proc
Pk_strainH_chr09	pfal_pkno_70_hybrid	CDS	430590	430740	.	-	.	ID=cds_PF11_0135_Pk_strainH_chr09_427911_433302.reverse.global.1_proc-6;truncated=0;pseudogene=0;Parent=rna_PF11_0135_Pk_strainH_chr09_427911_433302.reverse.global.1_proc
Pk_strainH_chr09	pfal_pkno_70_hybrid	CDS	430126	430325	.	-	.	ID=cds_PF11_0135_Pk_strainH_chr09_427911_433302.reverse.global.1_proc-5;truncated=0;pseudogene=0;Parent=rna_PF11_0135_Pk_strainH_chr09_427911_433302.reverse.global.1_proc
Pk_strainH_chr09	pfal_pkno_70_hybrid	CDS	429800	430020	.	-	.	ID=cds_PF11_0135_Pk_strainH_chr09_427911_433302.reverse.global.1_proc-4;truncated=0;pseudogene=0;Parent=rna_PF11_0135_Pk_strainH_chr09_427911_433302.reverse.global.1_proc
Pk_strainH_chr09	pfal_pkno_70_hybrid	CDS	429568	429652	.	-	.	ID=cds_PF11_0135_Pk_strainH_chr09_427911_433302.reverse.global.1_proc-3;truncated=0;pseudogene=0;Parent=rna_PF11_0135_Pk_strainH_chr09_427911_433302.reverse.global.1_proc
Pk_strainH_chr09	pfal_pkno_70_hybrid	CDS	429258	429423	.	-	.	ID=cds_PF11_0135_Pk_strainH_chr09_427911_433302.reverse.global.1_proc-2;truncated=0;pseudogene=0;Parent=rna_PF11_0135_Pk_strainH_chr09_427911_433302.reverse.global.1_proc
Pk_strainH_chr09	pfal_pkno_70_hybrid	CDS	429076	429128	.	-	.	ID=cds_PF11_0135_Pk_strainH_chr09_427911_433302.reverse.global.1_proc-1;truncated=0;pseudogene=0;Parent=rna_PF11_0135_Pk_strainH_chr09_427911_433302.reverse.global.1_proc
Pk_strainH_chr07	pfal_pkno_70_hybrid	gene	461588	464233	.	+	.	ID=PFI0535w_Pk_strainH_chr07_459224_467406.forward.global.1_proc;clustalpid=74.75;filterpid=74.75;pseudogene=0;gene_type=protein;AlignmentGaps=0;queryCoverage=97.26;bitscore=353.57;truncated=0;query=PFI0535w;alignmentLen=284;queryLen=292;repaired=1;Name=PKH_070840;improved=1;replaced_genes=PKH_070840
Pk_strainH_chr07	pfal_pkno_70_hybrid	mRNA	461588	464233	.	+	.	ID=rna_PFI0535w_Pk_strainH_chr07_459224_467406.forward.global.1_proc;truncated=0;pseudogene=0;Name=rna_PFI0535w_Pk_strainH_chr07_459224_467406.forward.global.1;Parent=PFI0535w_Pk_strainH_chr07_459224_467406.forward.global.1_proc
Pk_strainH_chr07	pfal_pkno_70_hybrid	CDS	461588	461687	.	+	.	ID=cds_PFI0535w_Pk_strainH_chr07_459224_467406.forward.global.1_proc-1;truncated=0;pseudogene=0;Parent=rna_PFI0535w_Pk_strainH_chr07_459224_467406.forward.global.1_proc
Pk_strainH_chr07	pfal_pkno_70_hybrid	CDS	461889	462012	.	+	.	ID=cds_PFI0535w_Pk_strainH_chr07_459224_467406.forward.global.1_proc-2;truncated=0;pseudogene=0;Parent=rna_PFI0535w_Pk_strainH_chr07_459224_467406.forward.global.1_proc
Pk_strainH_chr07	pfal_pkno_70_hybrid	CDS	462106	462182	.	+	.	ID=cds_PFI0535w_Pk_strainH_chr07_459224_467406.forward.global.1_proc-3;truncated=0;pseudogene=0;Parent=rna_PFI0535w_Pk_strainH_chr07_459224_467406.forward.global.1_proc
Pk_strainH_chr07	pfal_pkno_70_hybrid	CDS	462296	462345	.	+	.	ID=cds_PFI0535w_Pk_strainH_chr07_459224_467406.forward.global.1_proc-4;truncated=0;pseudogene=0;Parent=rna_PFI0535w_Pk_strainH_chr07_459224_467406.forward.global.1_proc
Pk_strainH_chr07	pfal_pkno_70_hybrid	CDS	462459	462528	.	+	.	ID=cds_PFI0535w_Pk_strainH_chr07_459224_467406.forward.global.1_proc-5;truncated=0;pseudogene=0;Parent=rna_PFI0535w_Pk_strainH_chr07_459224_467406.forward.global.1_proc
Pk_strainH_chr07	pfal_pkno_70_hybrid	CDS	462662	462710	.	+	.	ID=cds_PFI0535w_Pk_strainH_chr07_459224_467406.forward.global.1_proc-6;truncated=0;pseudogene=0;Parent=rna_PFI0535w_Pk_strainH_chr07_459224_467406.forward.global.1_proc
Pk_strainH_chr07	pfal_pkno_70_hybrid	CDS	462862	462958	.	+	.	ID=cds_PFI0535w_Pk_strainH_chr07_459224_467406.forward.global.1_proc-7;truncated=0;pseudogene=0;Parent=rna_PFI0535w_Pk_strainH_chr07_459224_467406.forward.global.1_proc
Pk_strainH_chr07	pfal_pkno_70_hybrid	CDS	463117	463145	.	+	.	ID=cds_PFI0535w_Pk_strainH_chr07_459224_467406.forward.global.1_proc-8;truncated=0;pseudogene=0;Parent=rna_PFI0535w_Pk_strainH_chr07_459224_467406.forward.global.1_proc
Pk_strainH_chr07	pfal_pkno_70_hybrid	CDS	463382	463421	.	+	.	ID=cds_PFI0535w_Pk_strainH_chr07_459224_467406.forward.global.1_proc-9;truncated=0;pseudogene=0;Parent=rna_PFI0535w_Pk_strainH_chr07_459224_467406.forward.global.1_proc
Pk_strainH_chr07	pfal_pkno_70_hybrid	CDS	463539	463648	.	+	.	ID=cds_PFI0535w_Pk_strainH_chr07_459224_467406.forward.global.1_proc-10;truncated=0;pseudogene=0;Parent=rna_PFI0535w_Pk_strainH_chr07_459224_467406.forward.global.1_proc
[truncated: 402 more rows]
