# Supplementary material for: Genome Comparison of Human and Non-Human Malaria Parasites Reveals Species Subset-Specific Genes Potentially Linked to Human Disease
Source: PLoS Comput Biol. 2011 Dec 22;7(12):e1002320. doi: 10.1371/journal.pcbi.1002320 (PMC3245289; doi:10.1371/journal.pcbi.1002320)
Supplement: Dataset S2 — Detected imperfect synteny blocks between P. falciparum and P. vivax . OrthoCluster ‘.cluster’ output file showing both syntenic and non-syntenic genes of identified imperfect synteny blocks. (TXT) [file pcbi.1002320.s002.txt]

Mon Feb  7 14:37:34 2011

Settings & Parameters:
No. of sequence                                     :	2
Max group size                                      :	5000
Min group size                                      :	2
Max out-of-map-mismatches                           :	0
Max out-of-map-mismatch percentage                  :	40%
Max in-map-mismatches                               :	0
Max in-map-mismatch percentage                      :	10%
Find order preserving blocks(-r)                    :	Yes
Find strand preserving blocks(-s)                   :	Yes
Find order and strandedness preserving blocks(-rs)  :	Yes
Find non-overlapping blocks                         :	Yes
Mapping file name                                   :	/home/cfa24/scripts_data/orthocluster_analysis/out/mapping_pfal_pvivImpr_70.txt
Sort blocks according to size                       :	Yes
Sequence 1 file name                                :	/home/cfa24/scripts_data/orthocluster_analysis/out/genome_pfal_70.txt
Sequence 2 file name                                :	/home/cfa24/scripts_data/orthocluster_analysis/out/genome_pvivImpr_70.txt
Job ID                                              :	/home/cfa24/scripts_data/orthocluster_analysis/out/pfal_pvivImpr_70.orthocluster.imperfect


CL-5		433	430		0	0		35	30	

  1:	  560	-1	     MAL11	          PF11_0043		  1:	 2037	-1	  CM000450	         PVX_090845		
    	  561	 1	     MAL11	         PF11_0044		    	 2038	 1	  CM000450	        PVX_090850		
  2:	  562	-1	     MAL11	          PF11_0045		  2:	 2039	-1	  CM000450	         PVX_090860		
  3:	  563	 1	     MAL11	          PF11_0047		  3:	 2040	 1	  CM000450	         PVX_090865		
  4:	  564	 1	     MAL11	          PF11_0048		  4:	 2041	 1	  CM000450	         PVX_090870		
  5:	  565	 1	     MAL11	          PF11_0049		  5:	 2042	 1	  CM000450	         PVX_090875		
    	  566	 1	     MAL11	         PF11_0050		  6:	 2043	-1	  CM000450	         PVX_090880		
  6:	  567	-1	     MAL11	          PF11_0051		  7:	 2044	-1	  CM000450	         PVX_090885		
  7:	  568	-1	     MAL11	          PF11_0052		  8:	 2045	-1	  CM000450	         PVX_090890		
  8:	  569	-1	     MAL11	          PF11_0053		  9:	 2046	-1	  CM000450	         PVX_090895		
  9:	  570	-1	     MAL11	          PF11_0054		 10:	 2047	 1	  CM000450	         PVX_090900		
 10:	  571	 1	     MAL11	          PF11_0055		 11:	 2048	-1	  CM000450	         PVX_090905		
 11:	  572	-1	     MAL11	          PF11_0056		 12:	 2049	 1	  CM000450	         PVX_090910		
 12:	  573	 1	     MAL11	          PF11_0057		 13:	 2050	-1	  CM000450	         PVX_090915		
 13:	  574	-1	     MAL11	         PF11_0058b		 14:	 2051	 1	  CM000450	         PVX_090920		
 14:	  575	 1	     MAL11	          PF11_0059		 15:	 2052	 1	  CM000450	         PVX_090925		
 15:	  576	 1	     MAL11	          PF11_0060		 16:	 2053	-1	  CM000450	         PVX_090930		
 16:	  577	-1	     MAL11	          PF11_0061		 17:	 2054	 1	  CM000450	         PVX_090935		
 17:	  578	 1	     MAL11	          PF11_0062		 18:	 2055	-1	  CM000450	         PVX_090940		
 18:	  579	-1	     MAL11	          PF11_0063		 19:	 2056	-1	  CM000450	         PVX_090945		
 19:	  580	-1	     MAL11	          PF11_0064		 20:	 2057	-1	  CM000450	         PVX_090950		
 20:	  581	-1	     MAL11	          PF11_0065		 21:	 2058	 1	  CM000450	         PVX_090955		
 21:	  582	 1	     MAL11	          PF11_0066		 22:	 2059	-1	  CM000450	         PVX_090960		
 22:	  583	-1	     MAL11	          PF11_0067		 23:	 2060	 1	  CM000450	         PVX_090965		
 23:	  584	 1	     MAL11	          PF11_0068		 24:	 2061	 1	  CM000450	         PVX_090970		
 24:	  585	 1	     MAL11	          PF11_0069		 25:	 2062	-1	  CM000450	         PVX_090975		
    	  586	 1	     MAL11	         PF11_0070		 26:	 2063	 1	  CM000450	         PVX_090980		
 25:	  587	-1	     MAL11	          PF11_0071		 27:	 2064	 1	  CM000450	         PVX_090985		
 26:	  588	 1	     MAL11	          PF11_0072		    	 2065	-1	  CM000450	        PVX_090990		
 27:	  589	 1	     MAL11	          PF11_0073		 28:	 2066	 1	  CM000450	         PVX_090995		
    	  590	-1	     MAL11	         PF11_0074		 29:	 2067	-1	  CM000450	         PVX_091000		
 28:	  591	 1	     MAL11	          PF11_0075		 30:	 2068	 1	  CM000450	         PVX_091005		
 29:	  592	-1	     MAL11	          PF11_0076		 31:	 2069	-1	  CM000450	         PVX_091010		
 30:	  593	 1	     MAL11	          PF11_0077		 32:	 2070	 1	  CM000450	         PVX_091015		
 31:	  594	-1	     MAL11	          PF11_0078		 33:	 2071	 1	  CM000450	         PVX_091020		
 32:	  595	 1	     MAL11	          PF11_0079		 34:	 2072	 1	  CM000450	         PVX_091025		
 33:	  596	 1	     MAL11	          PF11_0080		 35:	 2073	 1	  CM000450	         PVX_091030		
 34:	  597	 1	     MAL11	          PF11_0524		    	 2074	 1	  CM000450	        PVX_091032		
 35:	  598	 1	     MAL11	          PF11_0083		 36:	 2075	 1	  CM000450	         PVX_091035		
 36:	  599	 1	     MAL11	          PF11_0084		 37:	 2076	-1	  CM000450	         PVX_091040		
 37:	  600	-1	     MAL11	          PF11_0086		 38:	 2077	-1	  CM000450	         PVX_091045		
 38:	  601	-1	     MAL11	          PF11_0087		 39:	 2078	-1	  CM000450	         PVX_091050		
 39:	  602	-1	     MAL11	          PF11_0088		 40:	 2079	-1	  CM000450	         PVX_091055		
 40:	  603	-1	     MAL11	          PF11_0089		 41:	 2080	 1	  CM000450	         PVX_091060		
 41:	  604	 1	     MAL11	          PF11_0090		 42:	 2081	-1	  CM000450	         PVX_091065		
 42:	  605	-1	     MAL11	          PF11_0091		 43:	 2082	-1	  CM000450	         PVX_091075		
 43:	  606	-1	     MAL11	          PF11_0092		 44:	 2083	 1	  CM000450	         PVX_091080		
 44:	  607	 1	     MAL11	          PF11_0093		 45:	 2084	 1	  CM000450	         PVX_091085		
 45:	  608	 1	     MAL11	          PF11_0094		 46:	 2085	 1	  CM000450	         PVX_091090		
 46:	  609	 1	     MAL11	          PF11_0095		 47:	 2086	 1	  CM000450	         PVX_091095		
    	  610	 1	     MAL11	        PF11_0095a		 48:	 2087	 1	  CM000450	         PVX_091100		
 47:	  611	 1	     MAL11	          PF11_0096		 49:	 2088	-1	  CM000450	         PVX_091105		
 48:	  612	 1	     MAL11	          PF11_0097		 50:	 2089	-1	  CM000450	         PVX_091110		
 49:	  613	-1	     MAL11	          PF11_0098		 51:	 2090	 1	  CM000450	         PVX_091115		
 50:	  614	-1	     MAL11	          PF11_0099		 52:	 2091	 1	  CM000450	         PVX_091120		
 51:	  615	 1	     MAL11	          PF11_0100		 53:	 2092	-1	  CM000450	         PVX_091135		
 52:	  616	 1	     MAL11	          PF11_0101		 54:	 2093	-1	  CM000450	         PVX_091140		
 53:	  617	-1	     MAL11	         PF11_0540a		 55:	 2094	 1	  CM000450	         PVX_091145		
    	  618	-1	     MAL11	         PF11_0540		 56:	 2095	 1	  CM000450	         PVX_091150		
 54:	  619	-1	     MAL11	          PF11_0105		 57:	 2096	 1	  CM000450	         PVX_091155		
 55:	  620	 1	     MAL11	          PF11_0106		 58:	 2097	 1	  CM000450	         PVX_091160		
 56:	  621	 1	     MAL11	          PF11_0550		    	 2098	-1	  CM000450	        PVX_091165		
 57:	  622	 1	     MAL11	          PF11_0107		 59:	 2099	 1	  CM000450	         PVX_091170		
 58:	  623	 1	     MAL11	          PF11_0108		 60:	 2100	 1	  CM000450	         PVX_091175		
    	  624	-1	     MAL11	         PF11_0109		 61:	 2101	-1	  CM000450	         PVX_091180		
 59:	  625	 1	     MAL11	          PF11_0111		 62:	 2102	 1	  CM000450	         PVX_091185		
 60:	  626	 1	     MAL11	          PF11_0112		 63:	 2103	-1	  CM000450	         PVX_091190		
 61:	  627	-1	     MAL11	          PF11_0113		 64:	 2104	-1	  CM000450	         PVX_091195		
 62:	  628	 1	     MAL11	          PF11_0114		 65:	 2105	 1	  CM000450	         PVX_091200		
 63:	  629	-1	     MAL11	         PF11_0114a		 66:	 2106	-1	  CM000450	         PVX_091205		
 64:	  630	-1	     MAL11	          PF11_0115		 67:	 2107	-1	  CM000450	         PVX_091210		
 65:	  631	 1	     MAL11	          PF11_0116		 68:	 2108	-1	  CM000450	         PVX_091215		
 66:	  632	-1	     MAL11	          PF11_0117		 69:	 2109	-1	  CM000450	         PVX_091220		
 67:	  633	-1	     MAL11	          PF11_0118		 70:	 2110	-1	  CM000450	         PVX_091225		
 68:	  634	-1	     MAL11	          PF11_0119		 71:	 2111	 1	  CM000450	         PVX_091230		
 69:	  635	-1	     MAL11	          PF11_0120		 72:	 2112	-1	  CM000450	         PVX_091235		
 70:	  636	-1	     MAL11	          PF11_0121		 73:	 2113	 1	  CM000450	         PVX_091240		
 71:	  637	 1	     MAL11	          PF11_0122		 74:	 2114	 1	  CM000450	         PVX_091245		
 72:	  638	-1	     MAL11	          PF11_0123		 75:	 2115	 1	  CM000450	         PVX_091250		
 73:	  639	 1	     MAL11	          PF11_0124		 76:	 2116	 1	  CM000450	         PVX_091255		
 74:	  640	 1	     MAL11	          PF11_0125		 77:	 2117	 1	  CM000450	         PVX_091260		
 75:	  641	 1	     MAL11	          PF11_0126		 78:	 2118	-1	  CM000450	         PVX_091265		
 76:	  642	 1	     MAL11	          PF11_0127		 79:	 2119	 1	  CM000450	         PVX_091270		
 77:	  643	 1	     MAL11	          PF11_0128		 80:	 2120	 1	  CM000450	         PVX_091275		
 78:	  644	-1	     MAL11	          PF11_0129		 81:	 2121	-1	  CM000450	         PVX_091280		
 79:	  645	 1	     MAL11	          PF11_0130		 82:	 2122	 1	  CM000450	         PVX_091285		
 80:	  646	 1	     MAL11	          PF11_0526		 83:	 2123	 1	  CM000450	         PVX_091290		
 81:	  647	-1	     MAL11	          PF11_0131		 84:	 2124	-1	  CM000450	         PVX_091295		
 82:	  648	 1	     MAL11	          PF11_0527		 85:	 2125	 1	  CM000450	         PVX_091300		
 83:	  649	 1	     MAL11	          PF11_0134		 86:	 2126	-1	  CM000450	         PVX_091305		
 84:	  650	-1	     MAL11	          PF11_0135		 87:	 2127	 1	  CM000450	         PVX_091310		
 85:	  651	 1	     MAL11	          PF11_0528		 88:	 2128	-1	  CM000450	         PVX_091315		
 86:	  652	-1	     MAL11	          PF11_0139		 89:	 2129	 1	  CM000450	         PVX_091320		
    	  653	 1	     MAL11	         PF11_0140		 90:	 2130	 1	  CM000450	         PVX_091325		
 87:	  654	 1	     MAL11	          PF11_0141		 91:	 2131	 1	  CM000450	         PVX_091330		
 88:	  655	-1	     MAL11	          PF11_0142		 92:	 2132	-1	  CM000450	         PVX_091335		
 89:	  656	 1	     MAL11	          PF11_0143		 93:	 2133	-1	  CM000450	         PVX_091340		
 90:	  657	 1	     MAL11	          PF11_0144		 94:	 2134	 1	  CM000450	         PVX_091345		
 91:	  658	 1	     MAL11	          PF11_0145		 95:	 2135	 1	  CM000450	         PVX_091350		
 92:	  659	-1	     MAL11	          PF11_0146		 96:	 2136	-1	  CM000450	         PVX_091355		
 93:	  660	-1	     MAL11	          PF11_0147		 97:	 2137	-1	  CM000450	         PVX_091360		
 94:	  661	 1	     MAL11	          PF11_0148		 98:	 2138	 1	  CM000450	         PVX_091365		
 95:	  662	 1	     MAL11	         PF11_0149b		 99:	 2139	 1	  CM000450	         PVX_091370		
 96:	  663	-1	     MAL11	          PF11_0152		100:	 2140	 1	  CM000450	         PVX_091375		
 97:	  664	-1	     MAL11	          PF11_0153		101:	 2141	-1	  CM000450	         PVX_091380		
 98:	  665	 1	     MAL11	          PF11_0154		102:	 2142	 1	  CM000450	         PVX_091385		
 99:	  666	 1	     MAL11	          PF11_0155		103:	 2143	 1	  CM000450	         PVX_091390		
100:	  667	 1	     MAL11	          PF11_0156		104:	 2144	-1	  CM000450	         PVX_091395		
101:	  668	-1	     MAL11	          PF11_0157		105:	 2145	 1	  CM000450	         PVX_091400		
102:	  669	 1	     MAL11	          PF11_0158		106:	 2146	-1	  CM000450	 +       PVX_091405		
103:	  670	 1	     MAL11	          PF11_0159		    	 2147	-1	  CM000450	        PVX_091410		
104:	  671	-1	     MAL11	          PF11_0535		106:	 2148	-1	  CM000450	 +       PVX_091415		
105:	  672	 1	     MAL11	          PF11_0160		107:	 2149	 1	  CM000450	         PVX_091420		
    	  673	-1	     MAL11	         PF11_0161		108:	 2150	-1	  CM000450	         PVX_091425		
106:	  674	-1	     MAL11	++        PF11_0162		109:	 2151	 1	  CM000450	         PVX_091430		
106:	  674	-1	     MAL11	++        PF11_0162		110:	 2152	-1	  CM000450	         PVX_091435		
107:	  675	 1	     MAL11	          PF11_0163		111:	 2153	-1	  CM000450	         PVX_091440		
108:	  676	-1	     MAL11	          PF11_0164		112:	 2154	 1	  CM000450	         PVX_091445		
    	  677	-1	     MAL11	         PF11_0165		113:	 2155	-1	  CM000450	         PVX_091450		
    	  678	-1	     MAL11	         PF11_0166		114:	 2156	 1	  CM000450	         PVX_091455		
109:	  679	 1	     MAL11	          PF11_0167		115:	 2157	-1	  CM000450	         PVX_091460		
    	  680	-1	     MAL11	         PF11_0168		116:	 2158	-1	  CM000450	         PVX_091465		
110:	  681	-1	     MAL11	         PF11_0168a		117:	 2159	-1	  CM000450	         PVX_091470		
111:	  682	-1	     MAL11	          PF11_0169		118:	 2160	-1	  CM000450	         PVX_091475		
112:	  683	 1	     MAL11	          PF11_0170		119:	 2161	-1	  CM000450	         PVX_091480		
113:	  684	-1	     MAL11	          PF11_0171		120:	 2162	 1	  CM000450	         PVX_091485		
114:	  685	 1	     MAL11	          PF11_0172		121:	 2163	 1	  CM000450	         PVX_091490		
115:	  686	-1	     MAL11	          PF11_0173		122:	 2164	 1	  CM000450	         PVX_091495		
116:	  687	-1	     MAL11	          PF11_0174		123:	 2165	 1	  CM000450	         PVX_091500		
117:	  688	-1	     MAL11	          PF11_0175		124:	 2166	-1	  CM000450	         PVX_091505		
118:	  689	-1	     MAL11	         PF11_0175a		125:	 2167	 1	  CM000450	         PVX_091510		
119:	  690	-1	     MAL11	          PF11_0176		126:	 2168	-1	  CM000450	         PVX_091515		
120:	  691	 1	     MAL11	          PF11_0177		    	 2169	-1	  CM000450	        PVX_091520		
121:	  692	 1	     MAL11	          PF11_0178		127:	 2170	-1	  CM000450	         PVX_091525		
122:	  693	 1	     MAL11	          PF11_0179		128:	 2171	 1	  CM000450	         PVX_091530		
123:	  694	 1	     MAL11	          PF11_0180		129:	 2172	-1	  CM000450	         PVX_091535		
124:	  695	-1	     MAL11	          PF11_0181		130:	 2173	 1	  CM000450	         PVX_091540		
125:	  696	 1	     MAL11	          PF11_0182		131:	 2174	-1	  CM000450	         PVX_091545		
126:	  697	-1	     MAL11	          PF11_0183		132:	 2175	 1	  CM000450	         PVX_091550		
127:	  698	-1	     MAL11	          PF11_0184		133:	 2176	-1	  CM000450	         PVX_091555		
128:	  699	 1	     MAL11	          PF11_0185		134:	 2177	 1	  CM000450	         PVX_091560		
129:	  700	-1	     MAL11	          PF11_0186		135:	 2178	-1	  CM000450	         PVX_091565		
130:	  701	 1	     MAL11	          PF11_0187		136:	 2179	-1	  CM000450	         PVX_091570		
131:	  702	-1	     MAL11	          PF11_0188		137:	 2180	-1	  CM000450	         PVX_091575		
132:	  703	 1	     MAL11	          PF11_0189		138:	 2181	 1	  CM000450	         PVX_091580		
133:	  704	-1	     MAL11	          PF11_0190		139:	 2182	-1	  CM000450	         PVX_091585		
134:	  705	 1	     MAL11	          PF11_0191		140:	 2183	 1	  CM000450	         PVX_091590		
135:	  706	-1	     MAL11	          PF11_0192		141:	 2184	-1	  CM000450	         PVX_091595		
136:	  707	-1	     MAL11	          PF11_0193		142:	 2185	-1	  CM000450	         PVX_091600		
137:	  708	-1	     MAL11	          PF11_0195		143:	 2186	 1	  CM000450	         PVX_091605		
138:	  709	 1	     MAL11	          PF11_0196		144:	 2187	 1	  CM000450	         PVX_091610		
139:	  710	-1	     MAL11	          PF11_0197		145:	 2188	-1	  CM000450	         PVX_091615		
140:	  711	 1	     MAL11	          PF11_0198		    	 2189	 1	  CM000450	        PVX_091620		
141:	  712	-1	     MAL11	          PF11_0199		146:	 2190	-1	  CM000450	         PVX_091625		
142:	  713	-1	     MAL11	          PF11_0200		147:	 2191	 1	  CM000450	         PVX_091630		
143:	  714	 1	     MAL11	          PF11_0201		148:	 2192	 1	  CM000450	         PVX_091635		
144:	  715	 1	     MAL11	          PF11_0202		149:	 2193	 1	  CM000450	         PVX_091640		
145:	  716	-1	     MAL11	          PF11_0203		150:	 2194	 1	  CM000450	         PVX_091645		
    	  717	 1	     MAL11	         PF11_0204		151:	 2195	 1	  CM000450	         PVX_091650		
146:	  718	-1	     MAL11	          PF11_0205		152:	 2196	-1	  CM000450	         PVX_091652		
147:	  719	 1	     MAL11	          PF11_0206		153:	 2197	 1	  CM000450	         PVX_091655		
148:	  720	 1	     MAL11	          PF11_0207		154:	 2198	-1	  CM000450	         PVX_091660		
149:	  721	 1	     MAL11	          PF11_0208		155:	 2199	-1	  CM000450	         PVX_091662		
150:	  722	 1	     MAL11	          PF11_0209		156:	 2200	 1	  CM000450	         PVX_091665		
151:	  723	 1	     MAL11	          PF11_0210		157:	 2201	 1	  CM000450	         PVX_091670		
152:	  724	-1	     MAL11	          PF11_0211		158:	 2202	-1	  CM000450	         PVX_091675		
153:	  725	 1	     MAL11	          PF11_0212		159:	 2203	-1	  CM000450	         PVX_091680		
154:	  726	-1	     MAL11	          PF11_0213		160:	 2204	-1	  CM000450	         PVX_091685		
155:	  727	-1	     MAL11	          PF11_0214		161:	 2205	 1	  CM000450	         PVX_091690		
    	  728	 1	     MAL11	         PF11_0215		162:	 2206	-1	  CM000450	         PVX_091695		
156:	  729	 1	     MAL11	          PF11_0216		163:	 2207	-1	  CM000450	         PVX_091700		
157:	  730	 1	     MAL11	          PF11_0217		164:	 2208	 1	  CM000450	         PVX_091705		
158:	  731	-1	     MAL11	          PF11_0218		165:	 2209	-1	  CM000450	         PVX_091710		
159:	  732	-1	     MAL11	          PF11_0219		166:	 2210	-1	  CM000450	         PVX_091715		
160:	  733	-1	     MAL11	          PF11_0220		167:	 2211	-1	  CM000450	         PVX_300049		
161:	  734	 1	     MAL11	          PF11_0222		168:	 2212	-1	  CM000450	         PVX_091725		
162:	  735	-1	     MAL11	          PF11_0223		169:	 2213	-1	  CM000450	         PVX_091730		
163:	  736	-1	     MAL11	          PF11_0224		170:	 2214	 1	  CM000450	         PVX_091735		
164:	  737	 1	     MAL11	          PF11_0225		171:	 2215	 1	  CM000450	         PVX_091740		
165:	  738	-1	     MAL11	          PF11_0226		172:	 2216	 1	  CM000450	         PVX_091745		
166:	  739	-1	     MAL11	          PF11_0227		173:	 2217	 1	  CM000450	         PVX_091750		
167:	  740	-1	     MAL11	          PF11_0228		174:	 2218	 1	  CM000450	         PVX_091755		
168:	  741	-1	     MAL11	          PF11_0229		175:	 2219	 1	  CM000450	         PVX_091760		
169:	  742	-1	     MAL11	          PF11_0230		176:	 2220	-1	  CM000450	         PVX_091765		
170:	  743	 1	     MAL11	          PF11_0231		177:	 2221	 1	  CM000450	         PVX_091770		
171:	  744	 1	     MAL11	          PF11_0232		178:	 2222	 1	  CM000450	         PVX_091775		
172:	  745	 1	     MAL11	          PF11_0233		179:	 2223	 1	  CM000450	         PVX_091780		
173:	  746	 1	     MAL11	          PF11_0234		180:	 2224	 1	  CM000450	         PVX_091785		
    	  747	-1	     MAL11	         PF11_0238		181:	 2225	-1	  CM000450	         PVX_091790		
174:	  748	 1	     MAL11	          PF11_0239		182:	 2226	 1	  CM000450	         PVX_091795		
175:	  749	 1	     MAL11	          PF11_0240		183:	 2227	 1	  CM000450	         PVX_091800		
176:	  750	-1	     MAL11	          PF11_0241		184:	 2228	 1	  CM000450	         PVX_091805		
177:	  751	 1	     MAL11	          PF11_0242		185:	 2229	 1	  CM000450	         PVX_091810		
178:	  752	 1	     MAL11	          PF11_0243		186:	 2230	 1	  CM000450	         PVX_091815		
179:	  753	 1	     MAL11	          PF11_0244		187:	 2231	-1	  CM000450	         PVX_091820		
180:	  754	 1	     MAL11	          PF11_0245		188:	 2232	-1	  CM000450	         PVX_091825		
181:	  755	-1	     MAL11	          PF11_0246		189:	 2233	 1	  CM000450	         PVX_091830		
182:	  756	 1	     MAL11	          PF11_0247		190:	 2234	-1	  CM000450	         PVX_091835		
183:	  757	 1	     MAL11	          PF11_0248		191:	 2235	 1	  CM000450	         PVX_091840		
184:	  758	 1	     MAL11	          PF11_0249		192:	 2236	-1	  CM000450	         PVX_091845		
185:	  759	 1	     MAL11	          PF11_0250		193:	 2237	-1	  CM000450	         PVX_091850		
186:	  760	 1	     MAL11	          PF11_0251		194:	 2238	-1	  CM000450	         PVX_091855		
187:	  761	-1	     MAL11	          PF11_0252		    	 2239	 1	  CM000450	        PVX_091860		
188:	  762	-1	     MAL11	          PF11_0253		195:	 2240	 1	  CM000450	         PVX_091865		
189:	  763	 1	     MAL11	          PF11_0254		196:	 2241	-1	  CM000450	         PVX_091870		
190:	  764	-1	     MAL11	          PF11_0255		197:	 2242	 1	  CM000450	         PVX_091875		
191:	  765	 1	     MAL11	          PF11_0256		198:	 2243	-1	  CM000450	         PVX_091880		
192:	  766	-1	     MAL11	          PF11_0257		199:	 2244	 1	  CM000450	         PVX_091885		
193:	  767	-1	     MAL11	          PF11_0258		200:	 2245	-1	  CM000450	         PVX_091890		
194:	  768	-1	     MAL11	          PF11_0259		201:	 2246	-1	  CM000450	         PVX_091895		
195:	  769	 1	     MAL11	          PF11_0260		202:	 2247	-1	  CM000450	         PVX_091900		
196:	  770	-1	     MAL11	          PF11_0261		203:	 2248	-1	  CM000450	         PVX_091905		
197:	  771	 1	     MAL11	          PF11_0262		204:	 2249	-1	  CM000450	         PVX_091910		
198:	  772	-1	     MAL11	          PF11_0263		205:	 2250	 1	  CM000450	         PVX_091915		
199:	  773	 1	     MAL11	          PF11_0264		206:	 2251	-1	  CM000450	         PVX_091920		
200:	  774	-1	     MAL11	          PF11_0265		207:	 2252	-1	  CM000450	         PVX_091925		
201:	  775	-1	     MAL11	          PF11_0266		208:	 2253	 1	  CM000450	         PVX_091930		
202:	  776	-1	     MAL11	         PF11_0266a		    	 2254	 1	  CM000450	        PVX_091935		
203:	  777	-1	     MAL11	          PF11_0267		209:	 2255	 1	  CM000450	         PVX_091940		
204:	  778	-1	     MAL11	          PF11_0268		210:	 2256	-1	  CM000450	         PVX_091945		
205:	  779	 1	     MAL11	          PF11_0269		211:	 2257	-1	  CM000450	         PVX_091950		
206:	  780	-1	     MAL11	          PF11_0270		212:	 2258	 1	  CM000450	         PVX_091955		
    	  781	-1	     MAL11	         PF11_0271		213:	 2259	-1	  CM000450	         PVX_091960		
207:	  782	-1	     MAL11	          PF11_0272		214:	 2260	-1	  CM000450	         PVX_091965		
208:	  783	 1	     MAL11	         PF11_0273b		215:	 2261	-1	  CM000450	         PVX_091970		
    	  784	 1	     MAL11	         PF11_0274		216:	 2262	 1	  CM000450	         PVX_091975		
209:	  785	 1	     MAL11	          PF11_0275		217:	 2263	-1	  CM000450	         PVX_091980		
210:	  786	-1	     MAL11	          PF11_0276		218:	 2264	 1	  CM000450	         PVX_091985		
211:	  787	-1	     MAL11	          PF11_0277		219:	 2265	 1	  CM000450	         PVX_091990		
212:	  788	 1	     MAL11	          PF11_0279		220:	 2266	 1	  CM000450	         PVX_091992		
213:	  789	-1	     MAL11	          PF11_0280		221:	 2267	-1	  CM000450	         PVX_091995		
214:	  790	-1	     MAL11	          PF11_0281		222:	 2268	-1	  CM000450	         PVX_092000		
215:	  791	-1	     MAL11	          PF11_0282		223:	 2269	-1	  CM000450	         PVX_092005		
216:	  792	 1	     MAL11	          PF11_0283		224:	 2270	 1	  CM000450	         PVX_092010		
217:	  793	-1	     MAL11	          PF11_0284		    	 2271	 1	  CM000450	        PVX_092015		
218:	  794	 1	     MAL11	          PF11_0285		    	 2272	 1	  CM000450	        PVX_092020		
219:	  795	 1	     MAL11	          PF11_0286		225:	 2273	-1	  CM000450	         PVX_092025		
220:	  796	 1	     MAL11	          PF11_0287		226:	 2274	 1	  CM000450	         PVX_092030		
221:	  797	-1	     MAL11	          PF11_0288		227:	 2275	-1	  CM000450	         PVX_092035		
222:	  798	-1	     MAL11	          PF11_0289		228:	 2276	-1	  CM000450	         PVX_092040		
223:	  799	-1	     MAL11	          PF11_0290		229:	 2277	 1	  CM000450	         PVX_092045		
224:	  800	 1	     MAL11	          PF11_0291		    	 2278	-1	  CM000450	        PVX_092050		
225:	  801	-1	     MAL11	          PF11_0292		230:	 2279	 1	  CM000450	         PVX_092055		
226:	  802	 1	     MAL11	          PF11_0293		231:	 2280	 1	  CM000450	         PVX_092060		
227:	  803	-1	     MAL11	          PF11_0294		232:	 2281	 1	  CM000450	         PVX_092065		
228:	  804	-1	     MAL11	          PF11_0295		233:	 2282	 1	  CM000450	         PVX_092070		
229:	  805	 1	     MAL11	          PF11_0296		234:	 2283	 1	  CM000450	         PVX_092075		
    	  806	-1	     MAL11	         PF11_0297		235:	 2284	-1	  CM000450	         PVX_092080		
230:	  807	 1	     MAL11	          PF11_0298		236:	 2285	-1	  CM000450	         PVX_092085		
231:	  808	 1	     MAL11	          PF11_0300		237:	 2286	 1	  CM000450	         PVX_092090		
232:	  809	 1	     MAL11	          PF11_0301		238:	 2287	 1	  CM000450	         PVX_092095		
233:	  810	 1	     MAL11	          PF11_0302		239:	 2288	 1	  CM000450	         PVX_092100		
234:	  811	 1	     MAL11	          PF11_0303		240:	 2289	 1	  CM000450	         PVX_092105		
235:	  812	-1	     MAL11	          PF11_0304		241:	 2290	-1	  CM000450	         PVX_092110		
236:	  813	-1	     MAL11	          PF11_0305		242:	 2291	-1	  CM000450	         PVX_092115		
237:	  814	 1	     MAL11	          PF11_0306		243:	 2292	 1	  CM000450	         PVX_092120		
238:	  815	 1	     MAL11	          PF11_0307		244:	 2293	 1	  CM000450	         PVX_092125		
    	  816	-1	     MAL11	         PF11_0308		245:	 2294	 1	  CM000450	         PVX_092130		
239:	  817	 1	     MAL11	          PF11_0309		246:	 2295	 1	  CM000450	         PVX_092135		
240:	  818	 1	     MAL11	          PF11_0310		247:	 2296	-1	  CM000450	         PVX_092140		
241:	  819	-1	     MAL11	          PF11_0311		248:	 2297	 1	  CM000450	         PVX_092145		
242:	  820	-1	     MAL11	          PF11_0312		249:	 2298	 1	  CM000450	         PVX_092150		
243:	  821	 1	     MAL11	          PF11_0313		    	 2299	-1	  CM000450	        PVX_092155		
244:	  822	 1	     MAL11	          PF11_0314		250:	 2300	-1	  CM000450	         PVX_092160		
245:	  823	 1	     MAL11	          PF11_0315		251:	 2301	 1	  CM000450	         PVX_092165		
246:	  824	 1	     MAL11	          PF11_0316		252:	 2302	-1	  CM000450	         PVX_092170		
247:	  825	-1	     MAL11	          PF11_0317		253:	 2303	-1	  CM000450	         PVX_092175		
248:	  826	 1	     MAL11	          PF11_0318		254:	 2304	-1	  CM000450	         PVX_092180		
249:	  827	 1	     MAL11	          PF11_0319		    	 2305	 1	  CM000450	        PVX_092185		
    	  828	-1	     MAL11	         PF11_0320		255:	 2306	-1	  CM000450	         PVX_092190		
250:	  829	-1	     MAL11	          PF11_0321		256:	 2307	-1	  CM000450	         PVX_092195		
251:	  830	 1	     MAL11	          PF11_0322		257:	 2308	-1	  CM000450	         PVX_092200		
252:	  831	-1	     MAL11	          PF11_0323		258:	 2309	 1	  CM000450	         PVX_092205		
253:	  832	-1	     MAL11	          PF11_0324		    	 2310	-1	  CM000450	        PVX_092210		
254:	  833	-1	     MAL11	          PF11_0325		259:	 2311	-1	  CM000450	         PVX_092215		
    	  834	 1	     MAL11	         PF11_0326		260:	 2312	 1	  CM000450	         PVX_092220		
255:	  835	-1	     MAL11	         PF11_0326a		261:	 2313	-1	  CM000450	         PVX_092225		
256:	  836	-1	     MAL11	          PF11_0327		262:	 2314	 1	  CM000450	         PVX_092230		
257:	  837	-1	     MAL11	          PF11_0328		263:	 2315	-1	  CM000450	         PVX_092235		
258:	  838	 1	     MAL11	          PF11_0329		264:	 2316	 1	  CM000450	         PVX_092240		
    	  839	-1	     MAL11	         PF11_0330		265:	 2317	 1	  CM000450	         PVX_092245		
259:	  840	-1	     MAL11	          PF11_0331		266:	 2318	 1	  CM000450	         PVX_092250		
260:	  841	 1	     MAL11	          PF11_0332		    	 2319	 1	  CM000450	        PVX_300023		
261:	  842	-1	     MAL11	          PF11_0333		267:	 2320	 1	  CM000450	         PVX_092260		
262:	  843	 1	     MAL11	          PF11_0334		    	 2321	-1	  CM000450	        PVX_092265		
263:	  844	-1	     MAL11	          PF11_0336		268:	 2322	 1	  CM000450	         PVX_092270		
264:	  845	 1	     MAL11	          PF11_0337		269:	 2323	 1	  CM000450	         PVX_092275		
265:	  846	 1	     MAL11	          PF11_0338		270:	 2324	 1	  CM000450	         PVX_092280		
266:	  847	 1	     MAL11	          PF11_0339		271:	 2325	-1	  CM000450	         PVX_092285		
    	  848	 1	     MAL11	         PF11_0340		272:	 2326	 1	  CM000450	         PVX_092290		
267:	  849	 1	     MAL11	          PF11_0341		    	 2327	 1	  CM000450	        PVX_092295		
    	  850	-1	     MAL11	         PF11_0342		273:	 2328	 1	  CM000450	         PVX_092300		
268:	  851	 1	     MAL11	          PF11_0343		274:	 2329	 1	  CM000450	         PVX_092305		
269:	  852	 1	     MAL11	          PF11_0344		275:	 2330	 1	  CM000450	         PVX_092310		
270:	  853	 1	     MAL11	          PF11_0345		276:	 2331	-1	  CM000450	         PVX_092315		
271:	  854	-1	     MAL11	          PF11_0346		277:	 2332	 1	  CM000450	         PVX_092320		
272:	  855	 1	     MAL11	          PF11_0347		278:	 2333	 1	  CM000450	         PVX_092325		
273:	  856	 1	     MAL11	          PF11_0348		279:	 2334	-1	  CM000450	         PVX_092330		
274:	  857	 1	     MAL11	          PF11_0349		280:	 2335	 1	  CM000450	         PVX_092335		
275:	  858	 1	     MAL11	          PF11_0351		281:	 2336	-1	  CM000450	         PVX_092340		
276:	  859	-1	     MAL11	          PF11_0352		282:	 2337	-1	  CM000450	         PVX_092345		
277:	  860	 1	     MAL11	          PF11_0353		283:	 2338	 1	  CM000450	         PVX_092350		
278:	  861	 1	     MAL11	          PF11_0354		284:	 2339	 1	  CM000450	         PVX_092355		
279:	  862	-1	     MAL11	          PF11_0355		285:	 2340	 1	  CM000450	         PVX_092360		
280:	  863	 1	     MAL11	          PF11_0356		286:	 2341	-1	  CM000450	         PVX_092365		
281:	  864	-1	     MAL11	          PF11_0357		    	 2342	-1	  CM000450	        PVX_092370		
282:	  865	-1	     MAL11	          PF11_0358		287:	 2343	-1	  CM000450	         PVX_092375		
283:	  866	 1	     MAL11	          PF11_0359		288:	 2344	-1	  CM000450	 +       PVX_092380		
284:	  867	 1	     MAL11	          PF11_0360		288:	 2345	-1	  CM000450	 +       PVX_092385		
285:	  868	 1	     MAL11	         PF11_0361a		289:	 2346	-1	  CM000450	         PVX_092390		
286:	  869	-1	     MAL11	          PF11_0362		290:	 2347	 1	  CM000450	         PVX_092395		
287:	  870	-1	     MAL11	          PF11_0363		291:	 2348	-1	  CM000450	         PVX_092400		
288:	  871	-1	     MAL11	++        PF11_0364		292:	 2349	 1	  CM000450	         PVX_092405		
288:	  871	-1	     MAL11	++        PF11_0364		293:	 2350	-1	  CM000450	         PVX_092410		
289:	  872	-1	     MAL11	          PF11_0365		294:	 2351	 1	  CM000450	         PVX_092415		
290:	  873	 1	     MAL11	          PF11_0368		295:	 2352	 1	  CM000450	         PVX_092420		
291:	  874	-1	     MAL11	         PF11_0368a		296:	 2353	-1	  CM000450	         PVX_092425		
292:	  875	 1	     MAL11	          PF11_0369		297:	 2354	 1	  CM000450	         PVX_092430		
293:	  876	-1	     MAL11	          PF11_0370		298:	 2355	-1	  CM000450	         PVX_092435		
294:	  877	 1	     MAL11	          PF11_0371		    	 2356	-1	  CM000450	        PVX_092440		
295:	  878	 1	     MAL11	          PF11_0372		299:	 2357	 1	  CM000450	         PVX_092445		
296:	  879	-1	     MAL11	          PF11_0373		300:	 2358	 1	  CM000450	         PVX_092450		
297:	  880	 1	     MAL11	          PF11_0374		301:	 2359	-1	  CM000450	         PVX_092455		
298:	  881	-1	     MAL11	          PF11_0375		302:	 2360	 1	  CM000450	         PVX_092460		
    	  882	-1	     MAL11	        PF11_0377c		303:	 2361	 1	  CM000450	         PVX_092465		
299:	  883	 1	     MAL11	          PF11_0378		304:	 2362	-1	  CM000450	         PVX_092470		
300:	  884	 1	     MAL11	          PF11_0379		    	 2363	-1	  CM000450	        PVX_092475		
301:	  885	-1	     MAL11	          PF11_0380		305:	 2364	-1	  CM000450	         PVX_092480		
302:	  886	 1	     MAL11	          PF11_0381		306:	 2365	-1	  CM000450	         PVX_092485		
303:	  887	 1	     MAL11	          PF11_0382		307:	 2366	-1	  CM000450	         PVX_092490		
304:	  888	-1	     MAL11	          PF11_0383		308:	 2367	-1	  CM000450	         PVX_092495		
305:	  889	-1	     MAL11	          PF11_0384		309:	 2368	 1	  CM000450	         PVX_092500		
306:	  890	-1	     MAL11	          PF11_0385		310:	 2369	-1	  CM000450	         PVX_092505		
307:	  891	-1	     MAL11	          PF11_0386		311:	 2370	 1	  CM000450	         PVX_092510		
308:	  892	-1	     MAL11	          PF11_0388		312:	 2371	 1	  CM000450	         PVX_092515		
309:	  893	 1	     MAL11	          PF11_0389		313:	 2372	 1	  CM000450	         PVX_092520		
310:	  894	-1	     MAL11	          PF11_0545		314:	 2373	 1	  CM000450	         PVX_092525		
311:	  895	 1	     MAL11	          PF11_0390		315:	 2374	-1	  CM000450	         PVX_092530		
312:	  896	 1	     MAL11	          PF11_0392		316:	 2375	-1	  CM000450	         PVX_092535		
313:	  897	 1	     MAL11	          PF11_0393		317:	 2376	 1	  CM000450	         PVX_092540		
314:	  898	 1	     MAL11	          PF11_0394		318:	 2377	-1	  CM000450	         PVX_092545		
315:	  899	-1	     MAL11	          PF11_0530		319:	 2378	-1	  CM000450	         PVX_092550		
316:	  900	-1	     MAL11	          PF11_0395		320:	 2379	-1	  CM000450	         PVX_092555		
317:	  901	 1	     MAL11	          PF11_0396		321:	 2380	 1	  CM000450	         PVX_092560		
318:	  902	-1	     MAL11	          PF11_0397		322:	 2381	-1	  CM000450	         PVX_092565		
319:	  903	-1	     MAL11	          PF11_0398		323:	 2382	-1	  CM000450	         PVX_092570		
320:	  904	-1	     MAL11	          PF11_0400		324:	 2383	-1	  CM000450	         PVX_092575		
321:	  905	 1	     MAL11	          PF11_0402		    	 2384	 1	  CM000450	        PVX_092580		
322:	  906	-1	     MAL11	          PF11_0403		325:	 2385	-1	  CM000450	         PVX_092585		
323:	  907	-1	     MAL11	          PF11_0404		326:	 2386	-1	  CM000450	         PVX_092590		
324:	  908	-1	     MAL11	         PF11_0405a		327:	 2387	 1	  CM000450	         PVX_092595		
    	  909	 1	     MAL11	         PF11_0406		328:	 2388	-1	  CM000450	         PVX_092600		
325:	  910	-1	     MAL11	          PF11_0407		329:	 2389	-1	  CM000450	         PVX_092605		
326:	  911	-1	     MAL11	          PF11_0408		330:	 2390	 1	  CM000450	         PVX_092610		
327:	  912	 1	     MAL11	          PF11_0409		331:	 2391	 1	  CM000450	         PVX_092615		
    	  913	 1	     MAL11	         PF11_0411		332:	 2392	 1	  CM000450	         PVX_092620		
328:	  914	-1	     MAL11	          PF11_0412		    	 2393	-1	  CM000450	        PVX_092625		
329:	  915	-1	     MAL11	          PF11_0413		333:	 2394	-1	  CM000450	         PVX_092630		
330:	  916	 1	     MAL11	          PF11_0414		334:	 2395	 1	  CM000450	         PVX_092635		
331:	  917	 1	     MAL11	          PF11_0415		335:	 2396	-1	  CM000450	         PVX_092640		
332:	  918	 1	     MAL11	          PF11_0416		    	 2397	 1	  CM000450	        PVX_092645		
    	  919	-1	     MAL11	         PF11_0417		336:	 2398	 1	  CM000450	         PVX_092650		
333:	  920	-1	     MAL11	          PF11_0418		337:	 2399	 1	  CM000450	         PVX_092655		
334:	  921	 1	     MAL11	          PF11_0419		338:	 2400	-1	  CM000450	         PVX_092660		
335:	  922	-1	     MAL11	          PF11_0420		    	 2401	 1	  CM000450	        PVX_092665		
336:	  923	 1	     MAL11	          PF11_0421		339:	 2402	-1	  CM000450	         PVX_092670		
337:	  924	 1	     MAL11	          PF11_0422		340:	 2403	 1	  CM000450	         PVX_092675		
338:	  925	-1	     MAL11	          PF11_0423		341:	 2404	 1	  CM000450	         PVX_092680		
339:	  926	-1	     MAL11	          PF11_0424		342:	 2405	-1	  CM000450	         PVX_092685		
340:	  927	 1	     MAL11	          PF11_0425		343:	 2406	 1	  CM000450	         PVX_092690		
341:	  928	 1	     MAL11	          PF11_0426		344:	 2407	-1	  CM000450	         PVX_092695		
342:	  929	-1	     MAL11	          PF11_0427		345:	 2408	-1	  CM000450	         PVX_092700		
343:	  930	 1	     MAL11	          PF11_0428		346:	 2409	 1	  CM000450	         PVX_092705		
344:	  931	-1	     MAL11	          PF11_0429		347:	 2410	-1	  CM000450	         PVX_092710		
345:	  932	-1	     MAL11	          PF11_0431		348:	 2411	-1	  CM000450	         PVX_092715		
346:	  933	 1	     MAL11	          PF11_0432		349:	 2412	 1	  CM000450	         PVX_092720		
347:	  934	-1	     MAL11	          PF11_0433		350:	 2413	-1	  CM000450	         PVX_092725		
348:	  935	-1	     MAL11	          PF11_0434		351:	 2414	-1	  CM000450	         PVX_092730		
349:	  936	 1	     MAL11	          PF11_0435		352:	 2415	-1	  CM000450	         PVX_092735		
350:	  937	-1	     MAL11	          PF11_0436		353:	 2416	-1	  CM000450	         PVX_092740		
351:	  938	-1	     MAL11	          PF11_0437		354:	 2417	 1	  CM000450	         PVX_092745		
352:	  939	-1	     MAL11	          PF11_0438		355:	 2418	 1	  CM000450	         PVX_092750		
353:	  940	-1	     MAL11	          PF11_0439		356:	 2419	 1	  CM000450	         PVX_092755		
354:	  941	 1	     MAL11	          PF11_0440		    	 2420	-1	  CM000450	        PVX_092760		
355:	  942	 1	     MAL11	          PF11_0441		357:	 2421	 1	  CM000450	         PVX_092765		
356:	  943	 1	     MAL11	         PF11_0441a		358:	 2422	-1	  CM000450	         PVX_092770		
    	  944	-1	     MAL11	         PF11_0442		359:	 2423	 1	  CM000450	         PVX_092775		
357:	  945	 1	     MAL11	          PF11_0443		360:	 2424	-1	  CM000450	         PVX_092780		
358:	  946	-1	     MAL11	          PF11_0445		361:	 2425	-1	  CM000450	         PVX_092785		
359:	  947	 1	     MAL11	          PF11_0447		    	 2426	 1	  CM000450	        PVX_092790		
360:	  948	-1	     MAL11	          PF11_0448		362:	 2427	 1	  CM000450	         PVX_092795		
361:	  949	-1	     MAL11	          PF11_0449		363:	 2428	-1	  CM000450	         PVX_092800		
    	  950	 1	     MAL11	         PF11_0451		364:	 2429	 1	  CM000450	         PVX_092805		
362:	  951	 1	     MAL11	          PF11_0452		365:	 2430	-1	  CM000450	         PVX_092810		
363:	  952	-1	     MAL11	          PF11_0453		366:	 2431	-1	  CM000450	         PVX_092815		
364:	  953	 1	     MAL11	          PF11_0454		    	 2432	-1	  CM000450	        PVX_092820		
365:	  954	-1	     MAL11	          PF11_0560		367:	 2433	 1	  CM000450	         PVX_092825		
366:	  955	-1	     MAL11	          PF11_0455		368:	 2434	 1	  CM000450	         PVX_092830		
    	  956	-1	     MAL11	        PF11_0455a		369:	 2435	 1	  CM000450	         PVX_092835		
367:	  957	 1	     MAL11	          PF11_0456		370:	 2436	-1	  CM000450	         PVX_092840		
368:	  958	 1	     MAL11	          PF11_0457		    	 2437	 1	  CM000450	        PVX_092845		
369:	  959	 1	     MAL11	          PF11_0458		371:	 2438	-1	  CM000450	         PVX_092850		
370:	  960	-1	     MAL11	          PF11_0459		372:	 2439	-1	  CM000450	         PVX_092855		
    	  961	 1	     MAL11	         PF11_0460		373:	 2440	-1	  CM000450	         PVX_092860		
371:	  962	-1	     MAL11	          PF11_0461		374:	 2441	-1	  CM000450	         PVX_092865		
372:	  963	-1	     MAL11	          PF11_0462		375:	 2442	-1	  CM000450	         PVX_092870		
373:	  964	-1	     MAL11	          PF11_0463		376:	 2443	-1	  CM000450	         PVX_092875		
374:	  965	-1	     MAL11	          PF11_0464		377:	 2444	 1	  CM000450	         PVX_092880		
375:	  966	-1	     MAL11	         PF11_0464a		378:	 2445	-1	  CM000450	         PVX_092885		
376:	  967	-1	     MAL11	          PF11_0465		379:	 2446	 1	  CM000450	         PVX_092890		
377:	  968	 1	     MAL11	          PF11_0466		380:	 2447	-1	  CM000450	         PVX_092895		
378:	  969	-1	     MAL11	          PF11_0467		381:	 2448	-1	  CM000450	         PVX_092900		
379:	  970	 1	     MAL11	          PF11_0468		382:	 2449	-1	  CM000450	         PVX_092905		
380:	  971	-1	     MAL11	          PF11_0469		383:	 2450	-1	  CM000450	         PVX_092910		
    	  972	 1	     MAL11	         PF11_0470		    	 2451	-1	  CM000450	        PVX_092915		
381:	  973	-1	     MAL11	          PF11_0471		384:	 2452	 1	  CM000450	         PVX_092920		
382:	  974	-1	     MAL11	          PF11_0472		385:	 2453	 1	  CM000450	         PVX_092925		
383:	  975	-1	     MAL11	          PF11_0473		386:	 2454	-1	  CM000450	         PVX_092930		
    	  976	-1	     MAL11	         PF11_0474		387:	 2455	-1	  CM000450	         PVX_092935		
384:	  977	 1	     MAL11	          PF11_0476		388:	 2456	 1	  CM000450	         PVX_092940		
385:	  978	 1	     MAL11	          PF11_0477		389:	 2457	-1	  CM000450	         PVX_092945		
386:	  979	-1	     MAL11	          PF11_0478		390:	 2458	 1	  CM000450	         PVX_092950		
387:	  980	-1	     MAL11	          PF11_0479		391:	 2459	 1	  CM000450	         PVX_092955		
388:	  981	 1	     MAL11	         PF11_0479a		392:	 2460	-1	  CM000450	        PVX_092960b		
389:	  982	-1	     MAL11	          PF11_0480		393:	 2461	-1	  CM000450	        PVX_092960a		
    	  983	-1	     MAL11	        PF11_0480a		394:	 2462	-1	  CM000450	         PVX_092965		
390:	  984	 1	     MAL11	          PF11_0481		395:	 2463	 1	  CM000450	         PVX_092970		
391:	  985	 1	     MAL11	          PF11_0482		396:	 2464	 1	  CM000450	         PVX_092975		
392:	  986	-1	     MAL11	         PF11_0483a		397:	 2465	-1	  CM000450	         PVX_092980		
393:	  987	-1	     MAL11	          PF11_0483		398:	 2466	-1	  CM000450	         PVX_092985		
394:	  988	-1	     MAL11	          PF11_0484		    	     	  	          	                  		
395:	  989	 1	     MAL11	          PF11_0485		    	     	  	          	                  		
396:	  990	 1	     MAL11	          PF11_0486		    	     	  	          	                  		
397:	  991	-1	     MAL11	          PF11_0487		    	     	  	          	                  		
398:	  992	-1	     MAL11	          PF11_0488		    	     	  	          	                  		


CL-7		396	391		1	2		36	31	

  1:	 1128	-1	     MAL12	           PFL0605c		  1:	 4693	-1	  CM000455	         PVX_123315		
  2:	 1129	 1	     MAL12	           PFL0610w		  2:	 4694	 1	  CM000455	         PVX_123320		
  3:	 1130	 1	     MAL12	           PFL0615w		  3:	 4695	 1	  CM000455	         PVX_123325		
  4:	 1131	-1	     MAL12	           PFL0620c		  4:	 4696	-1	  CM000455	         PVX_123330		
  5:	 1132	-1	     MAL12	          PFL0623ca		  5:	 4697	-1	  CM000455	         PVX_123335		
  6:	 1133	-1	     MAL12	           PFL0625c		  6:	 4698	-1	  CM000455	         PVX_123340		
  7:	 1134	 1	     MAL12	           PFL0630w		  7:	 4699	 1	  CM000455	         PVX_123345		
  8:	 1135	-1	     MAL12	           PFL0635c		  8:	 4700	-1	  CM000455	         PVX_123350		
  9:	 1136	 1	     MAL12	           PFL0640w		  9:	 4701	 1	  CM000455	         PVX_123355		
    	 1137	-1	     MAL12	          PFL0645c		 10:	 4702	-1	  CM000455	         PVX_123360		
 10:	 1138	-1	     MAL12	           PFL0650c		 11:	 4703	 1	  CM000455	         PVX_123365		
 11:	 1139	 1	     MAL12	           PFL0655w		 12:	 4704	 1	  CM000455	         PVX_123370		
 12:	 1140	 1	     MAL12	           PFL0660w		 13:	 4705	-1	  CM000455	         PVX_123375		
 13:	 1141	-1	     MAL12	           PFL0665c		 14:	 4706	-1	  CM000455	         PVX_123380		
 14:	 1142	-1	     MAL12	           PFL0670c		 15:	 4707	-1	  CM000455	         PVX_123385		
 15:	 1143	-1	     MAL12	           PFL0675c		 16:	 4708	-1	  CM000455	         PVX_123390		
 16:	 1144	-1	     MAL12	           PFL0680c		 17:	 4709	 1	  CM000455	         PVX_123395		
 17:	 1145	 1	     MAL12	           PFL0685w		 18:	 4710	-1	  CM000455	         PVX_123400		
 18:	 1146	-1	     MAL12	           PFL0690c		 19:	 4711	-1	  CM000455	         PVX_123405		
 19:	 1147	-1	     MAL12	           PFL0692c		 20:	 4712	-1	  CM000455	         PVX_300025		
 20:	 1148	-1	     MAL12	           PFL0695c		 21:	 4713	 1	  CM000455	         PVX_123410		
 21:	 1149	 1	     MAL12	           PFL0700w		 22:	 4714	-1	  CM000455	         PVX_123415		
 22:	 1150	-1	     MAL12	           PFL0705c		 23:	 4715	 1	  CM000455	         PVX_123420		
 23:	 1151	 1	     MAL12	           PFL0710w		 24:	 4716	 1	  CM000455	         PVX_123425		
 24:	 1152	 1	     MAL12	           PFL0715w		 25:	 4717	 1	  CM000455	         PVX_123430		
 25:	 1153	 1	     MAL12	           PFL0720w		 26:	 4718	 1	  CM000455	         PVX_123435		
 26:	 1154	 1	     MAL12	           PFL0725w		 27:	 4719	 1	  CM000455	         PVX_123440		
 27:	 1155	 1	     MAL12	           PFL0730w		 28:	 4720	 1	  CM000455	         PVX_123445		
 28:	 1156	 1	     MAL12	           PFL0735w		 29:	 4721	-1	  CM000455	         PVX_123450		
 29:	 1157	-1	     MAL12	           PFL0740c		 30:	 4722	-1	  CM000455	         PVX_123455		
 30:	 1158	-1	     MAL12	           PFL0745c		 31:	 4723	-1	  CM000455	         PVX_300027		
 31:	 1159	-1	     MAL12	           PFL0746c		 32:	 4724	 1	  CM000455	         PVX_123465		
 32:	 1160	 1	     MAL12	           PFL0750w		 33:	 4725	-1	  CM000455	         PVX_123460		
 33:	 1161	-1	     MAL12	           PFL0755c		 34:	 4726	 1	  CM000455	         PVX_123470		
 34:	 1162	 1	     MAL12	           PFL0760w		 35:	 4727	 1	  CM000455	         PVX_123475		
 35:	 1163	 1	     MAL12	           PFL0765w		 36:	 4728	 1	  CM000455	         PVX_123480		
 36:	 1164	 1	     MAL12	           PFL0770w		 37:	 4729	 1	  CM000455	         PVX_123485		
 37:	 1165	 1	     MAL12	           PFL0775w		 38:	 4730	 1	  CM000455	         PVX_123490		
 38:	 1166	 1	     MAL12	           PFL0780w		 39:	 4731	-1	  CM000455	         PVX_123495		
 39:	 1167	-1	     MAL12	           PFL0785c		 40:	 4732	 1	  CM000455	         PVX_123500		
 40:	 1168	 1	     MAL12	           PFL0790w		 41:	 4733	-1	  CM000455	         PVX_123505		
 41:	 1169	-1	     MAL12	           PFL0795c		 42:	 4734	-1	  CM000455	         PVX_123510		
 42:	 1170	-1	     MAL12	           PFL0800c		 43:	 4735	 1	  CM000455	         PVX_123515		
 43:	 1171	 1	     MAL12	           PFL0805w		 44:	 4736	 1	  CM000455	         PVX_123520		
 44:	 1172	 1	     MAL12	           PFL0815w		 45:	 4737	-1	  CM000455	         PVX_123525		
 45:	 1173	-1	     MAL12	           PFL0820c		 46:	 4738	-1	  CM000455	         PVX_123530		
 46:	 1174	-1	     MAL12	          PFL0825cb		 47:	 4739	 1	  CM000455	         PVX_123535		
 47:	 1175	 1	     MAL12	           PFL0830w		 48:	 4740	 1	  CM000455	         PVX_123540		
 48:	 1176	 1	     MAL12	           PFL0835w		 49:	 4741	-1	  CM000455	         PVX_123545		
 49:	 1177	-1	     MAL12	           PFL0840c		 50:	 4742	 1	  CM000455	         PVX_123550		
 50:	 1178	 1	     MAL12	           PFL0845w		 51:	 4743	 1	  CM000455	         PVX_123555		
 51:	 1179	 1	     MAL12	           PFL0850w		 52:	 4744	-1	  CM000455	         PVX_123560		
 52:	 1180	-1	     MAL12	           PFL0855c		 53:	 4745	-1	  CM000455	         PVX_123565		
 53:	 1181	-1	     MAL12	           PFL0860c		 54:	 4746	 1	  CM000455	         PVX_123570		
 54:	 1182	 1	     MAL12	           PFL0865w		 55:	 4747	 1	  CM000455	         PVX_123575		
 55:	 1183	 1	     MAL12	           PFL0870w		 56:	 4748	 1	  CM000455	         PVX_123580		
 56:	 1184	 1	     MAL12	           PFL0875w		 57:	 4749	-1	  CM000455	         PVX_123585		
 57:	 1185	-1	     MAL12	           PFL0880c		 58:	 4750	 1	  CM000455	         PVX_123590		
 58:	 1186	 1	     MAL12	           PFL0885w		 59:	 4751	-1	  CM000455	         PVX_300142		
 59:	 1187	-1	     MAL12	           PFL0890c		 60:	 4752	-1	  CM000455	         PVX_123595		
 60:	 1188	-1	     MAL12	           PFL0895c		 61:	 4753	-1	  CM000455	         PVX_123597		
 61:	 1189	-1	     MAL12	           PFL0900c		 62:	 4754	-1	  CM000455	         PVX_123600		
 62:	 1190	-1	     MAL12	           PFL0905c		 63:	 4755	-1	  CM000455	         PVX_123605		
 63:	 1191	-1	     MAL12	           PFL0915c		 64:	 4756	-1	  CM000455	         PVX_123610		
 64:	 1192	-1	     MAL12	           PFL0920c		    	 4757	 1	  CM000455	        PVX_123615		
    	 1193	 1	     MAL12	          PFL0925w		 65:	 4758	 1	  CM000455	         PVX_123620		
 65:	 1194	 1	     MAL12	           PFL0930w		 66:	 4759	-1	  CM000455	         PVX_123625		
    	 1195	-1	     MAL12	          PFL0935c		 67:	 4760	-1	  CM000455	         PVX_123630		
 66:	 1196	-1	     MAL12	           PFL0950c		 68:	 4761	 1	  CM000455	         PVX_300141		
 67:	 1197	-1	     MAL12	           PFL0955c		 69:	 4762	 1	  CM000455	         PVX_123635		
 68:	 1198	 1	     MAL12	           PFL0957w		 70:	 4763	-1	  CM000455	         PVX_123640		
 69:	 1199	 1	     MAL12	           PFL0960w		 71:	 4764	 1	  CM000455	         PVX_123645		
 70:	 1200	-1	     MAL12	           PFL0965c		    	 4765	-1	  CM000455	        PVX_123650		
 71:	 1201	 1	     MAL12	           PFL0970w		 72:	 4766	 1	  CM000455	         PVX_123655		
 72:	 1202	 1	     MAL12	           PFL0975w		 73:	 4767	 1	  CM000455	         PVX_123660		
 73:	 1203	 1	     MAL12	           PFL0980w		 74:	 4768	-1	  CM000455	         PVX_123665		
 74:	 1204	-1	     MAL12	           PFL0985c		 75:	 4769	 1	  CM000455	         PVX_123670		
 75:	 1205	 1	     MAL12	           PFL0990w		 76:	 4770	-1	  CM000455	         PVX_123675		
 76:	 1206	-1	     MAL12	           PFL0995c		 77:	 4771	-1	  CM000455	         PVX_123680		
 77:	 1207	-1	     MAL12	           PFL1000c		 78:	 4772	-1	  CM000455	         PVX_300143		
 78:	 1208	-1	     MAL12	           PFL1005c		 79:	 4773	-1	  CM000455	         PVX_123685		
 79:	 1209	-1	     MAL12	           PFL1010c		 80:	 4774	 1	  CM000455	         PVX_123690		
 80:	 1210	 1	     MAL12	          PFL1015wa		 81:	 4775	 1	  CM000455	         PVX_123695		
 81:	 1211	 1	     MAL12	           PFL1020w		 82:	 4776	-1	  CM000455	         PVX_123700		
 82:	 1212	-1	     MAL12	           PFL1025c		 83:	 4777	 1	  CM000455	         PVX_123705		
 83:	 1213	 1	     MAL12	           PFL1030w		 84:	 4778	 1	  CM000455	         PVX_123710		
 84:	 1214	 1	     MAL12	           PFL1035w		 85:	 4779	 1	  CM000455	         PVX_123715		
 85:	 1215	 1	     MAL12	           PFL1040w		 86:	 4780	 1	  CM000455	         PVX_123720		
 86:	 1216	 1	     MAL12	           PFL1045w		 87:	 4781	 1	  CM000455	         PVX_123725		
 87:	 1217	 1	     MAL12	           PFL1050w		 88:	 4782	-1	  CM000455	         PVX_123730		
 88:	 1218	-1	     MAL12	           PFL1055c		 89:	 4783	-1	  CM000455	         PVX_123735		
 89:	 1219	-1	     MAL12	           PFL1060c		 90:	 4784	-1	  CM000455	         PVX_123740		
 90:	 1220	-1	     MAL12	           PFL1065c		 91:	 4785	-1	  CM000455	         PVX_123745		
 91:	 1221	-1	     MAL12	           PFL1070c		 92:	 4786	 1	  CM000455	         PVX_123750		
 92:	 1222	 1	     MAL12	           PFL1075w		 93:	 4787	-1	  CM000455	         PVX_123755		
 93:	 1223	-1	     MAL12	           PFL1080c		    	 4788	 1	  CM000455	        PVX_123760		
    	 1224	 1	     MAL12	          PFL1085w		 94:	 4789	 1	  CM000455	         PVX_123765		
 94:	 1225	 1	     MAL12	           PFL1090w		 95:	 4790	-1	  CM000455	         PVX_123770		
 95:	 1226	-1	     MAL12	           PFL1095c		 96:	 4791	 1	  CM000455	         PVX_123775		
 96:	 1227	 1	     MAL12	           PFL1100w		 97:	 4792	-1	  CM000455	         PVX_123780		
 97:	 1228	-1	     MAL12	           PFL1105c		 98:	 4793	-1	  CM000455	         PVX_123785		
 98:	 1229	-1	     MAL12	           PFL1110c		 99:	 4794	 1	  CM000455	         PVX_123790		
 99:	 1230	 1	     MAL12	           PFL1115w		100:	 4795	-1	  CM000455	         PVX_123795		
100:	 1231	-1	     MAL12	           PFL1120c		101:	 4796	 1	  CM000455	         PVX_123800		
101:	 1232	 1	     MAL12	           PFL1125w		102:	 4797	-1	  CM000455	         PVX_123805		
102:	 1233	-1	     MAL12	           PFL1130c		103:	 4798	-1	  CM000455	         PVX_123810		
103:	 1234	-1	     MAL12	           PFL1135c		104:	 4799	 1	  CM000455	         PVX_123815		
104:	 1235	 1	     MAL12	           PFL1140w		105:	 4800	 1	  CM000455	         PVX_123820		
105:	 1236	 1	     MAL12	           PFL1145w		106:	 4801	-1	  CM000455	         PVX_123825		
106:	 1237	-1	     MAL12	           PFL1150c		107:	 4802	 1	  CM000455	         PVX_123830		
107:	 1238	 1	     MAL12	           PFL1155w		108:	 4803	-1	  CM000455	         PVX_123835		
108:	 1239	-1	     MAL12	           PFL1160c		109:	 4804	 1	  CM000455	         PVX_123840		
109:	 1240	 1	     MAL12	           PFL1165w		110:	 4805	 1	  CM000455	         PVX_123845		
110:	 1241	 1	     MAL12	           PFL1170w		111:	 4806	 1	  CM000455	         PVX_123850		
111:	 1242	 1	     MAL12	           PFL1175w		112:	 4807	 1	  CM000455	         PVX_123855		
112:	 1243	 1	     MAL12	           PFL1180w		113:	 4808	-1	  CM000455	         PVX_123860		
113:	 1244	-1	     MAL12	           PFL1185c		114:	 4809	-1	  CM000455	         PVX_123865		
114:	 1245	-1	     MAL12	           PFL1190c		115:	 4810	 1	  CM000455	         PVX_123870		
115:	 1246	 1	     MAL12	           PFL1195w		116:	 4811	-1	  CM000455	         PVX_123875		
116:	 1247	-1	     MAL12	           PFL1200c		117:	 4812	-1	  CM000455	         PVX_123880		
117:	 1248	-1	     MAL12	           PFL1205c		118:	 4813	 1	  CM000455	         PVX_123885		
118:	 1249	 1	     MAL12	           PFL1210w		119:	 4814	-1	  CM000455	         PVX_123890		
119:	 1250	-1	     MAL12	           PFL1215c		120:	 4815	 1	  CM000455	         PVX_123895		
120:	 1251	 1	     MAL12	           PFL1220w		121:	 4816	-1	  CM000455	         PVX_123900		
121:	 1252	-1	     MAL12	           PFL1225c		122:	 4817	 1	  CM000455	         PVX_123905		
122:	 1253	 1	     MAL12	           PFL1230w		123:	 4818	-1	  CM000455	         PVX_123910		
123:	 1254	-1	     MAL12	           PFL1235c		124:	 4819	-1	  CM000455	         PVX_123915		
124:	 1255	-1	     MAL12	           PFL1240c		125:	 4820	 1	  CM000455	         PVX_123920		
125:	 1256	 1	     MAL12	           PFL1245w		126:	 4821	-1	  CM000455	         PVX_123925		
126:	 1257	-1	     MAL12	           PFL1250c		127:	 4822	-1	  CM000455	         PVX_123930		
127:	 1258	-1	     MAL12	           PFL1255c		128:	 4823	 1	  CM000455	         PVX_123935		
128:	 1259	 1	     MAL12	           PFL1260w		129:	 4824	-1	  CM000455	         PVX_123940		
129:	 1260	-1	     MAL12	           PFL1265c		130:	 4825	 1	  CM000455	         PVX_123945		
130:	 1261	 1	     MAL12	           PFL1270w		131:	 4826	-1	  CM000455	         PVX_123950		
131:	 1262	-1	     MAL12	           PFL1275c		132:	 4827	 1	  CM000455	         PVX_123955		
132:	 1263	 1	     MAL12	           PFL1280w		133:	 4828	-1	  CM000455	         PVX_123960		
133:	 1264	-1	     MAL12	           PFL1285c		134:	 4829	 1	  CM000455	         PVX_123965		
134:	 1265	 1	     MAL12	           PFL1290w		135:	 4830	 1	  CM000455	         PVX_123970		
135:	 1266	 1	     MAL12	           PFL1295w		136:	 4831	-1	  CM000455	         PVX_123975		
136:	 1267	-1	     MAL12	           PFL1300c		137:	 4832	-1	  CM000455	         PVX_123980		
137:	 1268	-1	     MAL12	           PFL1305c		138:	 4833	-1	  CM000455	         PVX_123985		
138:	 1269	-1	     MAL12	           PFL1310c		139:	 4834	 1	  CM000455	         PVX_123990		
139:	 1270	 1	     MAL12	           PFL1315w		140:	 4835	 1	  CM000455	         PVX_123995		
140:	 1271	 1	     MAL12	           PFL1320w		141:	 4836	-1	  CM000455	         PVX_124000		
141:	 1272	-1	     MAL12	           PFL1325c		142:	 4837	-1	  CM000455	         PVX_124005		
142:	 1273	-1	     MAL12	           PFL1330c		    	 4838	 1	  CM000455	        PVX_124010		
    	 1274	 1	     MAL12	          PFL1335w		143:	 4839	-1	  CM000455	         PVX_124015		
143:	 1275	-1	     MAL12	           PFL1340c		144:	 4840	-1	  CM000455	         PVX_124020		
144:	 1276	-1	     MAL12	           PFL1345c		145:	 4841	 1	  CM000455	         PVX_124025		
145:	 1277	 1	     MAL12	           PFL1350w		146:	 4842	 1	  CM000455	         PVX_124030		
146:	 1278	 1	     MAL12	           PFL1355w		147:	 4843	-1	  CM000455	         PVX_124035		
147:	 1279	-1	     MAL12	           PFL1360c		148:	 4844	 1	  CM000455	         PVX_124040		
148:	 1280	 1	     MAL12	           PFL1365w		149:	 4845	 1	  CM000455	         PVX_124045		
149:	 1281	 1	     MAL12	           PFL1370w		150:	 4846	 1	  CM000455	         PVX_124050		
150:	 1282	 1	     MAL12	           PFL1375w		151:	 4847	 1	  CM000455	         PVX_124055		
151:	 1283	 1	     MAL12	           PFL1380w		152:	 4848	-1	  CM000455	         PVX_124060		
152:	 1284	-1	     MAL12	           PFL1385c		153:	 4849	 1	  CM000455	         PVX_124065		
153:	 1285	 1	     MAL12	           PFL1390w		154:	 4850	-1	  CM000455	         PVX_124070		
154:	 1286	-1	     MAL12	           PFL1395c		155:	 4851	-1	  CM000455	         PVX_124075		
155:	 1287	-1	     MAL12	           PFL1400c		156:	 4852	 1	  CM000455	         PVX_124080		
156:	 1288	 1	     MAL12	           PFL1405w		157:	 4853	-1	  CM000455	         PVX_124085		
157:	 1289	-1	     MAL12	           PFL1410c		158:	 4854	 1	  CM000455	         PVX_124090		
158:	 1290	 1	     MAL12	           PFL1415w		159:	 4855	 1	  CM000455	         PVX_124095		
159:	 1291	 1	     MAL12	           PFL1420w		160:	 4856	 1	  CM000455	         PVX_124100		
160:	 1292	 1	     MAL12	           PFL1425w		161:	 4857	-1	  CM000455	         PVX_124105		
161:	 1293	-1	     MAL12	           PFL1430c		162:	 4858	 1	  CM000455	         PVX_124110		
162:	 1294	 1	     MAL12	           PFL1432w		    	 4859	 1	  CM000455	        PVX_124115		
163:	 1295	-1	     MAL12	           PFL1435c		163:	 4860	-1	  CM000455	         PVX_124120		
164:	 1296	-1	     MAL12	           PFL1440c		    	 4861	-1	  CM000455	        PVX_124125		
165:	 1297	 1	     MAL12	           PFL1445w		164:	 4862	-1	  CM000455	         PVX_124130		
    	 1298	-1	     MAL12	          PFL1450c		165:	 4863	 1	  CM000455	         PVX_124140		
166:	 1299	 1	     MAL12	           PFL1455w		    	 4864	-1	  CM000455	        PVX_124145		
167:	 1300	-1	     MAL12	           PFL1460c		166:	 4865	 1	  CM000455	         PVX_124150		
168:	 1301	-1	     MAL12	           PFL1465c		167:	 4866	-1	  CM000455	         PVX_124155		
169:	 1302	-1	     MAL12	           PFL1470c		168:	 4867	-1	  CM000455	         PVX_124160		
170:	 1303	 1	     MAL12	           PFL1475w		169:	 4868	-1	  CM000455	         PVX_124165		
    	 1304	 1	     MAL12	          PFL1480w		170:	 4869	 1	  CM000455	         PVX_124170		
171:	 1305	 1	     MAL12	           PFL1485w		    	 4870	 1	  CM000455	        PVX_124175		
172:	 1306	 1	     MAL12	           PFL1490w		171:	 4871	 1	  CM000455	         PVX_124180		
173:	 1307	 1	     MAL12	           PFL1495w		172:	 4872	 1	  CM000455	         PVX_124185		
174:	 1308	 1	     MAL12	           PFL1500w		173:	 4873	 1	  CM000455	         PVX_124190		
175:	 1309	-1	     MAL12	           PFL1505c		174:	 4874	 1	  CM000455	         PVX_124195		
176:	 1310	-1	     MAL12	           PFL1510c		175:	 4875	-1	  CM000455	         PVX_124200		
177:	 1311	-1	     MAL12	           PFL1515c		176:	 4876	-1	  CM000455	         PVX_100510		
178:	 1312	 1	     MAL12	           PFL1520w		177:	 4877	-1	  CM000455	         PVX_100515		
179:	 1313	-1	     MAL12	           PFL1525c		178:	 4878	 1	  CM000455	         PVX_100520		
180:	 1314	-1	     MAL12	           PFL1526c		179:	 4879	-1	  CM000455	         PVX_100525		
181:	 1315	 1	     MAL12	           PFL1530w		180:	 4880	-1	  CM000455	         PVX_100530		
182:	 1316	 1	     MAL12	           PFL1535w		181:	 4881	 1	  CM000455	         PVX_100535		
183:	 1317	-1	     MAL12	           PFL1540c		182:	 4882	 1	  CM000455	         PVX_100540		
184:	 1318	-1	     MAL12	           PFL1545c		183:	 4883	-1	  CM000455	         PVX_100545		
185:	 1319	 1	     MAL12	           PFL1550w		184:	 4884	-1	  CM000455	         PVX_100550		
186:	 1320	 1	     MAL12	           PFL1555w		185:	 4885	 1	  CM000455	         PVX_100555		
187:	 1321	-1	     MAL12	           PFL1560c		186:	 4886	 1	  CM000455	         PVX_100560		
188:	 1322	-1	     MAL12	           PFL1565c		187:	 4887	-1	  CM000455	         PVX_100565		
189:	 1323	 1	     MAL12	           PFL1570w		188:	 4888	-1	  CM000455	         PVX_100570		
190:	 1324	 1	     MAL12	           PFL1575w		189:	 4889	 1	  CM000455	         PVX_100575		
191:	 1325	 1	     MAL12	           PFL1580w		190:	 4890	 1	  CM000455	         PVX_100580		
    	 1326	-1	     MAL12	          PFL1583c		191:	 4891	 1	  CM000455	         PVX_100585		
192:	 1327	-1	     MAL12	           PFL1585c		    	 4892	-1	  CM000455	        PVX_100590		
193:	 1328	-1	     MAL12	           PFL1590c		192:	 4893	-1	  CM000455	         PVX_100595		
194:	 1329	 1	     MAL12	           PFL1595w		193:	 4894	-1	  CM000455	         PVX_100600		
    	 1330	-1	     MAL12	          PFL1600c		194:	 4895	 1	  CM000455	         PVX_100610		
195:	 1331	 1	     MAL12	           PFL1605w		    	 4896	-1	  CM000455	        PVX_100615		
196:	 1332	-1	     MAL12	           PFL1610c		    	 4897	-1	  CM000455	        PVX_100620		
197:	 1333	 1	     MAL12	           PFL1620w		195:	 4898	 1	  CM000455	         PVX_100625		
198:	 1334	 1	     MAL12	           PFL1625w		196:	 4899	-1	  CM000455	         PVX_100630		
199:	 1335	-1	     MAL12	           PFL1630c		197:	 4900	 1	  CM000455	         PVX_100635		
200:	 1336	 1	     MAL12	           PFL1635w		198:	 4901	 1	  CM000455	         PVX_100640		
201:	 1337	-1	     MAL12	           PFL1640c		199:	 4902	-1	  CM000455	         PVX_100645		
    	 1338	 1	     MAL12	          PFL1645w		200:	 4903	 1	  CM000455	         PVX_100650		
202:	 1339	 1	     MAL12	           PFL1650w		201:	 4904	-1	  CM000455	         PVX_100655		
203:	 1340	-1	     MAL12	           PFL1655c		202:	 4905	 1	  CM000455	         PVX_100660		
204:	 1341	-1	     MAL12	           PFL1660c		203:	 4906	-1	  CM000455	         PVX_100665		
205:	 1342	-1	     MAL12	           PFL1665c		204:	 4907	-1	  CM000455	         PVX_100670		
206:	 1343	-1	     MAL12	           PFL1670c		205:	 4908	-1	  CM000455	         PVX_100675		
207:	 1344	-1	     MAL12	           PFL1675c		206:	 4909	-1	  CM000455	         PVX_100680		
208:	 1345	 1	     MAL12	           PFL1680w		207:	 4910	-1	  CM000455	         PVX_100685		
209:	 1346	 1	     MAL12	           PFL1685w		208:	 4911	 1	  CM000455	         PVX_100690		
210:	 1347	 1	     MAL12	           PFL1690w		209:	 4912	 1	  CM000455	         PVX_100695		
211:	 1348	-1	     MAL12	           PFL1695c		210:	 4913	 1	  CM000455	         PVX_100700		
212:	 1349	-1	     MAL12	           PFL1700c		211:	 4914	-1	  CM000455	         PVX_100705		
213:	 1350	 1	     MAL12	           PFL1705w		212:	 4915	-1	  CM000455	         PVX_100710		
214:	 1351	-1	     MAL12	           PFL1710c		213:	 4916	 1	  CM000455	         PVX_100715		
215:	 1352	 1	     MAL12	           PFL1715w		214:	 4917	-1	  CM000455	         PVX_100720		
216:	 1353	 1	     MAL12	           PFL1720w		215:	 4918	 1	  CM000455	         PVX_100725		
217:	 1354	 1	     MAL12	           PFL1725w		216:	 4919	 1	  CM000455	         PVX_100730		
218:	 1355	-1	     MAL12	           PFL1730c		217:	 4920	 1	  CM000455	         PVX_100735		
219:	 1356	-1	     MAL12	           PFL1735c		218:	 4921	-1	  CM000455	         PVX_100740		
220:	 1357	 1	     MAL12	           PFL1740w		219:	 4922	-1	  CM000455	         PVX_100745		
221:	 1358	-1	     MAL12	           PFL1745c		220:	 4923	 1	  CM000455	         PVX_100750		
222:	 1359	-1	     MAL12	           PFL1750c		221:	 4924	-1	  CM000455	         PVX_100755		
223:	 1360	 1	     MAL12	           PFL1755w		222:	 4925	-1	  CM000455	         PVX_100760		
224:	 1361	 1	     MAL12	           PFL1760w		223:	 4926	 1	  CM000455	         PVX_100765		
    	 1362	-1	     MAL12	          PFL1765c		224:	 4927	 1	  CM000455	         PVX_100770		
225:	 1363	-1	     MAL12	           PFL1770c		    	 4928	-1	  CM000455	        PVX_100775		
226:	 1364	-1	     MAL12	           PFL1775c		225:	 4929	-1	  CM000455	         PVX_100780		
    	 1365	 1	     MAL12	          PFL1780w		226:	 4930	-1	  CM000455	         PVX_100785		
227:	 1366	-1	     MAL12	           PFL1785c		    	 4931	 1	  CM000455	        PVX_100790		
228:	 1367	 1	     MAL12	           PFL1790w		227:	 4932	-1	  CM000455	         PVX_100795		
229:	 1368	-1	     MAL12	           PFL1795c		228:	 4933	 1	  CM000455	         PVX_100800		
230:	 1369	 1	     MAL12	           PFL1800w		229:	 4934	-1	  CM000455	         PVX_100805		
231:	 1370	-1	     MAL12	           PFL1805c		230:	 4935	 1	  CM000455	         PVX_100810		
232:	 1371	 1	     MAL12	           PFL1810w		231:	 4936	-1	  CM000455	         PVX_100815		
233:	 1372	-1	     MAL12	           PFL1815c		232:	 4937	 1	  CM000455	         PVX_100820		
234:	 1373	 1	     MAL12	           PFL1820w		233:	 4938	-1	  CM000455	         PVX_100825		
235:	 1374	 1	     MAL12	           PFL1825w		234:	 4939	 1	  CM000455	         PVX_100830		
236:	 1375	 1	     MAL12	           PFL1830w		235:	 4940	 1	  CM000455	         PVX_100835		
237:	 1376	 1	     MAL12	           PFL1835w		236:	 4941	 1	  CM000455	         PVX_100840		
238:	 1377	 1	     MAL12	           PFL1840w		237:	 4942	 1	  CM000455	         PVX_100845		
239:	 1378	-1	     MAL12	           PFL1845c		238:	 4943	 1	  CM000455	         PVX_100850		
240:	 1379	-1	     MAL12	           PFL1850c		239:	 4944	-1	  CM000455	         PVX_100855		
241:	 1380	 1	     MAL12	           PFL1855w		240:	 4945	-1	  CM000455	         PVX_100860		
242:	 1381	-1	     MAL12	           PFL1860c		241:	 4946	 1	  CM000455	         PVX_100865		
    	 1382	 1	     MAL12	          PFL1865w		242:	 4947	-1	  CM000455	         PVX_100870		
243:	 1383	-1	     MAL12	           PFL1870c		    	 4948	 1	  CM000455	        PVX_100875		
244:	 1384	 1	     MAL12	           PFL1875w		243:	 4949	-1	  CM000455	         PVX_100880		
245:	 1385	 1	     MAL12	           PFL1880w		244:	 4950	 1	  CM000455	         PVX_100885		
246:	 1386	-1	     MAL12	           PFL1885c		245:	 4951	 1	  CM000455	         PVX_100890		
247:	 1387	-1	     MAL12	           PFL1890c		246:	 4952	-1	  CM000455	         PVX_100895		
248:	 1388	 1	     MAL12	           PFL1895w		247:	 4953	-1	  CM000455	         PVX_100900		
249:	 1389	 1	     MAL12	           PFL1900w		248:	 4954	 1	  CM000455	         PVX_100905		
250:	 1390	 1	     MAL12	           PFL1905w		249:	 4955	 1	  CM000455	         PVX_100910		
251:	 1391	-1	     MAL12	           PFL1910c		250:	 4956	 1	  CM000455	         PVX_100915		
252:	 1392	 1	     MAL12	           PFL1915w		251:	 4957	-1	  CM000455	         PVX_100920		
253:	 1393	-1	     MAL12	           PFL1920c		252:	 4958	 1	  CM000455	         PVX_100925		
254:	 1394	 1	     MAL12	           PFL1925w		253:	 4959	-1	  CM000455	         PVX_100930		
255:	 1395	 1	     MAL12	           PFL1930w		254:	 4960	 1	  CM000455	         PVX_100935		
256:	 1396	-1	     MAL12	           PFL1935c		255:	 4961	 1	  CM000455	         PVX_100940		
257:	 1397	 1	     MAL12	           PFL1940w		256:	 4962	-1	  CM000455	         PVX_100945		
    	 1398	-1	     MAL12	          PFL1945c		257:	 4963	 1	  CM000455	         PVX_100950		
    	 1399	 1	     MAL12	          PFL1950w		258:	 4964	-1	  CM000455	         PVX_100955		
    	 1400	 1	     MAL12	          PFL1955w		259:	 4965	-1	  CM000455	         PVX_100960		
    	 1401	 1	     MAL12	          PFL1960w		260:	 4966	-1	  CM000455	         PVX_100965		
    	 1402	 1	     MAL12	          PFL1970w		261:	 4967	-1	  CM000455	         PVX_100970		
258:	 1403	-1	     MAL12	           PFL1975c		262:	 4968	-1	  CM000455	         PVX_100975		
259:	 1404	-1	     MAL12	           PFL1980c		263:	 4969	 1	  CM000455	         PVX_100980		
260:	 1405	-1	     MAL12	           PFL1985c		264:	 4970	 1	  CM000455	         PVX_100985		
261:	 1406	-1	     MAL12	           PFL1990c		265:	 4971	-1	  CM000455	         PVX_100990		
262:	 1407	-1	     MAL12	           PFL1995c		    	 4972	 1	  CM000455	        PVX_100995		
263:	 1408	 1	     MAL12	           PFL2000w		266:	 4973	-1	  CM000455	         PVX_101000		
264:	 1409	 1	     MAL12	           PFL2005w		267:	 4974	 1	  CM000455	         PVX_101005		
265:	 1410	-1	     MAL12	           PFL2010c		268:	 4975	 1	  CM000455	         PVX_101010		
    	 1411	 1	     MAL12	          PFL2015w		269:	 4976	-1	  CM000455	         PVX_101015		
266:	 1412	-1	     MAL12	           PFL2020c		270:	 4977	 1	  CM000455	         PVX_101020		
267:	 1413	 1	     MAL12	           PFL2025w		271:	 4978	 1	  CM000455	         PVX_101025		
268:	 1414	 1	     MAL12	           PFL2030w		272:	 4979	 1	  CM000455	         PVX_101030		
269:	 1415	-1	     MAL12	           PFL2035c		273:	 4980	 1	  CM000455	         PVX_101035		
270:	 1416	 1	     MAL12	           PFL2040w		274:	 4981	-1	  CM000455	         PVX_101040		
271:	 1417	 1	     MAL12	           PFL2045w		275:	 4982	-1	  CM000455	         PVX_101045		
272:	 1418	 1	     MAL12	           PFL2050w		276:	 4983	 1	  CM000455	         PVX_101050		
273:	 1419	 1	     MAL12	           PFL2055w		277:	 4984	-1	  CM000455	         PVX_101055		
274:	 1420	-1	     MAL12	           PFL2060c		278:	 4985	 1	  CM000455	         PVX_101060		
275:	 1421	-1	     MAL12	           PFL2065c		279:	 4986	-1	  CM000455	         PVX_101065		
276:	 1422	 1	     MAL12	           PFL2070w		    	 4987	 1	  CM000455	        PVX_101070		
277:	 1423	-1	     MAL12	           PFL2075c		280:	 4988	-1	  CM000455	         PVX_101075		
278:	 1424	 1	     MAL12	           PFL2078w		281:	 4989	 1	  CM000455	         PVX_101080		
279:	 1425	-1	     MAL12	           PFL2080c		282:	 4990	 1	  CM000455	         PVX_101085		
    	 1426	 1	     MAL12	          PFL2085w		283:	 4991	-1	  CM000455	         PVX_101090		
280:	 1427	-1	     MAL12	           PFL2090c		284:	 4992	-1	  CM000455	         PVX_101095		
281:	 1428	 1	     MAL12	           PFL2095w		285:	 4993	-1	  CM000455	         PVX_101100		
282:	 1429	 1	     MAL12	           PFL2100w		286:	 4994	 1	  CM000455	         PVX_101105		
283:	 1430	-1	     MAL12	           PFL2105c		287:	 4995	-1	  CM000455	         PVX_101110		
284:	 1431	-1	     MAL12	           PFL2110c		288:	 4996	 1	  CM000455	         PVX_101115		
285:	 1432	-1	     MAL12	           PFL2115c		289:	 4997	-1	  CM000455	         PVX_101120		
286:	 1433	 1	     MAL12	           PFL2120w		290:	 4998	-1	  CM000455	         PVX_101125		
287:	 1434	-1	     MAL12	           PFL2125c		291:	 4999	 1	  CM000455	         PVX_101130		
288:	 1435	 1	     MAL12	           PFL2130w		292:	 5000	-1	  CM000455	         PVX_101135		
289:	 1436	-1	     MAL12	           PFL2135c		293:	 5001	 1	  CM000455	         PVX_101140		
290:	 1437	-1	     MAL12	           PFL2140c		294:	 5002	-1	  CM000455	         PVX_101145		
291:	 1438	 1	     MAL12	           PFL2145w		295:	 5003	 1	  CM000455	         PVX_101150		
292:	 1439	-1	     MAL12	           PFL2150c		296:	 5004	-1	  CM000455	         PVX_101155		
293:	 1440	 1	     MAL12	           PFL2155w		297:	 5005	 1	  CM000455	         PVX_101160		
294:	 1441	-1	     MAL12	           PFL2160c		298:	 5006	 1	  CM000455	         PVX_101165		
295:	 1442	 1	     MAL12	           PFL2165w		299:	 5007	 1	  CM000455	         PVX_101170		
296:	 1443	-1	     MAL12	           PFL2170c		300:	 5008	-1	  CM000455	         PVX_101175		
297:	 1444	 1	     MAL12	           PFL2175w		301:	 5009	 1	  CM000455	         PVX_101180		
298:	 1445	 1	     MAL12	           PFL2180w		302:	 5010	 1	  CM000455	         PVX_101185		
299:	 1446	 1	     MAL12	           PFL2185w		303:	 5011	 1	  CM000455	         PVX_101190		
300:	 1447	-1	     MAL12	           PFL2190c		304:	 5012	 1	  CM000455	         PVX_101195		
301:	 1448	 1	     MAL12	           PFL2195w		305:	 5013	 1	  CM000455	         PVX_101200		
302:	 1449	 1	     MAL12	           PFL2200w		    	 5014	-1	  CM000455	        PVX_101205		
303:	 1450	 1	     MAL12	           PFL2205w		306:	 5015	 1	  CM000455	         PVX_101210		
304:	 1451	 1	     MAL12	           PFL2210w		307:	 5016	 1	  CM000455	         PVX_101215		
305:	 1452	 1	     MAL12	           PFL2215w		308:	 5017	-1	  CM000455	         PVX_101220		
306:	 1453	 1	     MAL12	           PFL2220w		309:	 5018	 1	  CM000455	         PVX_101225		
307:	 1454	 1	     MAL12	           PFL2225w		310:	 5019	 1	  CM000455	         PVX_101230		
308:	 1455	-1	     MAL12	           PFL2230c		311:	 5020	 1	  CM000455	         PVX_101235		
309:	 1456	 1	     MAL12	           PFL2235w		312:	 5021	-1	  CM000455	         PVX_101240		
310:	 1457	 1	     MAL12	           PFL2240w		313:	 5022	 1	  CM000455	         PVX_101245		
311:	 1458	 1	     MAL12	           PFL2245w		314:	 5023	 1	  CM000455	         PVX_101250		
312:	 1459	-1	     MAL12	           PFL2250c		315:	 5024	-1	  CM000455	         PVX_101255		
313:	 1460	 1	     MAL12	           PFL2255w		316:	 5025	 1	  CM000455	         PVX_101257		
314:	 1461	 1	     MAL12	           PFL2260w		317:	 5026	-1	  CM000455	         PVX_101260		
315:	 1462	-1	     MAL12	           PFL2265c		318:	 5027	 1	  CM000455	         PVX_101265		
316:	 1463	 1	     MAL12	           PFL2270w		319:	 5028	-1	  CM000455	         PVX_101270		
317:	 1464	-1	     MAL12	           PFL2275c		    	 5029	-1	  CM000455	        PVX_101275		
318:	 1465	 1	     MAL12	           PFL2280w		320:	 5030	 1	  CM000455	         PVX_101280		
319:	 1466	-1	     MAL12	           PFL2285c		321:	 5031	 1	  CM000455	         PVX_101285		
320:	 1467	 1	     MAL12	           PFL2290w		322:	 5032	 1	  CM000455	         PVX_101290		
321:	 1468	 1	     MAL12	           PFL2295w		323:	 5033	 1	  CM000455	         PVX_101295		
322:	 1469	 1	     MAL12	           PFL2300w		324:	 5034	 1	  CM000455	         PVX_101300		
323:	 1470	 1	     MAL12	           PFL2305w		325:	 5035	-1	  CM000455	         PVX_101305		
324:	 1471	 1	     MAL12	           PFL2310w		326:	 5036	 1	  CM000455	         PVX_101310		
325:	 1472	-1	     MAL12	           PFL2315c		327:	 5037	-1	  CM000455	         PVX_101315		
326:	 1473	 1	     MAL12	           PFL2320w		328:	 5038	 1	  CM000455	         PVX_101320		
327:	 1474	-1	     MAL12	           PFL2325c		329:	 5039	 1	  CM000455	         PVX_101325		
328:	 1475	 1	     MAL12	           PFL2330w		330:	 5040	 1	  CM000455	         PVX_101330		
329:	 1476	 1	     MAL12	           PFL2335w		331:	 5041	-1	  CM000455	         PVX_101335		
330:	 1477	 1	     MAL12	           PFL2340w		332:	 5042	-1	  CM000455	         PVX_101340		
331:	 1478	-1	     MAL12	           PFL2345c		333:	 5043	 1	  CM000455	         PVX_101345		
332:	 1479	-1	     MAL12	           PFL2350c		    	 5044	 1	  CM000455	        PVX_101350		
333:	 1480	 1	     MAL12	           PFL2355w		334:	 5045	 1	  CM000455	         PVX_101355		
    	 1481	 1	     MAL12	          PFL2360w		335:	 5046	-1	  CM000455	         PVX_101360		
334:	 1482	 1	     MAL12	           PFL2365w		336:	 5047	-1	  CM000455	         PVX_101365		
335:	 1483	-1	     MAL12	           PFL2370c		337:	 5048	-1	  CM000455	         PVX_101370		
    	 1484	-1	     MAL12	          PFL2375c		    	 5049	 1	  CM000455	        PVX_101375		
336:	 1485	-1	     MAL12	           PFL2380c		    	 5050	-1	  CM000455	        PVX_101380		
337:	 1486	-1	     MAL12	           PFL2385c		338:	 5051	-1	  CM000455	         PVX_101385		
338:	 1487	-1	     MAL12	           PFL2390c		339:	 5052	-1	  CM000455	         PVX_101390		
339:	 1488	-1	     MAL12	           PFL2395c		340:	 5053	 1	  CM000455	         PVX_101395		
340:	 1489	 1	     MAL12	           PFL2400w		341:	 5054	-1	  CM000455	         PVX_101400		
341:	 1490	-1	     MAL12	           PFL2405c		342:	 5055	 1	  CM000455	         PVX_101405		
342:	 1491	 1	     MAL12	           PFL2410w		343:	 5056	 1	  CM000455	         PVX_101410		
343:	 1492	 1	     MAL12	           PFL2415w		344:	 5057	 1	  CM000455	         PVX_101415		
344:	 1493	 1	     MAL12	           PFL2420w		345:	 5058	 1	  CM000455	         PVX_101420		
345:	 1494	 1	     MAL12	           PFL2425w		346:	 5059	-1	  CM000455	         PVX_101425		
346:	 1495	-1	     MAL12	           PFL2430c		347:	 5060	 1	  CM000455	         PVX_101430		
347:	 1496	 1	     MAL12	           PFL2435w		348:	 5061	 1	  CM000455	         PVX_101435		
348:	 1497	 1	     MAL12	           PFL2440w		    	 5062	-1	  CM000455	        PVX_101440		
    	 1498	-1	     MAL12	          PFL2445c		349:	 5063	 1	  CM000455	         PVX_101445		
    	 1499	-1	     MAL12	          PFL2450c		350:	 5064	 1	  CM000455	         PVX_101450		
349:	 1500	 1	     MAL12	           PFL2455w		351:	 5065	-1	  CM000455	         PVX_101455		
350:	 1501	 1	     MAL12	           PFL2460w		352:	 5066	-1	  CM000455	         PVX_101460		
351:	 1502	-1	     MAL12	           PFL2465c		353:	 5067	 1	  CM000455	         PVX_101465		
352:	 1503	-1	     MAL12	           PFL2470c		354:	 5068	 1	  CM000455	         PVX_101470		
353:	 1504	 1	     MAL12	           PFL2475w		355:	 5069	-1	  CM000455	         PVX_101475		
354:	 1505	 1	     MAL12	           PFL2480w		356:	 5070	-1	  CM000455	         PVX_101480		
355:	 1506	-1	     MAL12	           PFL2485c		357:	 5071	-1	  CM000455	         PVX_101485		
356:	 1507	-1	     MAL12	           PFL2490c		    	 5072	-1	  CM000455	        PVX_101490		
357:	 1508	-1	     MAL12	           PFL2505c		    	 5073	-1	  CM000455	        PVX_101500		
    	 1509	 1	     MAL12	          PFL2510w		    	 5074	-1	  CM000455	        PVX_101505		
    	 1510	-1	     MAL12	          PFL2515c		    	 5075	-1	  CM000455	        PVX_101510		
    	 1511	-1	     MAL12	          PFL2525c		    	 5076	-1	  CM000455	 *      PVX_101515		
    	 1512	 1	     MAL12	 *        PFL2530w		    	 5077	-1	  CM000455	        PVX_101520		
    	 1513	 1	     MAL12	          PFL2535w		    	 5078	-1	  CM000455	        PVX_101525		
    	 1514	 1	     MAL12	          PFL2540w		    	 5079	-1	  CM000455	        PVX_101530		
    	 1515	-1	     MAL12	          PFL2545c		    	 5080	 1	  CM000455	 *      PVX_101535		
    	 1516	 1	     MAL12	          PFL2550w		    	 5081	-1	  CM000455	        PVX_101540		
358:	 1517	 1	     MAL12	 +         PFL2555w		    	 5082	 1	  CM000455	        PVX_101545		
    	 1518	-1	     MAL12	          PFL2560c		358:	 5083	 1	  CM000455	++       PVX_101550		
    	 1519	 1	     MAL12	          PFL2565w		358:	 5083	 1	  CM000455	++       PVX_101550		
    	 1520	 1	     MAL12	          PFL2570w		    	     	  	          	                  		
    	 1521	-1	     MAL12	          PFL2575c		    	     	  	          	                  		
    	 1522	-1	     MAL12	          PFL2585c		    	     	  	          	                  		
358:	 1523	 1	     MAL12	 +         PFL2590w		    	     	  	          	                  		


CL-14		352	360		0	0		18	26	

  1:	 2594	-1	     MAL14	          PF14_0361		334:	 3562	 1	  CM000453	         PVX_116800		
  2:	 2595	 1	     MAL14	          PF14_0363		333:	 3563	 1	  CM000453	         PVX_116805		
  3:	 2596	-1	     MAL14	          PF14_0364		332:	 3564	-1	  CM000453	         PVX_116810		
  4:	 2597	 1	     MAL14	          PF14_0365		331:	 3565	-1	  CM000453	         PVX_116815		
  5:	 2598	 1	     MAL14	          PF14_0366		330:	 3566	-1	  CM000453	         PVX_116820		
  6:	 2599	 1	     MAL14	          PF14_0367		329:	 3567	 1	  CM000453	         PVX_116825		
  7:	 2600	 1	     MAL14	          PF14_0368		    	 3568	 1	  CM000453	        PVX_116835		
  8:	 2601	 1	     MAL14	          PF14_0369		328:	 3569	-1	  CM000453	         PVX_116830		
  9:	 2602	 1	     MAL14	          PF14_0370		327:	 3570	 1	  CM000453	         PVX_116840		
 10:	 2603	 1	     MAL14	          PF14_0371		326:	 3571	-1	  CM000453	         PVX_116845		
 11:	 2604	 1	     MAL14	          PF14_0372		325:	 3572	 1	  CM000453	         PVX_116850		
 12:	 2605	-1	     MAL14	          PF14_0373		324:	 3573	 1	  CM000453	         PVX_116855		
 13:	 2606	 1	     MAL14	          PF14_0374		323:	 3574	-1	  CM000453	         PVX_116860		
 14:	 2607	-1	     MAL14	          PF14_0375		322:	 3575	-1	  CM000453	         PVX_116865		
 15:	 2608	-1	     MAL14	          PF14_0376		321:	 3576	-1	  CM000453	         PVX_116870		
 16:	 2609	 1	     MAL14	          PF14_0377		320:	 3577	 1	  CM000453	         PVX_116875		
 17:	 2610	 1	     MAL14	          PF14_0378		319:	 3578	-1	  CM000453	         PVX_116880		
 18:	 2611	-1	     MAL14	          PF14_0379		    	 3579	 1	  CM000453	        PVX_116882		
 19:	 2612	-1	     MAL14	          PF14_0380		318:	 3580	 1	  CM000453	         PVX_116885		
 20:	 2613	 1	     MAL14	          PF14_0381		    	 3581	-1	  CM000453	        PVX_116890		
 21:	 2614	 1	     MAL14	          PF14_0382		317:	 3582	 1	  CM000453	         PVX_116895		
 22:	 2615	-1	     MAL14	          PF14_0383		316:	 3583	 1	  CM000453	         PVX_116900		
 23:	 2616	 1	     MAL14	          PF14_0384		315:	 3584	 1	  CM000453	         PVX_116905		
 24:	 2617	 1	     MAL14	          PF14_0385		314:	 3585	-1	  CM000453	         PVX_116910		
 25:	 2618	-1	     MAL14	          PF14_0386		313:	 3586	 1	  CM000453	         PVX_116915		
 26:	 2619	 1	     MAL14	          PF14_0387		312:	 3587	-1	  CM000453	         PVX_116920		
 27:	 2620	 1	     MAL14	          PF14_0388		311:	 3588	-1	  CM000453	         PVX_116925		
 28:	 2621	-1	     MAL14	          PF14_0389		310:	 3589	 1	  CM000453	         PVX_116930		
    	 2622	-1	     MAL14	         PF14_0390		309:	 3590	-1	  CM000453	         PVX_116935		
 29:	 2623	 1	     MAL14	          PF14_0391		308:	 3591	 1	  CM000453	         PVX_116940		
 30:	 2624	 1	     MAL14	          PF14_0392		307:	 3592	-1	  CM000453	         PVX_116945		
 31:	 2625	 1	     MAL14	          PF14_0393		306:	 3593	 1	  CM000453	         PVX_116950		
 32:	 2626	-1	     MAL14	          PF14_0394		    	 3594	-1	  CM000453	        PVX_116955		
 33:	 2627	-1	     MAL14	          PF14_0395		305:	 3595	 1	  CM000453	         PVX_116960		
 34:	 2628	 1	     MAL14	          PF14_0396		304:	 3596	-1	  CM000453	         PVX_116965		
 35:	 2629	-1	     MAL14	          PF14_0397		303:	 3597	 1	  CM000453	         PVX_300040		
 36:	 2630	 1	     MAL14	          PF14_0398		302:	 3598	-1	  CM000453	         PVX_116970		
 37:	 2631	-1	     MAL14	          PF14_0399		301:	 3599	 1	  CM000453	         PVX_116975		
 38:	 2632	-1	     MAL14	          PF14_0783		300:	 3600	-1	  CM000453	         PVX_116980		
 39:	 2633	-1	     MAL14	          PF14_0400		299:	 3601	-1	  CM000453	         PVX_116985		
 40:	 2634	-1	     MAL14	          PF14_0401		298:	 3602	 1	  CM000453	         PVX_116990		
 41:	 2635	 1	     MAL14	          PF14_0402		297:	 3603	-1	  CM000453	         PVX_116995		
 42:	 2636	-1	     MAL14	          PF14_0403		296:	 3604	 1	  CM000453	         PVX_117000		
 43:	 2637	 1	     MAL14	          PF14_0404		295:	 3605	 1	  CM000453	         PVX_117005		
 44:	 2638	 1	     MAL14	          PF14_0405		294:	 3606	-1	  CM000453	         PVX_117010		
 45:	 2639	-1	     MAL14	          PF14_0406		293:	 3607	 1	  CM000453	         PVX_117015		
 46:	 2640	 1	     MAL14	          PF14_0407		292:	 3608	 1	  CM000453	         PVX_117020		
 47:	 2641	-1	     MAL14	          PF14_0408		291:	 3609	 1	  CM000453	         PVX_117025		
 48:	 2642	-1	     MAL14	          PF14_0409		290:	 3610	-1	  CM000453	         PVX_117030		
 49:	 2643	 1	     MAL14	          PF14_0410		289:	 3611	-1	  CM000453	         PVX_117035		
 50:	 2644	 1	     MAL14	          PF14_0411		288:	 3612	 1	  CM000453	         PVX_117040		
 51:	 2645	-1	     MAL14	          PF14_0412		    	 3613	-1	  CM000453	        PVX_117045		
 52:	 2646	-1	     MAL14	          PF14_0413		287:	 3614	-1	  CM000453	         PVX_117050		
 53:	 2647	-1	     MAL14	          PF14_0414		286:	 3615	-1	  CM000453	         PVX_117055		
 54:	 2648	-1	     MAL14	          PF14_0415		285:	 3616	 1	  CM000453	         PVX_117060		
 55:	 2649	-1	     MAL14	          PF14_0416		284:	 3617	-1	  CM000453	         PVX_117065		
 56:	 2650	 1	     MAL14	          PF14_0417		    	 3618	 1	  CM000453	        PVX_117070		
    	 2651	 1	     MAL14	         PF14_0418		283:	 3619	-1	  CM000453	         PVX_117075		
 57:	 2652	-1	     MAL14	          PF14_0419		282:	 3620	-1	  CM000453	         PVX_117080		
 58:	 2653	 1	     MAL14	          PF14_0420		281:	 3621	 1	  CM000453	         PVX_117085		
 59:	 2654	 1	     MAL14	          PF14_0421		280:	 3622	-1	  CM000453	         PVX_117090		
 60:	 2655	 1	     MAL14	          PF14_0422		279:	 3623	 1	  CM000453	         PVX_117095		
 61:	 2656	-1	     MAL14	          PF14_0423		278:	 3624	-1	  CM000453	         PVX_117100		
 62:	 2657	 1	     MAL14	          PF14_0781		277:	 3625	-1	  CM000453	         PVX_117105		
 63:	 2658	 1	     MAL14	          PF14_0424		276:	 3626	 1	  CM000453	         PVX_117110		
 64:	 2659	-1	     MAL14	          PF14_0425		275:	 3627	-1	  CM000453	         PVX_117115		
    	 2660	 1	     MAL14	         PF14_0426		274:	 3628	-1	  CM000453	         PVX_117120		
 65:	 2661	-1	     MAL14	          PF14_0427		273:	 3629	-1	  CM000453	         PVX_117125		
 66:	 2662	-1	     MAL14	          PF14_0428		272:	 3630	-1	  CM000453	         PVX_117130		
 67:	 2663	 1	     MAL14	          PF14_0429		271:	 3631	 1	  CM000453	         PVX_117135		
 68:	 2664	 1	     MAL14	          PF14_0430		270:	 3632	-1	  CM000453	         PVX_117140		
 69:	 2665	-1	     MAL14	          PF14_0431		269:	 3633	 1	  CM000453	         PVX_117145		
 70:	 2666	 1	     MAL14	          PF14_0432		268:	 3634	-1	  CM000453	         PVX_117150		
 71:	 2667	 1	     MAL14	          PF14_0433		267:	 3635	 1	  CM000453	         PVX_117155		
 72:	 2668	-1	     MAL14	          PF14_0434		266:	 3636	-1	  CM000453	         PVX_117160		
 73:	 2669	-1	     MAL14	          PF14_0435		265:	 3637	 1	  CM000453	         PVX_117165		
 74:	 2670	 1	     MAL14	          PF14_0437		264:	 3638	-1	  CM000453	         PVX_117170		
 75:	 2671	-1	     MAL14	          PF14_0438		263:	 3639	-1	  CM000453	         PVX_117175		
 76:	 2672	-1	     MAL14	          PF14_0439		262:	 3640	 1	  CM000453	         PVX_117180		
 77:	 2673	 1	     MAL14	          PF14_0440		261:	 3641	 1	  CM000453	         PVX_117185		
 78:	 2674	-1	     MAL14	          PF14_0441		260:	 3642	-1	  CM000453	         PVX_117190		
 79:	 2675	 1	     MAL14	          PF14_0442		259:	 3643	 1	  CM000453	         PVX_300149		
 80:	 2676	-1	     MAL14	          PF14_0443		258:	 3644	-1	  CM000453	         PVX_117195		
 81:	 2677	-1	     MAL14	          PF14_0444		257:	 3645	 1	  CM000453	         PVX_117200		
 82:	 2678	 1	     MAL14	          PF14_0446		256:	 3646	-1	  CM000453	         PVX_117205		
 83:	 2679	-1	     MAL14	          PF14_0447		255:	 3647	-1	  CM000453	         PVX_117210		
 84:	 2680	 1	     MAL14	          PF14_0448		254:	 3648	 1	  CM000453	         PVX_117215		
 85:	 2681	-1	     MAL14	          PF14_0449		253:	 3649	-1	  CM000453	         PVX_117220		
 86:	 2682	 1	     MAL14	          PF14_0450		252:	 3650	 1	  CM000453	         PVX_117225		
 87:	 2683	 1	     MAL14	          PF14_0451		251:	 3651	-1	  CM000453	         PVX_117230		
 88:	 2684	-1	     MAL14	          PF14_0790		250:	 3652	-1	  CM000453	         PVX_117240		
 89:	 2685	 1	     MAL14	          PF14_0452		249:	 3653	 1	  CM000453	         PVX_117245		
 90:	 2686	-1	     MAL14	         PF14_0452a		248:	 3654	-1	  CM000453	         PVX_117250		
 91:	 2687	-1	     MAL14	          PF14_0453		247:	 3655	 1	  CM000453	         PVX_117255		
 92:	 2688	 1	     MAL14	          PF14_0454		246:	 3656	-1	  CM000453	         PVX_117260		
 93:	 2689	-1	     MAL14	          PF14_0455		245:	 3657	 1	  CM000453	         PVX_117265		
 94:	 2690	-1	     MAL14	          PF14_0456		244:	 3658	 1	  CM000453	         PVX_117270		
 95:	 2691	 1	     MAL14	          PF14_0457		243:	 3659	 1	  CM000453	         PVX_117275		
 96:	 2692	-1	     MAL14	          PF14_0458		242:	 3660	-1	  CM000453	         PVX_117280		
 97:	 2693	-1	     MAL14	          PF14_0461		    	 3661	 1	  CM000453	        PVX_117285		
 98:	 2694	-1	     MAL14	          PF14_0462		241:	 3662	-1	  CM000453	         PVX_117290		
 99:	 2695	-1	     MAL14	          PF14_0463		240:	 3663	-1	  CM000453	         PVX_117292		
100:	 2696	-1	     MAL14	          PF14_0464		239:	 3664	-1	  CM000453	         PVX_117295		
101:	 2697	 1	     MAL14	          PF14_0465		238:	 3665	-1	  CM000453	         PVX_117300		
102:	 2698	-1	     MAL14	          PF14_0466		    	 3666	 1	  CM000453	        PVX_117305		
103:	 2699	-1	     MAL14	          PF14_0815		    	 3667	 1	  CM000453	        PVX_117310		
104:	 2700	-1	     MAL14	          PF14_0467		237:	 3668	 1	  CM000453	         PVX_117315		
105:	 2701	 1	     MAL14	          PF14_0468		236:	 3669	 1	  CM000453	         PVX_117320		
    	 2702	 1	     MAL14	        PF14_0468a		235:	 3670	-1	  CM000453	         PVX_300150		
106:	 2703	 1	     MAL14	         PF14_0469a		234:	 3671	 1	  CM000453	         PVX_117325		
107:	 2704	-1	     MAL14	          PF14_0470		233:	 3672	-1	  CM000453	         PVX_117330		
108:	 2705	 1	     MAL14	          PF14_0471		232:	 3673	 1	  CM000453	         PVX_117335		
109:	 2706	-1	     MAL14	          PF14_0472		231:	 3674	 1	  CM000453	         PVX_117340		
110:	 2707	-1	     MAL14	          PF14_0473		230:	 3675	 1	  CM000453	         PVX_117345		
111:	 2708	 1	     MAL14	          PF14_0474		229:	 3676	-1	  CM000453	         PVX_117350		
112:	 2709	-1	     MAL14	          PF14_0475		228:	 3677	 1	  CM000453	        PVX_117355a		
113:	 2710	 1	     MAL14	          PF14_0476		227:	 3678	 1	  CM000453	        PVX_117355b		
114:	 2711	-1	     MAL14	          PF14_0477		226:	 3679	-1	  CM000453	         PVX_117360		
115:	 2712	 1	     MAL14	         PF14_0477a		    	 3680	-1	  CM000453	        PVX_117365		
116:	 2713	 1	     MAL14	          PF14_0478		225:	 3681	 1	  CM000453	         PVX_117370		
117:	 2714	-1	     MAL14	          PF14_0479		224:	 3682	 1	  CM000453	         PVX_117375		
118:	 2715	-1	     MAL14	          PF14_0480		223:	 3683	 1	  CM000453	         PVX_117380		
119:	 2716	-1	     MAL14	          PF14_0481		222:	 3684	 1	  CM000453	         PVX_117385		
120:	 2717	 1	     MAL14	          PF14_0482		221:	 3685	-1	  CM000453	         PVX_117390		
121:	 2718	-1	     MAL14	          PF14_0483		220:	 3686	-1	  CM000453	         PVX_117395		
122:	 2719	 1	     MAL14	          PF14_0484		219:	 3687	-1	  CM000453	         PVX_117400		
123:	 2720	-1	     MAL14	          PF14_0485		218:	 3688	-1	  CM000453	         PVX_117405		
124:	 2721	 1	     MAL14	          PF14_0486		217:	 3689	-1	  CM000453	         PVX_117410		
125:	 2722	-1	     MAL14	          PF14_0487		216:	 3690	 1	  CM000453	         PVX_117415		
126:	 2723	 1	     MAL14	          PF14_0488		215:	 3691	 1	  CM000453	         PVX_117420		
127:	 2724	 1	     MAL14	          PF14_0489		214:	 3692	-1	  CM000453	         PVX_117425		
128:	 2725	-1	     MAL14	          PF14_0490		    	 3693	-1	  CM000453	        PVX_117430		
129:	 2726	-1	     MAL14	          PF14_0491		213:	 3694	-1	  CM000453	         PVX_117435		
130:	 2727	-1	     MAL14	          PF14_0492		212:	 3695	 1	  CM000453	         PVX_117440		
131:	 2728	 1	     MAL14	          PF14_0493		211:	 3696	 1	  CM000453	         PVX_117445		
132:	 2729	-1	     MAL14	          PF14_0494		    	 3697	-1	  CM000453	        PVX_117450		
133:	 2730	 1	     MAL14	          PF14_0495		210:	 3698	-1	  CM000453	         PVX_117455		
134:	 2731	 1	     MAL14	          PF14_0496		    	 3699	-1	  CM000453	        PVX_117460		
135:	 2732	 1	     MAL14	          PF14_0497		209:	 3700	 1	  CM000453	         PVX_117465		
136:	 2733	-1	     MAL14	          PF14_0498		208:	 3701	 1	  CM000453	         PVX_117470		
137:	 2734	 1	     MAL14	          PF14_0499		207:	 3702	 1	  CM000453	         PVX_117475		
138:	 2735	-1	     MAL14	          PF14_0500		206:	 3703	-1	  CM000453	         PVX_117480		
139:	 2736	 1	     MAL14	          PF14_0501		205:	 3704	-1	  CM000453	         PVX_117485		
140:	 2737	 1	     MAL14	          PF14_0502		204:	 3705	 1	  CM000453	         PVX_117490		
141:	 2738	 1	     MAL14	          PF14_0503		203:	 3706	-1	  CM000453	         PVX_117495		
142:	 2739	-1	     MAL14	         PF14_0504a		    	 3707	 1	  CM000453	        PVX_117500		
143:	 2740	-1	     MAL14	          PF14_0504		202:	 3708	-1	  CM000453	         PVX_117505		
144:	 2741	-1	     MAL14	          PF14_0505		201:	 3709	-1	  CM000453	         PVX_117510		
145:	 2742	 1	     MAL14	          PF14_0506		200:	 3710	-1	  CM000453	         PVX_117515		
146:	 2743	 1	     MAL14	         PF14_0506a		199:	 3711	 1	  CM000453	         PVX_117525		
147:	 2744	 1	     MAL14	          PF14_0507		198:	 3712	 1	  CM000453	         PVX_117530		
148:	 2745	-1	     MAL14	          PF14_0508		197:	 3713	-1	  CM000453	         PVX_117535		
149:	 2746	-1	     MAL14	          PF14_0509		196:	 3714	-1	  CM000453	         PVX_117540		
150:	 2747	 1	     MAL14	          PF14_0510		195:	 3715	 1	  CM000453	         PVX_117545		
151:	 2748	-1	     MAL14	          PF14_0511		194:	 3716	 1	  CM000453	         PVX_117550		
152:	 2749	 1	     MAL14	          PF14_0512		193:	 3717	-1	  CM000453	         PVX_117555		
153:	 2750	 1	     MAL14	          PF14_0513		192:	 3718	-1	  CM000453	         PVX_117560		
154:	 2751	 1	     MAL14	          PF14_0514		191:	 3719	-1	  CM000453	         PVX_117565		
155:	 2752	-1	     MAL14	          PF14_0515		190:	 3720	-1	  CM000453	         PVX_117570		
156:	 2753	 1	     MAL14	          PF14_0516		189:	 3721	 1	  CM000453	         PVX_117575		
157:	 2754	 1	     MAL14	          PF14_0517		188:	 3722	-1	  CM000453	         PVX_117580		
158:	 2755	 1	     MAL14	          PF14_0518		187:	 3723	-1	  CM000453	         PVX_117585		
159:	 2756	-1	     MAL14	          PF14_0519		186:	 3724	 1	  CM000453	         PVX_117590		
160:	 2757	 1	     MAL14	          PF14_0520		185:	 3725	-1	  CM000453	         PVX_117595		
161:	 2758	 1	     MAL14	          PF14_0521		184:	 3726	 1	  CM000453	         PVX_117600		
162:	 2759	-1	     MAL14	          PF14_0522		183:	 3727	 1	  CM000453	         PVX_117605		
163:	 2760	-1	     MAL14	          PF14_0523		    	 3728	-1	  CM000453	        PVX_117610		
164:	 2761	-1	     MAL14	          PF14_0524		182:	 3729	 1	  CM000453	         PVX_117615		
165:	 2762	 1	     MAL14	         PF14_0526a		181:	 3730	-1	  CM000453	         PVX_117620		
166:	 2763	 1	     MAL14	          PF14_0527		180:	 3731	 1	  CM000453	         PVX_117625		
167:	 2764	-1	     MAL14	          PF14_0528		179:	 3732	 1	  CM000453	         PVX_117630		
168:	 2765	 1	     MAL14	          PF14_0529		178:	 3733	 1	  CM000453	         PVX_117635		
169:	 2766	-1	     MAL14	          PF14_0530		177:	 3734	-1	  CM000453	         PVX_117640		
170:	 2767	-1	     MAL14	          PF14_0531		176:	 3735	 1	  CM000453	         PVX_117645		
171:	 2768	 1	     MAL14	          PF14_0532		175:	 3736	 1	  CM000453	         PVX_117650		
172:	 2769	-1	     MAL14	          PF14_0791		174:	 3737	-1	  CM000453	         PVX_117655		
    	 2770	 1	     MAL14	         PF14_0533		173:	 3738	 1	  CM000453	         PVX_117660		
173:	 2771	-1	     MAL14	          PF14_0534		    	 3739	-1	  CM000453	        PVX_117665		
174:	 2772	 1	     MAL14	          PF14_0535		172:	 3740	 1	  CM000453	         PVX_117670		
175:	 2773	-1	     MAL14	          PF14_0536		171:	 3741	-1	  CM000453	         PVX_117675		
176:	 2774	-1	     MAL14	          PF14_0537		170:	 3742	 1	  CM000453	         PVX_117680		
177:	 2775	 1	     MAL14	          PF14_0538		169:	 3743	 1	  CM000453	         PVX_117685		
178:	 2776	-1	     MAL14	          PF14_0539		168:	 3744	-1	  CM000453	         PVX_117690		
179:	 2777	-1	     MAL14	          PF14_0540		167:	 3745	 1	  CM000453	         PVX_117695		
180:	 2778	-1	     MAL14	          PF14_0541		166:	 3746	-1	  CM000453	         PVX_117700		
181:	 2779	 1	     MAL14	          PF14_0542		165:	 3747	-1	  CM000453	         PVX_117705		
182:	 2780	-1	     MAL14	          PF14_0543		    	 3748	-1	  CM000453	        PVX_117710		
    	 2781	 1	     MAL14	         PF14_0544		164:	 3749	 1	  CM000453	         PVX_117715		
183:	 2782	-1	     MAL14	          PF14_0545		    	 3750	-1	  CM000453	        PVX_117720		
184:	 2783	-1	     MAL14	          PF14_0546		    	 3751	 1	  CM000453	        PVX_117725		
185:	 2784	 1	     MAL14	          PF14_0547		163:	 3752	 1	  CM000453	         PVX_117730		
186:	 2785	-1	     MAL14	          PF14_0548		162:	 3753	 1	  CM000453	         PVX_117735		
187:	 2786	 1	     MAL14	          PF14_0549		161:	 3754	-1	  CM000453	         PVX_117740		
188:	 2787	 1	     MAL14	          PF14_0550		160:	 3755	-1	  CM000453	         PVX_117745		
189:	 2788	-1	     MAL14	          PF14_0551		159:	 3756	 1	  CM000453	         PVX_117750		
190:	 2789	 1	     MAL14	          PF14_0552		158:	 3757	-1	  CM000453	         PVX_117755		
191:	 2790	 1	     MAL14	          PF14_0553		157:	 3758	-1	  CM000453	         PVX_117760		
192:	 2791	 1	     MAL14	          PF14_0554		156:	 3759	-1	  CM000453	         PVX_117765		
193:	 2792	 1	     MAL14	          PF14_0555		155:	 3760	 1	  CM000453	         PVX_117770		
194:	 2793	-1	     MAL14	          PF14_0556		154:	 3761	-1	  CM000453	         PVX_117775		
195:	 2794	-1	     MAL14	          PF14_0557		153:	 3762	-1	  CM000453	         PVX_117780		
196:	 2795	 1	     MAL14	          PF14_0558		152:	 3763	-1	  CM000453	         PVX_117785		
197:	 2796	 1	     MAL14	          PF14_0559		151:	 3764	 1	  CM000453	         PVX_117790		
198:	 2797	-1	     MAL14	          PF14_0560		150:	 3765	-1	  CM000453	         PVX_117795		
199:	 2798	-1	     MAL14	          PF14_0561		149:	 3766	 1	  CM000453	         PVX_117800		
200:	 2799	 1	     MAL14	          PF14_0562		148:	 3767	 1	  CM000453	         PVX_117805		
201:	 2800	 1	     MAL14	          PF14_0563		147:	 3768	-1	  CM000453	         PVX_117810		
202:	 2801	 1	     MAL14	          PF14_0564		146:	 3769	-1	  CM000453	         PVX_300147		
    	 2802	-1	     MAL14	         PF14_0565		145:	 3770	-1	  CM000453	         PVX_117815		
203:	 2803	 1	     MAL14	          PF14_0566		144:	 3771	 1	  CM000453	         PVX_117825		
204:	 2804	-1	     MAL14	          PF14_0567		143:	 3772	 1	  CM000453	         PVX_117830		
205:	 2805	 1	     MAL14	          PF14_0568		142:	 3773	 1	  CM000453	         PVX_117840		
206:	 2806	 1	     MAL14	          PF14_0569		141:	 3774	-1	  CM000453	         PVX_117835		
207:	 2807	-1	     MAL14	          PF14_0570		140:	 3775	-1	  CM000453	         PVX_117845		
208:	 2808	-1	     MAL14	          PF14_0571		139:	 3776	-1	  CM000453	         PVX_117850		
209:	 2809	-1	     MAL14	          PF14_0572		138:	 3777	 1	  CM000453	         PVX_117855		
    	 2810	 1	     MAL14	         PF14_0573		137:	 3778	-1	  CM000453	         PVX_117860		
210:	 2811	 1	     MAL14	          PF14_0574		136:	 3779	 1	  CM000453	         PVX_117865		
211:	 2812	-1	     MAL14	          PF14_0575		135:	 3780	-1	  CM000453	         PVX_117870		
212:	 2813	-1	     MAL14	         PF14_0575a		134:	 3781	-1	  CM000453	         PVX_117875		
213:	 2814	 1	     MAL14	          PF14_0576		133:	 3782	-1	  CM000453	         PVX_117880		
    	 2815	 1	     MAL14	         PF14_0577		132:	 3783	 1	  CM000453	         PVX_117885		
214:	 2816	 1	     MAL14	          PF14_0578		131:	 3784	-1	  CM000453	         PVX_117890		
215:	 2817	-1	     MAL14	          PF14_0579		130:	 3785	 1	  CM000453	         PVX_117895		
216:	 2818	-1	     MAL14	          PF14_0580		129:	 3786	 1	  CM000453	         PVX_117900		
217:	 2819	 1	     MAL14	         PF14_0581a		128:	 3787	 1	  CM000453	         PVX_117905		
218:	 2820	 1	     MAL14	          PF14_0582		127:	 3788	-1	  CM000453	         PVX_117910		
219:	 2821	 1	     MAL14	          PF14_0583		126:	 3789	-1	  CM000453	         PVX_117915		
220:	 2822	 1	     MAL14	          PF14_0584		125:	 3790	 1	  CM000453	         PVX_117920		
221:	 2823	 1	     MAL14	          PF14_0585		124:	 3791	-1	  CM000453	         PVX_117925		
222:	 2824	-1	     MAL14	          PF14_0586		123:	 3792	 1	  CM000453	         PVX_117930		
223:	 2825	-1	     MAL14	         PF14_0586a		122:	 3793	-1	  CM000453	         PVX_117935		
224:	 2826	-1	     MAL14	          PF14_0587		121:	 3794	 1	  CM000453	         PVX_117940		
225:	 2827	-1	     MAL14	          PF14_0792		120:	 3795	-1	  CM000453	         PVX_117945		
    	 2828	 1	     MAL14	         PF14_0588		119:	 3796	 1	  CM000453	         PVX_117950		
226:	 2829	 1	     MAL14	          PF14_0589		118:	 3797	 1	  CM000453	         PVX_117960		
227:	 2830	-1	     MAL14	          PF14_0590		117:	 3798	 1	  CM000453	         PVX_117965		
228:	 2831	-1	     MAL14	          PF14_0591		116:	 3799	-1	  CM000453	         PVX_117970		
229:	 2832	 1	     MAL14	          PF14_0592		115:	 3800	-1	  CM000453	         PVX_117975		
230:	 2833	-1	     MAL14	          PF14_0593		114:	 3801	 1	  CM000453	         PVX_117980		
231:	 2834	-1	     MAL14	          PF14_0594		113:	 3802	-1	  CM000453	         PVX_117985		
232:	 2835	-1	     MAL14	          PF14_0595		112:	 3803	 1	  CM000453	         PVX_117990		
233:	 2836	 1	     MAL14	          PF14_0596		111:	 3804	-1	  CM000453	         PVX_117995		
234:	 2837	-1	     MAL14	          PF14_0597		110:	 3805	 1	  CM000453	         PVX_118000		
235:	 2838	 1	     MAL14	          PF14_0598		109:	 3806	 1	  CM000453	         PVX_118005		
236:	 2839	-1	     MAL14	          PF14_0599		    	 3807	 1	  CM000453	        PVX_118010		
237:	 2840	-1	     MAL14	          PF14_0600		108:	 3808	-1	  CM000453	         PVX_118015		
238:	 2841	 1	     MAL14	          PF14_0601		107:	 3809	 1	  CM000453	         PVX_118020		
239:	 2842	 1	     MAL14	          PF14_0602		106:	 3810	-1	  CM000453	         PVX_118025		
240:	 2843	 1	     MAL14	          PF14_0603		    	 3811	-1	  CM000453	        PVX_118030		
241:	 2844	 1	     MAL14	          PF14_0604		105:	 3812	-1	  CM000453	         PVX_118035		
    	 2845	-1	     MAL14	        PF14_0604a		104:	 3813	 1	  CM000453	         PVX_118040		
242:	 2846	 1	     MAL14	          PF14_0605		103:	 3814	 1	  CM000453	         PVX_118045		
243:	 2847	-1	     MAL14	          PF14_0606		102:	 3815	 1	  CM000453	         PVX_118050		
244:	 2848	-1	     MAL14	          PF14_0607		101:	 3816	-1	  CM000453	         PVX_118055		
245:	 2849	-1	     MAL14	          PF14_0608		100:	 3817	 1	  CM000453	         PVX_118060		
246:	 2850	 1	     MAL14	          PF14_0609		 99:	 3818	 1	  CM000453	         PVX_118062		
247:	 2851	-1	     MAL14	          PF14_0610		 98:	 3819	 1	  CM000453	         PVX_118065		
248:	 2852	 1	     MAL14	          PF14_0611		 97:	 3820	 1	  CM000453	         PVX_118070		
249:	 2853	-1	     MAL14	          PF14_0612		    	 3821	-1	  CM000453	        PVX_118075		
250:	 2854	 1	     MAL14	          PF14_0613		    	 3822	 1	  CM000453	        PVX_118080		
251:	 2855	 1	     MAL14	          PF14_0614		 96:	 3823	 1	  CM000453	         PVX_118085		
252:	 2856	-1	     MAL14	          PF14_0615		 95:	 3824	-1	  CM000453	         PVX_118090		
253:	 2857	 1	     MAL14	         PF14_0615a		 94:	 3825	 1	  CM000453	         PVX_118095		
254:	 2858	-1	     MAL14	          PF14_0616		 93:	 3826	 1	  CM000453	         PVX_118100		
255:	 2859	 1	     MAL14	          PF14_0617		 92:	 3827	-1	  CM000453	         PVX_118105		
256:	 2860	 1	     MAL14	          PF14_0618		 91:	 3828	 1	  CM000453	         PVX_118110		
257:	 2861	-1	     MAL14	          PF14_0619		 90:	 3829	 1	  CM000453	         PVX_118115		
258:	 2862	 1	     MAL14	          PF14_0620		 89:	 3830	-1	  CM000453	         PVX_118120		
259:	 2863	-1	     MAL14	          PF14_0621		 88:	 3831	 1	  CM000453	         PVX_118125		
260:	 2864	 1	     MAL14	          PF14_0622		 87:	 3832	-1	  CM000453	         PVX_118130		
261:	 2865	-1	     MAL14	          PF14_0624		 86:	 3833	-1	  CM000453	         PVX_118135		
262:	 2866	-1	     MAL14	          PF14_0625		 85:	 3834	 1	  CM000453	         PVX_118140		
263:	 2867	 1	     MAL14	          PF14_0626		 84:	 3835	-1	  CM000453	         PVX_118145		
264:	 2868	 1	     MAL14	          PF14_0627		 83:	 3836	 1	  CM000453	         PVX_118150		
265:	 2869	-1	     MAL14	          PF14_0629		 82:	 3837	-1	  CM000453	         PVX_118155		
266:	 2870	 1	     MAL14	          PF14_0630		 81:	 3838	 1	  CM000453	         PVX_118160		
267:	 2871	-1	     MAL14	          PF14_0631		 80:	 3839	 1	  CM000453	         PVX_118162		
268:	 2872	 1	     MAL14	          PF14_0632		 79:	 3840	-1	  CM000453	         PVX_118165		
269:	 2873	-1	     MAL14	          PF14_0633		 78:	 3841	 1	  CM000453	         PVX_118170		
270:	 2874	 1	     MAL14	         PF14_0633a		 77:	 3842	-1	  CM000453	         PVX_118175		
271:	 2875	-1	     MAL14	          PF14_0634		 76:	 3843	 1	  CM000453	         PVX_118180		
272:	 2876	 1	     MAL14	          PF14_0635		 75:	 3844	 1	  CM000453	         PVX_118185		
273:	 2877	 1	     MAL14	          PF14_0636		 74:	 3845	-1	  CM000453	         PVX_118190		
274:	 2878	 1	     MAL14	          PF14_0637		 73:	 3846	 1	  CM000453	         PVX_118195		
275:	 2879	 1	     MAL14	          PF14_0638		 72:	 3847	 1	  CM000453	         PVX_118200		
276:	 2880	-1	     MAL14	          PF14_0639		 71:	 3848	-1	  CM000453	         PVX_118205		
277:	 2881	 1	     MAL14	          PF14_0640		    	 3849	 1	  CM000453	        PVX_118215		
278:	 2882	 1	     MAL14	          PF14_0641		 70:	 3850	-1	  CM000453	         PVX_118210		
279:	 2883	-1	     MAL14	          PF14_0642		 69:	 3851	 1	  CM000453	         PVX_118220		
280:	 2884	 1	     MAL14	          PF14_0643		 68:	 3852	-1	  CM000453	         PVX_118225		
281:	 2885	-1	     MAL14	          PF14_0644		 67:	 3853	-1	  CM000453	         PVX_118230		
282:	 2886	 1	     MAL14	          PF14_0645		 66:	 3854	 1	  CM000453	         PVX_118235		
283:	 2887	 1	     MAL14	          PF14_0646		 65:	 3855	 1	  CM000453	         PVX_118240		
284:	 2888	 1	     MAL14	          PF14_0647		    	 3856	-1	  CM000453	        PVX_118245		
    	 2889	 1	     MAL14	         PF14_0648		 64:	 3857	 1	  CM000453	         PVX_118255		
285:	 2890	-1	     MAL14	          PF14_0649		 63:	 3858	-1	  CM000453	         PVX_118260		
286:	 2891	 1	     MAL14	          PF14_0650		 62:	 3859	-1	  CM000453	         PVX_118265		
287:	 2892	 1	     MAL14	          PF14_0651		 61:	 3860	 1	  CM000453	         PVX_118270		
    	 2893	 1	     MAL14	         PF14_0652		 60:	 3861	-1	  CM000453	         PVX_118275		
288:	 2894	-1	     MAL14	         PF14_0653a		 59:	 3862	-1	  CM000453	         PVX_118280		
289:	 2895	 1	     MAL14	          PF14_0654		 58:	 3863	-1	  CM000453	         PVX_118285		
290:	 2896	 1	     MAL14	          PF14_0655		 57:	 3864	 1	  CM000453	         PVX_118290		
291:	 2897	-1	     MAL14	          PF14_0656		 56:	 3865	-1	  CM000453	         PVX_118295		
292:	 2898	-1	     MAL14	          PF14_0657		 55:	 3866	 1	  CM000453	         PVX_118300		
293:	 2899	-1	     MAL14	          PF14_0658		 54:	 3867	 1	  CM000453	         PVX_118305		
294:	 2900	 1	     MAL14	          PF14_0659		 53:	 3868	 1	  CM000453	         PVX_118310		
295:	 2901	-1	     MAL14	          PF14_0660		 52:	 3869	 1	  CM000453	         PVX_118315		
296:	 2902	-1	     MAL14	          PF14_0661		 51:	 3870	 1	  CM000453	         PVX_118320		
297:	 2903	 1	     MAL14	          PF14_0662		 50:	 3871	-1	  CM000453	         PVX_118325		
298:	 2904	-1	     MAL14	          PF14_0663		 49:	 3872	-1	  CM000453	         PVX_118330		
299:	 2905	 1	     MAL14	          PF14_0664		 48:	 3873	 1	  CM000453	         PVX_118335		
300:	 2906	 1	     MAL14	          PF14_0665		 47:	 3874	 1	  CM000453	         PVX_118340		
301:	 2907	-1	     MAL14	          PF14_0666		 46:	 3875	-1	  CM000453	         PVX_118345		
302:	 2908	 1	     MAL14	          PF14_0667		 45:	 3876	 1	  CM000453	         PVX_118350		
303:	 2909	-1	     MAL14	         PF14_0667a		 44:	 3877	-1	  CM000453	         PVX_118355		
304:	 2910	 1	     MAL14	          PF14_0668		 43:	 3878	-1	  CM000453	         PVX_118360		
305:	 2911	-1	     MAL14	          PF14_0669		 42:	 3879	 1	  CM000453	         PVX_118365		
    	 2912	 1	     MAL14	         PF14_0670		 41:	 3880	-1	  CM000453	         PVX_118370		
306:	 2913	-1	     MAL14	          PF14_0671		 40:	 3881	 1	  CM000453	         PVX_118375		
307:	 2914	 1	     MAL14	          PF14_0672		 39:	 3882	 1	  CM000453	         PVX_118380		
308:	 2915	-1	     MAL14	          PF14_0673		 38:	 3883	 1	  CM000453	         PVX_118385		
309:	 2916	 1	     MAL14	          PF14_0674		 37:	 3884	 1	  CM000453	         PVX_118390		
310:	 2917	-1	     MAL14	          PF14_0675		 36:	 3885	-1	  CM000453	         PVX_118395		
311:	 2918	 1	     MAL14	          PF14_0676		 35:	 3886	 1	  CM000453	         PVX_118400		
312:	 2919	 1	     MAL14	          PF14_0677		 34:	 3887	-1	  CM000453	         PVX_118405		
313:	 2920	-1	     MAL14	          PF14_0678		 33:	 3888	 1	  CM000453	         PVX_118410		
314:	 2921	 1	     MAL14	          PF14_0679		 32:	 3889	 1	  CM000453	         PVX_118415		
315:	 2922	-1	     MAL14	          PF14_0680		 31:	 3890	-1	  CM000453	         PVX_118420		
316:	 2923	-1	     MAL14	          PF14_0681		 30:	 3891	-1	  CM000453	         PVX_118425		
317:	 2924	-1	     MAL14	          PF14_0682		 29:	 3892	-1	  CM000453	         PVX_118430		
    	 2925	 1	     MAL14	         PF14_0683		    	 3893	 1	  CM000453	        PVX_118435		
    	 2926	 1	     MAL14	         PF14_0684		 28:	 3894	 1	  CM000453	         PVX_118440		
    	 2927	 1	     MAL14	         PF14_0685		 27:	 3895	-1	  CM000453	         PVX_118445		
318:	 2928	-1	     MAL14	          PF14_0686		 26:	 3896	-1	  CM000453	         PVX_118450		
319:	 2929	 1	     MAL14	          PF14_0688		 25:	 3897	 1	  CM000453	         PVX_118455		
320:	 2930	-1	     MAL14	          PF14_0689		 24:	 3898	-1	  CM000453	         PVX_118460		
321:	 2931	 1	     MAL14	          PF14_0690		 23:	 3899	-1	  CM000453	         PVX_118465		
322:	 2932	 1	     MAL14	          PF14_0691		 22:	 3900	 1	  CM000453	         PVX_118470		
323:	 2933	 1	     MAL14	          PF14_0692		 21:	 3901	-1	  CM000453	         PVX_118475		
324:	 2934	-1	     MAL14	          PF14_0693		 20:	 3902	-1	  CM000453	         PVX_118480		
325:	 2935	-1	     MAL14	          PF14_0694		 19:	 3903	 1	  CM000453	         PVX_118485		
326:	 2936	 1	     MAL14	          PF14_0695		 18:	 3904	 1	  CM000453	         PVX_118490		
327:	 2937	-1	     MAL14	          PF14_0696		 17:	 3905	-1	  CM000453	         PVX_118495		
328:	 2938	 1	     MAL14	          PF14_0697		 16:	 3906	-1	  CM000453	         PVX_118500		
    	 2939	-1	     MAL14	         PF14_0698		 15:	 3907	 1	  CM000453	         PVX_118505		
329:	 2940	-1	     MAL14	          PF14_0699		 14:	 3908	 1	  CM000453	         PVX_118510		
330:	 2941	 1	     MAL14	          PF14_0700		 13:	 3909	-1	  CM000453	         PVX_118515		
331:	 2942	 1	     MAL14	          PF14_0701		 12:	 3910	 1	  CM000453	         PVX_118520		
332:	 2943	 1	     MAL14	          PF14_0703		 11:	 3911	-1	  CM000453	         PVX_118525		
333:	 2944	-1	     MAL14	          PF14_0704		 10:	 3912	-1	  CM000453	         PVX_118530		
334:	 2945	-1	     MAL14	          PF14_0705		  9:	 3913	-1	  CM000453	         PVX_118535		
    	     	  	          	                  		  8:	 3914	-1	  CM000453	         PVX_118540		
    	     	  	          	                  		  7:	 3915	-1	  CM000453	         PVX_118545		
    	     	  	          	                  		  6:	 3916	-1	  CM000453	         PVX_118550		
    	     	  	          	                  		  5:	 3917	-1	  CM000453	         PVX_118560		
    	     	  	          	                  		  4:	 3918	-1	  CM000453	         PVX_118565		
    	     	  	          	                  		  3:	 3919	 1	  CM000453	         PVX_118570		
    	     	  	          	                  		  2:	 3920	-1	  CM000453	         PVX_118575		
    	     	  	          	                  		  1:	 3921	 1	  CM000453	         PVX_118580		


CL-13		347	341		0	0		24	18	

  1:	 2247	-1	     MAL14	          PF14_0019		323:	 4059	 1	  CM000454	         PVX_084645		
  2:	 2248	 1	     MAL14	          PF14_0020		322:	 4060	-1	  CM000454	         PVX_084650		
  3:	 2249	-1	     MAL14	          PF14_0021		321:	 4061	 1	  CM000454	         PVX_084655		
  4:	 2250	-1	     MAL14	          PF14_0022		320:	 4062	 1	  CM000454	         PVX_084660		
  5:	 2251	 1	     MAL14	          PF14_0023		319:	 4063	-1	  CM000454	         PVX_084665		
  6:	 2252	 1	     MAL14	          PF14_0024		318:	 4064	-1	  CM000454	         PVX_084670		
  7:	 2253	-1	     MAL14	          PF14_0025		317:	 4065	-1	  CM000454	         PVX_084675		
  8:	 2254	-1	     MAL14	          PF14_0026		316:	 4066	 1	  CM000454	         PVX_084680		
  9:	 2255	-1	     MAL14	          PF14_0027		315:	 4067	 1	  CM000454	         PVX_084685		
 10:	 2256	-1	     MAL14	          PF14_0028		314:	 4068	-1	  CM000454	         PVX_084690		
 11:	 2257	 1	     MAL14	          PF14_0029		313:	 4069	 1	  CM000454	         PVX_084695		
 12:	 2258	 1	     MAL14	         PF14_0029a		312:	 4070	 1	  CM000454	        PVX_084700a		
 13:	 2259	 1	     MAL14	          PF14_0030		311:	 4071	 1	  CM000454	        PVX_084700b		
 14:	 2260	-1	     MAL14	         PF14_0031a		310:	 4072	 1	  CM000454	         PVX_084705		
    	 2261	-1	     MAL14	        PF14_0031b		309:	 4073	-1	  CM000454	         PVX_084710		
 15:	 2262	-1	     MAL14	          PF14_0031		308:	 4074	-1	  CM000454	         PVX_084715		
 16:	 2263	 1	     MAL14	          PF14_0032		307:	 4075	-1	  CM000454	         PVX_084720		
 17:	 2264	-1	     MAL14	          PF14_0810		306:	 4076	 1	  CM000454	         PVX_084725		
 18:	 2265	 1	     MAL14	          PF14_0033		305:	 4077	-1	  CM000454	         PVX_084730		
 19:	 2266	-1	     MAL14	          PF14_0034		304:	 4078	-1	  CM000454	         PVX_084735		
 20:	 2267	-1	     MAL14	          PF14_0035		303:	 4079	 1	  CM000454	         PVX_084740		
 21:	 2268	-1	     MAL14	          PF14_0036		302:	 4080	-1	  CM000454	         PVX_084745		
 22:	 2269	 1	     MAL14	          PF14_0037		301:	 4081	 1	  CM000454	         PVX_084750		
 23:	 2270	-1	     MAL14	          PF14_0038		300:	 4082	 1	  CM000454	         PVX_084755		
 24:	 2271	 1	     MAL14	          PF14_0039		299:	 4083	-1	  CM000454	         PVX_084760		
 25:	 2272	 1	     MAL14	          PF14_0040		298:	 4084	 1	  CM000454	         PVX_084765		
 26:	 2273	 1	     MAL14	          PF14_0041		297:	 4085	 1	  CM000454	         PVX_084770		
 27:	 2274	 1	     MAL14	          PF14_0042		296:	 4086	-1	  CM000454	         PVX_084775		
 28:	 2275	-1	     MAL14	         PF14_0788c		295:	 4087	 1	  CM000454	         PVX_084780		
 29:	 2276	-1	     MAL14	          PF14_0044		294:	 4088	-1	  CM000454	         PVX_084785		
 30:	 2277	-1	     MAL14	          PF14_0045		293:	 4089	-1	  CM000454	         PVX_084790		
 31:	 2278	 1	     MAL14	          PF14_0046		292:	 4090	-1	  CM000454	         PVX_084795		
 32:	 2279	 1	     MAL14	          PF14_0047		291:	 4091	 1	  CM000454	         PVX_084800		
 33:	 2280	-1	     MAL14	          PF14_0048		290:	 4092	-1	  CM000454	         PVX_084805		
 34:	 2281	 1	     MAL14	          PF14_0049		289:	 4093	 1	  CM000454	         PVX_084810		
 35:	 2282	 1	     MAL14	          PF14_0050		288:	 4094	 1	  CM000454	         PVX_084815		
 36:	 2283	-1	     MAL14	          PF14_0051		287:	 4095	-1	  CM000454	         PVX_084820		
 37:	 2284	 1	     MAL14	          PF14_0052		286:	 4096	 1	  CM000454	         PVX_084825		
 38:	 2285	-1	     MAL14	          PF14_0053		285:	 4097	-1	  CM000454	         PVX_084830		
 39:	 2286	-1	     MAL14	          PF14_0054		284:	 4098	 1	  CM000454	         PVX_084835		
 40:	 2287	-1	     MAL14	          PF14_0055		283:	 4099	 1	  CM000454	         PVX_084840		
 41:	 2288	 1	     MAL14	          PF14_0056		282:	 4100	 1	  CM000454	         PVX_084845		
 42:	 2289	 1	     MAL14	          PF14_0057		281:	 4101	-1	  CM000454	         PVX_084850		
 43:	 2290	-1	     MAL14	          PF14_0058		280:	 4102	 1	  CM000454	         PVX_084855		
 44:	 2291	 1	     MAL14	          PF14_0059		    	 4103	 1	  CM000454	        PVX_084860		
 45:	 2292	 1	     MAL14	          PF14_0060		279:	 4104	 1	  CM000454	         PVX_084865		
 46:	 2293	 1	     MAL14	          PF14_0061		278:	 4105	-1	  CM000454	         PVX_084870		
 47:	 2294	-1	     MAL14	          PF14_0062		    	 4106	 1	  CM000454	        PVX_084875		
 48:	 2295	 1	     MAL14	          PF14_0063		    	 4107	 1	  CM000454	        PVX_084880		
 49:	 2296	 1	     MAL14	          PF14_0064		277:	 4108	-1	  CM000454	         PVX_084885		
 50:	 2297	-1	     MAL14	          PF14_0065		276:	 4109	 1	  CM000454	         PVX_084895		
 51:	 2298	 1	     MAL14	          PF14_0066		275:	 4110	 1	  CM000454	         PVX_084900		
 52:	 2299	 1	     MAL14	          PF14_0067		274:	 4111	 1	  CM000454	         PVX_084905		
 53:	 2300	 1	     MAL14	          PF14_0068		273:	 4112	 1	  CM000454	         PVX_084910		
 54:	 2301	-1	     MAL14	          PF14_0069		272:	 4113	 1	  CM000454	         PVX_084915		
 55:	 2302	 1	     MAL14	          PF14_0070		271:	 4114	-1	  CM000454	         PVX_084920		
 56:	 2303	-1	     MAL14	          PF14_0071		270:	 4115	 1	  CM000454	         PVX_084925		
 57:	 2304	 1	     MAL14	          PF14_0072		269:	 4116	 1	  CM000454	         PVX_084930		
 58:	 2305	-1	     MAL14	          PF14_0073		268:	 4117	-1	  CM000454	         PVX_084935		
 59:	 2306	 1	     MAL14	          PF14_0074		267:	 4118	-1	  CM000454	         PVX_084940		
 60:	 2307	 1	     MAL14	          PF14_0075		266:	 4119	 1	  CM000454	         PVX_084945		
    	 2308	 1	     MAL14	         PF14_0076		265:	 4120	-1	  CM000454	         PVX_084950		
    	 2309	 1	     MAL14	         PF14_0077		264:	 4121	-1	  CM000454	         PVX_084955		
    	 2310	 1	     MAL14	         PF14_0078		263:	 4122	-1	  CM000454	         PVX_084960		
 61:	 2311	-1	     MAL14	          PF14_0079		    	 4123	 1	  CM000454	        PVX_084965		
    	 2312	 1	     MAL14	         PF14_0080		262:	 4124	 1	  CM000454	         PVX_084970		
 62:	 2313	-1	     MAL14	          PF14_0081		261:	 4125	-1	  CM000454	         PVX_084975		
    	 2314	 1	     MAL14	         PF14_0082		260:	 4126	 1	  CM000454	         PVX_084980		
 63:	 2315	 1	     MAL14	          PF14_0083		259:	 4127	-1	  CM000454	         PVX_084985		
 64:	 2316	-1	     MAL14	          PF14_0084		258:	 4128	 1	  CM000454	         PVX_084990		
 65:	 2317	 1	     MAL14	          PF14_0085		257:	 4129	 1	  CM000454	         PVX_084995		
 66:	 2318	-1	     MAL14	          PF14_0086		256:	 4130	-1	  CM000454	         PVX_085000		
 67:	 2319	-1	     MAL14	          PF14_0087		255:	 4131	-1	  CM000454	         PVX_085005		
 68:	 2320	 1	     MAL14	          PF14_0088		254:	 4132	-1	  CM000454	         PVX_085010		
 69:	 2321	-1	     MAL14	         PF14_0089b		253:	 4133	-1	  CM000454	         PVX_085015		
 70:	 2322	 1	     MAL14	          PF14_0090		252:	 4134	-1	  CM000454	         PVX_085020		
 71:	 2323	-1	     MAL14	          PF14_0092		251:	 4135	 1	  CM000454	         PVX_085025		
    	 2324	 1	     MAL14	         PF14_0093		250:	 4136	-1	  CM000454	         PVX_085030		
 72:	 2325	 1	     MAL14	          PF14_0094		249:	 4137	-1	  CM000454	         PVX_085035		
 73:	 2326	-1	     MAL14	          PF14_0095		248:	 4138	 1	  CM000454	         PVX_085040		
 74:	 2327	 1	     MAL14	          PF14_0096		247:	 4139	-1	  CM000454	         PVX_085045		
 75:	 2328	 1	     MAL14	          PF14_0097		246:	 4140	-1	  CM000454	         PVX_085050		
 76:	 2329	-1	     MAL14	          PF14_0098		245:	 4141	 1	  CM000454	         PVX_085055		
 77:	 2330	 1	     MAL14	          PF14_0099		244:	 4142	-1	  CM000454	         PVX_085060		
 78:	 2331	 1	     MAL14	          PF14_0100		243:	 4143	-1	  CM000454	         PVX_085065		
 79:	 2332	-1	     MAL14	          PF14_0101		242:	 4144	-1	  CM000454	         PVX_085070		
 80:	 2333	 1	     MAL14	          PF14_0102		    	 4145	 1	  CM000454	        PVX_085075		
 81:	 2334	-1	     MAL14	          PF14_0103		    	 4146	 1	  CM000454	        PVX_085080		
 82:	 2335	 1	     MAL14	          PF14_0104		    	 4147	 1	  CM000454	        PVX_085085		
 83:	 2336	-1	     MAL14	          PF14_0105		241:	 4148	-1	  CM000454	         PVX_085090		
 84:	 2337	 1	     MAL14	          PF14_0106		240:	 4149	 1	  CM000454	         PVX_085095		
 85:	 2338	 1	     MAL14	          PF14_0107		239:	 4150	 1	  CM000454	         PVX_085100		
 86:	 2339	 1	     MAL14	         PF14_0108b		238:	 4151	-1	  CM000454	         PVX_085105		
 87:	 2340	-1	     MAL14	         PF14_0778a		237:	 4152	 1	  CM000454	         PVX_085110		
 88:	 2341	-1	     MAL14	          PF14_0110		236:	 4153	-1	  CM000454	         PVX_085115		
 89:	 2342	 1	     MAL14	          PF14_0111		235:	 4154	-1	  CM000454	         PVX_085120		
 90:	 2343	-1	     MAL14	          PF14_0112		234:	 4155	 1	  CM000454	         PVX_085125		
    	 2344	 1	     MAL14	         PF14_0113		233:	 4156	-1	  CM000454	         PVX_085130		
 91:	 2345	 1	     MAL14	          PF14_0114		232:	 4157	 1	  CM000454	         PVX_085135		
 92:	 2346	 1	     MAL14	          PF14_0115		231:	 4158	-1	  CM000454	         PVX_085140		
 93:	 2347	-1	     MAL14	          PF14_0116		230:	 4159	-1	  CM000454	         PVX_085145		
 94:	 2348	 1	     MAL14	          PF14_0117		229:	 4160	 1	  CM000454	         PVX_085150		
 95:	 2349	 1	     MAL14	          PF14_0119		228:	 4161	 1	  CM000454	         PVX_300146		
 96:	 2350	 1	     MAL14	          PF14_0120		227:	 4162	-1	  CM000454	         PVX_085155		
 97:	 2351	-1	     MAL14	          PF14_0121		226:	 4163	-1	  CM000454	         PVX_085160		
 98:	 2352	-1	     MAL14	          PF14_0122		225:	 4164	 1	  CM000454	         PVX_085165		
 99:	 2353	-1	     MAL14	          PF14_0123		224:	 4165	-1	  CM000454	         PVX_085170		
100:	 2354	 1	     MAL14	          PF14_0124		223:	 4166	-1	  CM000454	         PVX_085175		
101:	 2355	-1	     MAL14	          PF14_0125		222:	 4167	-1	  CM000454	         PVX_085180		
102:	 2356	 1	     MAL14	          PF14_0126		221:	 4168	-1	  CM000454	         PVX_085185		
103:	 2357	-1	     MAL14	          PF14_0127		220:	 4169	 1	  CM000454	         PVX_085190		
104:	 2358	 1	     MAL14	         PF14_0128b		219:	 4170	-1	  CM000454	         PVX_085195		
105:	 2359	-1	     MAL14	          PF14_0129		218:	 4171	 1	  CM000454	         PVX_085200		
106:	 2360	 1	     MAL14	          PF14_0130		217:	 4172	 1	  CM000454	         PVX_085205		
107:	 2361	-1	     MAL14	          PF14_0131		216:	 4173	 1	  CM000454	        PVX_085210a		
    	 2362	-1	     MAL14	        PF14_0132a		215:	 4174	 1	  CM000454	        PVX_085210b		
108:	 2363	-1	     MAL14	          PF14_0132		214:	 4175	 1	  CM000454	         PVX_085215		
109:	 2364	-1	     MAL14	          PF14_0133		213:	 4176	 1	  CM000454	         PVX_085220		
    	 2365	 1	     MAL14	         PF14_0134		212:	 4177	 1	  CM000454	         PVX_085225		
110:	 2366	-1	     MAL14	          PF14_0135		211:	 4178	 1	  CM000454	         PVX_085230		
111:	 2367	 1	     MAL14	          PF14_0136		210:	 4179	-1	  CM000454	         PVX_085235		
112:	 2368	 1	     MAL14	          PF14_0137		209:	 4180	-1	  CM000454	         PVX_085240		
113:	 2369	-1	     MAL14	          PF14_0138		    	 4181	 1	  CM000454	        PVX_085245		
114:	 2370	 1	     MAL14	          PF14_0139		208:	 4182	-1	  CM000454	         PVX_085250		
115:	 2371	-1	     MAL14	          PF14_0140		207:	 4183	-1	  CM000454	         PVX_085255		
116:	 2372	 1	     MAL14	          PF14_0141		206:	 4184	 1	  CM000454	         PVX_085260		
117:	 2373	 1	     MAL14	          PF14_0142		205:	 4185	 1	  CM000454	         PVX_085265		
118:	 2374	-1	     MAL14	          PF14_0143		204:	 4186	-1	  CM000454	         PVX_085270		
119:	 2375	 1	     MAL14	          PF14_0144		203:	 4187	 1	  CM000454	         PVX_085275		
120:	 2376	-1	     MAL14	          PF14_0145		    	 4188	-1	  CM000454	        PVX_085285		
121:	 2377	-1	     MAL14	          PF14_0146		202:	 4189	-1	  CM000454	         PVX_085290		
122:	 2378	-1	     MAL14	          PF14_0147		201:	 4190	 1	  CM000454	         PVX_085295		
123:	 2379	-1	     MAL14	          PF14_0148		200:	 4191	-1	  CM000454	         PVX_085300		
124:	 2380	 1	     MAL14	          PF14_0149		    	 4192	 1	  CM000454	        PVX_085305		
125:	 2381	 1	     MAL14	          PF14_0150		    	 4193	-1	  CM000454	        PVX_085310		
126:	 2382	 1	     MAL14	          PF14_0151		199:	 4194	-1	  CM000454	         PVX_085315		
127:	 2383	 1	     MAL14	          PF14_0152		198:	 4195	-1	  CM000454	         PVX_085320		
128:	 2384	-1	     MAL14	          PF14_0153		197:	 4196	-1	  CM000454	         PVX_085325		
129:	 2385	-1	     MAL14	          PF14_0154		196:	 4197	 1	  CM000454	         PVX_085330		
130:	 2386	-1	     MAL14	          PF14_0155		195:	 4198	-1	  CM000454	         PVX_085335		
131:	 2387	 1	     MAL14	          PF14_0156		194:	 4199	 1	  CM000454	         PVX_085340		
132:	 2388	-1	     MAL14	          PF14_0157		193:	 4200	-1	  CM000454	         PVX_085345		
133:	 2389	 1	     MAL14	          PF14_0158		    	 4201	-1	  CM000454	        PVX_085350		
134:	 2390	-1	     MAL14	          PF14_0159		192:	 4202	-1	  CM000454	         PVX_085355		
135:	 2391	-1	     MAL14	          PF14_0160		191:	 4203	-1	  CM000454	         PVX_085360		
136:	 2392	 1	     MAL14	          PF14_0161		190:	 4204	 1	  CM000454	         PVX_085365		
137:	 2393	-1	     MAL14	          PF14_0162		189:	 4205	 1	  CM000454	         PVX_085370		
138:	 2394	 1	     MAL14	          PF14_0164		188:	 4206	 1	  CM000454	         PVX_085375		
139:	 2395	-1	     MAL14	          PF14_0165		187:	 4207	 1	  CM000454	         PVX_085380		
140:	 2396	-1	     MAL14	          PF14_0805		186:	 4208	 1	  CM000454	         PVX_085385		
141:	 2397	 1	     MAL14	          PF14_0166		185:	 4209	 1	  CM000454	         PVX_085390		
142:	 2398	-1	     MAL14	          PF14_0167		184:	 4210	-1	  CM000454	         PVX_085395		
143:	 2399	 1	     MAL14	          PF14_0168		183:	 4211	-1	  CM000454	         PVX_085405		
144:	 2400	 1	     MAL14	          PF14_0169		182:	 4212	 1	  CM000454	         PVX_085410		
145:	 2401	 1	     MAL14	          PF14_0170		181:	 4213	 1	  CM000454	         PVX_085415		
146:	 2402	 1	     MAL14	          PF14_0171		180:	 4214	 1	  CM000454	         PVX_085420		
147:	 2403	 1	     MAL14	          PF14_0173		179:	 4215	-1	  CM000454	         PVX_085425		
148:	 2404	-1	     MAL14	          PF14_0174		178:	 4216	 1	  CM000454	         PVX_085430		
149:	 2405	-1	     MAL14	          PF14_0175		177:	 4217	 1	  CM000454	         PVX_085435		
150:	 2406	 1	     MAL14	          PF14_0176		176:	 4218	 1	  CM000454	         PVX_085440		
151:	 2407	 1	     MAL14	          PF14_0177		175:	 4219	-1	  CM000454	         PVX_085445		
152:	 2408	-1	     MAL14	         PF14_0177b		174:	 4220	 1	  CM000454	         PVX_085450		
153:	 2409	-1	     MAL14	          PF14_0178		173:	 4221	 1	  CM000454	         PVX_085455		
154:	 2410	-1	     MAL14	          PF14_0179		172:	 4222	-1	  CM000454	         PVX_085460		
155:	 2411	 1	     MAL14	          PF14_0180		    	 4223	-1	  CM000454	        PVX_085465		
156:	 2412	 1	     MAL14	          PF14_0181		171:	 4224	 1	  CM000454	         PVX_085470		
157:	 2413	-1	     MAL14	          PF14_0183		170:	 4225	 1	  CM000454	         PVX_085475		
158:	 2414	-1	     MAL14	         PF14_0183b		169:	 4226	 1	  CM000454	         PVX_085480		
159:	 2415	-1	     MAL14	          PF14_0184		168:	 4227	 1	  CM000454	         PVX_085485		
160:	 2416	 1	     MAL14	          PF14_0185		167:	 4228	 1	  CM000454	         PVX_085490		
161:	 2417	-1	     MAL14	          PF14_0186		166:	 4229	-1	  CM000454	         PVX_300039		
162:	 2418	 1	     MAL14	          PF14_0187		165:	 4230	 1	  CM000454	         PVX_085500		
163:	 2419	-1	     MAL14	          PF14_0188		164:	 4231	 1	  CM000454	         PVX_085505		
164:	 2420	-1	     MAL14	          PF14_0189		163:	 4232	 1	  CM000454	         PVX_085510		
165:	 2421	-1	     MAL14	          PF14_0190		162:	 4233	-1	  CM000454	         PVX_085515		
166:	 2422	 1	     MAL14	          PF14_0191		161:	 4234	 1	  CM000454	         PVX_085520		
167:	 2423	-1	     MAL14	          PF14_0192		160:	 4235	-1	  CM000454	         PVX_085525		
168:	 2424	-1	     MAL14	          PF14_0193		159:	 4236	 1	  CM000454	         PVX_085530		
169:	 2425	-1	     MAL14	          PF14_0194		158:	 4237	 1	  CM000454	         PVX_085535		
170:	 2426	-1	     MAL14	          PF14_0195		157:	 4238	 1	  CM000454	         PVX_300145		
171:	 2427	-1	     MAL14	          PF14_0196		156:	 4239	-1	  CM000454	         PVX_085540		
    	 2428	 1	     MAL14	         PF14_0197		155:	 4240	-1	  CM000454	         PVX_085545		
172:	 2429	 1	     MAL14	          PF14_0198		154:	 4241	 1	  CM000454	         PVX_085550		
173:	 2430	-1	     MAL14	          PF14_0199		153:	 4242	 1	  CM000454	         PVX_085555		
174:	 2431	-1	     MAL14	          PF14_0200		152:	 4243	 1	  CM000454	         PVX_085560		
175:	 2432	 1	     MAL14	          PF14_0201		151:	 4244	-1	  CM000454	         PVX_085565		
176:	 2433	-1	     MAL14	          PF14_0202		150:	 4245	-1	  CM000454	         PVX_300051		
177:	 2434	-1	     MAL14	          PF14_0774		149:	 4246	 1	  CM000454	         PVX_085570		
178:	 2435	-1	     MAL14	          PF14_0775		148:	 4247	 1	  CM000454	         PVX_085575		
179:	 2436	 1	     MAL14	          PF14_0204		147:	 4248	-1	  CM000454	         PVX_085580		
180:	 2437	-1	     MAL14	          PF14_0205		146:	 4249	-1	  CM000454	         PVX_085585		
181:	 2438	-1	     MAL14	          PF14_0206		145:	 4250	-1	  CM000454	         PVX_085590		
182:	 2439	-1	     MAL14	          PF14_0207		144:	 4251	-1	  CM000454	         PVX_085595		
183:	 2440	 1	     MAL14	          PF14_0208		143:	 4252	-1	  CM000454	         PVX_085600		
184:	 2441	 1	     MAL14	          PF14_0209		142:	 4253	 1	  CM000454	         PVX_085605		
185:	 2442	-1	     MAL14	          PF14_0210		141:	 4254	-1	  CM000454	         PVX_085610		
186:	 2443	-1	     MAL14	          PF14_0211		140:	 4255	 1	  CM000454	         PVX_085615		
187:	 2444	-1	     MAL14	          PF14_0787		139:	 4256	 1	  CM000454	         PVX_085620		
188:	 2445	-1	     MAL14	          PF14_0212		138:	 4257	-1	  CM000454	         PVX_085625		
189:	 2446	-1	     MAL14	          PF14_0213		137:	 4258	 1	  CM000454	         PVX_085630		
190:	 2447	-1	     MAL14	         PF14_0213a		136:	 4259	-1	  CM000454	         PVX_085635		
191:	 2448	 1	     MAL14	          PF14_0214		135:	 4260	 1	  CM000454	         PVX_085640		
192:	 2449	 1	     MAL14	          PF14_0215		134:	 4261	 1	  CM000454	         PVX_085645		
    	 2450	 1	     MAL14	         PF14_0216		133:	 4262	-1	  CM000454	         PVX_085650		
193:	 2451	 1	     MAL14	          PF14_0217		132:	 4263	 1	  CM000454	         PVX_085655		
194:	 2452	-1	     MAL14	          PF14_0218		131:	 4264	-1	  CM000454	         PVX_085660		
195:	 2453	 1	     MAL14	          PF14_0220		130:	 4265	 1	  CM000454	         PVX_085665		
196:	 2454	-1	     MAL14	          PF14_0221		129:	 4266	 1	  CM000454	         PVX_085670		
197:	 2455	 1	     MAL14	          PF14_0222		128:	 4267	 1	  CM000454	         PVX_085675		
198:	 2456	 1	     MAL14	          PF14_0223		127:	 4268	-1	  CM000454	         PVX_085680		
199:	 2457	 1	     MAL14	          PF14_0224		126:	 4269	-1	  CM000454	         PVX_085685		
    	 2458	 1	     MAL14	         PF14_0225		125:	 4270	-1	  CM000454	         PVX_085690		
    	 2459	-1	     MAL14	         PF14_0226		124:	 4271	-1	  CM000454	         PVX_085695		
200:	 2460	 1	     MAL14	          PF14_0227		123:	 4272	 1	  CM000454	         PVX_085700		
201:	 2461	-1	     MAL14	          PF14_0228		122:	 4273	 1	  CM000454	         PVX_085705		
202:	 2462	 1	     MAL14	          PF14_0229		121:	 4274	 1	  CM000454	         PVX_085710		
203:	 2463	-1	     MAL14	          PF14_0230		120:	 4275	 1	  CM000454	         PVX_085715		
204:	 2464	 1	     MAL14	          PF14_0231		119:	 4276	-1	  CM000454	         PVX_085720		
205:	 2465	-1	     MAL14	          PF14_0232		118:	 4277	 1	  CM000454	         PVX_085725		
206:	 2466	-1	     MAL14	          PF14_0233		117:	 4278	-1	  CM000454	         PVX_085730		
207:	 2467	 1	     MAL14	          PF14_0234		116:	 4279	-1	  CM000454	         PVX_085735		
208:	 2468	 1	     MAL14	          PF14_0235		115:	 4280	 1	  CM000454	         PVX_085740		
    	 2469	-1	     MAL14	         PF14_0236		114:	 4281	-1	  CM000454	         PVX_085745		
209:	 2470	 1	     MAL14	          PF14_0237		113:	 4282	 1	  CM000454	         PVX_085750		
210:	 2471	 1	     MAL14	          PF14_0238		112:	 4283	-1	  CM000454	         PVX_085755		
211:	 2472	-1	     MAL14	          PF14_0239		111:	 4284	-1	  CM000454	         PVX_085760		
212:	 2473	-1	     MAL14	          PF14_0240		110:	 4285	 1	  CM000454	         PVX_085765		
213:	 2474	-1	     MAL14	          PF14_0241		    	 4286	-1	  CM000454	        PVX_085770		
214:	 2475	-1	     MAL14	          PF14_0242		109:	 4287	 1	  CM000454	         PVX_085775		
215:	 2476	-1	     MAL14	         PF14_0243a		108:	 4288	 1	  CM000454	         PVX_085780		
216:	 2477	-1	     MAL14	         PF14_0243b		    	 4289	 1	  CM000454	        PVX_085785		
217:	 2478	-1	     MAL14	          PF14_0244		107:	 4290	 1	  CM000454	         PVX_085790		
    	 2479	-1	     MAL14	         PF14_0245		106:	 4291	-1	  CM000454	         PVX_085795		
218:	 2480	-1	     MAL14	          PF14_0246		105:	 4292	 1	  CM000454	         PVX_085800		
219:	 2481	 1	     MAL14	          PF14_0247		104:	 4293	-1	  CM000454	         PVX_300158		
220:	 2482	-1	     MAL14	          PF14_0248		103:	 4294	 1	  CM000454	         PVX_085815		
221:	 2483	 1	     MAL14	          PF14_0249		102:	 4295	-1	  CM000454	         PVX_085820		
222:	 2484	 1	     MAL14	          PF14_0250		101:	 4296	 1	  CM000454	         PVX_085825		
223:	 2485	 1	     MAL14	          PF14_0251		100:	 4297	-1	  CM000454	         PVX_085830		
224:	 2486	 1	     MAL14	          PF14_0252		 99:	 4298	 1	  CM000454	         PVX_085835		
225:	 2487	-1	     MAL14	         PF14_0253b		 98:	 4299	 1	  CM000454	         PVX_085840		
226:	 2488	 1	     MAL14	          PF14_0254		 97:	 4300	 1	  CM000454	         PVX_085845		
227:	 2489	 1	     MAL14	          PF14_0255		 96:	 4301	-1	  CM000454	         PVX_085850		
228:	 2490	-1	     MAL14	         PF14_0255a		 95:	 4302	-1	  CM000454	         PVX_085855		
229:	 2491	-1	     MAL14	          PF14_0256		 94:	 4303	-1	  CM000454	         PVX_085860		
230:	 2492	 1	     MAL14	          PF14_0257		 93:	 4304	 1	  CM000454	         PVX_085865		
231:	 2493	 1	     MAL14	          PF14_0258		 92:	 4305	-1	  CM000454	         PVX_085870		
232:	 2494	-1	     MAL14	          PF14_0259		 91:	 4306	-1	  CM000454	         PVX_085875		
233:	 2495	 1	     MAL14	          PF14_0260		 90:	 4307	 1	  CM000454	         PVX_085880		
234:	 2496	-1	     MAL14	          PF14_0261		 89:	 4308	-1	  CM000454	         PVX_085885		
    	 2497	-1	     MAL14	         PF14_0262		 88:	 4309	 1	  CM000454	         PVX_085890		
235:	 2498	 1	     MAL14	          PF14_0264		 87:	 4310	 1	  CM000454	         PVX_085895		
236:	 2499	 1	     MAL14	          PF14_0265		 86:	 4311	-1	  CM000454	         PVX_085900		
237:	 2500	-1	     MAL14	          PF14_0266		 85:	 4312	-1	  CM000454	         PVX_085905		
238:	 2501	 1	     MAL14	          PF14_0267		 84:	 4313	-1	  CM000454	         PVX_085910		
239:	 2502	-1	     MAL14	          PF14_0268		 83:	 4314	 1	  CM000454	         PVX_085915		
240:	 2503	-1	     MAL14	          PF14_0269		 82:	 4315	-1	  CM000454	         PVX_085920		
241:	 2504	 1	     MAL14	          PF14_0270		 81:	 4316	 1	  CM000454	         PVX_085925		
    	 2505	-1	     MAL14	         PF14_0271		 80:	 4317	-1	  CM000454	         PVX_085930		
    	 2506	-1	     MAL14	         PF14_0272		 79:	 4318	 1	  CM000454	         PVX_085935		
242:	 2507	 1	     MAL14	          PF14_0273		 78:	 4319	-1	  CM000454	         PVX_085940		
243:	 2508	 1	     MAL14	          PF14_0274		 77:	 4320	-1	  CM000454	         PVX_085945		
244:	 2509	 1	     MAL14	          PF14_0275		 76:	 4321	 1	  CM000454	         PVX_085950		
245:	 2510	-1	     MAL14	          PF14_0276		 75:	 4322	-1	  CM000454	         PVX_085955		
246:	 2511	 1	     MAL14	          PF14_0277		 74:	 4323	-1	  CM000454	         PVX_085960		
247:	 2512	 1	     MAL14	          PF14_0278		 73:	 4324	 1	  CM000454	         PVX_085965		
248:	 2513	-1	     MAL14	          PF14_0279		    	 4325	-1	  CM000454	        PVX_085970		
249:	 2514	 1	     MAL14	          PF14_0280		 72:	 4326	-1	  CM000454	         PVX_085975		
250:	 2515	 1	     MAL14	          PF14_0281		 71:	 4327	 1	  CM000454	         PVX_085980		
251:	 2516	-1	     MAL14	          PF14_0282		 70:	 4328	-1	  CM000454	         PVX_085985		
252:	 2517	 1	     MAL14	          PF14_0283		 69:	 4329	 1	  CM000454	         PVX_085990		
253:	 2518	 1	     MAL14	          PF14_0284		 68:	 4330	-1	  CM000454	         PVX_085995		
254:	 2519	 1	     MAL14	          PF14_0285		 67:	 4331	 1	  CM000454	         PVX_086000		
255:	 2520	 1	     MAL14	          PF14_0286		 66:	 4332	 1	  CM000454	         PVX_086005		
256:	 2521	 1	     MAL14	          PF14_0287		 65:	 4333	-1	  CM000454	         PVX_086010		
257:	 2522	-1	     MAL14	          PF14_0288		 64:	 4334	 1	  CM000454	         PVX_086015		
258:	 2523	-1	     MAL14	          PF14_0289		 63:	 4335	-1	  CM000454	         PVX_086020		
259:	 2524	 1	     MAL14	          PF14_0290		 62:	 4336	 1	  CM000454	         PVX_086025		
260:	 2525	-1	     MAL14	          PF14_0291		    	 4337	-1	  CM000454	        PVX_086030		
261:	 2526	 1	     MAL14	          PF14_0292		 61:	 4338	 1	  CM000454	         PVX_086035		
262:	 2527	-1	     MAL14	          PF14_0293		 60:	 4339	-1	  CM000454	         PVX_086040		
    	 2528	-1	     MAL14	         PF14_0294		 59:	 4340	-1	  CM000454	         PVX_086045		
263:	 2529	 1	     MAL14	          PF14_0295		 58:	 4341	 1	  CM000454	         PVX_086050		
264:	 2530	 1	     MAL14	          PF14_0296		 57:	 4342	-1	  CM000454	         PVX_086055		
    	 2531	 1	     MAL14	         PF14_0297		 56:	 4343	 1	  CM000454	         PVX_086060		
265:	 2532	 1	     MAL14	          PF14_0298		 55:	 4344	-1	  CM000454	         PVX_086065		
266:	 2533	-1	     MAL14	          PF14_0300		 54:	 4345	 1	  CM000454	         PVX_086070		
267:	 2534	 1	     MAL14	          PF14_0301		 53:	 4346	-1	  CM000454	         PVX_086075		
268:	 2535	 1	     MAL14	          PF14_0303		 52:	 4347	-1	  CM000454	         PVX_086080		
269:	 2536	-1	     MAL14	          PF14_0304		 51:	 4348	-1	  CM000454	         PVX_086085		
270:	 2537	-1	     MAL14	          PF14_0305		 50:	 4349	 1	  CM000454	         PVX_086090		
271:	 2538	 1	     MAL14	          PF14_0307		 49:	 4350	-1	  CM000454	         PVX_086095		
272:	 2539	-1	     MAL14	          PF14_0308		 48:	 4351	-1	  CM000454	         PVX_086100		
273:	 2540	-1	     MAL14	          PF14_0309		 47:	 4352	 1	  CM000454	         PVX_086105		
274:	 2541	-1	     MAL14	          PF14_0310		 46:	 4353	-1	  CM000454	         PVX_086110		
275:	 2542	-1	     MAL14	          PF14_0311		 45:	 4354	-1	  CM000454	         PVX_086115		
276:	 2543	-1	     MAL14	          PF14_0784		 44:	 4355	-1	  CM000454	         PVX_086120		
277:	 2544	 1	     MAL14	          PF14_0312		 43:	 4356	 1	  CM000454	         PVX_086125		
    	 2545	-1	     MAL14	         PF14_0313		 42:	 4357	-1	  CM000454	         PVX_086130		
278:	 2546	 1	     MAL14	          PF14_0314		    	 4358	 1	  CM000454	        PVX_086135		
279:	 2547	-1	     MAL14	          PF14_0315		 41:	 4359	-1	  CM000454	         PVX_086140		
280:	 2548	-1	     MAL14	          PF14_0316		 40:	 4360	 1	  CM000454	         PVX_086145		
281:	 2549	 1	     MAL14	          PF14_0317		 39:	 4361	 1	  CM000454	         PVX_086150		
282:	 2550	-1	     MAL14	          PF14_0318		 38:	 4362	 1	  CM000454	         PVX_086155		
283:	 2551	-1	     MAL14	          PF14_0319		 37:	 4363	-1	  CM000454	         PVX_086160		
    	 2552	 1	     MAL14	         PF14_0320		 36:	 4364	 1	  CM000454	         PVX_086165		
284:	 2553	-1	     MAL14	          PF14_0321		 35:	 4365	-1	  CM000454	         PVX_086170		
285:	 2554	 1	     MAL14	          PF14_0322		 34:	 4366	-1	  CM000454	         PVX_086175		
286:	 2555	-1	     MAL14	          PF14_0323		 33:	 4367	 1	  CM000454	         PVX_086180		
287:	 2556	 1	     MAL14	          PF14_0324		 32:	 4368	-1	  CM000454	         PVX_086185		
288:	 2557	-1	     MAL14	          PF14_0325		 31:	 4369	-1	  CM000454	         PVX_086190		
289:	 2558	-1	     MAL14	          PF14_0326		 30:	 4370	 1	  CM000454	         PVX_086195		
290:	 2559	 1	     MAL14	          PF14_0327		 29:	 4371	 1	  CM000454	         PVX_086200		
291:	 2560	-1	     MAL14	          PF14_0328		 28:	 4372	 1	  CM000454	         PVX_086205		
292:	 2561	 1	     MAL14	          PF14_0329		 27:	 4373	-1	  CM000454	         PVX_086210		
293:	 2562	 1	     MAL14	          PF14_0330		 26:	 4374	-1	  CM000454	         PVX_086215		
294:	 2563	 1	     MAL14	          PF14_0331		 25:	 4375	-1	  CM000454	         PVX_086220		
295:	 2564	-1	     MAL14	          PF14_0332		 24:	 4376	-1	  CM000454	         PVX_086225		
296:	 2565	 1	     MAL14	          PF14_0333		 23:	 4377	 1	  CM000454	         PVX_086230		
297:	 2566	-1	     MAL14	          PF14_0334		 22:	 4378	-1	  CM000454	         PVX_086235		
298:	 2567	-1	     MAL14	          PF14_0335		 21:	 4379	 1	  CM000454	         PVX_086240		
299:	 2568	 1	     MAL14	          PF14_0336		 20:	 4380	 1	  CM000454	         PVX_086245		
300:	 2569	-1	     MAL14	          PF14_0337		 19:	 4381	 1	  CM000454	         PVX_086250		
301:	 2570	-1	     MAL14	         PF14_0338b		 18:	 4382	-1	  CM000454	         PVX_086255		
302:	 2571	 1	     MAL14	          PF14_0339		 17:	 4383	 1	  CM000454	         PVX_086260		
303:	 2572	-1	     MAL14	          PF14_0340		 16:	 4384	-1	  CM000454	         PVX_086265		
304:	 2573	 1	     MAL14	          PF14_0341		 15:	 4385	 1	  CM000454	         PVX_086270		
305:	 2574	 1	     MAL14	          PF14_0342		 14:	 4386	 1	  CM000454	         PVX_086275		
306:	 2575	-1	     MAL14	          PF14_0343		 13:	 4387	-1	  CM000454	         PVX_086280		
307:	 2576	 1	     MAL14	          PF14_0344		 12:	 4388	-1	  CM000454	         PVX_086285		
308:	 2577	 1	     MAL14	         PF14_0345a		 11:	 4389	-1	  CM000454	         PVX_086290		
309:	 2578	 1	     MAL14	         PF14_0345b		 10:	 4390	 1	  CM000454	         PVX_086295		
310:	 2579	-1	     MAL14	          PF14_0346		  9:	 4391	 1	  CM000454	         PVX_086305		
311:	 2580	-1	     MAL14	          PF14_0347		  8:	 4392	 1	  CM000454	         PVX_086310		
312:	 2581	-1	     MAL14	          PF14_0348		  7:	 4393	 1	  CM000454	         PVX_086315		
313:	 2582	-1	     MAL14	          PF14_0349		  6:	 4394	-1	  CM000454	         PVX_086320		
314:	 2583	 1	     MAL14	          PF14_0350		  5:	 4395	-1	  CM000454	         PVX_086325		
    	 2584	 1	     MAL14	         PF14_0351		  4:	 4396	 1	  CM000454	         PVX_086330		
315:	 2585	-1	     MAL14	          PF14_0352		  3:	 4397	 1	  CM000454	         PVX_086335		
316:	 2586	-1	     MAL14	          PF14_0353		  2:	 4398	-1	  CM000454	         PVX_086340		
317:	 2587	 1	     MAL14	          PF14_0354		  1:	 4399	 1	  CM000454	         PVX_086345		
318:	 2588	 1	     MAL14	          PF14_0355		    	     	  	          	                  		
319:	 2589	 1	     MAL14	          PF14_0356		    	     	  	          	                  		
320:	 2590	-1	     MAL14	          PF14_0357		    	     	  	          	                  		
321:	 2591	-1	     MAL14	          PF14_0358		    	     	  	          	                  		
322:	 2592	 1	     MAL14	          PF14_0359		    	     	  	          	                  		
323:	 2593	-1	     MAL14	          PF14_0360		    	     	  	          	                  		


CL-37		332	337		1	1		23	28	

  1:	 4968	 1	      MAL9	           PFI0140w		  1:	 1306	 1	  CM000448	         PVX_098590		
  2:	 4969	 1	      MAL9	           PFI0145w		  2:	 1307	 1	  CM000448	         PVX_098595		
  3:	 4970	-1	      MAL9	           PFI0150c		  3:	 1308	-1	  CM000448	         PVX_098600		
  4:	 4971	-1	      MAL9	           PFI0155c		  4:	 1309	-1	  CM000448	         PVX_098605		
  5:	 4972	 1	      MAL9	           PFI0160w		  5:	 1310	 1	  CM000448	         PVX_098610		
  6:	 4973	-1	      MAL9	           PFI0165c		  6:	 1311	-1	  CM000448	         PVX_098615		
  7:	 4974	 1	      MAL9	           PFI0170w		  7:	 1312	 1	  CM000448	         PVX_098620		
  8:	 4975	 1	      MAL9	          PFI0175wb		  8:	 1313	 1	  CM000448	         PVX_098625		
  9:	 4976	 1	      MAL9	           PFI0180w		  9:	 1314	 1	  CM000448	         PVX_098630		
 10:	 4977	 1	      MAL9	           PFI0185w		 10:	 1315	 1	  CM000448	         PVX_098635		
 11:	 4978	 1	      MAL9	           PFI0190w		 11:	 1316	 1	  CM000448	         PVX_098640		
 12:	 4979	-1	      MAL9	           PFI0195c		 12:	 1317	-1	  CM000448	         PVX_098645		
 13:	 4980	-1	      MAL9	           PFI0200c		 13:	 1318	-1	  CM000448	         PVX_098650		
 14:	 4981	 1	      MAL9	           PFI0205w		 14:	 1319	 1	  CM000448	         PVX_098655		
 15:	 4982	-1	      MAL9	           PFI0210c		 15:	 1320	-1	  CM000448	         PVX_098660		
 16:	 4983	-1	      MAL9	           PFI0215c		 16:	 1321	-1	  CM000448	         PVX_098665		
 17:	 4984	 1	      MAL9	           PFI0220w		 17:	 1322	 1	  CM000448	         PVX_098670		
 18:	 4985	 1	      MAL9	           PFI0225w		 18:	 1323	 1	  CM000448	         PVX_098675		
 19:	 4986	-1	      MAL9	           PFI0230c		 19:	 1324	-1	  CM000448	         PVX_098680		
 20:	 4987	 1	      MAL9	           PFI0235w		 20:	 1325	 1	  CM000448	         PVX_098685		
 21:	 4988	-1	      MAL9	           PFI0240c		 21:	 1326	-1	  CM000448	         PVX_098690		
 22:	 4989	-1	      MAL9	           PFI0245c		 22:	 1327	-1	  CM000448	         PVX_098695		
 23:	 4990	-1	      MAL9	           PFI0250c		 23:	 1328	-1	  CM000448	         PVX_098700		
 24:	 4991	-1	      MAL9	           PFI0255c		 24:	 1329	-1	  CM000448	         PVX_098705		
 25:	 4992	-1	      MAL9	           PFI0260c		 25:	 1330	-1	  CM000448	         PVX_098710		
    	 4993	-1	      MAL9	          PFI0265c		 26:	 1331	 1	  CM000448	         PVX_098715		
 26:	 4994	 1	      MAL9	           PFI0270w		 27:	 1332	 1	  CM000448	         PVX_098720		
 27:	 4995	 1	      MAL9	           PFI0275w		 28:	 1333	-1	  CM000448	         PVX_098725		
 28:	 4996	-1	      MAL9	          PFI0280ca		 29:	 1334	 1	  CM000448	         PVX_098730		
 29:	 4997	 1	      MAL9	           PFI0285w		 30:	 1335	-1	  CM000448	         PVX_098735		
 30:	 4998	-1	      MAL9	           PFI0290c		    	 1336	 1	  CM000448	        PVX_098740		
 31:	 4999	-1	      MAL9	           PFI0295c		 31:	 1337	-1	  CM000448	         PVX_098745		
 32:	 5000	 1	      MAL9	           PFI0300w		 32:	 1338	 1	  CM000448	         PVX_098750		
 33:	 5001	-1	      MAL9	           PFI0305c		 33:	 1339	-1	  CM000448	         PVX_098755		
 34:	 5002	 1	      MAL9	           PFI0310w		 34:	 1340	 1	  CM000448	         PVX_098760		
 35:	 5003	-1	      MAL9	           PFI0315c		 35:	 1341	-1	  CM000448	         PVX_098765		
 36:	 5004	 1	      MAL9	           PFI0320w		 36:	 1342	 1	  CM000448	         PVX_098770		
    	 5005	-1	      MAL9	          PFI0325c		    	 1343	 1	  CM000448	        PVX_098775		
 37:	 5006	-1	      MAL9	           PFI0328c		 37:	 1344	-1	  CM000448	         PVX_098780		
    	 5007	-1	      MAL9	          PFI0330c		 38:	 1345	 1	  CM000448	         PVX_098785		
 38:	 5008	 1	      MAL9	           PFI0335w		 39:	 1346	 1	  CM000448	         PVX_098795		
 39:	 5009	 1	      MAL9	           PFI0336w		 40:	 1347	-1	  CM000448	         PVX_098800		
 40:	 5010	-1	      MAL9	           PFI0340c		 41:	 1348	 1	  CM000448	         PVX_098805		
 41:	 5011	 1	      MAL9	           PFI0345w		 42:	 1349	-1	  CM000448	         PVX_098810		
 42:	 5012	-1	      MAL9	           PFI0350c		 43:	 1350	-1	  CM000448	         PVX_098815		
 43:	 5013	-1	      MAL9	           PFI0355c		 44:	 1351	-1	  CM000448	         PVX_098820		
 44:	 5014	-1	      MAL9	           PFI0360c		 45:	 1352	 1	  CM000448	         PVX_098825		
 45:	 5015	 1	      MAL9	           PFI0365w		 46:	 1353	-1	  CM000448	         PVX_098830		
 46:	 5016	-1	      MAL9	           PFI0370c		 47:	 1354	 1	  CM000448	         PVX_098835		
 47:	 5017	 1	      MAL9	           PFI0375w		 48:	 1355	-1	  CM000448	         PVX_098840		
 48:	 5018	-1	      MAL9	           PFI0380c		 49:	 1356	-1	  CM000448	         PVX_098845		
 49:	 5019	-1	      MAL9	           PFI0385c		 50:	 1357	 1	  CM000448	         PVX_098850		
    	 5020	-1	      MAL9	          PFI0390c		 51:	 1358	-1	  CM000448	         PVX_098855		
 50:	 5021	 1	      MAL9	           PFI0395w		 52:	 1359	 1	  CM000448	         PVX_098860		
 51:	 5022	-1	      MAL9	           PFI0400c		 53:	 1360	-1	  CM000448	         PVX_098865		
 52:	 5023	 1	      MAL9	           PFI0405w		 54:	 1361	-1	  CM000448	         PVX_098870		
 53:	 5024	-1	      MAL9	           PFI0410c		 55:	 1362	-1	  CM000448	         PVX_098875		
 54:	 5025	-1	      MAL9	           PFI0415c		 56:	 1363	 1	  CM000448	         PVX_098880		
 55:	 5026	-1	      MAL9	           PFI0420c		 57:	 1364	-1	  CM000448	         PVX_098885		
 56:	 5027	 1	      MAL9	           PFI0425w		 58:	 1365	-1	  CM000448	         PVX_098890		
 57:	 5028	-1	      MAL9	           PFI0430c		 59:	 1366	 1	  CM000448	         PVX_098895		
 58:	 5029	-1	      MAL9	           PFI0435c		 60:	 1367	-1	  CM000448	         PVX_098900		
 59:	 5030	 1	      MAL9	           PFI0440w		 61:	 1368	-1	  CM000448	         PVX_098905		
 60:	 5031	-1	      MAL9	           PFI0445c		 62:	 1369	 1	  CM000448	         PVX_098910		
 61:	 5032	-1	      MAL9	           PFI0450c		 63:	 1370	 1	  CM000448	         PVX_098915		
 62:	 5033	 1	      MAL9	           PFI0455w		 64:	 1371	-1	  CM000448	         PVX_098920		
 63:	 5034	 1	      MAL9	           PFI0460w		 65:	 1372	 1	  CM000448	         PVX_098925		
 64:	 5035	-1	      MAL9	           PFI0465c		 66:	 1373	 1	  CM000448	         PVX_098930		
 65:	 5036	 1	      MAL9	           PFI0470w		 67:	 1374	 1	  CM000448	         PVX_098935		
 66:	 5037	 1	      MAL9	           PFI0475w		 68:	 1375	-1	  CM000448	         PVX_098940		
 67:	 5038	 1	      MAL9	           PFI0480w		 69:	 1376	-1	  CM000448	         PVX_098945		
 68:	 5039	-1	      MAL9	           PFI0485c		 70:	 1377	 1	  CM000448	         PVX_098950		
 69:	 5040	-1	      MAL9	           PFI0490c		 71:	 1378	 1	  CM000448	         PVX_098955		
 70:	 5041	 1	      MAL9	           PFI0495w		 72:	 1379	-1	  CM000448	         PVX_098960		
 71:	 5042	 1	      MAL9	           PFI0500w		 73:	 1380	-1	  CM000448	         PVX_098965		
 72:	 5043	-1	      MAL9	           PFI0505c		 74:	 1381	 1	  CM000448	         PVX_098970		
 73:	 5044	-1	      MAL9	           PFI0510c		 75:	 1382	 1	  CM000448	         PVX_098975		
 74:	 5045	 1	      MAL9	           PFI0515w		 76:	 1383	 1	  CM000448	         PVX_098980		
 75:	 5046	 1	      MAL9	           PFI0520w		 77:	 1384	-1	  CM000448	         PVX_098985		
 76:	 5047	 1	      MAL9	           PFI0525w		 78:	 1385	 1	  CM000448	         PVX_098990		
 77:	 5048	-1	      MAL9	           PFI0530c		 79:	 1386	 1	  CM000448	         PVX_098995		
 78:	 5049	 1	      MAL9	           PFI0535w		 80:	 1387	 1	  CM000448	         PVX_099000		
 79:	 5050	 1	      MAL9	           PFI0540w		 81:	 1388	 1	  CM000448	         PVX_099005		
 80:	 5051	 1	      MAL9	           PFI0545w		 82:	 1389	-1	  CM000448	         PVX_099010		
 81:	 5052	 1	      MAL9	           PFI0550w		 83:	 1390	-1	  CM000448	         PVX_099015		
 82:	 5053	-1	      MAL9	           PFI0555c		    	 1391	 1	  CM000448	        PVX_099020		
 83:	 5054	-1	      MAL9	          PFI0560ca		 84:	 1392	 1	  CM000448	         PVX_099025		
    	 5055	 1	      MAL9	          PFI0565w		 85:	 1393	-1	  CM000448	         PVX_099030		
 84:	 5056	 1	      MAL9	           PFI0570w		 86:	 1394	-1	  CM000448	         PVX_099035		
 85:	 5057	-1	      MAL9	           PFI0575c		 87:	 1395	-1	  CM000448	         PVX_099040		
 86:	 5058	-1	      MAL9	           PFI0580c		 88:	 1396	-1	  CM000448	         PVX_099045		
 87:	 5059	-1	      MAL9	           PFI0585c		 89:	 1397	-1	  CM000448	         PVX_099050		
 88:	 5060	-1	      MAL9	           PFI0590c		 90:	 1398	-1	  CM000448	         PVX_099055		
 89:	 5061	-1	      MAL9	           PFI0595c		 91:	 1399	 1	  CM000448	         PVX_099060		
 90:	 5062	-1	      MAL9	           PFI0605c		 92:	 1400	 1	  CM000448	         PVX_099065		
 91:	 5063	 1	      MAL9	           PFI0610w		 93:	 1401	 1	  CM000448	         PVX_099070		
 92:	 5064	 1	      MAL9	           PFI0615w		 94:	 1402	-1	  CM000448	         PVX_099075		
 93:	 5065	 1	      MAL9	           PFI0620w		 95:	 1403	 1	  CM000448	         PVX_099080		
 94:	 5066	-1	      MAL9	           PFI0625c		 96:	 1404	-1	  CM000448	         PVX_099085		
 95:	 5067	 1	      MAL9	           PFI0630w		 97:	 1405	-1	  CM000448	         PVX_099090		
 96:	 5068	-1	      MAL9	           PFI0635c		 98:	 1406	 1	  CM000448	         PVX_099095		
 97:	 5069	-1	      MAL9	           PFI0640c		 99:	 1407	-1	  CM000448	         PVX_099100		
 98:	 5070	 1	      MAL9	           PFI0645w		100:	 1408	-1	  CM000448	         PVX_099105		
 99:	 5071	-1	      MAL9	           PFI0650c		101:	 1409	-1	  CM000448	         PVX_099107		
100:	 5072	-1	      MAL9	           PFI0655c		102:	 1410	 1	  CM000448	         PVX_099110		
101:	 5073	-1	      MAL9	           PFI0660c		103:	 1411	 1	  CM000448	         PVX_099115		
102:	 5074	 1	      MAL9	           PFI0665w		104:	 1412	-1	  CM000448	         PVX_099120		
103:	 5075	 1	      MAL9	           PFI0670w		105:	 1413	 1	  CM000448	         PVX_099125		
    	 5076	 1	      MAL9	          PFI0675w		106:	 1414	-1	  CM000448	         PVX_099130		
104:	 5077	-1	      MAL9	           PFI0680c		107:	 1415	-1	  CM000448	         PVX_099135		
105:	 5078	 1	      MAL9	           PFI0685w		108:	 1416	-1	  CM000448	         PVX_099140		
106:	 5079	-1	      MAL9	           PFI0690c		109:	 1417	 1	  CM000448	         PVX_099145		
107:	 5080	-1	      MAL9	           PFI0695c		110:	 1418	-1	  CM000448	         PVX_099150		
108:	 5081	-1	      MAL9	           PFI0700c		111:	 1419	 1	  CM000448	         PVX_099155		
109:	 5082	 1	      MAL9	           PFI0705w		112:	 1420	 1	  CM000448	         PVX_099160		
110:	 5083	-1	      MAL9	           PFI0710c		113:	 1421	-1	  CM000448	         PVX_099165		
111:	 5084	 1	      MAL9	           PFI0715w		    	 1422	-1	  CM000448	        PVX_099170		
112:	 5085	 1	      MAL9	           PFI0720w		114:	 1423	 1	  CM000448	         PVX_099175		
113:	 5086	-1	      MAL9	           PFI0725c		115:	 1424	-1	  CM000448	         PVX_099180		
114:	 5087	 1	      MAL9	           PFI0730w		116:	 1425	-1	  CM000448	         PVX_099185		
115:	 5088	-1	      MAL9	           PFI0735c		117:	 1426	 1	  CM000448	         PVX_099190		
116:	 5089	-1	      MAL9	           PFI0740c		118:	 1427	-1	  CM000448	         PVX_099195		
117:	 5090	 1	      MAL9	           PFI0745w		119:	 1428	-1	  CM000448	         PVX_099200		
118:	 5091	-1	      MAL9	           PFI0750c		120:	 1429	 1	  CM000448	         PVX_099205		
119:	 5092	-1	      MAL9	           PFI0755c		121:	 1430	 1	  CM000448	         PVX_099210		
120:	 5093	 1	      MAL9	           PFI0760w		122:	 1431	-1	  CM000448	         PVX_099215		
121:	 5094	 1	      MAL9	           PFI0765w		123:	 1432	 1	  CM000448	         PVX_099220		
122:	 5095	-1	      MAL9	           PFI0770c		124:	 1433	 1	  CM000448	         PVX_099225		
123:	 5096	 1	      MAL9	           PFI0775w		    	 1434	-1	  CM000448	        PVX_099230		
124:	 5097	 1	      MAL9	           PFI0780w		125:	 1435	 1	  CM000448	         PVX_099235		
    	 5098	-1	      MAL9	          PFI0785c		126:	 1436	 1	  CM000448	         PVX_099240		
125:	 5099	 1	      MAL9	           PFI0790w		127:	 1437	-1	  CM000448	         PVX_099245		
126:	 5100	 1	      MAL9	           PFI0795w		128:	 1438	-1	  CM000448	         PVX_099250		
127:	 5101	-1	      MAL9	           PFI0800c		129:	 1439	-1	  CM000448	         PVX_099255		
    	 5102	 1	      MAL9	          PFI0805w		130:	 1440	-1	  CM000448	         PVX_300056		
128:	 5103	-1	      MAL9	           PFI0810c		131:	 1441	 1	  CM000448	         PVX_300137		
129:	 5104	-1	      MAL9	           PFI0815c		132:	 1442	 1	  CM000448	         PVX_099265		
130:	 5105	-1	      MAL9	           PFI0820c		133:	 1443	-1	  CM000448	         PVX_099270		
131:	 5106	 1	      MAL9	           PFI0823w		134:	 1444	-1	  CM000448	         PVX_099275		
132:	 5107	 1	      MAL9	           PFI0825w		135:	 1445	 1	  CM000448	         PVX_099280		
133:	 5108	-1	      MAL9	           PFI0830c		136:	 1446	 1	  CM000448	         PVX_099285		
134:	 5109	-1	      MAL9	           PFI0835c		137:	 1447	 1	  CM000448	         PVX_099290		
135:	 5110	 1	      MAL9	           PFI0840w		138:	 1448	 1	  CM000448	         PVX_099295		
136:	 5111	 1	      MAL9	           PFI0845w		139:	 1449	-1	  CM000448	         PVX_099300		
137:	 5112	 1	      MAL9	           PFI0850w		140:	 1450	 1	  CM000448	         PVX_099305		
138:	 5113	 1	      MAL9	           PFI0855w		141:	 1451	 1	  CM000448	         PVX_099310		
139:	 5114	-1	      MAL9	           PFI0860c		142:	 1452	 1	  CM000448	         PVX_099315		
140:	 5115	 1	      MAL9	           PFI0865w		143:	 1453	-1	  CM000448	         PVX_099320		
141:	 5116	 1	      MAL9	           PFI0870w		144:	 1454	 1	  CM000448	         PVX_099325		
142:	 5117	 1	      MAL9	           PFI0875w		145:	 1455	-1	  CM000448	         PVX_099330		
143:	 5118	-1	      MAL9	           PFI0880c		146:	 1456	-1	  CM000448	         PVX_099335		
144:	 5119	 1	      MAL9	           PFI0885w		147:	 1457	 1	  CM000448	         PVX_099340		
145:	 5120	-1	      MAL9	          PFI0890cb		148:	 1458	 1	  CM000448	         PVX_099345		
146:	 5121	-1	      MAL9	           PFI0895c		149:	 1459	 1	  CM000448	         PVX_099350		
147:	 5122	 1	      MAL9	           PFI0900w		150:	 1460	-1	  CM000448	         PVX_099355		
    	 5123	 1	      MAL9	          PFI0905w		151:	 1461	 1	  CM000448	         PVX_099360		
148:	 5124	 1	      MAL9	           PFI0910w		152:	 1462	-1	  CM000448	         PVX_099365		
149:	 5125	 1	      MAL9	           PFI0915w		153:	 1463	 1	  CM000448	         PVX_099370		
150:	 5126	-1	      MAL9	           PFI0920c		154:	 1464	-1	  CM000448	         PVX_099375		
151:	 5127	 1	      MAL9	           PFI0925w		155:	 1465	 1	  CM000448	         PVX_099380		
152:	 5128	-1	      MAL9	           PFI0930c		156:	 1466	 1	  CM000448	         PVX_099385		
153:	 5129	 1	      MAL9	           PFI0935w		157:	 1467	 1	  CM000448	         PVX_099390		
154:	 5130	-1	      MAL9	           PFI0940c		158:	 1468	 1	  CM000448	         PVX_099395		
155:	 5131	 1	      MAL9	           PFI0945w		159:	 1469	 1	  CM000448	         PVX_099400		
156:	 5132	 1	      MAL9	           PFI0950w		160:	 1470	-1	  CM000448	         PVX_099405		
157:	 5133	 1	      MAL9	           PFI0955w		161:	 1471	-1	  CM000448	         PVX_099410		
158:	 5134	 1	      MAL9	           PFI0960w		162:	 1472	 1	  CM000448	         PVX_099415		
159:	 5135	 1	      MAL9	           PFI0965w		163:	 1473	-1	  CM000448	         PVX_099420		
160:	 5136	-1	      MAL9	           PFI0970c		164:	 1474	-1	  CM000448	         PVX_099425		
161:	 5137	-1	      MAL9	           PFI0975c		165:	 1475	 1	  CM000448	         PVX_099430		
162:	 5138	 1	      MAL9	           PFI0980w		166:	 1476	 1	  CM000448	         PVX_099435		
163:	 5139	-1	      MAL9	           PFI0985c		167:	 1477	 1	  CM000448	         PVX_099440		
164:	 5140	-1	      MAL9	           PFI0990c		168:	 1478	 1	  CM000448	         PVX_099445		
165:	 5141	 1	      MAL9	           PFI0995w		169:	 1479	 1	  CM000448	         PVX_099450		
166:	 5142	 1	      MAL9	           PFI1000w		170:	 1480	-1	  CM000448	         PVX_099455		
167:	 5143	 1	      MAL9	           PFI1005w		171:	 1481	 1	  CM000448	         PVX_099460		
168:	 5144	 1	      MAL9	           PFI1010w		172:	 1482	-1	  CM000448	         PVX_099465		
169:	 5145	 1	      MAL9	           PFI1015w		    	 1483	-1	  CM000448	        PVX_099470		
170:	 5146	-1	      MAL9	           PFI1020c		173:	 1484	 1	  CM000448	         PVX_099475		
171:	 5147	 1	      MAL9	           PFI1025w		174:	 1485	-1	  CM000448	         PVX_099480		
172:	 5148	-1	      MAL9	          PFI1030cb		175:	 1486	 1	  CM000448	         PVX_099485		
173:	 5149	 1	      MAL9	           PFI1035w		176:	 1487	-1	  CM000448	         PVX_099490		
174:	 5150	-1	      MAL9	           PFI1040c		177:	 1488	 1	  CM000448	         PVX_099495		
175:	 5151	 1	      MAL9	           PFI1045w		178:	 1489	 1	  CM000448	         PVX_099500		
176:	 5152	-1	      MAL9	           PFI1050c		179:	 1490	-1	  CM000448	         PVX_099505		
177:	 5153	 1	      MAL9	           PFI1055w		180:	 1491	-1	  CM000448	         PVX_099507		
178:	 5154	 1	      MAL9	           PFI1060w		181:	 1492	 1	  CM000448	         PVX_099510		
179:	 5155	-1	      MAL9	           PFI1065c		182:	 1493	 1	  CM000448	         PVX_099515		
180:	 5156	-1	      MAL9	           PFI1070c		183:	 1494	 1	  CM000448	         PVX_099520		
181:	 5157	 1	      MAL9	           PFI1075w		184:	 1495	 1	  CM000448	         PVX_099525		
182:	 5158	 1	      MAL9	           PFI1080w		185:	 1496	 1	  CM000448	         PVX_300157		
183:	 5159	 1	      MAL9	           PFI1085w		186:	 1497	 1	  CM000448	         PVX_099530		
184:	 5160	 1	      MAL9	           PFI1090w		187:	 1498	 1	  CM000448	         PVX_099535		
185:	 5161	 1	      MAL9	           PFI1095w		188:	 1499	 1	  CM000448	         PVX_099540		
186:	 5162	 1	      MAL9	           PFI1100w		189:	 1500	-1	  CM000448	         PVX_099545		
187:	 5163	 1	      MAL9	           PFI1105w		190:	 1501	-1	  CM000448	         PVX_099550		
188:	 5164	 1	      MAL9	           PFI1110w		191:	 1502	-1	  CM000448	         PVX_099555		
189:	 5165	-1	      MAL9	           PFI1115c		192:	 1503	-1	  CM000448	         PVX_099560		
190:	 5166	-1	      MAL9	           PFI1120c		193:	 1504	-1	  CM000448	         PVX_099565		
191:	 5167	-1	      MAL9	           PFI1125c		194:	 1505	 1	  CM000448	         PVX_099570		
192:	 5168	-1	      MAL9	           PFI1130c		195:	 1506	 1	  CM000448	         PVX_099575		
193:	 5169	-1	      MAL9	           PFI1135c		196:	 1507	 1	  CM000448	         PVX_099580		
194:	 5170	 1	      MAL9	           PFI1140w		197:	 1508	 1	  CM000448	         PVX_099585		
195:	 5171	 1	      MAL9	           PFI1145w		198:	 1509	 1	  CM000448	         PVX_099590		
196:	 5172	 1	      MAL9	           PFI1150w		199:	 1510	-1	  CM000448	         PVX_099595		
197:	 5173	 1	      MAL9	           PFI1155w		200:	 1511	-1	  CM000448	         PVX_099600		
198:	 5174	 1	      MAL9	           PFI1160w		201:	 1512	-1	  CM000448	         PVX_099605		
199:	 5175	-1	      MAL9	           PFI1165c		    	 1513	-1	  CM000448	        PVX_099610		
200:	 5176	-1	      MAL9	           PFI1170c		202:	 1514	 1	  CM000448	         PVX_099615		
201:	 5177	-1	      MAL9	           PFI1175c		203:	 1515	-1	  CM000448	         PVX_099620		
202:	 5178	 1	      MAL9	           PFI1180w		204:	 1516	 1	  CM000448	         PVX_099625		
203:	 5179	-1	      MAL9	           PFI1185c		205:	 1517	-1	  CM000448	         PVX_099630		
204:	 5180	 1	      MAL9	           PFI1190w		    	 1518	 1	  CM000448	        PVX_099635		
205:	 5181	-1	      MAL9	           PFI1195c		206:	 1519	-1	  CM000448	         PVX_099640		
    	 5182	 1	      MAL9	          PFI1200w		207:	 1520	 1	  CM000448	         PVX_099645		
206:	 5183	-1	      MAL9	           PFI1205c		208:	 1521	 1	  CM000448	         PVX_099650		
207:	 5184	 1	      MAL9	           PFI1210w		209:	 1522	 1	  CM000448	         PVX_099655		
208:	 5185	 1	      MAL9	           PFI1215w		210:	 1523	 1	  CM000448	         PVX_099660		
209:	 5186	 1	      MAL9	           PFI1216w		211:	 1524	 1	  CM000448	         PVX_099665		
210:	 5187	 1	      MAL9	           PFI1220w		212:	 1525	-1	  CM000448	         PVX_099670		
211:	 5188	 1	      MAL9	           PFI1225w		213:	 1526	 1	  CM000448	         PVX_099675		
212:	 5189	-1	      MAL9	           PFI1230c		214:	 1527	-1	  CM000448	         PVX_099680		
213:	 5190	 1	      MAL9	           PFI1235w		215:	 1528	-1	  CM000448	         PVX_099685		
214:	 5191	-1	      MAL9	           PFI1240c		216:	 1529	 1	  CM000448	         PVX_099690		
215:	 5192	-1	      MAL9	           PFI1245c		217:	 1530	 1	  CM000448	         PVX_099695		
216:	 5193	 1	      MAL9	           PFI1250w		218:	 1531	-1	  CM000448	         PVX_099700		
217:	 5194	 1	      MAL9	           PFI1255w		219:	 1532	 1	  CM000448	         PVX_099705		
218:	 5195	-1	      MAL9	           PFI1260c		220:	 1533	 1	  CM000448	         PVX_099710		
219:	 5196	 1	      MAL9	           PFI1265w		221:	 1534	 1	  CM000448	         PVX_099715		
220:	 5197	 1	      MAL9	           PFI1270w		    	 1535	-1	  CM000448	        PVX_099725		
221:	 5198	 1	      MAL9	           PFI1275w		    	 1536	-1	  CM000448	        PVX_099730		
    	 5199	-1	      MAL9	          PFI1280c		    	 1537	 1	  CM000448	        PVX_099735		
    	 5200	 1	      MAL9	          PFI1281w		222:	 1538	 1	  CM000448	         PVX_099740		
222:	 5201	 1	      MAL9	           PFI1285w		223:	 1539	-1	  CM000448	         PVX_099745		
223:	 5202	-1	      MAL9	           PFI1295c		224:	 1540	-1	  CM000448	         PVX_099750		
224:	 5203	-1	      MAL9	           PFI1300c		    	 1541	 1	  CM000448	        PVX_099755		
225:	 5204	 1	      MAL9	           PFI1305w		225:	 1542	 1	  CM000448	         PVX_099760		
226:	 5205	 1	      MAL9	           PFI1310w		226:	 1543	 1	  CM000448	         PVX_099765		
227:	 5206	-1	      MAL9	           PFI1315c		    	 1544	-1	  CM000448	        PVX_099770		
228:	 5207	-1	      MAL9	           PFI1320c		227:	 1545	-1	  CM000448	         PVX_099775		
229:	 5208	 1	      MAL9	           PFI1325w		228:	 1546	-1	  CM000448	         PVX_099780		
230:	 5209	-1	      MAL9	           PFI1330c		229:	 1547	 1	  CM000448	         PVX_099785		
    	 5210	 1	      MAL9	          PFI1335w		230:	 1548	-1	  CM000448	         PVX_099790		
231:	 5211	 1	      MAL9	           PFI1340w		    	 1549	 1	  CM000448	        PVX_099795		
232:	 5212	-1	      MAL9	           PFI1345c		    	 1550	 1	  CM000448	        PVX_099800		
233:	 5213	-1	      MAL9	           PFI1350c		231:	 1551	 1	  CM000448	         PVX_099805		
234:	 5214	 1	      MAL9	           PFI1355w		232:	 1552	-1	  CM000448	         PVX_099810		
235:	 5215	-1	      MAL9	           PFI1360c		233:	 1553	-1	  CM000448	         PVX_099815		
236:	 5216	 1	      MAL9	           PFI1365w		234:	 1554	 1	  CM000448	         PVX_099820		
237:	 5217	-1	      MAL9	           PFI1370c		235:	 1555	-1	  CM000448	         PVX_099825		
238:	 5218	 1	      MAL9	          PFI1375wb		236:	 1556	 1	  CM000448	         PVX_099830		
239:	 5219	-1	      MAL9	           PFI1380c		    	 1557	 1	  CM000448	        PVX_099835		
240:	 5220	-1	      MAL9	           PFI1385c		237:	 1558	-1	  CM000448	         PVX_099840		
241:	 5221	 1	      MAL9	           PFI1390w		238:	 1559	 1	  CM000448	         PVX_099845		
242:	 5222	 1	      MAL9	           PFI1395w		239:	 1560	-1	  CM000448	         PVX_099850		
243:	 5223	-1	      MAL9	           PFI1400c		240:	 1561	-1	  CM000448	         PVX_099855		
244:	 5224	-1	      MAL9	           PFI1405c		241:	 1562	 1	  CM000448	         PVX_099860		
245:	 5225	-1	      MAL9	           PFI1410c		242:	 1563	 1	  CM000448	         PVX_099870		
246:	 5226	 1	      MAL9	           PFI1415w		243:	 1564	-1	  CM000448	         PVX_099875		
247:	 5227	 1	      MAL9	           PFI1420w		244:	 1565	-1	  CM000448	         PVX_099880		
248:	 5228	 1	      MAL9	           PFI1425w		245:	 1566	-1	  CM000448	         PVX_099885		
249:	 5229	 1	      MAL9	           PFI1430w		246:	 1567	 1	  CM000448	         PVX_099890		
250:	 5230	 1	      MAL9	           PFI1435w		247:	 1568	 1	  CM000448	         PVX_099895		
251:	 5231	 1	      MAL9	           PFI1440w		    	 1569	-1	  CM000448	        PVX_099900		
252:	 5232	 1	      MAL9	           PFI1445w		248:	 1570	 1	  CM000448	         PVX_099905		
253:	 5233	-1	      MAL9	           PFI1450c		249:	 1571	 1	  CM000448	         PVX_099910		
254:	 5234	-1	      MAL9	           PFI1455c		250:	 1572	 1	  CM000448	         PVX_099915		
255:	 5235	-1	      MAL9	          PFI1460cb		251:	 1573	 1	  CM000448	         PVX_099920		
256:	 5236	-1	      MAL9	          PFI1460ca		252:	 1574	 1	  CM000448	         PVX_099930		
257:	 5237	 1	      MAL9	           PFI1463w		253:	 1575	-1	  CM000448	         PVX_099935		
258:	 5238	 1	      MAL9	           PFI1465w		254:	 1576	-1	  CM000448	         PVX_099940		
259:	 5239	-1	      MAL9	           PFI1468c		255:	 1577	-1	  CM000448	         PVX_300154		
260:	 5240	-1	      MAL9	           PFI1470c		256:	 1578	-1	  CM000448	         PVX_300153		
261:	 5241	 1	      MAL9	           PFI1475w		257:	 1579	 1	  CM000448	         PVX_099955		
262:	 5242	 1	      MAL9	           PFI1480w		258:	 1580	 1	  CM000448	         PVX_099960		
263:	 5243	-1	      MAL9	           PFI1485c		259:	 1581	-1	  CM000448	         PVX_099965		
264:	 5244	-1	      MAL9	          PFI1490ca		260:	 1582	-1	  CM000448	         PVX_099970		
265:	 5245	 1	      MAL9	           PFI1495w		    	 1583	 1	  CM000448	        PVX_099975		
266:	 5246	 1	      MAL9	           PFI1500w		261:	 1584	 1	  CM000448	         PVX_099980		
267:	 5247	-1	      MAL9	           PFI1835c		262:	 1585	 1	  CM000448	         PVX_099985		
268:	 5248	-1	      MAL9	           PFI1505c		263:	 1586	-1	  CM000448	         PVX_099990		
269:	 5249	 1	      MAL9	           PFI1510w		264:	 1587	-1	  CM000448	         PVX_099995		
    	 5250	 1	      MAL9	          PFI1515w		265:	 1588	 1	  CM000448	         PVX_100000		
    	 5251	 1	      MAL9	          PFI1520w		266:	 1589	 1	  CM000448	         PVX_100005		
270:	 5252	 1	      MAL9	           PFI1525w		    	 1590	 1	  CM000448	        PVX_100010		
271:	 5253	-1	      MAL9	           PFI1530c		    	 1591	-1	  CM000448	        PVX_087165		
272:	 5254	 1	      MAL9	           PFI1535w		267:	 1592	-1	  CM000448	         PVX_087160		
273:	 5255	 1	      MAL9	           PFI1540w		268:	 1593	-1	  CM000448	         PVX_087155		
274:	 5256	-1	      MAL9	           PFI1545c		    	 1594	-1	  CM000448	        PVX_087150		
275:	 5257	-1	      MAL9	           PFI1550c		269:	 1595	 1	  CM000448	         PVX_087145		
276:	 5258	 1	      MAL9	           PFI1555w		    	 1596	 1	  CM000448	        PVX_087140		
277:	 5259	-1	      MAL9	           PFI1560c		270:	 1597	 1	  CM000448	         PVX_087135		
278:	 5260	 1	      MAL9	           PFI1565w		271:	 1598	-1	  CM000448	         PVX_087130		
279:	 5261	-1	      MAL9	           PFI1570c		272:	 1599	 1	  CM000448	         PVX_087125		
280:	 5262	-1	      MAL9	           PFI1575c		273:	 1600	 1	  CM000448	         PVX_087120		
281:	 5263	-1	      MAL9	           PFI1580c		274:	 1601	-1	  CM000448	         PVX_087115		
282:	 5264	-1	      MAL9	           PFI1585c		275:	 1602	-1	  CM000448	         PVX_087110		
283:	 5265	-1	      MAL9	           PFI1587c		276:	 1603	 1	  CM000448	         PVX_300048		
284:	 5266	-1	      MAL9	           PFI1590c		277:	 1604	-1	  CM000448	         PVX_087105		
285:	 5267	-1	      MAL9	           PFI1595c		278:	 1605	 1	  CM000448	         PVX_087095		
    	 5268	 1	      MAL9	          PFI1600w		279:	 1606	-1	  CM000448	         PVX_087090		
286:	 5269	 1	      MAL9	           PFI1605w		280:	 1607	-1	  CM000448	         PVX_087085		
287:	 5270	-1	      MAL9	           PFI1610c		281:	 1608	-1	  CM000448	         PVX_087080		
    	 5271	 1	      MAL9	          PFI1615w		282:	 1609	-1	  CM000448	         PVX_087075		
    	 5272	 1	      MAL9	          PFI1617w		283:	 1610	-1	  CM000448	         PVX_087070		
288:	 5273	-1	      MAL9	           PFI1620c		284:	 1611	-1	  CM000448	         PVX_087065		
289:	 5274	-1	      MAL9	           PFI1625c		285:	 1612	-1	  CM000448	         PVX_087060		
290:	 5275	-1	      MAL9	           PFI1630c		    	 1613	 1	  CM000448	        PVX_087055		
291:	 5276	 1	      MAL9	           PFI1635w		286:	 1614	 1	  CM000448	         PVX_087050		
292:	 5277	-1	      MAL9	           PFI1640c		287:	 1615	-1	  CM000448	         PVX_087045		
293:	 5278	-1	      MAL9	           PFI1645c		288:	 1616	-1	  CM000448	         PVX_087040		
294:	 5279	 1	      MAL9	           PFI1650w		289:	 1617	-1	  CM000448	         PVX_087035		
295:	 5280	-1	      MAL9	           PFI1655c		290:	 1618	-1	  CM000448	         PVX_087030		
296:	 5281	 1	      MAL9	           PFI1660w		291:	 1619	 1	  CM000448	         PVX_087025		
297:	 5282	 1	      MAL9	           PFI1665w		292:	 1620	-1	  CM000448	         PVX_087020		
298:	 5283	-1	      MAL9	           PFI1670c		293:	 1621	-1	  CM000448	         PVX_087015		
299:	 5284	 1	      MAL9	           PFI1675w		294:	 1622	 1	  CM000448	         PVX_087010		
300:	 5285	 1	      MAL9	           PFI1680w		295:	 1623	-1	  CM000448	         PVX_087005		
301:	 5286	 1	      MAL9	           PFI1685w		296:	 1624	 1	  CM000448	         PVX_087000		
    	 5287	-1	      MAL9	          PFI1690c		297:	 1625	 1	  CM000448	         PVX_086995		
302:	 5288	-1	      MAL9	           PFI1695c		298:	 1626	-1	  CM000448	         PVX_086990		
303:	 5289	-1	      MAL9	           PFI1696c		299:	 1627	 1	  CM000448	         PVX_086985		
304:	 5290	-1	      MAL9	           PFI1700c		300:	 1628	 1	  CM000448	         PVX_086980		
305:	 5291	 1	      MAL9	           PFI1705w		301:	 1629	 1	  CM000448	         PVX_086975		
306:	 5292	 1	      MAL9	           PFI1710w		    	 1630	-1	  CM000448	        PVX_086970		
    	 5293	 1	      MAL9	          PFI1715w		302:	 1631	-1	  CM000448	         PVX_086965		
    	 5294	 1	      MAL9	          PFI1720w		303:	 1632	-1	  CM000448	         PVX_300014		
307:	 5295	 1	      MAL9	           PFI1725w		304:	 1633	-1	  CM000448	         PVX_086960		
    	 5296	 1	      MAL9	 *        PFI1730w		305:	 1634	 1	  CM000448	         PVX_086955		
    	 5297	-1	      MAL9	          PFI1735c		306:	 1635	 1	  CM000448	         PVX_086950		
    	 5298	-1	      MAL9	         PFI1740ca		    	 1636	 1	  CM000448	        PVX_086945		
308:	 5299	-1	      MAL9	           PFI1745c		    	 1637	 1	  CM000448	        PVX_086940		
    	     	  	          	                  		307:	 1638	 1	  CM000448	         PVX_086935		
    	     	  	          	                  		    	 1639	-1	  CM000448	 *      PVX_086930		
    	     	  	          	                  		    	 1640	-1	  CM000448	        PVX_086925		
    	     	  	          	                  		    	 1641	-1	  CM000448	        PVX_086920		
    	     	  	          	                  		308:	 1642	-1	  CM000448	         PVX_086915		


CL-9		300	301		4	7		21	20	

  1:	 1751	 1	     MAL13	        MAL13P1.120		274:	 3259	 1	  CM000453	         PVX_083550		
  2:	 1752	 1	     MAL13	          PF13_0124		273:	 3260	 1	  CM000453	         PVX_083545		
  3:	 1753	-1	     MAL13	          PF13_0125		272:	 3261	-1	  CM000453	         PVX_083535		
  4:	 1754	 1	     MAL13	        MAL13P1.121		271:	 3262	-1	  CM000453	         PVX_083530		
  5:	 1755	 1	     MAL13	        MAL13P1.122		    	 3263	 1	  CM000453	        PVX_083525		
  6:	 1756	 1	     MAL13	        MAL13P1.124		    	 3264	 1	  CM000453	        PVX_083520		
  7:	 1757	-1	     MAL13	          PF13_0126		270:	 3265	 1	  CM000453	         PVX_083515		
    	 1758	 1	     MAL13	       MAL13P1.125		269:	 3266	-1	  CM000453	         PVX_083510		
  8:	 1759	 1	     MAL13	        MAL13P1.126		268:	 3267	 1	  CM000453	         PVX_083505		
  9:	 1760	-1	     MAL13	          PF13_0127		267:	 3268	-1	  CM000453	         PVX_083500		
 10:	 1761	-1	     MAL13	        MAL13P1.127		266:	 3269	 1	  CM000453	         PVX_083495		
 11:	 1762	 1	     MAL13	        MAL13P1.128		265:	 3270	-1	  CM000453	         PVX_083490		
 12:	 1763	 1	     MAL13	        MAL13P1.129		264:	 3271	 1	  CM000453	         PVX_083485		
 13:	 1764	-1	     MAL13	          PF13_0128		263:	 3272	-1	  CM000453	         PVX_083480		
 14:	 1765	-1	     MAL13	          PF13_0129		262:	 3273	-1	  CM000453	         PVX_083475		
 15:	 1766	-1	     MAL13	          PF13_0130		261:	 3274	-1	  CM000453	         PVX_083470		
 16:	 1767	 1	     MAL13	          PF13_0131		260:	 3275	-1	  CM000453	         PVX_083465		
 17:	 1768	-1	     MAL13	          PF13_0132		259:	 3276	 1	  CM000453	         PVX_083460		
 18:	 1769	 1	     MAL13	          PF13_0133		258:	 3277	-1	  CM000453	         PVX_083455		
 19:	 1770	 1	     MAL13	          PF13_0134		257:	 3278	 1	  CM000453	         PVX_083450		
 20:	 1771	 1	     MAL13	        MAL13P1.130		    	 3279	-1	  CM000453	        PVX_083445		
 21:	 1772	-1	     MAL13	          PF13_0135		256:	 3280	 1	  CM000453	         PVX_083440		
 22:	 1773	 1	     MAL13	          PF13_0136		255:	 3281	 1	  CM000453	         PVX_083435		
 23:	 1774	-1	     MAL13	          PF13_0137		    	 3282	-1	  CM000453	        PVX_083430		
 24:	 1775	 1	     MAL13	        MAL13P1.131		254:	 3283	-1	  CM000453	         PVX_083425		
 25:	 1776	-1	     MAL13	        MAL13P1.132		253:	 3284	 1	  CM000453	         PVX_083420		
 26:	 1777	-1	     MAL13	        MAL13P1.133		252:	 3285	-1	  CM000453	         PVX_083415		
 27:	 1778	 1	     MAL13	          PF13_0138		251:	 3286	-1	  CM000453	         PVX_083410		
 28:	 1779	-1	     MAL13	        MAL13P1.134		250:	 3287	 1	  CM000453	         PVX_083405		
 29:	 1780	 1	     MAL13	          PF13_0139		249:	 3288	 1	  CM000453	         PVX_083400		
 30:	 1781	 1	     MAL13	        MAL13P1.135		248:	 3289	 1	  CM000453	         PVX_083395		
 31:	 1782	-1	     MAL13	          PF13_0140		247:	 3290	 1	  CM000453	         PVX_083390		
 32:	 1783	 1	     MAL13	          PF13_0141		246:	 3291	-1	  CM000453	         PVX_083385		
 33:	 1784	-1	     MAL13	          PF13_0142		245:	 3292	-1	  CM000453	         PVX_083380		
 34:	 1785	-1	     MAL13	          PF13_0143		244:	 3293	-1	  CM000453	         PVX_083375		
 35:	 1786	-1	     MAL13	          PF13_0144		243:	 3294	 1	  CM000453	         PVX_083370		
 36:	 1787	 1	     MAL13	         PF13_0144a		242:	 3295	-1	  CM000453	         PVX_083365		
 37:	 1788	 1	     MAL13	        MAL13P1.137		241:	 3296	-1	  CM000453	         PVX_083360		
    	 1789	 1	     MAL13	       MAL13P1.138		240:	 3297	 1	  CM000453	         PVX_083355		
 38:	 1790	 1	     MAL13	        MAL13P1.139		239:	 3298	 1	  CM000453	         PVX_083350		
 39:	 1791	-1	     MAL13	       MAL13P1.139a		238:	 3299	 1	  CM000453	         PVX_083345		
 40:	 1792	 1	     MAL13	          PF13_0146		237:	 3300	 1	  CM000453	         PVX_083340		
 41:	 1793	-1	     MAL13	        MAL13P1.140		236:	 3301	-1	  CM000453	         PVX_083335		
 42:	 1794	-1	     MAL13	        MAL13P1.141		235:	 3302	 1	  CM000453	         PVX_083330		
 43:	 1795	 1	     MAL13	        MAL13P1.142		234:	 3303	-1	  CM000453	         PVX_083325		
 44:	 1796	-1	     MAL13	        MAL13P1.550		233:	 3304	-1	  CM000453	         PVX_083320		
 45:	 1797	-1	     MAL13	          PF13_0147		232:	 3305	 1	  CM000453	         PVX_083315		
 46:	 1798	-1	     MAL13	        MAL13P1.144		231:	 3306	 1	  CM000453	         PVX_083310		
 47:	 1799	-1	     MAL13	        MAL13P1.145		230:	 3307	-1	  CM000453	         PVX_083305		
 48:	 1800	 1	     MAL13	          PF13_0148		229:	 3308	-1	  CM000453	         PVX_083300		
 49:	 1801	 1	     MAL13	        MAL13P1.360		228:	 3309	 1	  CM000453	         PVX_083295		
 50:	 1802	-1	     MAL13	        MAL13P1.365		227:	 3310	 1	  CM000453	         PVX_083290		
 51:	 1803	-1	     MAL13	        MAL13P1.370		226:	 3311	-1	  CM000453	         PVX_083285		
 52:	 1804	-1	     MAL13	        MAL13P1.155		225:	 3312	-1	  CM000453	         PVX_083280		
 53:	 1805	-1	     MAL13	        MAL13P1.154		224:	 3313	-1	  CM000453	         PVX_083275		
 54:	 1806	 1	     MAL13	        MAL13P1.153		223:	 3314	 1	  CM000453	         PVX_083270		
 55:	 1807	 1	     MAL13	          PF13_0161		222:	 3315	-1	  CM000453	         PVX_083265		
 56:	 1808	-1	     MAL13	          PF13_0160		221:	 3316	 1	  CM000453	         PVX_083260		
 57:	 1809	 1	     MAL13	        MAL13P1.152		220:	 3317	-1	  CM000453	         PVX_083255		
 58:	 1810	 1	     MAL13	          PF13_0159		219:	 3318	 1	  CM000453	         PVX_083250		
 59:	 1811	-1	     MAL13	          PF13_0158		218:	 3319	-1	  CM000453	         PVX_083245		
 60:	 1812	 1	     MAL13	          PF13_0157		217:	 3320	 1	  CM000453	         PVX_083240		
    	 1813	 1	     MAL13	        PF13_0156a		216:	 3321	 1	  CM000453	         PVX_083235		
 61:	 1814	-1	     MAL13	        MAL13P1.151		215:	 3322	 1	  CM000453	         PVX_083230		
 62:	 1815	 1	     MAL13	          PF13_0156		214:	 3323	-1	  CM000453	         PVX_083225		
 63:	 1816	 1	     MAL13	          PF13_0155		213:	 3324	-1	  CM000453	         PVX_083220		
 64:	 1817	-1	     MAL13	          PF13_0154		212:	 3325	-1	  CM000453	         PVX_083215		
    	 1818	-1	     MAL13	       MAL13P1.150		211:	 3326	 1	  CM000453	         PVX_083210		
 65:	 1819	-1	     MAL13	          PF13_0153		210:	 3327	-1	  CM000453	         PVX_083205		
 66:	 1820	-1	     MAL13	        MAL13P1.149		209:	 3328	 1	  CM000453	         PVX_083200		
 67:	 1821	 1	     MAL13	          PF13_0152		208:	 3329	 1	  CM000453	         PVX_083195		
 68:	 1822	-1	     MAL13	          PF13_0151		207:	 3330	-1	  CM000453	         PVX_083190		
 69:	 1823	-1	     MAL13	          PF13_0150		206:	 3331	 1	  CM000453	         PVX_083185		
 70:	 1824	-1	     MAL13	        MAL13P1.148		205:	 3332	-1	  CM000453	         PVX_083180		
 71:	 1825	-1	     MAL13	        MAL13P1.147		204:	 3333	-1	  CM000453	         PVX_083175		
 72:	 1826	-1	     MAL13	          PF13_0149		203:	 3334	 1	  CM000453	         PVX_083170		
 73:	 1827	 1	     MAL13	        MAL13P1.146		202:	 3335	 1	  CM000453	         PVX_083165		
 74:	 1828	 1	     MAL13	          PF13_0162		201:	 3336	 1	  CM000453	         PVX_083160		
    	 1829	-1	     MAL13	         PF13_0163		200:	 3337	 1	  CM000453	         PVX_083155		
 75:	 1830	-1	     MAL13	        MAL13P1.156		199:	 3338	-1	  CM000453	         PVX_083150		
 76:	 1831	 1	     MAL13	        MAL13P1.157		    	 3339	-1	  CM000453	        PVX_083145		
    	 1832	 1	     MAL13	       MAL13P1.158		    	 3340	-1	  CM000453	        PVX_083140		
 77:	 1833	 1	     MAL13	        MAL13P1.159		198:	 3341	-1	  CM000453	         PVX_083135		
 78:	 1834	 1	     MAL13	        MAL13P1.160		197:	 3342	 1	  CM000453	         PVX_083130		
 79:	 1835	 1	     MAL13	        MAL13P1.161		196:	 3343	-1	  CM000453	         PVX_083125		
 80:	 1836	-1	     MAL13	        MAL13P1.162		195:	 3344	 1	  CM000453	         PVX_083120		
 81:	 1837	-1	     MAL13	       MAL13P1.163a		    	 3345	 1	  CM000453	        PVX_083115		
 82:	 1838	 1	     MAL13	          PF13_0164		194:	 3346	 1	  CM000453	         PVX_083110		
 83:	 1839	-1	     MAL13	        MAL13P1.164		193:	 3347	-1	  CM000453	         PVX_083105		
 84:	 1840	 1	     MAL13	        MAL13P1.165		192:	 3348	-1	  CM000453	         PVX_083100		
 85:	 1841	 1	     MAL13	          PF13_0165		191:	 3349	-1	  CM000453	         PVX_083095		
 86:	 1842	-1	     MAL13	          PF13_0166		190:	 3350	-1	  CM000453	         PVX_083090		
 87:	 1843	-1	     MAL13	        MAL13P1.166		189:	 3351	 1	  CM000453	         PVX_083085		
 88:	 1844	 1	     MAL13	          PF13_0167		188:	 3352	 1	  CM000453	         PVX_083080		
 89:	 1845	 1	     MAL13	        MAL13P1.167		187:	 3353	 1	  CM000453	         PVX_083075		
 90:	 1846	 1	     MAL13	          PF13_0168		186:	 3354	-1	  CM000453	         PVX_083070		
 91:	 1847	 1	     MAL13	          PF13_0169		185:	 3355	-1	  CM000453	         PVX_083065		
 92:	 1848	-1	     MAL13	        MAL13P1.168		184:	 3356	 1	  CM000453	         PVX_083060		
 93:	 1849	-1	     MAL13	          PF13_0170		183:	 3357	-1	  CM000453	         PVX_083055		
 94:	 1850	 1	     MAL13	          PF13_0171		182:	 3358	 1	  CM000453	         PVX_083050		
 95:	 1851	-1	     MAL13	        MAL13P1.169		181:	 3359	-1	  CM000453	         PVX_083045		
 96:	 1852	 1	     MAL13	          PF13_0172		180:	 3360	 1	  CM000453	         PVX_083040		
 97:	 1853	 1	     MAL13	          PF13_0173		179:	 3361	-1	  CM000453	         PVX_083035		
 98:	 1854	 1	     MAL13	          PF13_0174		178:	 3362	 1	  CM000453	         PVX_300031		
 99:	 1855	-1	     MAL13	        MAL13P1.170		177:	 3363	-1	  CM000453	         PVX_083030		
100:	 1856	 1	     MAL13	          PF13_0175		176:	 3364	 1	  CM000453	         PVX_083025		
101:	 1857	-1	     MAL13	          PF13_0176		175:	 3365	 1	  CM000453	         PVX_083020		
102:	 1858	-1	     MAL13	          PF13_0177		174:	 3366	-1	  CM000453	         PVX_083015		
103:	 1859	 1	     MAL13	          PF13_0178		173:	 3367	 1	  CM000453	         PVX_083010		
104:	 1860	-1	     MAL13	          PF13_0179		172:	 3368	-1	  CM000453	         PVX_083005		
105:	 1861	 1	     MAL13	          PF13_0180		171:	 3369	 1	  CM000453	         PVX_083000		
106:	 1862	-1	     MAL13	          PF13_0181		170:	 3370	 1	  CM000453	         PVX_082995		
107:	 1863	 1	     MAL13	          PF13_0182		169:	 3371	 1	  CM000453	         PVX_082990		
108:	 1864	-1	     MAL13	        MAL13P1.171		168:	 3372	-1	  CM000453	         PVX_082985		
109:	 1865	 1	     MAL13	        MAL13P1.172		167:	 3373	-1	  CM000453	         PVX_082980		
110:	 1866	 1	     MAL13	          PF13_0183		166:	 3374	-1	  CM000453	         PVX_082975		
111:	 1867	-1	     MAL13	          PF13_0184		165:	 3375	-1	  CM000453	         PVX_082970		
112:	 1868	-1	     MAL13	          PF13_0185		164:	 3376	 1	  CM000453	         PVX_082965		
113:	 1869	 1	     MAL13	          PF13_0186		163:	 3377	-1	  CM000453	         PVX_082960		
114:	 1870	 1	     MAL13	          PF13_0187		162:	 3378	-1	  CM000453	         PVX_082955		
115:	 1871	-1	     MAL13	          PF13_0188		161:	 3379	 1	  CM000453	         PVX_082950		
116:	 1872	-1	     MAL13	          PF13_0189		160:	 3380	 1	  CM000453	         PVX_082945		
117:	 1873	 1	     MAL13	          PF13_0190		159:	 3381	 1	  CM000453	         PVX_082940		
118:	 1874	-1	     MAL13	 +        PF13_0191		158:	 3382	-1	  CM000453	         PVX_082935		
118:	 1875	-1	     MAL13	 +      MAL13P1.173		    	 3383	 1	  CM000453	        PVX_082930		
    	 1876	-1	     MAL13	         PF13_0192		157:	 3384	 1	  CM000453	         PVX_082925		
    	 1877	-1	     MAL13	         PF13_0193		156:	 3385	 1	  CM000453	         PVX_082920		
    	 1878	-1	     MAL13	         PF13_0194		155:	 3386	-1	  CM000453	         PVX_082915		
    	 1879	-1	     MAL13	 *     MAL13P1.174		154:	 3387	 1	  CM000453	         PVX_082910		
    	 1880	-1	     MAL13	 *       PF13_0196		153:	 3388	 1	  CM000453	         PVX_082905		
    	 1881	-1	     MAL13	         PF13_0197		152:	 3389	-1	  CM000453	         PVX_082900		
    	 1882	-1	     MAL13	 *     MAL13P1.176		151:	 3390	 1	  CM000453	         PVX_082895		
    	 1883	 1	     MAL13	 *       PF13_0198		150:	 3391	 1	  CM000453	         PVX_082890		
119:	 1884	 1	     MAL13	        MAL13P1.177		149:	 3392	-1	  CM000453	         PVX_082885		
120:	 1885	 1	     MAL13	        MAL13P1.178		148:	 3393	 1	  CM000453	         PVX_082880		
121:	 1886	-1	     MAL13	          PF13_0199		147:	 3394	 1	  CM000453	         PVX_082875		
122:	 1887	 1	     MAL13	          PF13_0200		    	 3395	-1	  CM000453	        PVX_082870		
123:	 1888	-1	     MAL13	          PF13_0201		146:	 3396	 1	  CM000453	         PVX_082865		
124:	 1889	 1	     MAL13	        MAL13P1.179		145:	 3397	 1	  CM000453	         PVX_082860		
    	 1890	 1	     MAL13	         PF13_0202		144:	 3398	-1	  CM000453	         PVX_082855		
    	 1891	 1	     MAL13	       MAL13P1.180		143:	 3399	 1	  CM000453	         PVX_082850		
125:	 1892	 1	     MAL13	        MAL13P1.181		142:	 3400	-1	  CM000453	         PVX_082845		
126:	 1893	-1	     MAL13	        MAL13P1.182		141:	 3401	 1	  CM000453	         PVX_082840		
127:	 1894	 1	     MAL13	        MAL13P1.183		140:	 3402	-1	  CM000453	         PVX_082835		
    	 1895	-1	     MAL13	         PF13_0203		139:	 3403	-1	  CM000453	         PVX_082830		
128:	 1896	 1	     MAL13	          PF13_0204		138:	 3404	-1	  CM000453	         PVX_082825		
129:	 1897	-1	     MAL13	          PF13_0205		137:	 3405	 1	  CM000453	         PVX_082820		
130:	 1898	-1	     MAL13	        MAL13P1.184		136:	 3406	-1	  CM000453	         PVX_082815		
131:	 1899	 1	     MAL13	        MAL13P1.185		135:	 3407	 1	  CM000453	         PVX_082810		
132:	 1900	 1	     MAL13	        MAL13P1.186		134:	 3408	-1	  CM000453	         PVX_082800		
133:	 1901	 1	     MAL13	          PF13_0208		133:	 3409	-1	  CM000453	         PVX_082795		
134:	 1902	 1	     MAL13	          PF13_0209		132:	 3410	-1	  CM000453	         PVX_082790		
135:	 1903	-1	     MAL13	          PF13_0210		131:	 3411	-1	  CM000453	         PVX_082785		
136:	 1904	 1	     MAL13	        MAL13P1.188		130:	 3412	 1	  CM000453	         PVX_082780		
137:	 1905	-1	     MAL13	          PF13_0211		129:	 3413	 1	  CM000453	         PVX_082775		
138:	 1906	 1	     MAL13	          PF13_0212		128:	 3414	-1	  CM000453	         PVX_082770		
139:	 1907	 1	     MAL13	        MAL13P1.189		    	 3415	 1	  CM000453	        PVX_082765		
140:	 1908	 1	     MAL13	        MAL13P1.190		127:	 3416	-1	  CM000453	         PVX_082760		
141:	 1909	-1	     MAL13	          PF13_0213		126:	 3417	 1	  CM000453	         PVX_082755		
142:	 1910	 1	     MAL13	          PF13_0214		125:	 3418	-1	  CM000453	         PVX_082750		
143:	 1911	-1	     MAL13	        MAL13P1.191		    	 3419	-1	  CM000453	        PVX_082745		
144:	 1912	 1	     MAL13	        MAL13P1.192		124:	 3420	-1	  CM000453	         PVX_082740		
145:	 1913	-1	     MAL13	        MAL13P1.193		123:	 3421	 1	  CM000453	         PVX_082735		
146:	 1914	-1	     MAL13	        MAL13P1.194		122:	 3422	-1	  CM000453	         PVX_082730		
147:	 1915	-1	     MAL13	        MAL13P1.195		121:	 3423	 1	  CM000453	         PVX_082725		
148:	 1916	-1	     MAL13	        MAL13P1.196		120:	 3424	-1	  CM000453	         PVX_082720		
    	 1917	-1	     MAL13	       MAL13P1.197		119:	 3425	-1	  CM000453	         PVX_082715		
149:	 1918	 1	     MAL13	          PF13_0215		    	 3426	 1	  CM000453	        PVX_082710		
150:	 1919	-1	     MAL13	          PF13_0216		118:	 3427	 1	  CM000453	++       PVX_082700		
151:	 1920	-1	     MAL13	        MAL13P1.200		118:	 3427	 1	  CM000453	++       PVX_082700		
152:	 1921	 1	     MAL13	        MAL13P1.201		    	 3428	 1	  CM000453	 *      PVX_082695		
153:	 1922	-1	     MAL13	        MAL13P1.202		    	 3429	 1	  CM000453	        PVX_082690		
154:	 1923	-1	     MAL13	          PF13_0217		    	 3430	 1	  CM000453	 *      PVX_082685		
155:	 1924	 1	     MAL13	          PF13_0218		    	 3431	 1	  CM000453	 *      PVX_082680		
156:	 1925	-1	     MAL13	        MAL13P1.203		    	 3432	 1	  CM000453	 *      PVX_082675		
157:	 1926	-1	     MAL13	        MAL13P1.204		    	 3433	 1	  CM000453	        PVX_082670		
    	 1927	-1	     MAL13	        PF13_0218a		    	 3434	 1	  CM000453	 *      PVX_082665		
158:	 1928	 1	     MAL13	          PF13_0219		    	 3435	 1	  CM000453	        PVX_082660		
    	 1929	-1	     MAL13	         PF13_0220		    	 3436	 1	  CM000453	 *      PVX_082655		
159:	 1930	-1	     MAL13	          PF13_0221		    	 3437	 1	  CM000453	 *      PVX_082650		
160:	 1931	-1	     MAL13	          PF13_0222		    	 3438	 1	  CM000453	        PVX_082645		
161:	 1932	-1	     MAL13	        MAL13P1.205		117:	 3439	-1	  CM000453	         PVX_082640		
162:	 1933	 1	     MAL13	          PF13_0223		116:	 3440	 1	  CM000453	         PVX_082635		
163:	 1934	 1	     MAL13	        MAL13P1.206		115:	 3441	 1	  CM000453	         PVX_082630		
164:	 1935	-1	     MAL13	          PF13_0224		114:	 3442	-1	  CM000453	         PVX_082625		
165:	 1936	 1	     MAL13	        MAL13P1.209		113:	 3443	-1	  CM000453	         PVX_082620		
166:	 1937	 1	     MAL13	          PF13_0225		112:	 3444	 1	  CM000453	         PVX_082615		
167:	 1938	 1	     MAL13	        MAL13P1.210		111:	 3445	 1	  CM000453	         PVX_082610		
168:	 1939	 1	     MAL13	        MAL13P1.211		110:	 3446	-1	  CM000453	         PVX_082605		
169:	 1940	-1	     MAL13	          PF13_0226		109:	 3447	-1	  CM000453	         PVX_082600		
170:	 1941	-1	     MAL13	          PF13_0227		108:	 3448	 1	  CM000453	         PVX_082595		
171:	 1942	-1	     MAL13	          PF13_0228		107:	 3449	-1	  CM000453	         PVX_082590		
172:	 1943	 1	     MAL13	          PF13_0229		106:	 3450	 1	  CM000453	         PVX_082585		
173:	 1944	-1	     MAL13	          PF13_0230		105:	 3451	-1	  CM000453	         PVX_082580		
174:	 1945	 1	     MAL13	          PF13_0231		104:	 3452	 1	  CM000453	         PVX_082575		
175:	 1946	-1	     MAL13	          PF13_0232		103:	 3453	-1	  CM000453	         PVX_082570		
176:	 1947	-1	     MAL13	        MAL13P1.212		102:	 3454	 1	  CM000453	         PVX_082565		
177:	 1948	 1	     MAL13	          PF13_0233		101:	 3455	 1	  CM000453	         PVX_082560		
178:	 1949	-1	     MAL13	        MAL13P1.213		100:	 3456	-1	  CM000453	         PVX_082555		
179:	 1950	 1	     MAL13	          PF13_0234		 99:	 3457	 1	  CM000453	         PVX_082550		
180:	 1951	-1	     MAL13	          PF13_0235		 98:	 3458	-1	  CM000453	         PVX_082545		
181:	 1952	 1	     MAL13	        MAL13P1.214		 97:	 3459	-1	  CM000453	         PVX_082540		
182:	 1953	-1	     MAL13	        MAL13P1.215		 96:	 3460	-1	  CM000453	         PVX_082535		
183:	 1954	 1	     MAL13	          PF13_0236		 95:	 3461	 1	  CM000453	         PVX_082530		
184:	 1955	-1	     MAL13	          PF13_0237		 94:	 3462	-1	  CM000453	         PVX_082525		
185:	 1956	 1	     MAL13	        MAL13P1.216		 93:	 3463	 1	  CM000453	         PVX_082520		
186:	 1957	 1	     MAL13	        MAL13P1.217		 92:	 3464	 1	  CM000453	         PVX_082515		
187:	 1958	-1	     MAL13	        MAL13P1.218		 91:	 3465	-1	  CM000453	         PVX_082510		
188:	 1959	-1	     MAL13	          PF13_0238		 90:	 3466	-1	  CM000453	         PVX_082505		
189:	 1960	-1	     MAL13	        MAL13P1.380		 89:	 3467	-1	  CM000453	         PVX_082500		
190:	 1961	 1	     MAL13	        MAL13P1.385		 88:	 3468	-1	  CM000453	         PVX_082495		
191:	 1962	 1	     MAL13	        MAL13P1.390		 87:	 3469	 1	  CM000453	         PVX_082490		
192:	 1963	 1	     MAL13	        MAL13P1.395		 86:	 3470	 1	  CM000453	         PVX_082485		
193:	 1964	 1	     MAL13	        MAL13P1.540		 85:	 3471	-1	  CM000453	         PVX_082480		
194:	 1965	-1	     MAL13	        MAL13P1.405		 84:	 3472	-1	  CM000453	         PVX_082475		
195:	 1966	-1	     MAL13	        MAL13P1.219		 83:	 3473	 1	  CM000453	         PVX_082470		
196:	 1967	 1	     MAL13	        MAL13P1.220		 82:	 3474	-1	  CM000453	         PVX_082465		
197:	 1968	-1	     MAL13	          PF13_0239		 81:	 3475	 1	  CM000453	         PVX_082460		
198:	 1969	 1	     MAL13	        MAL13P1.221		 80:	 3476	 1	  CM000453	         PVX_082455		
    	 1970	 1	     MAL13	       MAL13P1.222		 79:	 3477	-1	  CM000453	         PVX_082450		
199:	 1971	 1	     MAL13	        MAL13P1.224		 78:	 3478	-1	  CM000453	         PVX_082445		
200:	 1972	-1	     MAL13	        MAL13P1.225		 77:	 3479	-1	  CM000453	         PVX_082440		
201:	 1973	-1	     MAL13	          PF13_0241		 76:	 3480	-1	  CM000453	         PVX_082435		
202:	 1974	-1	     MAL13	         PF13_0241a		 75:	 3481	 1	  CM000453	         PVX_082430		
203:	 1975	-1	     MAL13	        MAL13P1.226		    	 3482	 1	  CM000453	        PVX_082425		
204:	 1976	 1	     MAL13	        MAL13P1.227		 74:	 3483	-1	  CM000453	         PVX_082420		
205:	 1977	 1	     MAL13	        MAL13P1.228		 73:	 3484	-1	  CM000453	         PVX_082415		
206:	 1978	-1	     MAL13	          PF13_0242		 72:	 3485	 1	  CM000453	         PVX_082410		
207:	 1979	 1	     MAL13	          PF13_0243		 71:	 3486	 1	  CM000453	         PVX_082405		
208:	 1980	-1	     MAL13	        MAL13P1.229		 70:	 3487	 1	  CM000453	         PVX_082400		
209:	 1981	-1	     MAL13	        MAL13P1.230		 69:	 3488	 1	  CM000453	         PVX_082395		
210:	 1982	 1	     MAL13	        MAL13P1.231		 68:	 3489	 1	  CM000453	         PVX_082390		
211:	 1983	-1	     MAL13	        MAL13P1.232		 67:	 3490	-1	  CM000453	         PVX_082385		
212:	 1984	 1	     MAL13	        MAL13P1.233		 66:	 3491	 1	  CM000453	         PVX_082380		
213:	 1985	 1	     MAL13	        MAL13P1.234		 65:	 3492	 1	  CM000453	         PVX_082375		
214:	 1986	 1	     MAL13	          PF13_0245		    	 3493	 1	  CM000453	        PVX_082370		
215:	 1987	-1	     MAL13	          PF13_0246		 64:	 3494	 1	  CM000453	         PVX_082365		
216:	 1988	-1	     MAL13	          PF13_0247		 63:	 3495	-1	  CM000453	         PVX_082360		
217:	 1989	-1	     MAL13	          PF13_0248		 62:	 3496	-1	  CM000453	         PVX_082355		
218:	 1990	 1	     MAL13	          PF13_0249		 61:	 3497	 1	  CM000453	         PVX_082350		
219:	 1991	-1	     MAL13	          PF13_0250		 60:	 3498	-1	  CM000453	         PVX_116490		
220:	 1992	 1	     MAL13	          PF13_0251		 59:	 3499	 1	  CM000453	         PVX_116495		
221:	 1993	-1	     MAL13	          PF13_0252		 58:	 3500	-1	  CM000453	         PVX_116500		
    	 1994	-1	     MAL13	       MAL13P1.235		 57:	 3501	-1	  CM000453	         PVX_116505		
222:	 1995	 1	     MAL13	        MAL13P1.236		 56:	 3502	 1	  CM000453	         PVX_116510		
223:	 1996	-1	     MAL13	        MAL13P1.237		 55:	 3503	-1	  CM000453	         PVX_116515		
224:	 1997	 1	     MAL13	       MAL13P1.237a		 54:	 3504	-1	  CM000453	         PVX_116520		
225:	 1998	 1	     MAL13	          PF13_0253		 53:	 3505	 1	  CM000453	         PVX_116525		
226:	 1999	 1	     MAL13	        MAL13P1.238		 52:	 3506	 1	  CM000453	         PVX_116530		
227:	 2000	-1	     MAL13	        MAL13P1.239		 51:	 3507	 1	  CM000453	         PVX_116535		
228:	 2001	-1	     MAL13	        MAL13P1.240		 50:	 3508	 1	  CM000453	         PVX_116540		
229:	 2002	 1	     MAL13	        MAL13P1.241		 49:	 3509	-1	  CM000453	         PVX_116545		
230:	 2003	 1	     MAL13	        MAL13P1.242		 48:	 3510	-1	  CM000453	         PVX_116550		
231:	 2004	-1	     MAL13	        MAL13P1.243		 47:	 3511	 1	  CM000453	         PVX_116555		
232:	 2005	-1	     MAL13	          PF13_0254		 46:	 3512	 1	  CM000453	         PVX_300033		
233:	 2006	 1	     MAL13	        MAL13P1.244		 45:	 3513	 1	  CM000453	         PVX_116560		
234:	 2007	 1	     MAL13	          PF13_0255		 44:	 3514	 1	  CM000453	         PVX_116565		
235:	 2008	-1	     MAL13	        MAL13P1.245		    	 3515	-1	  CM000453	        PVX_116570		
236:	 2009	 1	     MAL13	        MAL13P1.246		 43:	 3516	-1	  CM000453	         PVX_116575		
237:	 2010	-1	     MAL13	          PF13_0256		 42:	 3517	 1	  CM000453	         PVX_116580		
238:	 2011	-1	     MAL13	        MAL13P1.247		 41:	 3518	 1	  CM000453	         PVX_116585		
239:	 2012	-1	     MAL13	        MAL13P1.248		 40:	 3519	-1	  CM000453	         PVX_116590		
240:	 2013	-1	     MAL13	          PF13_0257		 39:	 3520	 1	  CM000453	         PVX_116595		
241:	 2014	 1	     MAL13	          PF13_0258		 38:	 3521	-1	  CM000453	         PVX_116600		
242:	 2015	 1	     MAL13	          PF13_0259		 37:	 3522	-1	  CM000453	         PVX_116605		
243:	 2016	-1	     MAL13	        MAL13P1.249		 36:	 3523	-1	  CM000453	         PVX_116610		
244:	 2017	 1	     MAL13	        MAL13P1.250		 35:	 3524	 1	  CM000453	         PVX_116615		
245:	 2018	 1	     MAL13	          PF13_0260		 34:	 3525	 1	  CM000453	         PVX_116620		
246:	 2019	 1	     MAL13	          PF13_0261		 33:	 3526	 1	  CM000453	         PVX_116625		
247:	 2020	-1	     MAL13	        MAL13P1.251		 32:	 3527	-1	  CM000453	         PVX_116630		
248:	 2021	-1	     MAL13	        MAL13P1.252		 31:	 3528	 1	  CM000453	         PVX_116635		
249:	 2022	-1	     MAL13	          PF13_0262		 30:	 3529	-1	  CM000453	         PVX_116640		
250:	 2023	-1	     MAL13	        MAL13P1.253		 29:	 3530	-1	  CM000453	         PVX_116645		
251:	 2024	 1	     MAL13	          PF13_0263		 28:	 3531	 1	  CM000453	         PVX_116650		
252:	 2025	 1	     MAL13	          PF13_0264		 27:	 3532	-1	  CM000453	         PVX_300144		
253:	 2026	-1	     MAL13	          PF13_0265		 26:	 3533	 1	  CM000453	         PVX_116655		
254:	 2027	 1	     MAL13	        MAL13P1.254		 25:	 3534	 1	  CM000453	         PVX_116660		
    	 2028	 1	     MAL13	       MAL13P1.255		 24:	 3535	-1	  CM000453	         PVX_116665		
255:	 2029	-1	     MAL13	          PF13_0266		 23:	 3536	 1	  CM000453	         PVX_116670		
256:	 2030	-1	     MAL13	          PF13_0267		 22:	 3537	-1	  CM000453	         PVX_116675		
    	 2031	 1	     MAL13	       MAL13P1.256		 21:	 3538	 1	  CM000453	         PVX_116680		
257:	 2032	-1	     MAL13	        MAL13P1.257		 20:	 3539	-1	  CM000453	         PVX_116685		
258:	 2033	 1	     MAL13	        MAL13P1.258		 19:	 3540	-1	  CM000453	         PVX_116690		
259:	 2034	-1	     MAL13	        MAL13P1.259		 18:	 3541	-1	  CM000453	         PVX_116695		
260:	 2035	 1	     MAL13	          PF13_0268		 17:	 3542	 1	  CM000453	         PVX_116700		
261:	 2036	 1	     MAL13	          PF13_0269		 16:	 3543	-1	  CM000453	         PVX_116705		
262:	 2037	 1	     MAL13	        MAL13P1.260		 15:	 3544	 1	  CM000453	         PVX_116710		
263:	 2038	 1	     MAL13	          PF13_0270		 14:	 3545	 1	  CM000453	         PVX_116715		
264:	 2039	-1	     MAL13	        MAL13P1.261		 13:	 3546	 1	  CM000453	         PVX_116720		
265:	 2040	 1	     MAL13	        MAL13P1.262		 12:	 3547	-1	  CM000453	         PVX_116725		
266:	 2041	-1	     MAL13	          PF13_0271		 11:	 3548	-1	  CM000453	         PVX_116730		
267:	 2042	 1	     MAL13	        MAL13P1.264		 10:	 3549	 1	  CM000453	         PVX_116735		
268:	 2043	-1	     MAL13	        MAL13P1.265		  9:	 3550	 1	  CM000453	         PVX_116740		
269:	 2044	 1	     MAL13	        MAL13P1.266		  8:	 3551	-1	  CM000453	         PVX_116745		
270:	 2045	-1	     MAL13	          PF13_0272		    	 3552	-1	  CM000453	        PVX_116750		
    	 2046	-1	     MAL13	       MAL13P1.267		  7:	 3553	 1	  CM000453	         PVX_116755		
271:	 2047	 1	     MAL13	          PF13_0273		  6:	 3554	-1	  CM000453	         PVX_116760		
272:	 2048	 1	     MAL13	          PF13_0274		  5:	 3555	-1	  CM000453	         PVX_116765		
273:	 2049	-1	     MAL13	        MAL13P1.268		  4:	 3556	-1	  CM000453	         PVX_116770		
274:	 2050	-1	     MAL13	        MAL13P1.269		  3:	 3557	 1	  CM000453	         PVX_116775		
    	     	  	          	                  		  2:	 3558	-1	  CM000453	         PVX_116780		
    	     	  	          	                  		  1:	 3559	-1	  CM000453	         PVX_116785		


CL-27		292	305		0	0		22	35	

  1:	 3718	-1	      MAL5	           PFE0080c		270:	 2469	 1	  CM000451	         PVX_079695		
  2:	 3719	-1	      MAL5	           PFE0085c		269:	 2470	-1	  CM000451	         PVX_079700		
  3:	 3720	 1	      MAL5	           PFE0090w		268:	 2471	 1	  CM000451	         PVX_079705		
  4:	 3721	-1	      MAL5	           PFE0095c		267:	 2472	 1	  CM000451	         PVX_079710		
  5:	 3722	 1	      MAL5	           PFE0100w		266:	 2473	-1	  CM000451	         PVX_079715		
  6:	 3723	-1	      MAL5	           PFE0105c		265:	 2474	 1	  CM000451	         PVX_079720		
    	 3724	 1	      MAL5	          PFE0110w		264:	 2475	-1	  CM000451	         PVX_079725		
  7:	 3725	-1	      MAL5	           PFE0115c		263:	 2476	-1	  CM000451	         PVX_079730		
  8:	 3726	-1	      MAL5	           PFE0120c		262:	 2477	 1	  CM000451	         PVX_079735		
    	 3727	 1	      MAL5	          PFE0125w		261:	 2478	-1	  CM000451	         PVX_079740		
  9:	 3728	-1	      MAL5	           PFE0127c		260:	 2479	 1	  CM000451	         PVX_079745		
 10:	 3729	-1	      MAL5	           PFE0130c		259:	 2480	-1	  CM000451	         PVX_079750		
 11:	 3730	 1	      MAL5	           PFE0135w		258:	 2481	 1	  CM000451	         PVX_079755		
 12:	 3731	-1	      MAL5	           PFE0140c		257:	 2482	-1	  CM000451	         PVX_079760		
 13:	 3732	 1	      MAL5	           PFE0145w		256:	 2483	 1	  CM000451	         PVX_079765		
 14:	 3733	-1	      MAL5	           PFE0150c		255:	 2484	 1	  CM000451	         PVX_079770		
 15:	 3734	 1	      MAL5	           PFE0155w		254:	 2485	 1	  CM000451	         PVX_079775		
 16:	 3735	-1	      MAL5	           PFE0160c		253:	 2486	-1	  CM000451	         PVX_079780		
 17:	 3736	 1	      MAL5	           PFE0165w		252:	 2487	-1	  CM000451	         PVX_079785		
 18:	 3737	-1	      MAL5	           PFE0170c		251:	 2488	-1	  CM000451	         PVX_079790		
 19:	 3738	-1	      MAL5	           PFE0175c		250:	 2489	 1	  CM000451	         PVX_079795		
 20:	 3739	-1	      MAL5	           PFE0185c		249:	 2490	 1	  CM000451	         PVX_079800		
 21:	 3740	-1	      MAL5	           PFE0190c		248:	 2491	 1	  CM000451	         PVX_079805		
 22:	 3741	 1	      MAL5	           PFE0195w		247:	 2492	 1	  CM000451	         PVX_079810		
    	 3742	-1	      MAL5	          PFE0200c		246:	 2493	 1	  CM000451	         PVX_079815		
 23:	 3743	 1	      MAL5	           PFE0205w		    	 2494	 1	  CM000451	        PVX_079820		
 24:	 3744	-1	      MAL5	           PFE0210c		245:	 2495	-1	  CM000451	         PVX_079825		
 25:	 3745	 1	      MAL5	           PFE0215w		244:	 2496	-1	  CM000451	         PVX_079830		
 26:	 3746	 1	      MAL5	           PFE0220w		243:	 2497	 1	  CM000451	         PVX_079835		
 27:	 3747	 1	      MAL5	           PFE0225w		242:	 2498	 1	  CM000451	         PVX_079840		
    	 3748	 1	      MAL5	          PFE0230w		241:	 2499	 1	  CM000451	         PVX_079845		
 28:	 3749	-1	      MAL5	           PFE0235c		240:	 2500	 1	  CM000451	         PVX_079850		
 29:	 3750	 1	      MAL5	           PFE0240w		239:	 2501	-1	  CM000451	         PVX_079855		
 30:	 3751	-1	      MAL5	           PFE0245c		238:	 2502	 1	  CM000451	         PVX_079860		
 31:	 3752	 1	      MAL5	           PFE0250w		237:	 2503	-1	  CM000451	         PVX_079865		
 32:	 3753	 1	      MAL5	           PFE0255w		236:	 2504	-1	  CM000451	         PVX_079870		
 33:	 3754	 1	      MAL5	           PFE0260w		235:	 2505	 1	  CM000451	         PVX_079875		
 34:	 3755	-1	      MAL5	           PFE0265c		234:	 2506	 1	  CM000451	         PVX_079880		
 35:	 3756	-1	      MAL5	           PFE0270c		233:	 2507	 1	  CM000451	         PVX_079885		
 36:	 3757	 1	      MAL5	           PFE0275w		232:	 2508	 1	  CM000451	         PVX_079890		
    	 3758	-1	      MAL5	          PFE0280c		231:	 2509	-1	  CM000451	         PVX_079895		
 37:	 3759	-1	      MAL5	           PFE0285c		230:	 2510	 1	  CM000451	         PVX_079900		
 38:	 3760	-1	      MAL5	           PFE0290c		229:	 2511	 1	  CM000451	         PVX_079905		
 39:	 3761	 1	      MAL5	           PFE0295w		    	 2512	-1	  CM000451	        PVX_079910		
 40:	 3762	-1	      MAL5	           PFE0300c		    	 2513	-1	  CM000451	        PVX_079915		
 41:	 3763	 1	      MAL5	           PFE0305w		    	 2514	-1	  CM000451	        PVX_079920		
 42:	 3764	-1	      MAL5	           PFE0310c		228:	 2515	-1	  CM000451	         PVX_079925		
 43:	 3765	-1	      MAL5	           PFE0315c		227:	 2516	 1	  CM000451	         PVX_079930		
 44:	 3766	 1	      MAL5	           PFE0320w		226:	 2517	 1	  CM000451	         PVX_079935		
 45:	 3767	 1	      MAL5	           PFE0330w		225:	 2518	-1	  CM000451	         PVX_079940		
 46:	 3768	 1	      MAL5	           PFE0335w		224:	 2519	 1	  CM000451	         PVX_079945		
 47:	 3769	-1	      MAL5	           PFE0340c		223:	 2520	-1	  CM000451	         PVX_079950		
 48:	 3770	-1	      MAL5	           PFE0345c		222:	 2521	-1	  CM000451	         PVX_079955		
 49:	 3771	-1	      MAL5	           PFE0350c		221:	 2522	-1	  CM000451	         PVX_079960		
 50:	 3772	-1	      MAL5	           PFE0355c		220:	 2523	 1	  CM000451	         PVX_079965		
 51:	 3773	-1	      MAL5	           PFE0360c		219:	 2524	 1	  CM000451	         PVX_079970		
 52:	 3774	-1	      MAL5	           PFE0365c		218:	 2525	-1	  CM000451	         PVX_079975		
 53:	 3775	-1	      MAL5	           PFE0370c		217:	 2526	 1	  CM000451	         PVX_079980		
 54:	 3776	 1	      MAL5	           PFE0375w		216:	 2527	-1	  CM000451	         PVX_079985		
 55:	 3777	-1	      MAL5	           PFE0380c		215:	 2528	-1	  CM000451	         PVX_079990		
 56:	 3778	 1	      MAL5	           PFE0385w		214:	 2529	-1	  CM000451	         PVX_079995		
 57:	 3779	 1	      MAL5	           PFE0390w		213:	 2530	-1	  CM000451	         PVX_080000		
 58:	 3780	-1	      MAL5	           PFE0395c		    	 2531	-1	  CM000451	        PVX_080005		
 59:	 3781	 1	      MAL5	           PFE0400w		212:	 2532	 1	  CM000451	         PVX_080010		
 60:	 3782	-1	      MAL5	           PFE0405c		211:	 2533	 1	  CM000451	         PVX_080015		
 61:	 3783	 1	      MAL5	           PFE0410w		210:	 2534	-1	  CM000451	         PVX_080020		
 62:	 3784	 1	      MAL5	           PFE0415w		209:	 2535	-1	  CM000451	         PVX_080025		
 63:	 3785	-1	      MAL5	           PFE0420c		208:	 2536	 1	  CM000451	         PVX_080030		
 64:	 3786	 1	      MAL5	           PFE0425w		207:	 2537	 1	  CM000451	         PVX_080035		
 65:	 3787	 1	      MAL5	           PFE0430w		206:	 2538	 1	  CM000451	         PVX_080040		
 66:	 3788	-1	      MAL5	           PFE0435c		205:	 2539	-1	  CM000451	         PVX_080045		
 67:	 3789	 1	      MAL5	           PFE0440w		204:	 2540	-1	  CM000451	         PVX_080050		
 68:	 3790	-1	      MAL5	           PFE0445c		203:	 2541	 1	  CM000451	         PVX_080055		
 69:	 3791	 1	      MAL5	           PFE0450w		202:	 2542	-1	  CM000451	         PVX_080060		
    	 3792	 1	      MAL5	          PFE0455w		    	 2543	 1	  CM000451	        PVX_080065		
    	 3793	-1	      MAL5	          PFE0460c		201:	 2544	-1	  CM000451	         PVX_080070		
 70:	 3794	-1	      MAL5	           PFE0465c		200:	 2545	 1	  CM000451	         PVX_080075		
 71:	 3795	 1	      MAL5	           PFE0470w		199:	 2546	-1	  CM000451	         PVX_080080		
 72:	 3796	 1	      MAL5	           PFE0475w		198:	 2547	 1	  CM000451	         PVX_080085		
 73:	 3797	-1	      MAL5	           PFE0480c		197:	 2548	-1	  CM000451	         PVX_080090		
 74:	 3798	 1	      MAL5	           PFE0485w		196:	 2549	 1	  CM000451	         PVX_080095		
 75:	 3799	 1	      MAL5	           PFE0490w		195:	 2550	-1	  CM000451	         PVX_080100		
 76:	 3800	 1	      MAL5	           PFE0495w		194:	 2551	-1	  CM000451	         PVX_080105		
    	 3801	-1	      MAL5	          PFE0500c		193:	 2552	 1	  CM000451	         PVX_080110		
 77:	 3802	 1	      MAL5	           PFE0505w		192:	 2553	-1	  CM000451	         PVX_080115		
 78:	 3803	-1	      MAL5	           PFE0510c		191:	 2554	-1	  CM000451	         PVX_080120		
 79:	 3804	 1	      MAL5	           PFE0515w		190:	 2555	-1	  CM000451	         PVX_080125		
 80:	 3805	-1	      MAL5	           PFE0520c		189:	 2556	-1	  CM000451	         PVX_080130		
 81:	 3806	 1	      MAL5	           PFE0530w		188:	 2557	 1	  CM000451	         PVX_080135		
 82:	 3807	 1	      MAL5	           PFE0535w		187:	 2558	-1	  CM000451	         PVX_080140		
 83:	 3808	 1	      MAL5	           PFE0540w		186:	 2559	 1	  CM000451	         PVX_080145		
 84:	 3809	-1	      MAL5	           PFE0545c		185:	 2560	-1	  CM000451	         PVX_080150		
 85:	 3810	 1	      MAL5	           PFE0550w		184:	 2561	-1	  CM000451	         PVX_080155		
 86:	 3811	 1	      MAL5	           PFE0555w		183:	 2562	-1	  CM000451	         PVX_080160		
 87:	 3812	-1	      MAL5	           PFE0560c		182:	 2563	 1	  CM000451	         PVX_080165		
    	 3813	 1	      MAL5	          PFE0565w		181:	 2564	-1	  CM000451	         PVX_080170		
 88:	 3814	 1	      MAL5	           PFE0570w		180:	 2565	 1	  CM000451	         PVX_080175		
    	 3815	-1	      MAL5	          PFE0575c		179:	 2566	 1	  CM000451	         PVX_080180		
 89:	 3816	 1	      MAL5	           PFE0580w		178:	 2567	-1	  CM000451	         PVX_080185		
 90:	 3817	-1	      MAL5	           PFE0585c		177:	 2568	 1	  CM000451	         PVX_080190		
 91:	 3818	 1	      MAL5	           PFE0590w		176:	 2569	 1	  CM000451	         PVX_080195		
 92:	 3819	 1	      MAL5	           PFE0595w		175:	 2570	-1	  CM000451	         PVX_080200		
 93:	 3820	-1	      MAL5	           PFE0600c		174:	 2571	 1	  CM000451	         PVX_080205		
 94:	 3821	-1	      MAL5	           PFE0605c		173:	 2572	 1	  CM000451	         PVX_080210		
 95:	 3822	-1	      MAL5	           PFE0610c		172:	 2573	 1	  CM000451	         PVX_080215		
 96:	 3823	 1	      MAL5	           PFE0615w		171:	 2574	 1	  CM000451	         PVX_080220		
 97:	 3824	-1	      MAL5	           PFE0620c		170:	 2575	 1	  CM000451	         PVX_080225		
 98:	 3825	 1	      MAL5	           PFE0625w		169:	 2576	-1	  CM000451	         PVX_080230		
 99:	 3826	-1	      MAL5	           PFE0630c		168:	 2577	 1	  CM000451	         PVX_080235		
100:	 3827	-1	      MAL5	           PFE0635c		167:	 2578	-1	  CM000451	         PVX_080240		
101:	 3828	 1	      MAL5	           PFE0640w		166:	 2579	-1	  CM000451	         PVX_080245		
102:	 3829	 1	      MAL5	           PFE0645w		    	 2580	 1	  CM000451	        PVX_080250		
103:	 3830	-1	      MAL5	           PFE0650c		    	 2581	 1	  CM000451	        PVX_080255		
104:	 3831	 1	      MAL5	           PFE0655w		165:	 2582	-1	  CM000451	         PVX_080260		
105:	 3832	-1	      MAL5	           PFE0660c		164:	 2583	-1	  CM000451	         PVX_080265		
106:	 3833	-1	      MAL5	           PFE0665c		163:	 2584	 1	  CM000451	         PVX_080270		
107:	 3834	 1	      MAL5	           PFE0670w		162:	 2585	 1	  CM000451	         PVX_080275		
108:	 3835	-1	      MAL5	           PFE0675c		161:	 2586	-1	  CM000451	         PVX_080280		
109:	 3836	 1	      MAL5	           PFE0680w		160:	 2587	 1	  CM000451	         PVX_080285		
110:	 3837	-1	      MAL5	           PFE0690c		159:	 2588	-1	  CM000451	         PVX_080290		
111:	 3838	 1	      MAL5	           PFE0695w		158:	 2589	-1	  CM000451	         PVX_080295		
112:	 3839	-1	      MAL5	           PFE0700c		157:	 2590	 1	  CM000451	         PVX_080300		
113:	 3840	-1	      MAL5	           PFE0705c		156:	 2591	 1	  CM000451	         PVX_080305		
114:	 3841	 1	      MAL5	           PFE0710w		    	 2592	 1	  CM000451	        PVX_080310		
115:	 3842	 1	      MAL5	           PFE0715w		155:	 2593	-1	  CM000451	         PVX_080315		
116:	 3843	-1	      MAL5	           PFE0725c		154:	 2594	 1	  CM000451	         PVX_080320		
117:	 3844	-1	      MAL5	           PFE0730c		153:	 2595	 1	  CM000451	         PVX_080325		
118:	 3845	 1	      MAL5	           PFE0735w		152:	 2596	 1	  CM000451	         PVX_080330		
119:	 3846	-1	      MAL5	           PFE0740c		151:	 2597	 1	  CM000451	         PVX_080335		
120:	 3847	 1	      MAL5	           PFE0745w		150:	 2598	-1	  CM000451	         PVX_080340		
121:	 3848	-1	      MAL5	           PFE0750c		149:	 2599	-1	  CM000451	         PVX_080345		
    	 3849	-1	      MAL5	          PFE0755c		148:	 2600	 1	  CM000451	         PVX_080350		
122:	 3850	 1	      MAL5	           PFE0760w		    	 2601	 1	  CM000451	        PVX_080355		
123:	 3851	 1	      MAL5	           PFE0765w		147:	 2602	 1	  CM000451	         PVX_080360		
124:	 3852	 1	      MAL5	           PFE0770w		146:	 2603	-1	  CM000451	         PVX_080365		
125:	 3853	-1	      MAL5	           PFE0775c		145:	 2604	 1	  CM000451	         PVX_080370		
126:	 3854	 1	      MAL5	           PFE0780w		144:	 2605	 1	  CM000451	         PVX_080375		
127:	 3855	-1	      MAL5	           PFE0785c		143:	 2606	-1	  CM000451	         PVX_080380		
128:	 3856	-1	      MAL5	           PFE0790c		142:	 2607	 1	  CM000451	         PVX_080385		
129:	 3857	-1	      MAL5	           PFE0795c		141:	 2608	 1	  CM000451	         PVX_080390		
130:	 3858	 1	      MAL5	           PFE0800w		140:	 2609	 1	  CM000451	         PVX_080395		
    	 3859	 1	      MAL5	          PFE0805w		139:	 2610	 1	  CM000451	         PVX_080400		
131:	 3860	-1	      MAL5	           PFE0810c		138:	 2611	 1	  CM000451	         PVX_080405		
132:	 3861	 1	      MAL5	           PFE0815w		137:	 2612	 1	  CM000451	         PVX_080410		
133:	 3862	-1	      MAL5	           PFE0820c		136:	 2613	-1	  CM000451	         PVX_080415		
134:	 3863	 1	      MAL5	           PFE0825w		135:	 2614	 1	  CM000451	         PVX_080420		
135:	 3864	-1	      MAL5	           PFE0830c		134:	 2615	-1	  CM000451	         PVX_080425		
136:	 3865	 1	      MAL5	           PFE0835w		133:	 2616	 1	  CM000451	         PVX_080430		
137:	 3866	-1	      MAL5	           PFE0840c		132:	 2617	-1	  CM000451	         PVX_080435		
138:	 3867	-1	      MAL5	           PFE0845c		131:	 2618	 1	  CM000451	         PVX_080440		
139:	 3868	-1	      MAL5	           PFE0850c		130:	 2619	-1	  CM000451	         PVX_080445		
140:	 3869	-1	      MAL5	           PFE0855c		129:	 2620	 1	  CM000451	         PVX_080450		
141:	 3870	-1	      MAL5	           PFE0860c		128:	 2621	 1	  CM000451	         PVX_080455		
142:	 3871	-1	      MAL5	           PFE0865c		127:	 2622	 1	  CM000451	         PVX_080460		
143:	 3872	 1	      MAL5	           PFE0870w		126:	 2623	-1	  CM000451	         PVX_080465		
144:	 3873	-1	      MAL5	           PFE0875c		125:	 2624	 1	  CM000451	         PVX_080470		
145:	 3874	-1	      MAL5	           PFE0880c		124:	 2625	-1	  CM000451	         PVX_080475		
146:	 3875	 1	      MAL5	           PFE0885w		123:	 2626	-1	  CM000451	         PVX_080480		
147:	 3876	-1	      MAL5	           PFE0890c		122:	 2627	-1	  CM000451	         PVX_080485		
148:	 3877	-1	      MAL5	           PFE0895c		    	 2628	 1	  CM000451	        PVX_080490		
149:	 3878	 1	      MAL5	           PFE0900w		121:	 2629	 1	  CM000451	         PVX_080495		
150:	 3879	 1	      MAL5	           PFE0905w		120:	 2630	-1	  CM000451	         PVX_080500		
151:	 3880	-1	      MAL5	           PFE0910w		119:	 2631	 1	  CM000451	         PVX_080505		
152:	 3881	-1	      MAL5	           PFE0915c		118:	 2632	-1	  CM000451	         PVX_080510		
153:	 3882	-1	      MAL5	           PFE0920c		117:	 2633	 1	  CM000451	         PVX_080515		
154:	 3883	-1	      MAL5	           PFE0925c		116:	 2634	 1	  CM000451	         PVX_080520		
155:	 3884	 1	      MAL5	           PFE0930w		115:	 2635	-1	  CM000451	         PVX_080525		
    	 3885	-1	      MAL5	          PFE0935c		114:	 2636	-1	  CM000451	         PVX_080530		
156:	 3886	-1	      MAL5	           PFE0940c		113:	 2637	 1	  CM000451	         PVX_080535		
157:	 3887	-1	      MAL5	           PFE0950c		112:	 2638	 1	  CM000451	         PVX_080540		
158:	 3888	 1	      MAL5	           PFE0955w		111:	 2639	-1	  CM000451	         PVX_080545		
159:	 3889	 1	      MAL5	           PFE0960w		110:	 2640	 1	  CM000451	         PVX_080550		
160:	 3890	-1	      MAL5	           PFE0965c		109:	 2641	-1	  CM000451	         PVX_080555		
161:	 3891	 1	      MAL5	           PFE0970w		108:	 2642	 1	  CM000451	         PVX_080560		
162:	 3892	-1	      MAL5	           PFE0975c		107:	 2643	-1	  CM000451	         PVX_080565		
163:	 3893	-1	      MAL5	           PFE0980c		106:	 2644	 1	  CM000451	         PVX_080570		
164:	 3894	 1	      MAL5	           PFE0985w		105:	 2645	 1	  CM000451	         PVX_080575		
165:	 3895	 1	      MAL5	           PFE0990w		104:	 2646	-1	  CM000451	         PVX_080580		
    	 3896	-1	      MAL5	          PFE0995c		103:	 2647	 1	  CM000451	         PVX_080585		
    	 3897	-1	      MAL5	          PFE1000c		102:	 2648	-1	  CM000451	         PVX_080590		
166:	 3898	 1	      MAL5	           PFE1005w		101:	 2649	-1	  CM000451	         PVX_080595		
167:	 3899	 1	      MAL5	           PFE1010w		100:	 2650	 1	  CM000451	         PVX_080600		
168:	 3900	-1	      MAL5	           PFE1015c		 99:	 2651	 1	  CM000451	         PVX_080605		
169:	 3901	 1	      MAL5	           PFE1020w		 98:	 2652	-1	  CM000451	         PVX_080610		
170:	 3902	-1	      MAL5	           PFE1025c		 97:	 2653	 1	  CM000451	         PVX_080615		
171:	 3903	-1	      MAL5	           PFE1030c		 96:	 2654	-1	  CM000451	         PVX_080620		
172:	 3904	-1	      MAL5	           PFE1035c		 95:	 2655	 1	  CM000451	         PVX_080625		
173:	 3905	-1	      MAL5	           PFE1040c		 94:	 2656	 1	  CM000451	         PVX_080630		
174:	 3906	-1	      MAL5	           PFE1045c		 93:	 2657	 1	  CM000451	         PVX_080635		
175:	 3907	 1	      MAL5	           PFE1050w		 92:	 2658	-1	  CM000451	         PVX_080640		
176:	 3908	-1	      MAL5	           PFE1055c		 91:	 2659	-1	  CM000451	         PVX_080645		
177:	 3909	-1	      MAL5	           PFE1060c		 90:	 2660	 1	  CM000451	         PVX_080650		
178:	 3910	 1	      MAL5	           PFE1065w		 89:	 2661	-1	  CM000451	         PVX_080655		
179:	 3911	-1	      MAL5	           PFE1070c		 88:	 2662	-1	  CM000451	         PVX_080660		
180:	 3912	-1	      MAL5	           PFE1075c		    	 2663	-1	  CM000451	        PVX_080665		
181:	 3913	 1	      MAL5	           PFE1080w		 87:	 2664	 1	  CM000451	         PVX_080670		
182:	 3914	-1	      MAL5	           PFE1082c		 86:	 2665	-1	  CM000451	         PVX_080675		
183:	 3915	 1	      MAL5	           PFE1085w		 85:	 2666	-1	  CM000451	         PVX_080680		
184:	 3916	 1	      MAL5	           PFE1090w		 84:	 2667	 1	  CM000451	         PVX_080685		
185:	 3917	 1	      MAL5	           PFE1095w		 83:	 2668	-1	  CM000451	         PVX_080690		
    	 3918	 1	      MAL5	          PFE1100w		 82:	 2669	-1	  CM000451	         PVX_080695		
186:	 3919	-1	      MAL5	           PFE1105c		 81:	 2670	-1	  CM000451	         PVX_080700		
187:	 3920	 1	      MAL5	           PFE1110w		 80:	 2671	 1	  CM000451	         PVX_098085		
188:	 3921	-1	      MAL5	           PFE1115c		 79:	 2672	-1	  CM000451	         PVX_098080		
189:	 3922	 1	      MAL5	           PFE1120w		 78:	 2673	 1	  CM000451	         PVX_098075		
190:	 3923	 1	      MAL5	           PFE1125w		 77:	 2674	-1	  CM000451	         PVX_098070		
191:	 3924	 1	      MAL5	           PFE1130w		    	 2675	 1	  CM000451	        PVX_098065		
192:	 3925	 1	      MAL5	           PFE1135w		 76:	 2676	-1	  CM000451	         PVX_098060		
193:	 3926	-1	      MAL5	           PFE1140c		 75:	 2677	-1	  CM000451	         PVX_098055		
194:	 3927	 1	      MAL5	           PFE1145w		 74:	 2678	-1	  CM000451	         PVX_098050		
195:	 3928	 1	      MAL5	           PFE1150w		 73:	 2679	 1	  CM000451	         PVX_098045		
196:	 3929	-1	      MAL5	           PFE1155c		 72:	 2680	-1	  CM000451	         PVX_098040		
197:	 3930	 1	      MAL5	           PFE1160w		 71:	 2681	-1	  CM000451	         PVX_098035		
198:	 3931	-1	      MAL5	           PFE1165c		    	 2682	 1	  CM000451	        PVX_098030		
199:	 3932	 1	      MAL5	           PFE1170w		 70:	 2683	 1	  CM000451	         PVX_098025		
200:	 3933	-1	      MAL5	           PFE1173c		 69:	 2684	-1	  CM000451	         PVX_098020		
201:	 3934	 1	      MAL5	           PFE1175w		 68:	 2685	 1	  CM000451	         PVX_098015		
    	 3935	-1	      MAL5	          PFE1180c		 67:	 2686	-1	  CM000451	         PVX_098010		
202:	 3936	 1	      MAL5	           PFE1185w		    	 2687	-1	  CM000451	        PVX_098005		
203:	 3937	-1	      MAL5	           PFE1190c		 66:	 2688	 1	  CM000451	         PVX_098000		
204:	 3938	 1	      MAL5	           PFE1195w		 65:	 2689	-1	  CM000451	         PVX_097995		
205:	 3939	 1	      MAL5	           PFE1200w		 64:	 2690	-1	  CM000451	         PVX_097990		
206:	 3940	-1	      MAL5	           PFE1205c		 63:	 2691	 1	  CM000451	         PVX_097985		
207:	 3941	-1	      MAL5	           PFE1210c		 62:	 2692	-1	  CM000451	         PVX_097980		
208:	 3942	-1	      MAL5	           PFE1215c		 61:	 2693	-1	  CM000451	         PVX_097975		
209:	 3943	 1	      MAL5	           PFE1220w		 60:	 2694	 1	  CM000451	         PVX_097970		
210:	 3944	 1	      MAL5	           PFE1225w		 59:	 2695	-1	  CM000451	         PVX_097965		
211:	 3945	-1	      MAL5	           PFE1230c		 58:	 2696	 1	  CM000451	         PVX_097960		
212:	 3946	-1	      MAL5	           PFE1235c		 57:	 2697	-1	  CM000451	         PVX_097955		
213:	 3947	 1	      MAL5	           PFE1240w		 56:	 2698	-1	  CM000451	         PVX_097950		
214:	 3948	 1	      MAL5	           PFE1245w		 55:	 2699	 1	  CM000451	         PVX_097945		
215:	 3949	 1	      MAL5	           PFE1250w		 54:	 2700	-1	  CM000451	         PVX_097940		
216:	 3950	 1	      MAL5	           PFE1255w		 53:	 2701	 1	  CM000451	         PVX_097935		
217:	 3951	-1	      MAL5	           PFE1260c		 52:	 2702	 1	  CM000451	         PVX_097930		
218:	 3952	 1	      MAL5	           PFE1265w		 51:	 2703	 1	  CM000451	         PVX_097925		
219:	 3953	-1	      MAL5	           PFE1270c		 50:	 2704	 1	  CM000451	         PVX_097920		
220:	 3954	-1	      MAL5	           PFE1275c		 49:	 2705	 1	  CM000451	         PVX_097915		
221:	 3955	 1	      MAL5	           PFE1280w		 48:	 2706	 1	  CM000451	         PVX_097910		
222:	 3956	 1	      MAL5	           PFE1285w		 47:	 2707	 1	  CM000451	         PVX_097905		
223:	 3957	 1	      MAL5	           PFE1290w		 46:	 2708	-1	  CM000451	         PVX_097900		
224:	 3958	-1	      MAL5	           PFE1295c		 45:	 2709	-1	  CM000451	         PVX_097895		
225:	 3959	 1	      MAL5	           PFE1300w		    	 2710	 1	  CM000451	        PVX_097890		
226:	 3960	-1	      MAL5	          PFE1305ca		 44:	 2711	-1	  CM000451	         PVX_097885		
227:	 3961	-1	      MAL5	           PFE1310c		    	 2712	-1	  CM000451	        PVX_097880		
228:	 3962	 1	      MAL5	           PFE1315w		 43:	 2713	 1	  CM000451	         PVX_097875		
    	 3963	 1	      MAL5	          PFE1320w		 42:	 2714	 1	  CM000451	         PVX_097870		
    	 3964	 1	      MAL5	          PFE1325w		 41:	 2715	-1	  CM000451	         PVX_097865		
229:	 3965	-1	      MAL5	           PFE1330c		 40:	 2716	 1	  CM000451	         PVX_097860		
230:	 3966	-1	      MAL5	           PFE1335c		 39:	 2717	-1	  CM000451	         PVX_097855		
231:	 3967	 1	      MAL5	           PFE1340w		 38:	 2718	 1	  CM000451	         PVX_300004		
232:	 3968	-1	      MAL5	           PFE1345c		 37:	 2719	 1	  CM000451	         PVX_097850		
233:	 3969	-1	      MAL5	           PFE1350c		    	 2720	 1	  CM000451	        PVX_097845		
234:	 3970	-1	      MAL5	           PFE1355c		 36:	 2721	-1	  CM000451	         PVX_097840		
235:	 3971	-1	      MAL5	           PFE1360c		 35:	 2722	 1	  CM000451	         PVX_097835		
236:	 3972	 1	      MAL5	           PFE1365w		 34:	 2723	 1	  CM000451	         PVX_097830		
237:	 3973	 1	      MAL5	           PFE1370w		 33:	 2724	-1	  CM000451	         PVX_097825		
238:	 3974	-1	      MAL5	           PFE1375c		 32:	 2725	-1	  CM000451	         PVX_097820		
239:	 3975	 1	      MAL5	           PFE1390w		 31:	 2726	-1	  CM000451	         PVX_097815		
240:	 3976	-1	      MAL5	           PFE1395c		 30:	 2727	 1	  CM000451	         PVX_097810		
241:	 3977	-1	      MAL5	           PFE1400c		 29:	 2728	-1	  CM000451	         PVX_097805		
242:	 3978	-1	      MAL5	           PFE1405c		 28:	 2729	 1	  CM000451	         PVX_097800		
243:	 3979	-1	      MAL5	           PFE1410c		    	 2730	-1	  CM000451	        PVX_097795		
244:	 3980	 1	      MAL5	           PFE1415w		 27:	 2731	-1	  CM000451	         PVX_097790		
245:	 3981	 1	      MAL5	           PFE1420w		 26:	 2732	-1	  CM000451	         PVX_300042		
    	 3982	-1	      MAL5	          PFE1425c		 25:	 2733	-1	  CM000451	         PVX_097785		
246:	 3983	-1	      MAL5	           PFE1430c		 24:	 2734	 1	  CM000451	         PVX_097780		
247:	 3984	-1	      MAL5	           PFE1435c		 23:	 2735	-1	  CM000451	         PVX_097775		
248:	 3985	-1	      MAL5	           PFE1440c		 22:	 2736	-1	  CM000451	         PVX_097770		
249:	 3986	-1	      MAL5	           PFE1445c		 21:	 2737	 1	  CM000451	         PVX_097765		
250:	 3987	-1	      MAL5	           PFE1450c		 20:	 2738	 1	  CM000451	         PVX_097760		
    	 3988	 1	      MAL5	          PFE1455w		 19:	 2739	 1	  CM000451	         PVX_097755		
251:	 3989	 1	      MAL5	           PFE1460w		 18:	 2740	 1	  CM000451	         PVX_097750		
252:	 3990	 1	      MAL5	          PFE1465wb		 17:	 2741	-1	  CM000451	         PVX_097745		
253:	 3991	 1	      MAL5	           PFE1470w		 16:	 2742	 1	  CM000451	         PVX_097740		
254:	 3992	-1	      MAL5	           PFE1480c		    	 2743	-1	  CM000451	        PVX_097735		
    	 3993	 1	      MAL5	          PFE1485w		    	 2744	-1	  CM000451	        PVX_097730		
255:	 3994	-1	      MAL5	           PFE1490c		    	 2745	-1	  CM000451	        PVX_097725		
256:	 3995	-1	      MAL5	           PFE1500c		    	 2746	-1	  CM000451	        PVX_097720		
257:	 3996	 1	      MAL5	           PFE1505w		    	 2747	-1	  CM000451	        PVX_097715		
258:	 3997	-1	      MAL5	           PFE1510c		    	 2748	-1	  CM000451	        PVX_097710		
259:	 3998	 1	      MAL5	           PFE1515w		    	 2749	-1	  CM000451	        PVX_097705		
260:	 3999	-1	      MAL5	           PFE1520c		    	 2750	-1	  CM000451	        PVX_097700		
261:	 4000	 1	      MAL5	           PFE1525w		    	 2751	-1	  CM000451	        PVX_097695		
262:	 4001	-1	      MAL5	           PFE1530c		    	 2752	-1	  CM000451	        PVX_097690		
263:	 4002	 1	      MAL5	           PFE1535w		    	 2753	-1	  CM000451	        PVX_097685		
264:	 4003	 1	      MAL5	           PFE1540w		    	 2754	-1	  CM000451	        PVX_097680		
265:	 4004	-1	      MAL5	           PFE1545c		    	 2755	-1	  CM000451	        PVX_097675		
266:	 4005	 1	      MAL5	           PFE1550w		    	 2756	-1	  CM000451	        PVX_097670		
267:	 4006	-1	      MAL5	           PFE1555c		 15:	 2757	-1	  CM000451	         PVX_097665		
268:	 4007	-1	      MAL5	           PFE1560c		 14:	 2758	 1	  CM000451	         PVX_097660		
269:	 4008	 1	      MAL5	           PFE1565w		 13:	 2759	-1	  CM000451	         PVX_097655		
270:	 4009	-1	      MAL5	           PFE1570c		 12:	 2760	 1	  CM000451	         PVX_097650		
    	     	  	          	                  		 11:	 2761	-1	  CM000451	         PVX_097645		
    	     	  	          	                  		 10:	 2762	 1	  CM000451	         PVX_097640		
    	     	  	          	                  		  9:	 2763	 1	  CM000451	         PVX_097635		
    	     	  	          	                  		    	 2764	-1	  CM000451	        PVX_097630		
    	     	  	          	                  		  8:	 2765	 1	  CM000451	         PVX_097625		
    	     	  	          	                  		  7:	 2766	 1	  CM000451	         PVX_097620		
    	     	  	          	                  		    	 2767	-1	  CM000451	        PVX_097615		
    	     	  	          	                  		  6:	 2768	 1	  CM000451	         PVX_097610		
    	     	  	          	                  		  5:	 2769	-1	  CM000451	         PVX_097605		
    	     	  	          	                  		  4:	 2770	 1	  CM000451	         PVX_097600		
    	     	  	          	                  		  3:	 2771	-1	  CM000451	         PVX_097595		
    	     	  	          	                  		  2:	 2772	 1	  CM000451	         PVX_097592		
    	     	  	          	                  		  1:	 2773	 1	  CM000451	         PVX_097590		


CL-28		286	277		0	0		24	15	

  1:	 4030	-1	      MAL6	           PFF0095c		262:	 2958	-1	  CM000452	++       PVX_114650		
  2:	 4031	 1	      MAL6	           PFF0100w		261:	 2959	 1	  CM000452	         PVX_114645		
  3:	 4032	 1	      MAL6	           PFF0105w		260:	 2960	-1	  CM000452	         PVX_114640		
  4:	 4033	 1	      MAL6	           PFF0110w		259:	 2961	-1	  CM000452	         PVX_114635		
  5:	 4034	-1	      MAL6	           PFF0115c		258:	 2962	-1	  CM000452	         PVX_114630		
  6:	 4035	 1	      MAL6	           PFF0120w		257:	 2963	-1	  CM000452	         PVX_114625		
  7:	 4036	-1	      MAL6	           PFF0125c		256:	 2964	 1	  CM000452	         PVX_114620		
  8:	 4037	-1	      MAL6	           PFF0130c		255:	 2965	 1	  CM000452	         PVX_114615		
  9:	 4038	 1	      MAL6	           PFF0135w		254:	 2966	-1	  CM000452	         PVX_114610		
    	 4039	-1	      MAL6	          PFF0140c		253:	 2967	 1	  CM000452	         PVX_114605		
 10:	 4040	 1	      MAL6	           PFF0145w		252:	 2968	 1	  CM000452	         PVX_114600		
 11:	 4041	-1	      MAL6	           PFF0150c		251:	 2969	-1	  CM000452	         PVX_114595		
 12:	 4042	 1	      MAL6	           PFF0155w		250:	 2970	 1	  CM000452	         PVX_114590		
 13:	 4043	-1	      MAL6	           PFF0160c		249:	 2971	-1	  CM000452	         PVX_114585		
 14:	 4044	-1	      MAL6	           PFF0165c		248:	 2972	-1	  CM000452	         PVX_114580		
 15:	 4045	 1	      MAL6	           PFF0170w		247:	 2973	 1	  CM000452	         PVX_114575		
 16:	 4046	-1	      MAL6	           PFF0175c		246:	 2974	-1	  CM000452	         PVX_114570		
 17:	 4047	 1	      MAL6	           PFF0180w		245:	 2975	-1	  CM000452	         PVX_114565		
 18:	 4048	-1	      MAL6	           PFF0185c		244:	 2976	 1	  CM000452	         PVX_114560		
 19:	 4049	-1	      MAL6	           PFF0190c		243:	 2977	 1	  CM000452	         PVX_114555		
 20:	 4050	-1	      MAL6	           PFF0195c		242:	 2978	 1	  CM000452	         PVX_114550		
    	 4051	-1	      MAL6	          PFF0200c		241:	 2979	-1	  CM000452	         PVX_114545		
 21:	 4052	 1	      MAL6	           PFF0205w		240:	 2980	 1	  CM000452	         PVX_114540		
 22:	 4053	 1	      MAL6	           PFF0210w		239:	 2981	-1	  CM000452	         PVX_114535		
 23:	 4054	 1	      MAL6	           PFF0215w		238:	 2982	 1	  CM000452	         PVX_114530		
 24:	 4055	 1	      MAL6	           PFF0220w		237:	 2983	 1	  CM000452	         PVX_114525		
 25:	 4056	 1	      MAL6	           PFF0225w		236:	 2984	-1	  CM000452	         PVX_114520		
 26:	 4057	-1	      MAL6	           PFF0230c		235:	 2985	 1	  CM000452	         PVX_114515		
 27:	 4058	-1	      MAL6	           PFF0235c		234:	 2986	 1	  CM000452	         PVX_114510		
 28:	 4059	-1	      MAL6	           PFF0240c		233:	 2987	-1	  CM000452	         PVX_114505		
 29:	 4060	 1	      MAL6	           PFF0245w		232:	 2988	-1	  CM000452	         PVX_114500		
 30:	 4061	 1	      MAL6	           PFF0250w		231:	 2989	 1	  CM000452	         PVX_114495		
 31:	 4062	-1	      MAL6	           PFF0255c		230:	 2990	-1	  CM000452	         PVX_114490		
 32:	 4063	 1	      MAL6	           PFF0260w		229:	 2991	-1	  CM000452	         PVX_114485		
 33:	 4064	-1	      MAL6	           PFF0265c		228:	 2992	 1	  CM000452	         PVX_114480		
 34:	 4065	-1	      MAL6	           PFF0270c		227:	 2993	 1	  CM000452	         PVX_114475		
 35:	 4066	-1	      MAL6	           PFF0275c		226:	 2994	 1	  CM000452	         PVX_114470		
 36:	 4067	 1	      MAL6	           PFF0280w		    	 2995	 1	  CM000452	        PVX_114465		
 37:	 4068	-1	      MAL6	           PFF0285c		225:	 2996	-1	  CM000452	         PVX_114460		
 38:	 4069	 1	      MAL6	           PFF0290w		224:	 2997	 1	  CM000452	         PVX_114455		
 39:	 4070	-1	      MAL6	           PFF0295c		223:	 2998	-1	  CM000452	         PVX_114450		
 40:	 4071	 1	      MAL6	           PFF0300w		222:	 2999	-1	  CM000452	         PVX_114445		
 41:	 4072	-1	      MAL6	           PFF0305c		221:	 3000	-1	  CM000452	         PVX_114440		
 42:	 4073	 1	      MAL6	           PFF0310w		220:	 3001	 1	  CM000452	         PVX_114435		
 43:	 4074	-1	      MAL6	           PFF0315c		219:	 3002	-1	  CM000452	         PVX_114430		
 44:	 4075	-1	      MAL6	           PFF0320c		    	 3003	-1	  CM000452	        PVX_114425		
 45:	 4076	-1	      MAL6	           PFF0325c		218:	 3004	 1	  CM000452	         PVX_114420		
 46:	 4077	 1	      MAL6	           PFF0330w		217:	 3005	 1	  CM000452	         PVX_114415		
    	 4078	-1	      MAL6	          PFF0335c		216:	 3006	-1	  CM000452	         PVX_114410		
 47:	 4079	-1	      MAL6	           PFF0340c		215:	 3007	 1	  CM000452	         PVX_114405		
 48:	 4080	 1	      MAL6	           PFF0345w		214:	 3008	-1	  CM000452	         PVX_114400		
 49:	 4081	 1	      MAL6	           PFF0350w		213:	 3009	-1	  CM000452	         PVX_114395		
 50:	 4082	-1	      MAL6	           PFF0355c		212:	 3010	 1	  CM000452	         PVX_114390		
 51:	 4083	 1	      MAL6	           PFF0360w		211:	 3011	-1	  CM000452	         PVX_114385		
 52:	 4084	-1	      MAL6	           PFF0365c		210:	 3012	-1	  CM000452	         PVX_114380		
 53:	 4085	 1	      MAL6	           PFF0370w		209:	 3013	 1	  CM000452	         PVX_114375		
 54:	 4086	-1	      MAL6	           PFF0375c		208:	 3014	 1	  CM000452	         PVX_114370		
    	 4087	 1	      MAL6	          PFF0380w		207:	 3015	-1	  CM000452	         PVX_114365		
 55:	 4088	-1	      MAL6	           PFF0385c		206:	 3016	-1	  CM000452	         PVX_114360		
 56:	 4089	 1	      MAL6	           PFF0390w		205:	 3017	-1	  CM000452	         PVX_114355		
 57:	 4090	-1	      MAL6	           PFF0395c		204:	 3018	-1	  CM000452	         PVX_114350		
    	 4091	 1	      MAL6	          PFF0400w		203:	 3019	 1	  CM000452	         PVX_114345		
 58:	 4092	-1	      MAL6	           PFF0405c		202:	 3020	-1	  CM000452	         PVX_114340		
 59:	 4093	 1	      MAL6	           PFF0410w		201:	 3021	-1	  CM000452	         PVX_300007		
 60:	 4094	-1	      MAL6	           PFF0415c		200:	 3022	 1	  CM000452	         PVX_114335		
 61:	 4095	-1	      MAL6	           PFF0420c		199:	 3023	-1	  CM000452	         PVX_114330		
    	 4096	 1	      MAL6	          PFF0425w		198:	 3024	 1	  CM000452	         PVX_114325		
 62:	 4097	 1	      MAL6	           PFF0430w		197:	 3025	-1	  CM000452	         PVX_114320		
 63:	 4098	 1	      MAL6	           PFF0435w		196:	 3026	-1	  CM000452	         PVX_114315		
 64:	 4099	 1	      MAL6	           PFF0440w		195:	 3027	-1	  CM000452	         PVX_114310		
 65:	 4100	 1	      MAL6	           PFF0445w		194:	 3028	 1	  CM000452	         PVX_114305		
 66:	 4101	-1	      MAL6	           PFF0450c		193:	 3029	 1	  CM000452	         PVX_114300		
    	 4102	 1	      MAL6	          PFF0455w		192:	 3030	-1	  CM000452	         PVX_114295		
 67:	 4103	 1	      MAL6	           PFF0460w		191:	 3031	 1	  CM000452	         PVX_114290		
 68:	 4104	-1	      MAL6	           PFF0465c		190:	 3032	 1	  CM000452	         PVX_114285		
 69:	 4105	 1	      MAL6	           PFF0470w		189:	 3033	 1	  CM000452	         PVX_114280		
    	 4106	 1	      MAL6	          PFF0475w		188:	 3034	-1	  CM000452	         PVX_114275		
 70:	 4107	 1	      MAL6	           PFF0480w		187:	 3035	 1	  CM000452	         PVX_114270		
 71:	 4108	-1	      MAL6	           PFF0485c		186:	 3036	 1	  CM000452	         PVX_114265		
 72:	 4109	 1	      MAL6	           PFF0490w		    	 3037	 1	  CM000452	        PVX_114260		
 73:	 4110	 1	      MAL6	           PFF0495w		185:	 3038	-1	  CM000452	         PVX_114255		
 74:	 4111	-1	      MAL6	           PFF0500c		184:	 3039	 1	  CM000452	         PVX_114250		
 75:	 4112	-1	      MAL6	           PFF0505c		183:	 3040	-1	  CM000452	         PVX_114245		
 76:	 4113	 1	      MAL6	           PFF0510w		182:	 3041	 1	  CM000452	         PVX_114240		
 77:	 4114	-1	      MAL6	           PFF0515c		181:	 3042	-1	  CM000452	         PVX_114235		
    	 4115	 1	      MAL6	          PFF0520w		180:	 3043	-1	  CM000452	         PVX_114230		
 78:	 4116	 1	      MAL6	           PFF0525w		179:	 3044	 1	  CM000452	         PVX_114225		
 79:	 4117	 1	      MAL6	           PFF0530w		178:	 3045	 1	  CM000452	         PVX_114220		
 80:	 4118	-1	      MAL6	           PFF0535c		177:	 3046	-1	  CM000452	         PVX_114215		
 81:	 4119	-1	      MAL6	           PFF0540c		176:	 3047	 1	  CM000452	         PVX_114210		
 82:	 4120	-1	      MAL6	           PFF0545c		175:	 3048	-1	  CM000452	         PVX_114205		
 83:	 4121	 1	      MAL6	           PFF0550w		174:	 3049	-1	  CM000452	         PVX_114200		
 84:	 4122	 1	      MAL6	           PFF0555w		173:	 3050	-1	  CM000452	         PVX_114195		
 85:	 4123	-1	      MAL6	           PFF0560c		172:	 3051	-1	  CM000452	         PVX_114190		
 86:	 4124	-1	      MAL6	           PFF0565c		171:	 3052	-1	  CM000452	         PVX_114185		
 87:	 4125	-1	      MAL6	           PFF0570c		170:	 3053	 1	  CM000452	         PVX_114180		
 88:	 4126	-1	      MAL6	           PFF0573c		169:	 3054	 1	  CM000452	         PVX_114175		
    	 4127	-1	      MAL6	          PFF0575c		168:	 3055	-1	  CM000452	         PVX_114170		
 89:	 4128	 1	      MAL6	           PFF0580w		    	 3056	 1	  CM000452	        PVX_114165		
 90:	 4129	-1	      MAL6	           PFF0585c		167:	 3057	 1	  CM000452	         PVX_114160		
 91:	 4130	-1	      MAL6	           PFF0590c		166:	 3058	-1	  CM000452	         PVX_114155		
 92:	 4131	-1	      MAL6	           PFF0595c		165:	 3059	-1	  CM000452	         PVX_114150		
    	 4132	 1	      MAL6	          PFF0600w		164:	 3060	 1	  CM000452	         PVX_114145		
 93:	 4133	 1	      MAL6	           PFF0602w		163:	 3061	 1	  CM000452	         PVX_114140		
 94:	 4134	-1	      MAL6	           PFF0605c		162:	 3062	 1	  CM000452	         PVX_114135		
 95:	 4135	-1	      MAL6	           PFF0610c		161:	 3063	-1	  CM000452	         PVX_114130		
 96:	 4136	-1	      MAL6	           PFF0615c		160:	 3064	 1	  CM000452	         PVX_114125		
 97:	 4137	-1	      MAL6	           PFF0620c		159:	 3065	-1	  CM000452	         PVX_114120		
 98:	 4138	 1	      MAL6	           PFF0625w		158:	 3066	 1	  CM000452	         PVX_114115		
 99:	 4139	-1	      MAL6	          PFF0630cc		157:	 3067	 1	  CM000452	         PVX_114110		
100:	 4140	 1	      MAL6	           PFF0635w		156:	 3068	-1	  CM000452	         PVX_114105		
    	 4141	 1	      MAL6	          PFF0640w		155:	 3069	 1	  CM000452	         PVX_114100		
101:	 4142	-1	      MAL6	           PFF0645c		154:	 3070	 1	  CM000452	         PVX_114095		
102:	 4143	 1	      MAL6	           PFF0650w		153:	 3071	 1	  CM000452	         PVX_114090		
103:	 4144	-1	      MAL6	           PFF0655c		152:	 3072	-1	  CM000452	         PVX_114085		
104:	 4145	 1	      MAL6	           PFF0660w		151:	 3073	-1	  CM000452	         PVX_114080		
105:	 4146	-1	      MAL6	           PFF0665c		150:	 3074	 1	  CM000452	         PVX_114075		
106:	 4147	 1	      MAL6	           PFF0670w		149:	 3075	-1	  CM000452	         PVX_114070		
107:	 4148	-1	      MAL6	           PFF0675c		148:	 3076	 1	  CM000452	         PVX_114065		
108:	 4149	-1	      MAL6	           PFF0680c		147:	 3077	-1	  CM000452	         PVX_114060		
    	 4150	-1	      MAL6	          PFF0683c		146:	 3078	 1	  CM000452	         PVX_114055		
    	 4151	-1	      MAL6	          PFF0685c		145:	 3079	-1	  CM000452	         PVX_114050		
109:	 4152	-1	      MAL6	           PFF0690c		144:	 3080	 1	  CM000452	         PVX_114045		
110:	 4153	 1	      MAL6	           PFF0695w		143:	 3081	-1	  CM000452	         PVX_114040		
111:	 4154	-1	      MAL6	           PFF0700c		142:	 3082	 1	  CM000452	         PVX_114035		
112:	 4155	-1	      MAL6	           PFF0705c		141:	 3083	-1	  CM000452	         PVX_114030		
113:	 4156	 1	      MAL6	           PFF0710w		    	 3084	-1	  CM000452	        PVX_114025		
114:	 4157	-1	      MAL6	           PFF0715c		140:	 3085	-1	  CM000452	         PVX_114020		
115:	 4158	 1	      MAL6	           PFF0720w		139:	 3086	 1	  CM000452	         PVX_114015		
116:	 4159	 1	      MAL6	           PFF0725w		138:	 3087	-1	  CM000452	         PVX_114010		
117:	 4160	-1	      MAL6	           PFF0730c		    	 3088	 1	  CM000452	        PVX_114005		
118:	 4161	 1	      MAL6	           PFF0735w		137:	 3089	-1	  CM000452	         PVX_114000		
119:	 4162	-1	      MAL6	           PFF0740c		136:	 3090	-1	  CM000452	         PVX_113995		
120:	 4163	-1	      MAL6	           PFF0745c		135:	 3091	 1	  CM000452	         PVX_113990		
121:	 4164	 1	      MAL6	           PFF0750w		134:	 3092	-1	  CM000452	         PVX_113985		
122:	 4165	-1	      MAL6	           PFF0755c		133:	 3093	-1	  CM000452	         PVX_113980		
123:	 4166	 1	      MAL6	           PFF0760w		132:	 3094	 1	  CM000452	         PVX_113975		
124:	 4167	-1	      MAL6	           PFF0765c		131:	 3095	 1	  CM000452	         PVX_113970		
125:	 4168	-1	      MAL6	           PFF0770c		130:	 3096	-1	  CM000452	         PVX_113965		
    	 4169	 1	      MAL6	          PFF0775w		    	 3097	 1	  CM000452	        PVX_113960		
126:	 4170	 1	      MAL6	           PFF0780w		129:	 3098	-1	  CM000452	         PVX_113955		
127:	 4171	 1	      MAL6	           PFF0785w		128:	 3099	 1	  CM000452	         PVX_113950		
128:	 4172	-1	      MAL6	           PFF0790c		127:	 3100	-1	  CM000452	         PVX_113945		
129:	 4173	 1	      MAL6	           PFF0795w		126:	 3101	-1	  CM000452	         PVX_113940		
130:	 4174	 1	      MAL6	           PFF0800w		    	 3102	-1	  CM000452	        PVX_113935		
131:	 4175	-1	      MAL6	           PFF0805c		125:	 3103	 1	  CM000452	         PVX_113930		
132:	 4176	-1	      MAL6	           PFF0810c		124:	 3104	 1	  CM000452	         PVX_113925		
133:	 4177	 1	      MAL6	           PFF0815w		123:	 3105	-1	  CM000452	         PVX_113920		
134:	 4178	 1	      MAL6	           PFF0820w		122:	 3106	 1	  CM000452	         PVX_113915		
135:	 4179	-1	      MAL6	           PFF0825c		121:	 3107	-1	  CM000452	         PVX_113910		
136:	 4180	 1	      MAL6	           PFF0830w		120:	 3108	 1	  CM000452	         PVX_113905		
137:	 4181	 1	      MAL6	           PFF0835w		119:	 3109	 1	  CM000452	         PVX_113900		
138:	 4182	 1	      MAL6	           PFF0840w		118:	 3110	-1	  CM000452	         PVX_113895		
    	 4183	-1	      MAL6	          PFF0845c		117:	 3111	 1	  CM000452	         PVX_113890		
    	 4184	-1	      MAL6	          PFF0850c		116:	 3112	-1	  CM000452	         PVX_113885		
    	 4185	-1	      MAL6	          PFF0855c		115:	 3113	-1	  CM000452	         PVX_113880		
139:	 4186	-1	      MAL6	           PFF0860c		114:	 3114	 1	  CM000452	         PVX_113875		
140:	 4187	 1	      MAL6	           PFF0865w		113:	 3115	-1	  CM000452	         PVX_113870		
    	 4188	 1	      MAL6	          PFF0870w		112:	 3116	 1	  CM000452	         PVX_113865		
141:	 4189	 1	      MAL6	           PFF0875w		111:	 3117	 1	  CM000452	         PVX_113860		
142:	 4190	-1	      MAL6	           PFF0880c		110:	 3118	-1	  CM000452	         PVX_113855		
143:	 4191	 1	      MAL6	           PFF0885w		109:	 3119	 1	  CM000452	         PVX_113850		
144:	 4192	-1	      MAL6	           PFF0890c		    	 3120	 1	  CM000452	        PVX_113845		
145:	 4193	 1	      MAL6	           PFF0895w		108:	 3121	 1	  CM000452	         PVX_113835		
146:	 4194	-1	      MAL6	           PFF0900c		107:	 3122	 1	  CM000452	         PVX_113830		
147:	 4195	 1	      MAL6	           PFF0905w		106:	 3123	-1	  CM000452	         PVX_113825		
148:	 4196	-1	      MAL6	           PFF0910c		105:	 3124	 1	  CM000452	         PVX_113820		
149:	 4197	 1	      MAL6	           PFF0915w		104:	 3125	-1	  CM000452	         PVX_113815		
150:	 4198	-1	      MAL6	          PFF0920ca		103:	 3126	 1	  CM000452	         PVX_113810		
151:	 4199	 1	      MAL6	           PFF0925w		102:	 3127	-1	  CM000452	         PVX_113805		
152:	 4200	 1	      MAL6	           PFF0930w		101:	 3128	 1	  CM000452	         PVX_113800		
153:	 4201	-1	      MAL6	           PFF0935c		100:	 3129	-1	  CM000452	         PVX_113795		
154:	 4202	-1	      MAL6	           PFF0940c		 99:	 3130	 1	  CM000452	         PVX_113790		
155:	 4203	-1	      MAL6	           PFF0945c		 98:	 3131	-1	  CM000452	         PVX_113785		
156:	 4204	 1	      MAL6	           PFF0950w		 97:	 3132	 1	  CM000452	         PVX_113780		
157:	 4205	-1	      MAL6	           PFF0960c		 96:	 3133	 1	  CM000452	         PVX_113775		
158:	 4206	-1	      MAL6	           PFF0965c		 95:	 3134	 1	  CM000452	         PVX_113770		
159:	 4207	 1	      MAL6	           PFF0970w		 94:	 3135	 1	  CM000452	         PVX_113765		
160:	 4208	-1	      MAL6	           PFF0975c		 93:	 3136	-1	  CM000452	         PVX_113760		
161:	 4209	 1	      MAL6	           PFF0980w		 92:	 3137	 1	  CM000452	         PVX_113755		
162:	 4210	-1	      MAL6	           PFF0985c		 91:	 3138	 1	  CM000452	         PVX_113750		
163:	 4211	-1	      MAL6	           PFF0990c		 90:	 3139	 1	  CM000452	         PVX_113745		
164:	 4212	-1	      MAL6	           PFF0995c		 89:	 3140	-1	  CM000452	         PVX_113740		
165:	 4213	 1	      MAL6	           PFF1000w		    	 3141	-1	  CM000452	        PVX_113735		
166:	 4214	 1	      MAL6	           PFF1005w		    	 3142	 1	  CM000452	        PVX_113731		
167:	 4215	-1	      MAL6	           PFF1010c		 88:	 3143	 1	  CM000452	         PVX_300134		
168:	 4216	 1	      MAL6	           PFF1015w		 87:	 3144	 1	  CM000452	         PVX_113725		
169:	 4217	-1	      MAL6	           PFF1020c		 86:	 3145	 1	  CM000452	         PVX_113720		
170:	 4218	-1	      MAL6	           PFF1025c		 85:	 3146	 1	  CM000452	         PVX_113710		
171:	 4219	 1	      MAL6	           PFF1030w		 84:	 3147	-1	  CM000452	         PVX_113705		
172:	 4220	 1	      MAL6	           PFF1035w		 83:	 3148	-1	  CM000452	         PVX_113695		
173:	 4221	 1	      MAL6	           PFF1040w		 82:	 3149	 1	  CM000452	         PVX_113690		
174:	 4222	 1	      MAL6	           PFF1045w		 81:	 3150	 1	  CM000452	         PVX_113685		
175:	 4223	 1	      MAL6	           PFF1050w		 80:	 3151	 1	  CM000452	         PVX_113680		
176:	 4224	-1	      MAL6	           PFF1055c		 79:	 3152	-1	  CM000452	         PVX_113675		
177:	 4225	 1	      MAL6	           PFF1060w		 78:	 3153	-1	  CM000452	         PVX_300008		
178:	 4226	-1	      MAL6	           PFF1065c		 77:	 3154	 1	  CM000452	         PVX_113670		
179:	 4227	-1	      MAL6	           PFF1070c		 76:	 3155	-1	  CM000452	         PVX_113665		
180:	 4228	 1	      MAL6	           PFF1075w		 75:	 3156	 1	  CM000452	         PVX_113660		
181:	 4229	 1	      MAL6	           PFF1080w		 74:	 3157	 1	  CM000452	         PVX_113655		
182:	 4230	-1	      MAL6	           PFF1085c		 73:	 3158	-1	  CM000452	         PVX_113650		
183:	 4231	 1	      MAL6	           PFF1085a		 72:	 3159	-1	  CM000452	         PVX_113645		
184:	 4232	-1	      MAL6	           PFF1090c		 71:	 3160	 1	  CM000452	         PVX_113640		
185:	 4233	 1	      MAL6	           PFF1095w		 70:	 3161	-1	  CM000452	         PVX_113635		
    	 4234	-1	      MAL6	          PFF1100c		 69:	 3162	-1	  CM000452	         PVX_113630		
186:	 4235	-1	      MAL6	           PFF1105c		 68:	 3163	 1	  CM000452	         PVX_113625		
187:	 4236	-1	      MAL6	           PFF1110c		 67:	 3164	-1	  CM000452	         PVX_113620		
188:	 4237	 1	      MAL6	           PFF1115w		 66:	 3165	 1	  CM000452	         PVX_113615		
189:	 4238	-1	      MAL6	           PFF1120c		 65:	 3166	-1	  CM000452	         PVX_113610		
190:	 4239	-1	      MAL6	           PFF1125c		 64:	 3167	-1	  CM000452	         PVX_113605		
191:	 4240	-1	      MAL6	           PFF1130c		 63:	 3168	-1	  CM000452	         PVX_113600		
192:	 4241	 1	      MAL6	           PFF1135w		 62:	 3169	-1	  CM000452	         PVX_113595		
193:	 4242	-1	      MAL6	           PFF1140c		    	 3170	-1	  CM000452	        PVX_113590		
194:	 4243	-1	      MAL6	           PFF1145c		 61:	 3171	 1	  CM000452	         PVX_113585		
195:	 4244	 1	      MAL6	           PFF1150w		 60:	 3172	 1	  CM000452	         PVX_113580		
196:	 4245	 1	      MAL6	           PFF1155w		 59:	 3173	-1	  CM000452	         PVX_113575		
197:	 4246	 1	      MAL6	           PFF1160w		 58:	 3174	 1	  CM000452	         PVX_113570		
198:	 4247	-1	      MAL6	           PFF1165c		 57:	 3175	 1	  CM000452	         PVX_113565		
199:	 4248	 1	      MAL6	           PFF1170w		 56:	 3176	-1	  CM000452	         PVX_113560		
200:	 4249	-1	      MAL6	           PFF1175c		 55:	 3177	 1	  CM000452	         PVX_113555		
201:	 4250	 1	      MAL6	           PFF1180w		    	 3178	-1	  CM000452	        PVX_113550		
202:	 4251	 1	      MAL6	           PFF1185w		 54:	 3179	 1	  CM000452	         PVX_113545		
    	 4252	-1	      MAL6	          PFF1190c		 53:	 3180	-1	  CM000452	         PVX_113540		
203:	 4253	-1	      MAL6	           PFF1195c		 52:	 3181	 1	  CM000452	         PVX_113535		
204:	 4254	 1	      MAL6	           PFF1200w		 51:	 3182	-1	  CM000452	         PVX_113530		
205:	 4255	 1	      MAL6	           PFF1210w		 50:	 3183	 1	  CM000452	         PVX_113525		
206:	 4256	 1	      MAL6	           PFF1215w		 49:	 3184	-1	  CM000452	         PVX_113520		
207:	 4257	 1	      MAL6	           PFF1220w		 48:	 3185	-1	  CM000452	         PVX_113515		
208:	 4258	-1	      MAL6	           PFF1225c		 47:	 3186	 1	  CM000452	         PVX_113510		
209:	 4259	-1	      MAL6	           PFF1230c		 46:	 3187	-1	  CM000452	         PVX_113505		
210:	 4260	 1	      MAL6	           PFF1235w		 45:	 3188	 1	  CM000452	         PVX_113500		
211:	 4261	 1	      MAL6	           PFF1240w		 44:	 3189	 1	  CM000452	         PVX_113495		
212:	 4262	-1	      MAL6	           PFF1245c		 43:	 3190	 1	  CM000452	         PVX_113490		
213:	 4263	 1	      MAL6	           PFF1250w		 42:	 3191	-1	  CM000452	         PVX_113485		
214:	 4264	 1	      MAL6	           PFF1255w		 41:	 3192	 1	  CM000452	         PVX_113480		
215:	 4265	-1	      MAL6	           PFF1260c		 40:	 3193	-1	  CM000452	         PVX_113475		
216:	 4266	 1	      MAL6	           PFF1265w		 39:	 3194	 1	  CM000452	         PVX_113470		
217:	 4267	-1	      MAL6	           PFF1270c		 38:	 3195	-1	  CM000452	         PVX_113465		
218:	 4268	-1	      MAL6	           PFF1275c		 37:	 3196	 1	  CM000452	         PVX_113460		
    	 4269	 1	      MAL6	          PFF1280w		 36:	 3197	-1	  CM000452	         PVX_113455		
219:	 4270	 1	      MAL6	           PFF1285w		 35:	 3198	 1	  CM000452	         PVX_113450		
220:	 4271	-1	      MAL6	           PFF1290c		 34:	 3199	 1	  CM000452	         PVX_113445		
221:	 4272	 1	      MAL6	           PFF1295w		 33:	 3200	 1	  CM000452	         PVX_113440		
222:	 4273	 1	      MAL6	           PFF1300w		 32:	 3201	-1	  CM000452	         PVX_113435		
223:	 4274	 1	      MAL6	           PFF1305w		 31:	 3202	 1	  CM000452	         PVX_113430		
224:	 4275	-1	      MAL6	           PFF1310c		 30:	 3203	-1	  CM000452	         PVX_113420		
225:	 4276	 1	      MAL6	           PFF1315w		 29:	 3204	-1	  CM000452	         PVX_113415		
    	 4277	-1	      MAL6	          PFF1320c		 28:	 3205	 1	  CM000452	         PVX_113410		
226:	 4278	-1	      MAL6	           PFF1325c		 27:	 3206	 1	  CM000452	         PVX_113405		
227:	 4279	-1	      MAL6	           PFF1330c		 26:	 3207	 1	  CM000452	         PVX_113400		
228:	 4280	-1	      MAL6	           PFF1335c		 25:	 3208	-1	  CM000452	         PVX_113395		
229:	 4281	 1	      MAL6	           PFF1340w		 24:	 3209	-1	  CM000452	         PVX_113390		
230:	 4282	 1	      MAL6	           PFF1345w		 23:	 3210	-1	  CM000452	         PVX_113385		
231:	 4283	-1	      MAL6	           PFF1350c		 22:	 3211	-1	  CM000452	         PVX_113380		
232:	 4284	 1	      MAL6	           PFF1355w		 21:	 3212	-1	  CM000452	         PVX_113375		
233:	 4285	 1	      MAL6	           PFF1360w		    	 3213	 1	  CM000452	        PVX_113370		
234:	 4286	-1	      MAL6	           PFF1365c		 20:	 3214	 1	  CM000452	         PVX_113365		
    	 4287	 1	      MAL6	          PFF1370w		 19:	 3215	 1	  CM000452	         PVX_113360		
235:	 4288	-1	      MAL6	          PFF1375cb		 18:	 3216	 1	  CM000452	         PVX_113355		
236:	 4289	 1	      MAL6	           PFF1377w		 17:	 3217	-1	  CM000452	         PVX_113350		
237:	 4290	-1	      MAL6	           PFF1380c		 16:	 3218	 1	  CM000452	         PVX_113345		
238:	 4291	-1	      MAL6	           PFF1385c		 15:	 3219	-1	  CM000452	         PVX_113340		
239:	 4292	 1	      MAL6	           PFF1390w		 14:	 3220	 1	  CM000452	         PVX_113335		
240:	 4293	-1	      MAL6	           PFF1395c		 13:	 3221	 1	  CM000452	         PVX_113330		
241:	 4294	 1	      MAL6	           PFF1400w		 12:	 3222	-1	  CM000452	         PVX_113325		
242:	 4295	-1	      MAL6	           PFF1405c		 11:	 3223	 1	  CM000452	         PVX_113320		
243:	 4296	-1	      MAL6	           PFF1410c		 10:	 3224	-1	  CM000452	         PVX_113315		
244:	 4297	-1	      MAL6	           PFF1415c		    	 3225	 1	  CM000452	        PVX_113310		
245:	 4298	 1	      MAL6	           PFF1420w		  9:	 3226	-1	  CM000452	         PVX_113305		
246:	 4299	 1	      MAL6	           PFF1425w		  8:	 3227	 1	  CM000452	         PVX_113300		
247:	 4300	-1	      MAL6	           PFF1430c		  7:	 3228	 1	  CM000452	         PVX_113295		
248:	 4301	 1	      MAL6	           PFF1435w		  6:	 3229	-1	  CM000452	         PVX_113290		
249:	 4302	 1	      MAL6	           PFF1440w		  5:	 3230	 1	  CM000452	         PVX_113285		
250:	 4303	-1	      MAL6	           PFF1445c		  4:	 3231	-1	  CM000452	         PVX_113280		
251:	 4304	 1	      MAL6	           PFF1450w		  3:	 3232	-1	  CM000452	         PVX_113275		
252:	 4305	-1	      MAL6	           PFF1455c		  2:	 3233	-1	  CM000452	         PVX_113270		
253:	 4306	-1	      MAL6	           PFF1460c		  1:	 3234	 1	  CM000452	         PVX_113265		
254:	 4307	 1	      MAL6	           PFF1465w		    	     	  	          	                  		
255:	 4308	-1	      MAL6	           PFF1470c		    	     	  	          	                  		
256:	 4309	-1	      MAL6	           PFF1475c		    	     	  	          	                  		
257:	 4310	 1	      MAL6	           PFF1480w		    	     	  	          	                  		
258:	 4311	 1	      MAL6	           PFF1485w		    	     	  	          	                  		
259:	 4312	 1	      MAL6	           PFF1490w		    	     	  	          	                  		
260:	 4313	 1	      MAL6	           PFF1495w		    	     	  	          	                  		
261:	 4314	-1	      MAL6	           PFF1500c		    	     	  	          	                  		
262:	 4315	 1	      MAL6	 +         PFF1505w		    	     	  	          	                  		


CL-21		216	211		2	0		12	9	

  1:	 3247	-1	      MAL3	           PFC0085c		202:	 1819	-1	  CM000449	         PVX_095035		
    	 3248	 1	      MAL3	          PFC0090w		201:	 1820	 1	  CM000449	         PVX_095040		
  2:	 3249	-1	      MAL3	           PFC0095c		200:	 1821	-1	  CM000449	         PVX_095045		
  3:	 3250	-1	      MAL3	           PFC0100c		199:	 1822	-1	  CM000449	         PVX_095050		
  4:	 3251	 1	      MAL3	           PFC0105w		198:	 1823	 1	  CM000449	         PVX_095055		
    	 3252	 1	      MAL3	 *        PFC0110w		197:	 1824	-1	  CM000449	         PVX_095060		
    	 3253	 1	      MAL3	 *        PFC0120w		196:	 1825	-1	  CM000449	         PVX_095065		
  5:	 3254	 1	      MAL3	           PFC0125w		195:	 1826	-1	  CM000449	         PVX_095070		
  6:	 3255	-1	      MAL3	           PFC0126c		    	 1827	 1	  CM000449	        PVX_095075		
  7:	 3256	-1	      MAL3	           PFC0130c		194:	 1828	 1	  CM000449	         PVX_095080		
  8:	 3257	-1	      MAL3	           PFC0135c		193:	 1829	-1	  CM000449	         PVX_095085		
  9:	 3258	-1	      MAL3	           PFC0140c		192:	 1830	 1	  CM000449	         PVX_095095		
 10:	 3259	-1	      MAL3	           PFC0145c		191:	 1831	-1	  CM000449	         PVX_095100		
 11:	 3260	 1	      MAL3	           PFC0150w		190:	 1832	 1	  CM000449	         PVX_095105		
 12:	 3261	-1	      MAL3	           PFC0155c		189:	 1833	-1	  CM000449	         PVX_095115		
 13:	 3262	 1	      MAL3	           PFC0160w		188:	 1834	 1	  CM000449	         PVX_095120		
 14:	 3263	 1	      MAL3	           PFC0165w		187:	 1835	 1	  CM000449	         PVX_095125		
 15:	 3264	 1	      MAL3	           PFC0166w		186:	 1836	 1	  CM000449	         PVX_095130		
 16:	 3265	-1	      MAL3	           PFC0170c		185:	 1837	 1	  CM000449	         PVX_095135		
 17:	 3266	 1	      MAL3	           PFC0175w		184:	 1838	-1	  CM000449	         PVX_095140		
 18:	 3267	-1	      MAL3	           PFC0176c		183:	 1839	-1	  CM000449	         PVX_095145		
 19:	 3268	-1	      MAL3	           PFC0180c		182:	 1840	 1	  CM000449	         PVX_095150		
 20:	 3269	 1	      MAL3	           PFC0185w		181:	 1841	-1	  CM000449	         PVX_095155		
 21:	 3270	-1	      MAL3	           PFC0190c		180:	 1842	 1	  CM000449	         PVX_095160		
    	 3271	-1	      MAL3	          PFC0191c		179:	 1843	-1	  CM000449	         PVX_095165		
 22:	 3272	 1	      MAL3	           PFC0195w		178:	 1844	 1	  CM000449	         PVX_095170		
 23:	 3273	 1	      MAL3	          PFC0200wb		177:	 1845	 1	  CM000449	         PVX_095175		
 24:	 3274	-1	      MAL3	           PFC0205c		176:	 1846	 1	  CM000449	         PVX_095180		
 25:	 3275	-1	      MAL3	           PFC0210c		175:	 1847	-1	  CM000449	         PVX_095185		
    	 3276	-1	      MAL3	          PFC0215c		174:	 1848	-1	  CM000449	         PVX_095190		
 26:	 3277	 1	      MAL3	           PFC0220w		173:	 1849	-1	  CM000449	         PVX_095195		
 27:	 3278	-1	      MAL3	           PFC0221c		172:	 1850	-1	  CM000449	         PVX_095200		
 28:	 3279	-1	      MAL3	           PFC0225c		171:	 1851	 1	  CM000449	         PVX_095205		
 29:	 3280	-1	      MAL3	           PFC0230c		170:	 1852	-1	  CM000449	         PVX_095210		
 30:	 3281	 1	      MAL3	           PFC0235w		169:	 1853	 1	  CM000449	         PVX_095215		
 31:	 3282	-1	      MAL3	           PFC0240c		168:	 1854	-1	  CM000449	         PVX_095220		
 32:	 3283	 1	      MAL3	           PFC0241w		167:	 1855	-1	  CM000449	         PVX_095225		
 33:	 3284	-1	      MAL3	           PFC0245c		166:	 1856	-1	  CM000449	         PVX_095230		
 34:	 3285	-1	      MAL3	           PFC0250c		165:	 1857	-1	  CM000449	         PVX_095235		
 35:	 3286	-1	      MAL3	           PFC0255c		164:	 1858	 1	  CM000449	         PVX_095240		
 36:	 3287	 1	      MAL3	           PFC0260w		    	 1859	 1	  CM000449	        PVX_095245		
 37:	 3288	-1	      MAL3	           PFC0261c		163:	 1860	-1	  CM000449	         PVX_095250		
 38:	 3289	-1	      MAL3	           PFC0262c		162:	 1861	-1	  CM000449	         PVX_095255		
 39:	 3290	-1	      MAL3	           PFC0265c		161:	 1862	-1	  CM000449	         PVX_095260		
 40:	 3291	 1	      MAL3	           PFC0270w		160:	 1863	-1	  CM000449	         PVX_095265		
 41:	 3292	-1	      MAL3	           PFC0271c		159:	 1864	-1	  CM000449	         PVX_095270		
 42:	 3293	 1	      MAL3	           PFC0275w		158:	 1865	 1	  CM000449	         PVX_095275		
 43:	 3294	-1	      MAL3	           PFC0280c		157:	 1866	 1	  CM000449	         PVX_095280		
 44:	 3295	 1	      MAL3	           PFC0281w		156:	 1867	-1	  CM000449	         PVX_095285		
 45:	 3296	 1	      MAL3	           PFC0282w		155:	 1868	 1	  CM000449	         PVX_095290		
 46:	 3297	-1	      MAL3	           PFC0285c		154:	 1869	-1	  CM000449	         PVX_095295		
 47:	 3298	 1	      MAL3	           PFC0290w		153:	 1870	 1	  CM000449	         PVX_095300		
 48:	 3299	-1	      MAL3	           PFC0295c		152:	 1871	-1	  CM000449	         PVX_095305		
 49:	 3300	-1	      MAL3	           PFC0300c		151:	 1872	 1	  CM000449	         PVX_095310		
 50:	 3301	 1	      MAL3	           PFC0305w		150:	 1873	 1	  CM000449	         PVX_095315		
 51:	 3302	-1	      MAL3	           PFC0310c		149:	 1874	-1	  CM000449	         PVX_095320		
 52:	 3303	-1	      MAL3	           PFC0315c		148:	 1875	-1	  CM000449	         PVX_095325		
 53:	 3304	 1	      MAL3	           PFC0320w		147:	 1876	-1	  CM000449	         PVX_095330		
 54:	 3305	-1	      MAL3	           PFC0325c		146:	 1877	-1	  CM000449	         PVX_095335		
 55:	 3306	 1	      MAL3	           PFC0330w		145:	 1878	 1	  CM000449	         PVX_095340		
 56:	 3307	-1	      MAL3	           PFC0335c		144:	 1879	-1	  CM000449	         PVX_095345		
 57:	 3308	 1	      MAL3	           PFC0340w		143:	 1880	-1	  CM000449	         PVX_095350		
    	 3309	 1	      MAL3	          PFC0345w		142:	 1881	 1	  CM000449	         PVX_095355		
 58:	 3310	-1	      MAL3	           PFC0350c		141:	 1882	 1	  CM000449	         PVX_095360		
 59:	 3311	-1	      MAL3	           PFC0355c		140:	 1883	 1	  CM000449	         PVX_095365		
 60:	 3312	 1	      MAL3	           PFC0360w		139:	 1884	 1	  CM000449	         PVX_095370		
 61:	 3313	 1	      MAL3	           PFC0365w		138:	 1885	-1	  CM000449	         PVX_095375		
 62:	 3314	 1	      MAL3	           PFC0370w		137:	 1886	 1	  CM000449	         PVX_095380		
 63:	 3315	 1	      MAL3	           PFC0371w		136:	 1887	 1	  CM000449	         PVX_095385		
 64:	 3316	-1	      MAL3	           PFC0375c		135:	 1888	-1	  CM000449	         PVX_095390		
 65:	 3317	 1	      MAL3	           PFC0380w		    	 1889	 1	  CM000449	        PVX_095395		
 66:	 3318	-1	      MAL3	           PFC0381c		134:	 1890	-1	  CM000449	         PVX_095400		
    	 3319	-1	      MAL3	          PFC0385c		133:	 1891	 1	  CM000449	         PVX_095405		
 67:	 3320	 1	      MAL3	           PFC0390w		132:	 1892	-1	  CM000449	         PVX_095410		
 68:	 3321	 1	      MAL3	           PFC0395w		131:	 1893	 1	  CM000449	         PVX_095415		
 69:	 3322	 1	      MAL3	           PFC0400w		130:	 1894	-1	  CM000449	         PVX_095420		
 70:	 3323	-1	      MAL3	           PFC0405c		129:	 1895	 1	  CM000449	         PVX_095425		
 71:	 3324	 1	      MAL3	           PFC0410w		128:	 1896	-1	  CM000449	         PVX_095430		
 72:	 3325	-1	      MAL3	           PFC0415c		127:	 1897	 1	  CM000449	         PVX_095435		
 73:	 3326	 1	      MAL3	           PFC0416w		126:	 1898	-1	  CM000449	         PVX_095440		
 74:	 3327	 1	      MAL3	           PFC0420w		125:	 1899	 1	  CM000449	         PVX_095445		
 75:	 3328	 1	      MAL3	           PFC0425w		124:	 1900	-1	  CM000449	         PVX_095450		
 76:	 3329	 1	      MAL3	           PFC0430w		123:	 1901	 1	  CM000449	         PVX_095455		
 77:	 3330	 1	      MAL3	           PFC0435w		122:	 1902	 1	  CM000449	         PVX_095460		
 78:	 3331	-1	      MAL3	           PFC0440c		121:	 1903	-1	  CM000449	         PVX_095465		
 79:	 3332	-1	      MAL3	          PFC0441cb		120:	 1904	-1	  CM000449	         PVX_095470		
 80:	 3333	 1	      MAL3	           PFC0445w		119:	 1905	-1	  CM000449	         PVX_095475		
 81:	 3334	 1	      MAL3	           PFC0450w		118:	 1906	 1	  CM000449	         PVX_095480		
 82:	 3335	 1	      MAL3	           PFC0455w		117:	 1907	-1	  CM000449	         PVX_095485		
 83:	 3336	 1	      MAL3	           PFC0460w		116:	 1908	-1	  CM000449	         PVX_095490		
 84:	 3337	-1	      MAL3	           PFC0465c		115:	 1909	-1	  CM000449	         PVX_095495		
 85:	 3338	 1	      MAL3	           PFC0470w		114:	 1910	 1	  CM000449	         PVX_119830		
 86:	 3339	-1	      MAL3	           PFC0475c		113:	 1911	-1	  CM000449	         PVX_119825		
    	 3340	 1	      MAL3	          PFC0485w		112:	 1912	-1	  CM000449	         PVX_119820		
 87:	 3341	-1	      MAL3	           PFC0486c		111:	 1913	 1	  CM000449	         PVX_119815		
 88:	 3342	 1	      MAL3	           PFC0490w		110:	 1914	 1	  CM000449	         PVX_119810		
 89:	 3343	 1	      MAL3	           PFC0495w		    	 1915	-1	  CM000449	        PVX_119805		
 90:	 3344	 1	      MAL3	           PFC0500w		109:	 1916	 1	  CM000449	         PVX_119800		
 91:	 3345	-1	      MAL3	           PFC0505c		108:	 1917	-1	  CM000449	         PVX_119795		
 92:	 3346	 1	      MAL3	           PFC0506w		107:	 1918	 1	  CM000449	         PVX_119790		
 93:	 3347	 1	      MAL3	           PFC0510w		106:	 1919	-1	  CM000449	         PVX_119785		
 94:	 3348	-1	      MAL3	           PFC0515c		105:	 1920	 1	  CM000449	         PVX_119780		
 95:	 3349	 1	      MAL3	           PFC0520w		104:	 1921	 1	  CM000449	         PVX_119775		
 96:	 3350	-1	      MAL3	           PFC0525c		103:	 1922	-1	  CM000449	         PVX_119770		
 97:	 3351	 1	      MAL3	           PFC0530w		102:	 1923	 1	  CM000449	         PVX_119765		
 98:	 3352	 1	      MAL3	           PFC0535w		101:	 1924	 1	  CM000449	         PVX_119760		
    	 3353	 1	      MAL3	          PFC0540w		100:	 1925	 1	  CM000449	         PVX_119755		
    	 3354	-1	      MAL3	          PFC0545c		 99:	 1926	-1	  CM000449	         PVX_119750		
 99:	 3355	 1	      MAL3	           PFC0550w		    	 1927	 1	  CM000449	        PVX_119745		
100:	 3356	-1	      MAL3	           PFC0555c		 98:	 1928	-1	  CM000449	         PVX_119740		
101:	 3357	-1	      MAL3	           PFC0556c		 97:	 1929	-1	  CM000449	         PVX_119735		
102:	 3358	-1	      MAL3	           PFC0560c		 96:	 1930	 1	  CM000449	         PVX_119725		
103:	 3359	 1	      MAL3	           PFC0565w		 95:	 1931	-1	  CM000449	         PVX_119720		
104:	 3360	-1	      MAL3	           PFC0570c		 94:	 1932	 1	  CM000449	         PVX_119715		
105:	 3361	-1	      MAL3	          PFC0571ca		 93:	 1933	-1	  CM000449	         PVX_119710		
106:	 3362	 1	      MAL3	           PFC0575w		 92:	 1934	-1	  CM000449	         PVX_119705		
107:	 3363	-1	      MAL3	           PFC0580c		 91:	 1935	 1	  CM000449	         PVX_119700		
108:	 3364	 1	      MAL3	           PFC0581w		 90:	 1936	-1	  CM000449	         PVX_119695		
109:	 3365	-1	      MAL3	          PFC0582ca		 89:	 1937	-1	  CM000449	         PVX_119690		
110:	 3366	-1	      MAL3	           PFC0590c		 88:	 1938	-1	  CM000449	         PVX_119685		
111:	 3367	-1	      MAL3	           PFC0595c		 87:	 1939	 1	  CM000449	         PVX_119680		
112:	 3368	 1	      MAL3	           PFC0600w		    	 1940	-1	  CM000449	        PVX_119675		
113:	 3369	 1	      MAL3	           PFC0605w		 86:	 1941	 1	  CM000449	         PVX_119670		
114:	 3370	-1	      MAL3	           PFC0610c		 85:	 1942	-1	  CM000449	         PVX_119665		
115:	 3371	 1	      MAL3	           PFC0615w		 84:	 1943	 1	  CM000449	         PVX_119660		
116:	 3372	 1	      MAL3	           PFC0625w		 83:	 1944	-1	  CM000449	         PVX_119655		
117:	 3373	 1	      MAL3	           PFC0630w		 82:	 1945	-1	  CM000449	         PVX_119650		
118:	 3374	-1	      MAL3	           PFC0635c		 81:	 1946	-1	  CM000449	         PVX_119645		
119:	 3375	 1	      MAL3	           PFC0640w		 80:	 1947	-1	  CM000449	         PVX_119640		
120:	 3376	 1	      MAL3	           PFC0645w		 79:	 1948	 1	  CM000449	         PVX_119635		
121:	 3377	 1	      MAL3	           PFC0650w		 78:	 1949	 1	  CM000449	         PVX_119630		
122:	 3378	-1	      MAL3	           PFC0670c		 77:	 1950	-1	  CM000449	         PVX_119625		
123:	 3379	-1	      MAL3	           PFC0675c		 76:	 1951	-1	  CM000449	         PVX_119620		
    	 3380	 1	      MAL3	          PFC0680w		 75:	 1952	-1	  CM000449	         PVX_119615		
124:	 3381	 1	      MAL3	           PFC0685w		 74:	 1953	-1	  CM000449	         PVX_119610		
125:	 3382	-1	      MAL3	           PFC0690c		 73:	 1954	-1	  CM000449	         PVX_119605		
126:	 3383	 1	      MAL3	           PFC0695w		 72:	 1955	 1	  CM000449	         PVX_119600		
127:	 3384	-1	      MAL3	           PFC0700c		 71:	 1956	-1	  CM000449	         PVX_119595		
128:	 3385	 1	      MAL3	           PFC0701w		 70:	 1957	 1	  CM000449	         PVX_119590		
129:	 3386	-1	      MAL3	           PFC0705c		 69:	 1958	-1	  CM000449	         PVX_300001		
130:	 3387	 1	      MAL3	          PFC0710wa		 68:	 1959	-1	  CM000449	         PVX_119585		
131:	 3388	-1	      MAL3	           PFC0715c		 67:	 1960	-1	  CM000449	         PVX_119580		
132:	 3389	 1	      MAL3	           PFC0720w		    	 1961	 1	  CM000449	        PVX_119575		
133:	 3390	-1	      MAL3	           PFC0725c		 66:	 1962	 1	  CM000449	         PVX_119570		
134:	 3391	 1	      MAL3	           PFC0730w		 65:	 1963	-1	  CM000449	         PVX_119565		
135:	 3392	 1	      MAL3	           PFC0735w		 64:	 1964	 1	  CM000449	         PVX_119560		
136:	 3393	-1	      MAL3	           PFC0740c		 63:	 1965	-1	  CM000449	         PVX_119555		
137:	 3394	-1	      MAL3	           PFC0745c		 62:	 1966	-1	  CM000449	         PVX_119550		
138:	 3395	 1	      MAL3	           PFC0750w		 61:	 1967	-1	  CM000449	         PVX_119545		
139:	 3396	-1	      MAL3	           PFC0755c		 60:	 1968	-1	  CM000449	         PVX_119540		
140:	 3397	-1	      MAL3	           PFC0760c		 59:	 1969	 1	  CM000449	         PVX_119535		
141:	 3398	-1	      MAL3	           PFC0765c		 58:	 1970	 1	  CM000449	         PVX_119530		
142:	 3399	-1	      MAL3	           PFC0770c		    	 1971	-1	  CM000449	        PVX_119525		
143:	 3400	 1	      MAL3	           PFC0775w		 57:	 1972	-1	  CM000449	         PVX_119520		
144:	 3401	 1	      MAL3	           PFC0780w		 56:	 1973	 1	  CM000449	         PVX_119515		
145:	 3402	-1	      MAL3	           PFC0785c		 55:	 1974	-1	  CM000449	         PVX_119510		
146:	 3403	 1	      MAL3	           PFC0790w		 54:	 1975	 1	  CM000449	         PVX_119505		
147:	 3404	 1	      MAL3	           PFC0795w		 53:	 1976	-1	  CM000449	         PVX_119500		
148:	 3405	 1	      MAL3	           PFC0800w		 52:	 1977	 1	  CM000449	         PVX_119495		
149:	 3406	 1	      MAL3	           PFC0805w		 51:	 1978	 1	  CM000449	         PVX_119490		
150:	 3407	-1	      MAL3	           PFC0810c		 50:	 1979	-1	  CM000449	         PVX_119485		
151:	 3408	-1	      MAL3	           PFC0815c		 49:	 1980	 1	  CM000449	         PVX_119480		
152:	 3409	 1	      MAL3	           PFC0820w		 48:	 1981	 1	  CM000449	         PVX_119475		
153:	 3410	-1	      MAL3	           PFC0825c		 47:	 1982	-1	  CM000449	         PVX_119470		
    	 3411	 1	      MAL3	          PFC0830w		 46:	 1983	 1	  CM000449	         PVX_119465		
154:	 3412	 1	      MAL3	           PFC0831w		 45:	 1984	-1	  CM000449	         PVX_119460		
155:	 3413	-1	      MAL3	           PFC0835c		 44:	 1985	-1	  CM000449	         PVX_119455		
156:	 3414	 1	      MAL3	           PFC0840w		 43:	 1986	 1	  CM000449	         PVX_119450		
157:	 3415	-1	      MAL3	           PFC0845c		 42:	 1987	-1	  CM000449	         PVX_119445		
158:	 3416	-1	      MAL3	           PFC0850c		 41:	 1988	 1	  CM000449	         PVX_119440		
159:	 3417	 1	      MAL3	           PFC0855w		 40:	 1989	-1	  CM000449	         PVX_119435		
160:	 3418	 1	      MAL3	           PFC0860w		 39:	 1990	 1	  CM000449	         PVX_119430		
161:	 3419	 1	      MAL3	           PFC0865w		 38:	 1991	 1	  CM000449	         PVX_119425		
162:	 3420	 1	      MAL3	           PFC0870w		 37:	 1992	 1	  CM000449	         PVX_119420		
163:	 3421	 1	      MAL3	           PFC0875w		 36:	 1993	-1	  CM000449	         PVX_119415		
    	 3422	-1	      MAL3	          PFC0880c		 35:	 1994	 1	  CM000449	         PVX_119410		
164:	 3423	-1	      MAL3	           PFC0885c		 34:	 1995	 1	  CM000449	         PVX_119405		
165:	 3424	 1	      MAL3	           PFC0886w		 33:	 1996	 1	  CM000449	         PVX_119400		
166:	 3425	 1	      MAL3	           PFC0890w		 32:	 1997	-1	  CM000449	         PVX_119395		
167:	 3426	 1	      MAL3	           PFC0895w		 31:	 1998	 1	  CM000449	         PVX_119390		
168:	 3427	 1	      MAL3	           PFC0900w		 30:	 1999	-1	  CM000449	         PVX_119385		
169:	 3428	-1	      MAL3	           PFC0905c		 29:	 2000	 1	  CM000449	         PVX_119380		
170:	 3429	 1	      MAL3	           PFC0910w		 28:	 2001	 1	  CM000449	         PVX_119375		
171:	 3430	-1	      MAL3	           PFC0911c		 27:	 2002	 1	  CM000449	         PVX_119370		
172:	 3431	 1	      MAL3	           PFC0912w		 26:	 2003	-1	  CM000449	         PVX_119365		
173:	 3432	 1	      MAL3	           PFC0915w		    	 2004	 1	  CM000449	        PVX_119360		
174:	 3433	 1	      MAL3	           PFC0920w		 25:	 2005	 1	  CM000449	         PVX_119355		
175:	 3434	 1	      MAL3	           PFC0925w		 24:	 2006	 1	  CM000449	         PVX_119350		
176:	 3435	-1	      MAL3	           PFC0930c		 23:	 2007	-1	  CM000449	         PVX_119345		
177:	 3436	-1	      MAL3	           PFC0935c		 22:	 2008	-1	  CM000449	         PVX_119340		
178:	 3437	-1	      MAL3	           PFC0940c		 21:	 2009	 1	  CM000449	         PVX_119335		
179:	 3438	 1	      MAL3	           PFC0945w		 20:	 2010	-1	  CM000449	         PVX_119330		
180:	 3439	-1	      MAL3	           PFC0950c		 19:	 2011	 1	  CM000449	         PVX_119325		
181:	 3440	 1	      MAL3	           PFC0955w		 18:	 2012	 1	  CM000449	         PVX_119320		
182:	 3441	-1	      MAL3	           PFC0960c		 17:	 2013	-1	  CM000449	         PVX_119315		
183:	 3442	 1	      MAL3	           PFC0965w		 16:	 2014	 1	  CM000449	         PVX_119310		
184:	 3443	 1	      MAL3	           PFC0970w		 15:	 2015	-1	  CM000449	         PVX_119305		
185:	 3444	-1	      MAL3	           PFC0975c		 14:	 2016	-1	  CM000449	         PVX_119300		
186:	 3445	-1	      MAL3	           PFC0980c		 13:	 2017	-1	  CM000449	         PVX_119295		
187:	 3446	-1	      MAL3	           PFC0990c		 12:	 2018	 1	  CM000449	         PVX_119290		
188:	 3447	-1	      MAL3	           PFC0995c		 11:	 2019	-1	  CM000449	         PVX_119285		
189:	 3448	 1	      MAL3	           PFC1000w		 10:	 2020	 1	  CM000449	         PVX_119280		
190:	 3449	-1	      MAL3	           PFC1005c		  9:	 2021	 1	  CM000449	         PVX_119275		
191:	 3450	 1	      MAL3	           PFC1010w		  8:	 2022	 1	  CM000449	         PVX_119270		
192:	 3451	-1	      MAL3	           PFC1015c		  7:	 2023	 1	  CM000449	         PVX_119265		
193:	 3452	 1	      MAL3	           PFC1016w		  6:	 2024	 1	  CM000449	         PVX_119260		
194:	 3453	-1	      MAL3	           PFC1020c		  5:	 2025	-1	  CM000449	         PVX_119255		
    	 3454	-1	      MAL3	          PFC1025w		  4:	 2026	-1	  CM000449	         PVX_119250		
195:	 3455	 1	      MAL3	           PFC1030w		  3:	 2027	 1	  CM000449	         PVX_119245		
196:	 3456	 1	      MAL3	           PFC1035w		  2:	 2028	 1	  CM000449	         PVX_119240		
197:	 3457	 1	      MAL3	           PFC1040w		  1:	 2029	 1	  CM000449	         PVX_119230		
198:	 3458	-1	      MAL3	           PFC1045c		    	     	  	          	                  		
199:	 3459	 1	      MAL3	           PFC1050w		    	     	  	          	                  		
200:	 3460	 1	      MAL3	           PFC1055w		    	     	  	          	                  		
201:	 3461	-1	      MAL3	           PFC1060c		    	     	  	          	                  		
202:	 3462	 1	      MAL3	           PFC1065w		    	     	  	          	                  		


CL-4		214	213		1	0		30	30	

  1:	  296	-1	     MAL10	         PF10_0161a		  1:	 1074	-1	  CM000447	         PVX_001695		
    	  297	-1	     MAL10	         PF10_0162		    	 1075	-1	  CM000447	        PVX_001700		
  2:	  298	-1	     MAL10	          PF10_0163		  2:	 1076	-1	  CM000447	         PVX_001705		
    	  299	-1	     MAL10	         PF10_0164		    	 1077	-1	  CM000447	        PVX_001710		
  3:	  300	 1	     MAL10	          PF10_0165		    	 1078	-1	  CM000447	        PVX_001715		
  4:	  301	-1	     MAL10	          PF10_0166		  3:	 1079	 1	  CM000447	         PVX_001720		
  5:	  302	 1	     MAL10	          PF10_0167		  4:	 1080	-1	  CM000447	         PVX_001725		
  6:	  303	-1	     MAL10	         PF10_0168a		  5:	 1081	 1	  CM000447	         PVX_001730		
  7:	  304	-1	     MAL10	          PF10_0169		  6:	 1082	-1	  CM000447	         PVX_001735		
  8:	  305	 1	     MAL10	          PF10_0170		  7:	 1083	-1	  CM000447	         PVX_001740		
  9:	  306	 1	     MAL10	          PF10_0171		  8:	 1084	 1	  CM000447	         PVX_001745		
    	  307	 1	     MAL10	         PF10_0172		  9:	 1085	 1	  CM000447	         PVX_001750		
 10:	  308	-1	     MAL10	          PF10_0173		    	 1086	 1	  CM000447	        PVX_001752		
 11:	  309	 1	     MAL10	          PF10_0174		 10:	 1087	-1	  CM000447	         PVX_001755		
    	  310	 1	     MAL10	         PF10_0175		 11:	 1088	 1	  CM000447	         PVX_001760		
 12:	  311	 1	     MAL10	          PF10_0176		    	 1089	 1	  CM000447	        PVX_001765		
    	  312	-1	     MAL10	        PF10_0177a		 12:	 1090	 1	  CM000447	         PVX_001770		
 13:	  313	-1	     MAL10	         PF10_0177b		    	 1091	-1	  CM000447	        PVX_001775		
    	  314	 1	     MAL10	         PF10_0178		 13:	 1092	-1	  CM000447	         PVX_001780		
 14:	  315	-1	     MAL10	         PF10_0179a		    	 1093	 1	  CM000447	        PVX_001782		
 15:	  316	-1	     MAL10	          PF10_0179		    	 1094	 1	  CM000447	        PVX_001783		
 16:	  317	 1	     MAL10	          PF10_0180		 14:	 1095	-1	  CM000447	         PVX_001785		
 17:	  318	 1	     MAL10	          PF10_0181		 15:	 1096	-1	  CM000447	         PVX_001790		
 18:	  319	-1	     MAL10	          PF10_0182		 16:	 1097	 1	  CM000447	         PVX_001795		
 19:	  320	 1	     MAL10	          PF10_0183		 17:	 1098	 1	  CM000447	         PVX_001800		
    	  321	-1	     MAL10	         PF10_0184		 18:	 1099	-1	  CM000447	         PVX_001805		
    	  322	 1	     MAL10	         PF10_0185		 19:	 1100	 1	  CM000447	         PVX_001810		
    	  323	-1	     MAL10	         PF10_0186		    	 1101	-1	  CM000447	        PVX_001820		
 20:	  324	 1	     MAL10	          PF10_0187		    	 1102	 1	  CM000447	        PVX_001825		
 21:	  325	-1	     MAL10	          PF10_0188		    	 1103	-1	  CM000447	        PVX_001830		
 22:	  326	 1	     MAL10	          PF10_0189		 20:	 1104	 1	  CM000447	         PVX_001835		
    	  327	-1	     MAL10	         PF10_0190		 21:	 1105	-1	  CM000447	         PVX_001840		
 23:	  328	-1	     MAL10	          PF10_0191		 22:	 1106	 1	  CM000447	         PVX_001845		
 24:	  329	-1	     MAL10	          PF10_0193		    	 1107	-1	  CM000447	        PVX_001850		
 25:	  330	-1	     MAL10	          PF10_0194		 23:	 1108	-1	  CM000447	         PVX_001855		
 26:	  331	-1	     MAL10	         PF10_0195a		 24:	 1109	-1	  CM000447	         PVX_001860		
 27:	  332	-1	     MAL10	          PF10_0195		 25:	 1110	-1	  CM000447	         PVX_001865		
 28:	  333	 1	     MAL10	          PF10_0196		 26:	 1111	-1	  CM000447	        PVX_001870b		
 29:	  334	-1	     MAL10	          PF10_0197		 27:	 1112	-1	  CM000447	        PVX_001870a		
 30:	  335	 1	     MAL10	          PF10_0198		 28:	 1113	 1	  CM000447	         PVX_001875		
 31:	  336	 1	     MAL10	          PF10_0199		 29:	 1114	-1	  CM000447	         PVX_001880		
 32:	  337	 1	     MAL10	          PF10_0200		 30:	 1115	 1	  CM000447	         PVX_001885		
 33:	  338	 1	     MAL10	          PF10_0407		 31:	 1116	 1	  CM000447	         PVX_001890		
 34:	  339	-1	     MAL10	          PF10_0203		 32:	 1117	 1	  CM000447	         PVX_001895		
 35:	  340	-1	     MAL10	          PF10_0204		 33:	 1118	 1	  CM000447	         PVX_001900		
 36:	  341	-1	     MAL10	          PF10_0205		 34:	 1119	-1	  CM000447	         PVX_001905		
 37:	  342	-1	     MAL10	          PF10_0206		 35:	 1120	-1	  CM000447	         PVX_001910		
 38:	  343	-1	     MAL10	          PF10_0207		 36:	 1121	-1	  CM000447	         PVX_001920		
 39:	  344	 1	     MAL10	          PF10_0208		 37:	 1122	-1	  CM000447	         PVX_001925		
 40:	  345	-1	     MAL10	          PF10_0209		 38:	 1123	-1	  CM000447	         PVX_001930		
 41:	  346	 1	     MAL10	          PF10_0210		 39:	 1124	 1	  CM000447	         PVX_001935		
 42:	  347	-1	     MAL10	          PF10_0211		 40:	 1125	-1	  CM000447	         PVX_001940		
 43:	  348	-1	     MAL10	         PF10_0212a		 41:	 1126	 1	  CM000447	         PVX_001945		
 44:	  349	-1	     MAL10	          PF10_0213		 42:	 1127	-1	  CM000447	         PVX_001950		
 45:	  350	 1	     MAL10	          PF10_0214		 43:	 1128	-1	  CM000447	         PVX_001955		
 46:	  351	-1	     MAL10	         PF10_0215a		 44:	 1129	-1	  CM000447	         PVX_001960		
 47:	  352	-1	     MAL10	          PF10_0215		 45:	 1130	 1	  CM000447	         PVX_001965		
 48:	  353	 1	     MAL10	          PF10_0216		 46:	 1131	-1	  CM000447	         PVX_001970		
 49:	  354	-1	     MAL10	          PF10_0217		 47:	 1132	-1	  CM000447	         PVX_001975		
 50:	  355	-1	     MAL10	          PF10_0218		 48:	 1133	 1	  CM000447	         PVX_001980		
 51:	  356	 1	     MAL10	          PF10_0219		 49:	 1134	-1	  CM000447	         PVX_111600		
 52:	  357	-1	     MAL10	          PF10_0220		 50:	 1135	-1	  CM000447	         PVX_111595		
 53:	  358	 1	     MAL10	          PF10_0221		 51:	 1136	 1	  CM000447	         PVX_111590		
 54:	  359	-1	     MAL10	          PF10_0222		 52:	 1137	-1	  CM000447	         PVX_111580		
 55:	  360	-1	     MAL10	          PF10_0223		 53:	 1138	 1	  CM000447	         PVX_111575		
 56:	  361	-1	     MAL10	          PF10_0224		 54:	 1139	-1	  CM000447	         PVX_111570		
 57:	  362	 1	     MAL10	          PF10_0225		 55:	 1140	-1	  CM000447	         PVX_111565		
 58:	  363	-1	     MAL10	          PF10_0226		 56:	 1141	-1	  CM000447	         PVX_111560		
 59:	  364	 1	     MAL10	          PF10_0227		 57:	 1142	 1	  CM000447	         PVX_111555		
 60:	  365	-1	     MAL10	          PF10_0228		 58:	 1143	-1	  CM000447	         PVX_111550		
 61:	  366	-1	     MAL10	          PF10_0229		 59:	 1144	 1	  CM000447	         PVX_111545		
 62:	  367	 1	     MAL10	          PF10_0230		 60:	 1145	-1	  CM000447	         PVX_111540		
    	  368	 1	     MAL10	         PF10_0231		 61:	 1146	-1	  CM000447	         PVX_111535		
 63:	  369	-1	     MAL10	          PF10_0232		 62:	 1147	 1	  CM000447	         PVX_111530		
 64:	  370	 1	     MAL10	          PF10_0233		    	 1148	 1	  CM000447	        PVX_111525		
 65:	  371	-1	     MAL10	          PF10_0234		 63:	 1149	-1	  CM000447	         PVX_111520		
 66:	  372	-1	     MAL10	          PF10_0235		 64:	 1150	 1	  CM000447	         PVX_111515		
 67:	  373	 1	     MAL10	          PF10_0236		 65:	 1151	-1	  CM000447	         PVX_111510		
 68:	  374	-1	     MAL10	          PF10_0237		    	 1152	-1	  CM000447	        PVX_111505		
 69:	  375	 1	     MAL10	          PF10_0238		 66:	 1153	-1	  CM000447	         PVX_111500		
 70:	  376	-1	     MAL10	          PF10_0240		 67:	 1154	 1	  CM000447	         PVX_111495		
 71:	  377	 1	     MAL10	          PF10_0241		 68:	 1155	-1	  CM000447	         PVX_111490		
 72:	  378	 1	     MAL10	          PF10_0242		 69:	 1156	 1	  CM000447	         PVX_111485		
 73:	  379	-1	     MAL10	          PF10_0243		 70:	 1157	-1	  CM000447	         PVX_111480		
 74:	  380	-1	     MAL10	          PF10_0244		 71:	 1158	 1	  CM000447	         PVX_111475		
 75:	  381	 1	     MAL10	          PF10_0245		 72:	 1159	 1	  CM000447	         PVX_111470		
    	  382	-1	     MAL10	        PF10_0246a		 73:	 1160	-1	  CM000447	         PVX_111465		
 76:	  383	-1	     MAL10	          PF10_0246		 74:	 1161	-1	  CM000447	         PVX_111460		
 77:	  384	-1	     MAL10	          PF10_0248		 75:	 1162	 1	  CM000447	         PVX_111455		
 78:	  385	-1	     MAL10	          PF10_0250		    	 1163	-1	  CM000447	        PVX_111450		
 79:	  386	 1	     MAL10	          PF10_0252		 76:	 1164	-1	  CM000447	         PVX_111445		
 80:	  387	 1	     MAL10	          PF10_0253		 77:	 1165	-1	  CM000447	         PVX_111440		
 81:	  388	-1	     MAL10	         PF10_0253b		 78:	 1166	-1	  CM000447	         PVX_111435		
    	  389	-1	     MAL10	         PF10_0254		 79:	 1167	 1	  CM000447	         PVX_111430		
 82:	  390	-1	     MAL10	          PF10_0257		 80:	 1168	 1	  CM000447	         PVX_111425		
 83:	  391	 1	     MAL10	          PF10_0258		 81:	 1169	-1	  CM000447	         PVX_111420		
 84:	  392	-1	     MAL10	          PF10_0259		    	 1170	-1	  CM000447	        PVX_111415		
 85:	  393	 1	     MAL10	          PF10_0260		 82:	 1171	-1	  CM000447	         PVX_111410		
 86:	  394	-1	     MAL10	          PF10_0261		 83:	 1172	 1	  CM000447	         PVX_111405		
 87:	  395	-1	     MAL10	         PF10_0261a		 84:	 1173	-1	  CM000447	         PVX_111400		
    	  396	-1	     MAL10	         PF10_0262		 85:	 1174	 1	  CM000447	         PVX_111395		
 88:	  397	 1	     MAL10	          PF10_0264		 86:	 1175	-1	  CM000447	         PVX_111390		
 89:	  398	 1	     MAL10	          PF10_0409		 87:	 1176	-1	  CM000447	         PVX_300163		
    	  399	-1	     MAL10	         PF10_0265		    	 1177	-1	  CM000447	        PVX_111385		
 90:	  400	-1	     MAL10	          PF10_0266		 88:	 1178	 1	  CM000447	         PVX_111380		
 91:	  401	 1	     MAL10	          PF10_0267		 89:	 1179	 1	  CM000447	         PVX_111375		
 92:	  402	-1	     MAL10	          PF10_0268		    	 1180	-1	  CM000447	        PVX_111370		
 93:	  403	-1	     MAL10	          PF10_0269		 90:	 1181	-1	  CM000447	         PVX_111365		
 94:	  404	 1	     MAL10	          PF10_0270		 91:	 1182	 1	  CM000447	         PVX_111360		
 95:	  405	-1	     MAL10	          PF10_0412		 92:	 1183	-1	  CM000447	         PVX_111355		
 96:	  406	-1	     MAL10	          PF10_0271		 93:	 1184	-1	  CM000447	         PVX_111350		
 97:	  407	-1	     MAL10	          PF10_0272		 94:	 1185	 1	  CM000447	         PVX_111345		
 98:	  408	 1	     MAL10	          PF10_0273		 95:	 1186	-1	  CM000447	         PVX_111340		
 99:	  409	 1	     MAL10	          PF10_0274		 96:	 1187	-1	  CM000447	         PVX_111335		
100:	  410	 1	     MAL10	          PF10_0275		 97:	 1188	-1	  CM000447	         PVX_111330		
101:	  411	-1	     MAL10	          PF10_0276		 98:	 1189	 1	  CM000447	         PVX_111325		
102:	  412	-1	     MAL10	          PF10_0277		 99:	 1190	 1	  CM000447	         PVX_111320		
103:	  413	 1	     MAL10	          PF10_0278		100:	 1191	 1	  CM000447	         PVX_111315		
104:	  414	-1	     MAL10	          PF10_0279		101:	 1192	-1	  CM000447	         PVX_111310		
    	  415	-1	     MAL10	         PF10_0280		102:	 1193	-1	  CM000447	         PVX_111305		
105:	  416	 1	     MAL10	          PF10_0281		103:	 1194	 1	  CM000447	         PVX_111300		
106:	  417	-1	     MAL10	          PF10_0282		104:	 1195	-1	  CM000447	         PVX_111295		
107:	  418	-1	     MAL10	          PF10_0283		105:	 1196	 1	  CM000447	         PVX_111290		
108:	  419	 1	     MAL10	          PF10_0284		106:	 1197	-1	  CM000447	         PVX_111285		
109:	  420	 1	     MAL10	          PF10_0285		107:	 1198	-1	  CM000447	         PVX_111280		
110:	  421	-1	     MAL10	          PF10_0286		    	 1199	-1	  CM000447	        PVX_111275		
111:	  422	-1	     MAL10	          PF10_0287		108:	 1200	 1	  CM000447	         PVX_111270		
    	  423	-1	     MAL10	         PF10_0288		109:	 1201	 1	  CM000447	         PVX_111265		
112:	  424	 1	     MAL10	          PF10_0289		110:	 1202	-1	  CM000447	         PVX_111260		
113:	  425	-1	     MAL10	          PF10_0290		111:	 1203	-1	  CM000447	         PVX_111255		
114:	  426	-1	     MAL10	          PF10_0291		    	 1204	-1	  CM000447	        PVX_111250		
115:	  427	 1	     MAL10	          PF10_0292		112:	 1205	 1	  CM000447	         PVX_111245		
116:	  428	 1	     MAL10	          PF10_0293		113:	 1206	-1	  CM000447	         PVX_111240		
117:	  429	-1	     MAL10	          PF10_0294		114:	 1207	-1	  CM000447	         PVX_111235		
118:	  430	-1	     MAL10	          PF10_0295		115:	 1208	 1	  CM000447	         PVX_111230		
119:	  431	-1	     MAL10	          PF10_0296		116:	 1209	 1	  CM000447	         PVX_111225		
120:	  432	-1	     MAL10	          PF10_0297		117:	 1210	-1	  CM000447	         PVX_111220		
121:	  433	 1	     MAL10	          PF10_0298		118:	 1211	-1	  CM000447	         PVX_111215		
122:	  434	-1	     MAL10	          PF10_0299		119:	 1212	-1	  CM000447	         PVX_111210		
123:	  435	 1	     MAL10	          PF10_0300		120:	 1213	-1	  CM000447	         PVX_111205		
124:	  436	 1	     MAL10	          PF10_0301		121:	 1214	 1	  CM000447	         PVX_111200		
125:	  437	-1	     MAL10	          PF10_0302		122:	 1215	-1	  CM000447	         PVX_111195		
126:	  438	-1	     MAL10	          PF10_0303		123:	 1216	 1	  CM000447	         PVX_111190		
127:	  439	-1	     MAL10	          PF10_0304		124:	 1217	 1	  CM000447	         PVX_111185		
128:	  440	 1	     MAL10	          PF10_0306		125:	 1218	-1	  CM000447	         PVX_111180		
129:	  441	 1	     MAL10	          PF10_0307		126:	 1219	-1	  CM000447	         PVX_111175		
130:	  442	 1	     MAL10	          PF10_0308		127:	 1220	-1	  CM000447	         PVX_111170		
131:	  443	 1	     MAL10	          PF10_0309		128:	 1221	 1	  CM000447	         PVX_111165		
132:	  444	 1	     MAL10	          PF10_0310		129:	 1222	 1	  CM000447	         PVX_111160		
133:	  445	 1	     MAL10	          PF10_0311		130:	 1223	 1	  CM000447	         PVX_111155		
134:	  446	-1	     MAL10	          PF10_0312		131:	 1224	 1	  CM000447	         PVX_111150		
135:	  447	-1	     MAL10	         PF10_0313a		132:	 1225	 1	  CM000447	         PVX_111145		
136:	  448	-1	     MAL10	          PF10_0313		133:	 1226	 1	  CM000447	         PVX_111140		
137:	  449	 1	     MAL10	          PF10_0314		134:	 1227	-1	  CM000447	         PVX_111135		
138:	  450	-1	     MAL10	         PF10_0314a		135:	 1228	-1	  CM000447	         PVX_111130		
139:	  451	 1	     MAL10	          PF10_0315		136:	 1229	-1	  CM000447	         PVX_111125		
140:	  452	-1	     MAL10	          PF10_0316		137:	 1230	 1	  CM000447	         PVX_111120		
141:	  453	-1	     MAL10	          PF10_0317		138:	 1231	-1	  CM000447	         PVX_111115		
142:	  454	 1	     MAL10	          PF10_0318		139:	 1232	 1	  CM000447	         PVX_111110		
143:	  455	-1	     MAL10	          PF10_0319		140:	 1233	-1	  CM000447	         PVX_111105		
144:	  456	-1	     MAL10	         PF10_0320a		141:	 1234	-1	  CM000447	         PVX_111100		
145:	  457	-1	     MAL10	          PF10_0320		142:	 1235	 1	  CM000447	         PVX_111095		
146:	  458	 1	     MAL10	          PF10_0321		143:	 1236	-1	  CM000447	         PVX_111090		
147:	  459	-1	     MAL10	          PF10_0322		144:	 1237	-1	  CM000447	         PVX_111085		
    	  460	 1	     MAL10	         PF10_0323		145:	 1238	-1	  CM000447	         PVX_111080		
148:	  461	-1	     MAL10	          PF10_0324		146:	 1239	 1	  CM000447	         PVX_111075		
149:	  462	 1	     MAL10	          PF10_0325		147:	 1240	-1	  CM000447	         PVX_111070		
150:	  463	 1	     MAL10	          PF10_0326		    	 1241	 1	  CM000447	        PVX_111065		
151:	  464	-1	     MAL10	          PF10_0327		148:	 1242	-1	  CM000447	         PVX_111060		
152:	  465	 1	     MAL10	          PF10_0328		149:	 1243	 1	  CM000447	         PVX_111055		
153:	  466	 1	     MAL10	          PF10_0329		150:	 1244	 1	  CM000447	         PVX_111050		
154:	  467	-1	     MAL10	          PF10_0330		151:	 1245	-1	  CM000447	         PVX_111045		
155:	  468	-1	     MAL10	          PF10_0331		152:	 1246	 1	  CM000447	         PVX_111040		
156:	  469	-1	     MAL10	         PF10_0331a		153:	 1247	 1	  CM000447	         PVX_111035		
157:	  470	 1	     MAL10	          PF10_0332		154:	 1248	-1	  CM000447	         PVX_111030		
158:	  471	 1	     MAL10	          PF10_0333		155:	 1249	-1	  CM000447	         PVX_111025		
159:	  472	-1	     MAL10	          PF10_0334		156:	 1250	-1	  CM000447	         PVX_111020		
160:	  473	 1	     MAL10	          PF10_0335		157:	 1251	 1	  CM000447	         PVX_111015		
161:	  474	-1	     MAL10	          PF10_0336		158:	 1252	 1	  CM000447	         PVX_111010		
162:	  475	 1	     MAL10	          PF10_0337		159:	 1253	-1	  CM000447	         PVX_111005		
163:	  476	 1	     MAL10	          PF10_0338		160:	 1254	 1	  CM000447	         PVX_111000		
164:	  477	 1	     MAL10	          PF10_0340		161:	 1255	-1	  CM000447	         PVX_110995		
165:	  478	-1	     MAL10	          PF10_0341		162:	 1256	 1	  CM000447	         PVX_110990		
    	  479	 1	     MAL10	         PF10_0342		163:	 1257	 1	  CM000447	         PVX_110985		
    	  480	 1	     MAL10	 *       PF10_0343		164:	 1258	 1	  CM000447	         PVX_110980		
    	  481	 1	     MAL10	         PF10_0344		165:	 1259	-1	  CM000447	         PVX_110975		
    	  482	 1	     MAL10	         PF10_0345		    	 1260	 1	  CM000447	        PVX_110970		
    	  483	 1	     MAL10	         PF10_0346		    	 1261	 1	  CM000447	        PVX_110965		
    	  484	 1	     MAL10	         PF10_0347		    	 1262	 1	  CM000447	        PVX_110960		
    	  485	 1	     MAL10	         PF10_0348		    	 1263	 1	  CM000447	        PVX_110955		
    	  486	 1	     MAL10	         PF10_0350		    	 1264	 1	  CM000447	        PVX_110950		
    	  487	 1	     MAL10	         PF10_0351		    	 1265	 1	  CM000447	        PVX_110945		
    	  488	 1	     MAL10	         PF10_0352		    	 1266	 1	  CM000447	        PVX_110940		
    	  489	 1	     MAL10	         PF10_0355		    	 1267	 1	  CM000447	        PVX_110935		
    	  490	 1	     MAL10	         PF10_0356		166:	 1268	 1	  CM000447	         PVX_110930		
    	  491	 1	     MAL10	         PF10_0357		167:	 1269	-1	  CM000447	         PVX_110925		
166:	  492	 1	     MAL10	          PF10_0358		168:	 1270	-1	  CM000447	         PVX_110920		
167:	  493	-1	     MAL10	          PF10_0359		169:	 1271	-1	  CM000447	         PVX_110915		
168:	  494	-1	     MAL10	          PF10_0360		170:	 1272	 1	  CM000447	         PVX_110910		
169:	  495	-1	     MAL10	          PF10_0361		171:	 1273	-1	  CM000447	         PVX_110905		
170:	  496	 1	     MAL10	          PF10_0362		172:	 1274	 1	  CM000447	         PVX_110900		
171:	  497	-1	     MAL10	          PF10_0363		173:	 1275	-1	  CM000447	         PVX_110895		
172:	  498	 1	     MAL10	          PF10_0365		174:	 1276	-1	  CM000447	         PVX_110890		
173:	  499	-1	     MAL10	          PF10_0366		175:	 1277	 1	  CM000447	         PVX_110885		
174:	  500	-1	     MAL10	          PF10_0367		176:	 1278	 1	  CM000447	         PVX_110880		
175:	  501	 1	     MAL10	          PF10_0368		    	 1279	 1	  CM000447	        PVX_110875		
176:	  502	 1	     MAL10	          PF10_0369		177:	 1280	 1	  CM000447	         PVX_110870		
177:	  503	 1	     MAL10	          PF10_0370		178:	 1281	-1	  CM000447	         PVX_110865		
178:	  504	-1	     MAL10	          PF10_0371		179:	 1282	-1	  CM000447	         PVX_110860		
179:	  505	-1	     MAL10	          PF10_0415		180:	 1283	 1	  CM000447	         PVX_110855		
180:	  506	 1	     MAL10	         PF10_0372a		181:	 1284	-1	  CM000447	         PVX_110850		
181:	  507	-1	     MAL10	          PF10_0373		182:	 1285	 1	  CM000447	         PVX_110845		
182:	  508	 1	     MAL10	         PF10_0373a		183:	 1286	-1	  CM000447	         PVX_300022		
183:	  509	-1	     MAL10	          PF10_0420		    	     	  	          	                  		


CL-8		197	193		0	0		8	4	

  1:	 1554	-1	     MAL13	          PF13_0076		  1:	 4417	-1	  CM000455	         PVX_121930		
    	 1555	-1	     MAL13	         PF13_0011		    	 4418	-1	  CM000455	        PVX_121935		
  2:	 1556	-1	     MAL13	          PF13_0012		    	 4419	-1	  CM000455	        PVX_121940		
    	 1557	-1	     MAL13	        PF13_0012a		    	 4420	-1	  CM000455	        PVX_121945		
  3:	 1558	-1	     MAL13	         MAL13P1.12		  2:	 4421	-1	  CM000455	         PVX_121950		
  4:	 1559	-1	     MAL13	         MAL13P1.13		    	 4422	-1	  CM000455	        PVX_121955		
  5:	 1560	-1	     MAL13	          PF13_0013		  3:	 4423	-1	  CM000455	         PVX_121960		
  6:	 1561	 1	     MAL13	         MAL13P1.14		  4:	 4424	-1	  CM000455	         PVX_121965		
  7:	 1562	-1	     MAL13	          PF13_0014		  5:	 4425	-1	  CM000455	         PVX_121970		
  8:	 1563	 1	     MAL13	          PF13_0015		  6:	 4426	 1	  CM000455	         PVX_121975		
  9:	 1564	 1	     MAL13	         MAL13P1.15		  7:	 4427	-1	  CM000455	         PVX_121980		
 10:	 1565	 1	     MAL13	          PF13_0016		  8:	 4428	 1	  CM000455	         PVX_121985		
 11:	 1566	-1	     MAL13	         MAL13P1.16		  9:	 4429	 1	  CM000455	         PVX_121990		
 12:	 1567	 1	     MAL13	          PF13_0017		 10:	 4430	 1	  CM000455	         PVX_121995		
 13:	 1568	-1	     MAL13	          PF13_0018		 11:	 4431	-1	  CM000455	         PVX_122000		
 14:	 1569	-1	     MAL13	          PF13_0019		 12:	 4432	 1	  CM000455	         PVX_122005		
 15:	 1570	 1	     MAL13	         MAL13P1.17		 13:	 4433	-1	  CM000455	         PVX_122010		
 16:	 1571	 1	     MAL13	         MAL13P1.18		 14:	 4434	-1	  CM000455	         PVX_122015		
 17:	 1572	-1	     MAL13	         MAL13P1.19		 15:	 4435	 1	  CM000455	         PVX_122020		
 18:	 1573	 1	     MAL13	         MAL13P1.20		 16:	 4436	 1	  CM000455	         PVX_122025		
 19:	 1574	-1	     MAL13	         MAL13P1.21		 17:	 4437	-1	  CM000455	         PVX_122030		
 20:	 1575	-1	     MAL13	         MAL13P1.22		 18:	 4438	 1	  CM000455	         PVX_122035		
 21:	 1576	-1	     MAL13	        MAL13P1.23a		 19:	 4439	-1	  CM000455	         PVX_122040		
 22:	 1577	 1	     MAL13	         MAL13P1.24		 20:	 4440	-1	  CM000455	         PVX_122045		
 23:	 1578	-1	     MAL13	          PF13_0020		 21:	 4441	-1	  CM000455	         PVX_122050		
 24:	 1579	-1	     MAL13	          PF13_0021		 22:	 4442	 1	  CM000455	         PVX_122055		
 25:	 1580	 1	     MAL13	         MAL13P1.25		 23:	 4443	-1	  CM000455	         PVX_122060		
 26:	 1581	 1	     MAL13	          PF13_0022		 24:	 4444	-1	  CM000455	         PVX_122065		
 27:	 1582	 1	     MAL13	          PF13_0023		 25:	 4445	 1	  CM000455	         PVX_122070		
 28:	 1583	 1	     MAL13	          PF13_0024		 26:	 4446	 1	  CM000455	         PVX_122075		
 29:	 1584	-1	     MAL13	          PF13_0025		 27:	 4447	 1	  CM000455	         PVX_122080		
 30:	 1585	 1	     MAL13	          PF13_0026		 28:	 4448	 1	  CM000455	         PVX_122085		
 31:	 1586	-1	     MAL13	         MAL13P1.26		 29:	 4449	-1	  CM000455	         PVX_122090		
 32:	 1587	-1	     MAL13	         MAL13P1.28		 30:	 4450	 1	  CM000455	         PVX_122095		
 33:	 1588	 1	     MAL13	          PF13_0027		 31:	 4451	-1	  CM000455	         PVX_122100		
 34:	 1589	-1	     MAL13	          PF13_0028		 32:	 4452	-1	  CM000455	         PVX_122105		
 35:	 1590	 1	     MAL13	          PF13_0029		 33:	 4453	 1	  CM000455	         PVX_122110		
 36:	 1591	 1	     MAL13	          PF13_0030		 34:	 4454	-1	  CM000455	         PVX_122115		
 37:	 1592	-1	     MAL13	          PF13_0031		 35:	 4455	 1	  CM000455	         PVX_122120		
 38:	 1593	 1	     MAL13	         MAL13P1.29		 36:	 4456	 1	  CM000455	         PVX_122125		
 39:	 1594	 1	     MAL13	         MAL13P1.30		 37:	 4457	-1	  CM000455	         PVX_122130		
 40:	 1595	-1	     MAL13	          PF13_0032		 38:	 4458	 1	  CM000455	         PVX_122135		
 41:	 1596	 1	     MAL13	         MAL13P1.31		 39:	 4459	 1	  CM000455	         PVX_122140		
 42:	 1597	-1	     MAL13	          PF13_0033		 40:	 4460	-1	  CM000455	         PVX_122145		
 43:	 1598	 1	     MAL13	         MAL13P1.32		 41:	 4461	 1	  CM000455	         PVX_122150		
 44:	 1599	-1	     MAL13	          PF13_0034		 42:	 4462	-1	  CM000455	         PVX_122155		
 45:	 1600	-1	     MAL13	         MAL13P1.33		 43:	 4463	 1	  CM000455	         PVX_122160		
 46:	 1601	-1	     MAL13	         MAL13P1.34		 44:	 4464	-1	  CM000455	         PVX_122165		
 47:	 1602	 1	     MAL13	         MAL13P1.35		 45:	 4465	-1	  CM000455	         PVX_122170		
 48:	 1603	-1	     MAL13	         MAL13P1.36		 46:	 4466	-1	  CM000455	         PVX_122175		
 49:	 1604	 1	     MAL13	          PF13_0035		 47:	 4467	 1	  CM000455	         PVX_122180		
 50:	 1605	-1	     MAL13	          PF13_0036		 48:	 4468	-1	  CM000455	         PVX_122185		
 51:	 1606	 1	     MAL13	          PF13_0037		 49:	 4469	 1	  CM000455	         PVX_122190		
 52:	 1607	-1	     MAL13	          PF13_0038		 50:	 4470	-1	  CM000455	         PVX_122195		
    	 1608	-1	     MAL13	         PF13_0039		 51:	 4471	 1	  CM000455	         PVX_122200		
 53:	 1609	-1	     MAL13	          PF13_0040		 52:	 4472	-1	  CM000455	         PVX_122205		
 54:	 1610	 1	     MAL13	          PF13_0041		 53:	 4473	-1	  CM000455	         PVX_122210		
 55:	 1611	-1	     MAL13	          PF13_0042		 54:	 4474	 1	  CM000455	         PVX_122215		
 56:	 1612	-1	     MAL13	         MAL13P1.37		 55:	 4475	-1	  CM000455	         PVX_122220		
 57:	 1613	 1	     MAL13	         MAL13P1.38		 56:	 4476	-1	  CM000455	         PVX_122225		
 58:	 1614	 1	     MAL13	          PF13_0043		 57:	 4477	 1	  CM000455	         PVX_122230		
 59:	 1615	-1	     MAL13	          PF13_0044		 58:	 4478	 1	  CM000455	         PVX_122235		
 60:	 1616	 1	     MAL13	          PF13_0045		 59:	 4479	-1	  CM000455	         PVX_122240		
 61:	 1617	-1	     MAL13	         MAL13P1.39		 60:	 4480	 1	  CM000455	         PVX_122245		
 62:	 1618	-1	     MAL13	         MAL13P1.40		 61:	 4481	-1	  CM000455	         PVX_122250		
 63:	 1619	-1	     MAL13	         MAL13P1.41		 62:	 4482	-1	  CM000455	         PVX_122255		
 64:	 1620	 1	     MAL13	          PF13_0047		 63:	 4483	-1	  CM000455	         PVX_122260		
 65:	 1621	-1	     MAL13	         MAL13P1.42		 64:	 4484	 1	  CM000455	         PVX_122265		
 66:	 1622	-1	     MAL13	          PF13_0048		 65:	 4485	-1	  CM000455	         PVX_122270		
 67:	 1623	-1	     MAL13	         MAL13P1.43		 66:	 4486	-1	  CM000455	         PVX_122275		
 68:	 1624	 1	     MAL13	          PF13_0049		 67:	 4487	-1	  CM000455	         PVX_122280		
 69:	 1625	 1	     MAL13	         MAL13P1.44		 68:	 4488	 1	  CM000455	         PVX_122285		
 70:	 1626	-1	     MAL13	         MAL13P1.45		 69:	 4489	 1	  CM000455	         PVX_122290		
 71:	 1627	 1	     MAL13	          PF13_0050		 70:	 4490	-1	  CM000455	         PVX_122295		
 72:	 1628	-1	     MAL13	          PF13_0051		 71:	 4491	 1	  CM000455	         PVX_122300		
 73:	 1629	 1	     MAL13	          PF13_0052		 72:	 4492	-1	  CM000455	         PVX_122305		
 74:	 1630	 1	     MAL13	          PF13_0053		 73:	 4493	 1	  CM000455	         PVX_122310		
 75:	 1631	-1	     MAL13	          PF13_0054		 74:	 4494	 1	  CM000455	         PVX_122315		
 76:	 1632	 1	     MAL13	         MAL13P1.46		 75:	 4495	-1	  CM000455	         PVX_122320		
 77:	 1633	 1	     MAL13	         MAL13P1.47		 76:	 4496	 1	  CM000455	         PVX_122325		
 78:	 1634	 1	     MAL13	         MAL13P1.48		 77:	 4497	 1	  CM000455	         PVX_122330		
 79:	 1635	 1	     MAL13	         MAL13P1.49		 78:	 4498	 1	  CM000455	         PVX_122335		
 80:	 1636	-1	     MAL13	          PF13_0055		 79:	 4499	 1	  CM000455	         PVX_122340		
 81:	 1637	 1	     MAL13	          PF13_0056		 80:	 4500	-1	  CM000455	         PVX_122345		
 82:	 1638	-1	     MAL13	         MAL13P1.50		 81:	 4501	 1	  CM000455	         PVX_122350		
 83:	 1639	-1	     MAL13	         MAL13P1.51		 82:	 4502	-1	  CM000455	         PVX_122355		
 84:	 1640	-1	     MAL13	          PF13_0058		 83:	 4503	-1	  CM000455	         PVX_122360		
 85:	 1641	-1	     MAL13	         MAL13P1.52		 84:	 4504	-1	  CM000455	         PVX_122365		
 86:	 1642	 1	     MAL13	          PF13_0059		 85:	 4505	-1	  CM000455	         PVX_122370		
 87:	 1643	-1	     MAL13	         MAL13P1.53		 86:	 4506	 1	  CM000455	         PVX_122375		
 88:	 1644	 1	     MAL13	          PF13_0060		 87:	 4507	-1	  CM000455	         PVX_122380		
 89:	 1645	-1	     MAL13	         MAL13P1.54		 88:	 4508	 1	  CM000455	         PVX_122385		
 90:	 1646	 1	     MAL13	          PF13_0061		 89:	 4509	-1	  CM000455	         PVX_122390		
 91:	 1647	 1	     MAL13	          PF13_0062		 90:	 4510	 1	  CM000455	         PVX_122395		
 92:	 1648	-1	     MAL13	          PF13_0063		 91:	 4511	 1	  CM000455	         PVX_122405		
 93:	 1649	 1	     MAL13	          PF13_0064		 92:	 4512	-1	  CM000455	         PVX_122410		
 94:	 1650	-1	     MAL13	         MAL13P1.55		 93:	 4513	 1	  CM000455	         PVX_122415		
 95:	 1651	 1	     MAL13	         MAL13P1.56		 94:	 4514	-1	  CM000455	         PVX_122420		
 96:	 1652	 1	     MAL13	          PF13_0065		 95:	 4515	 1	  CM000455	         PVX_122425		
 97:	 1653	 1	     MAL13	          PF13_0066		 96:	 4516	 1	  CM000455	         PVX_122430		
 98:	 1654	-1	     MAL13	          PF13_0067		 97:	 4517	 1	  CM000455	         PVX_122435		
 99:	 1655	 1	     MAL13	         MAL13P1.57		 98:	 4518	-1	  CM000455	         PVX_122440		
100:	 1656	-1	     MAL13	          PF13_0068		 99:	 4519	 1	  CM000455	         PVX_122445		
101:	 1657	 1	     MAL13	          PF13_0069		100:	 4520	-1	  CM000455	         PVX_122450		
102:	 1658	-1	     MAL13	         PF13_0069a		101:	 4521	 1	  CM000455	         PVX_122455		
103:	 1659	 1	     MAL13	          PF13_0070		102:	 4522	-1	  CM000455	         PVX_300030		
    	 1660	-1	     MAL13	         PF13_0071		103:	 4523	 1	  CM000455	         PVX_122460		
104:	 1661	-1	     MAL13	          PF13_0072		104:	 4524	-1	  CM000455	         PVX_122465		
105:	 1662	 1	     MAL13	         MAL13P1.63		105:	 4525	 1	  CM000455	         PVX_122470		
106:	 1663	-1	     MAL13	         MAL13P1.64		106:	 4526	-1	  CM000455	         PVX_122475		
    	 1664	-1	     MAL13	        MAL13P1.65		107:	 4527	 1	  CM000455	         PVX_122480		
107:	 1665	 1	     MAL13	         MAL13P1.66		108:	 4528	 1	  CM000455	         PVX_122485		
108:	 1666	 1	     MAL13	         MAL13P1.67		109:	 4529	 1	  CM000455	         PVX_122487		
109:	 1667	 1	     MAL13	         MAL13P1.68		110:	 4530	-1	  CM000455	         PVX_122490		
110:	 1668	-1	     MAL13	          PF13_0077		111:	 4531	-1	  CM000455	         PVX_122495		
111:	 1669	-1	     MAL13	          PF13_0078		112:	 4532	-1	  CM000455	         PVX_122500		
112:	 1670	-1	     MAL13	          PF13_0079		113:	 4533	-1	  CM000455	         PVX_122505		
113:	 1671	-1	     MAL13	         MAL13P1.69		114:	 4534	-1	  CM000455	         PVX_122510		
114:	 1672	-1	     MAL13	         MAL13P1.70		115:	 4535	-1	  CM000455	         PVX_122515		
115:	 1673	-1	     MAL13	         MAL13P1.71		116:	 4536	 1	  CM000455	         PVX_122520		
116:	 1674	 1	     MAL13	         MAL13P1.72		117:	 4537	 1	  CM000455	         PVX_122525		
117:	 1675	 1	     MAL13	         MAL13P1.73		118:	 4538	 1	  CM000455	         PVX_122530		
118:	 1676	 1	     MAL13	          PF13_0080		119:	 4539	-1	  CM000455	         PVX_122535		
119:	 1677	-1	     MAL13	         MAL13P1.74		120:	 4540	-1	  CM000455	         PVX_122540		
120:	 1678	-1	     MAL13	          PF13_0081		121:	 4541	-1	  CM000455	         PVX_122545		
121:	 1679	-1	     MAL13	          PF13_0082		122:	 4542	 1	  CM000455	         PVX_122550		
122:	 1680	 1	     MAL13	          PF13_0083		123:	 4543	-1	  CM000455	         PVX_122555		
123:	 1681	-1	     MAL13	         MAL13P1.75		124:	 4544	-1	  CM000455	         PVX_122560		
124:	 1682	-1	     MAL13	          PF13_0084		125:	 4545	 1	  CM000455	         PVX_122565		
125:	 1683	 1	     MAL13	         MAL13P1.76		126:	 4546	 1	  CM000455	         PVX_122570		
126:	 1684	 1	     MAL13	         MAL13P1.77		127:	 4547	 1	  CM000455	         PVX_122575		
127:	 1685	 1	     MAL13	          PF13_0085		128:	 4548	-1	  CM000455	         PVX_122580		
128:	 1686	-1	     MAL13	         MAL13P1.78		129:	 4549	 1	  CM000455	         PVX_122585		
129:	 1687	 1	     MAL13	          PF13_0086		130:	 4550	-1	  CM000455	         PVX_122595		
130:	 1688	-1	     MAL13	         MAL13P1.79		131:	 4551	-1	  CM000455	         PVX_122600		
131:	 1689	-1	     MAL13	         MAL13P1.81		132:	 4552	-1	  CM000455	         PVX_122605		
132:	 1690	-1	     MAL13	         MAL13P1.82		133:	 4553	 1	  CM000455	         PVX_122610		
133:	 1691	 1	     MAL13	          PF13_0087		134:	 4554	-1	  CM000455	         PVX_122615		
134:	 1692	-1	     MAL13	          PF13_0088		135:	 4555	 1	  CM000455	         PVX_122620		
135:	 1693	 1	     MAL13	         MAL13P1.83		136:	 4556	-1	  CM000455	         PVX_122625		
136:	 1694	-1	     MAL13	         MAL13P1.84		137:	 4557	 1	  CM000455	         PVX_122630		
137:	 1695	 1	     MAL13	          PF13_0089		138:	 4558	 1	  CM000455	         PVX_122635		
138:	 1696	 1	     MAL13	          PF13_0090		139:	 4559	 1	  CM000455	         PVX_122640		
    	 1697	-1	     MAL13	        PF13_0090a		140:	 4560	 1	  CM000455	         PVX_122645		
139:	 1698	 1	     MAL13	         MAL13P1.85		141:	 4561	 1	  CM000455	         PVX_122650		
140:	 1699	 1	     MAL13	          PF13_0091		142:	 4562	 1	  CM000455	         PVX_122655		
141:	 1700	 1	     MAL13	         MAL13P1.86		143:	 4563	-1	  CM000455	         PVX_122660		
142:	 1701	 1	     MAL13	          PF13_0093		144:	 4564	-1	  CM000455	         PVX_122665		
143:	 1702	-1	     MAL13	         MAL13P1.87		145:	 4565	 1	  CM000455	         PVX_122670		
144:	 1703	-1	     MAL13	         MAL13P1.88		146:	 4566	 1	  CM000455	         PVX_122675		
145:	 1704	 1	     MAL13	          PF13_0096		147:	 4567	 1	  CM000455	         PVX_122680		
146:	 1705	 1	     MAL13	          PF13_0095		148:	 4568	-1	  CM000455	         PVX_122685		
147:	 1706	 1	     MAL13	          PF13_0097		149:	 4569	 1	  CM000455	         PVX_122690		
148:	 1707	-1	     MAL13	          PF13_0098		150:	 4570	-1	  CM000455	         PVX_122695		
149:	 1708	 1	     MAL13	          PF13_0099		151:	 4571	 1	  CM000455	         PVX_122700		
150:	 1709	-1	     MAL13	         MAL13P1.89		152:	 4572	-1	  CM000455	         PVX_122705		
151:	 1710	 1	     MAL13	         MAL13P1.90		153:	 4573	 1	  CM000455	         PVX_122710		
152:	 1711	-1	     MAL13	         MAL13P1.91		154:	 4574	-1	  CM000455	         PVX_122715		
153:	 1712	 1	     MAL13	         MAL13P1.92		155:	 4575	-1	  CM000455	         PVX_122720		
154:	 1713	-1	     MAL13	         MAL13P1.93		156:	 4576	-1	  CM000455	         PVX_122725		
155:	 1714	-1	     MAL13	         MAL13P1.94		157:	 4577	 1	  CM000455	         PVX_122730		
156:	 1715	-1	     MAL13	         MAL13P1.95		158:	 4578	 1	  CM000455	         PVX_122735		
157:	 1716	 1	     MAL13	          PF13_0100		159:	 4579	-1	  CM000455	         PVX_122740		
158:	 1717	 1	     MAL13	          PF13_0101		160:	 4580	 1	  CM000455	         PVX_122745		
159:	 1718	-1	     MAL13	         MAL13P1.96		161:	 4581	-1	  CM000455	         PVX_122750		
    	 1719	 1	     MAL13	        MAL13P1.97		162:	 4582	-1	  CM000455	         PVX_122755		
160:	 1720	 1	     MAL13	        MAL13P1.100		163:	 4583	 1	  CM000455	         PVX_122760		
161:	 1721	-1	     MAL13	        MAL13P1.102		164:	 4584	 1	  CM000455	         PVX_122765		
162:	 1722	-1	     MAL13	          PF13_0102		165:	 4585	 1	  CM000455	         PVX_122770		
163:	 1723	 1	     MAL13	          PF13_0103		166:	 4586	-1	  CM000455	         PVX_122775		
164:	 1724	 1	     MAL13	          PF13_0104		167:	 4587	-1	  CM000455	         PVX_122780		
165:	 1725	 1	     MAL13	          PF13_0106		168:	 4588	 1	  CM000455	         PVX_122785		
166:	 1726	-1	     MAL13	          PF13_0107		169:	 4589	 1	  CM000455	         PVX_122790		
167:	 1727	-1	     MAL13	          PF13_0109		170:	 4590	 1	  CM000455	         PVX_122795		
168:	 1728	 1	     MAL13	        MAL13P1.103		171:	 4591	-1	  CM000455	         PVX_122800		
169:	 1729	 1	     MAL13	          PF13_0112		172:	 4592	-1	  CM000455	         PVX_122805		
170:	 1730	 1	     MAL13	          PF13_0114		173:	 4593	 1	  CM000455	         PVX_122810		
171:	 1731	-1	     MAL13	        MAL13P1.105		174:	 4594	-1	  CM000455	         PVX_122815		
    	 1732	 1	     MAL13	       MAL13P1.106		175:	 4595	 1	  CM000455	         PVX_122820		
172:	 1733	-1	     MAL13	        MAL13P1.107		176:	 4596	-1	  CM000455	         PVX_122825		
173:	 1734	 1	     MAL13	          PF13_0116		177:	 4597	-1	  CM000455	         PVX_122830		
174:	 1735	-1	     MAL13	        MAL13P1.111		178:	 4598	 1	  CM000455	         PVX_122835		
175:	 1736	 1	     MAL13	          PF13_0117		179:	 4599	 1	  CM000455	         PVX_122840		
176:	 1737	-1	     MAL13	        MAL13P1.112		180:	 4600	 1	  CM000455	         PVX_122845		
177:	 1738	-1	     MAL13	          PF13_0118		181:	 4601	 1	  CM000455	         PVX_122850		
178:	 1739	 1	     MAL13	        MAL13P1.113		182:	 4602	-1	  CM000455	         PVX_122855		
179:	 1740	 1	     MAL13	          PF13_0119		183:	 4603	 1	  CM000455	         PVX_122860		
180:	 1741	 1	     MAL13	          PF13_0120		184:	 4604	-1	  CM000455	         PVX_122865		
181:	 1742	 1	     MAL13	          PF13_0121		185:	 4605	 1	  CM000455	         PVX_122870		
182:	 1743	-1	     MAL13	          PF13_0122		186:	 4606	-1	  CM000455	         PVX_122875		
183:	 1744	 1	     MAL13	          PF13_0123		187:	 4607	 1	  CM000455	         PVX_122880		
184:	 1745	-1	     MAL13	        MAL13P1.114		188:	 4608	-1	  CM000455	         PVX_122885		
185:	 1746	 1	     MAL13	        MAL13P1.115		189:	 4609	 1	  CM000455	         PVX_122890		
186:	 1747	-1	     MAL13	        MAL13P1.116		    	     	  	          	                  		
187:	 1748	 1	     MAL13	        MAL13P1.117		    	     	  	          	                  		
188:	 1749	-1	     MAL13	        MAL13P1.118		    	     	  	          	                  		
189:	 1750	 1	     MAL13	        MAL13P1.119		    	     	  	          	                  		


CL-17		170	174		0	0		12	12	

  1:	 3031	 1	      MAL2	           PFB0120w		155:	  552	-1	  CM000445	         PVX_002550		
  2:	 3032	-1	      MAL2	           PFB0125c		154:	  553	-1	  CM000445	         PVX_002555		
  3:	 3033	 1	      MAL2	           PFB0130w		    	  554	 1	  CM000445	        PVX_002560		
    	 3034	-1	      MAL2	          PFB0135w		153:	  555	 1	  CM000445	         PVX_002565		
  4:	 3035	 1	      MAL2	           PFB0140w		    	  556	 1	  CM000445	        PVX_002570		
  5:	 3036	-1	      MAL2	           PFB0145c		152:	  557	 1	  CM000445	         PVX_002575		
  6:	 3037	-1	      MAL2	           PFB0150c		151:	  558	 1	  CM000445	         PVX_002580		
  7:	 3038	-1	      MAL2	           PFB0151c		150:	  559	-1	  CM000445	         PVX_002585		
  8:	 3039	 1	      MAL2	           PFB0160w		149:	  560	 1	  CM000445	         PVX_002595		
  9:	 3040	-1	      MAL2	           PFB0161c		148:	  561	-1	  CM000445	         PVX_002590		
    	 3041	 1	      MAL2	          PFB0170w		147:	  562	-1	  CM000445	         PVX_002600		
 10:	 3042	-1	      MAL2	           PFB0175c		146:	  563	 1	  CM000445	         PVX_002605		
 11:	 3043	-1	      MAL2	           PFB0177c		145:	  564	-1	  CM000445	         PVX_002610		
 12:	 3044	 1	      MAL2	           PFB0180w		144:	  565	-1	  CM000445	         PVX_002615		
 13:	 3045	 1	      MAL2	           PFB0185w		143:	  566	 1	  CM000445	         PVX_002620		
 14:	 3046	-1	      MAL2	           PFB0190c		142:	  567	 1	  CM000445	         PVX_002625		
 15:	 3047	 1	      MAL2	           PFB0194w		141:	  568	 1	  CM000445	         PVX_002630		
 16:	 3048	-1	      MAL2	           PFB0195c		140:	  569	-1	  CM000445	         PVX_002635		
 17:	 3049	-1	      MAL2	           PFB0196c		139:	  570	-1	  CM000445	         PVX_002640		
 18:	 3050	-1	      MAL2	           PFB0200c		138:	  571	 1	  CM000445	         PVX_002645		
 19:	 3051	-1	      MAL2	           PFB0205c		137:	  572	-1	  CM000445	         PVX_002650		
 20:	 3052	-1	      MAL2	           PFB0210c		136:	  573	 1	  CM000445	         PVX_002655		
 21:	 3053	-1	      MAL2	           PFB0215c		135:	  574	 1	  CM000445	         PVX_002660		
 22:	 3054	 1	      MAL2	           PFB0220w		134:	  575	-1	  CM000445	         PVX_002665		
    	 3055	-1	      MAL2	          PFB0225c		133:	  576	-1	  CM000445	         PVX_002670		
    	 3056	-1	      MAL2	          PFB0227c		132:	  577	 1	  CM000445	         PVX_002675		
 23:	 3057	-1	      MAL2	           PFB0230c		131:	  578	 1	  CM000445	         PVX_002680		
 24:	 3058	 1	      MAL2	           PFB0235w		130:	  579	-1	  CM000445	         PVX_002685		
 25:	 3059	 1	      MAL2	           PFB0240w		129:	  580	 1	  CM000445	         PVX_002690		
 26:	 3060	-1	      MAL2	           PFB0245c		128:	  581	-1	  CM000445	         PVX_002695		
 27:	 3061	 1	      MAL2	           PFB0250w		127:	  582	 1	  CM000445	         PVX_002700		
 28:	 3062	 1	      MAL2	          PFB0255wa		126:	  583	-1	  CM000445	         PVX_002705		
 29:	 3063	-1	      MAL2	           PFB0257c		125:	  584	-1	  CM000445	         PVX_002710		
 30:	 3064	 1	      MAL2	           PFB0260w		124:	  585	-1	  CM000445	         PVX_002715		
 31:	 3065	-1	      MAL2	           PFB0265c		123:	  586	-1	  CM000445	         PVX_002720		
 32:	 3066	 1	      MAL2	           PFB0270w		122:	  587	-1	  CM000445	         PVX_002725		
 33:	 3067	 1	      MAL2	           PFB0275w		121:	  588	 1	  CM000445	         PVX_002730		
 34:	 3068	 1	      MAL2	           PFB0280w		120:	  589	 1	  CM000445	         PVX_002735		
 35:	 3069	-1	      MAL2	           PFB0285c		119:	  590	-1	  CM000445	         PVX_002740		
 36:	 3070	-1	      MAL2	           PFB0290c		118:	  591	 1	  CM000445	         PVX_002745		
 37:	 3071	 1	      MAL2	           PFB0295w		117:	  592	 1	  CM000445	         PVX_002750		
    	 3072	-1	      MAL2	          PFB0300c		116:	  593	-1	  CM000445	         PVX_002755		
 38:	 3073	-1	      MAL2	          PFB0305ca		115:	  594	 1	  CM000445	         PVX_002760		
 39:	 3074	-1	      MAL2	           PFB0310c		114:	  595	-1	  CM000445	         PVX_002765		
 40:	 3075	 1	      MAL2	           PFB0315w		113:	  596	 1	  CM000445	         PVX_002770		
 41:	 3076	-1	      MAL2	           PFB0320c		112:	  597	-1	  CM000445	         PVX_002775		
 42:	 3077	-1	      MAL2	           PFB0325c		111:	  598	 1	  CM000445	         PVX_002780		
 43:	 3078	-1	      MAL2	           PFB0330c		110:	  599	 1	  CM000445	         PVX_002785		
 44:	 3079	-1	      MAL2	           PFB0335c		109:	  600	-1	  CM000445	         PVX_002790		
 45:	 3080	-1	      MAL2	++         PFB0340c		108:	  601	-1	  CM000445	         PVX_002795		
 45:	 3080	-1	      MAL2	++         PFB0340c		107:	  602	 1	  CM000445	         PVX_002800		
 45:	 3080	-1	      MAL2	++         PFB0340c		    	  603	-1	  CM000445	        PVX_002805		
 45:	 3080	-1	      MAL2	++         PFB0340c		106:	  604	-1	  CM000445	         PVX_002810		
 45:	 3080	-1	      MAL2	++         PFB0340c		105:	  605	 1	  CM000445	         PVX_002815		
 45:	 3080	-1	      MAL2	++         PFB0340c		    	  606	-1	  CM000445	        PVX_002820		
 45:	 3080	-1	      MAL2	++         PFB0340c		104:	  607	 1	  CM000445	         PVX_002825		
 45:	 3080	-1	      MAL2	++         PFB0340c		103:	  608	 1	  CM000445	         PVX_002830		
    	 3081	-1	      MAL2	          PFB0345c		102:	  609	-1	  CM000445	         PVX_002835		
 45:	 3082	-1	      MAL2	++         PFB0350c		101:	  610	 1	  CM000445	         PVX_002840		
 45:	 3083	-1	      MAL2	++         PFB0355c		100:	  611	-1	  CM000445	         PVX_002845		
 45:	 3084	-1	      MAL2	++         PFB0360c		 99:	  612	-1	  CM000445	         PVX_002850		
 46:	 3085	 1	      MAL2	           PFB0365w		 98:	  613	 1	  CM000445	         PVX_002855		
 47:	 3086	-1	      MAL2	           PFB0370c		 97:	  614	 1	  CM000445	         PVX_002860		
 48:	 3087	 1	      MAL2	           PFB0375w		 96:	  615	-1	  CM000445	         PVX_002865		
 49:	 3088	-1	      MAL2	           PFB0380c		 95:	  616	 1	  CM000445	         PVX_300131		
 50:	 3089	 1	      MAL2	           PFB0385w		 94:	  617	 1	  CM000445	         PVX_002870		
 51:	 3090	 1	      MAL2	           PFB0390w		 93:	  618	-1	  CM000445	         PVX_002875		
 52:	 3091	-1	      MAL2	          PFB0391cb		 92:	  619	-1	  CM000445	         PVX_002880		
 53:	 3092	 1	      MAL2	           PFB0395w		 91:	  620	-1	  CM000445	         PVX_002885		
 54:	 3093	 1	      MAL2	           PFB0400w		    	  621	-1	  CM000445	        PVX_002890		
 55:	 3094	 1	      MAL2	           PFB0405w		 90:	  622	 1	  CM000445	         PVX_002895		
 56:	 3095	-1	      MAL2	           PFB0410c		 89:	  623	-1	  CM000445	         PVX_002900		
 57:	 3096	-1	      MAL2	           PFB0415c		 88:	  624	-1	  CM000445	         PVX_002905		
 58:	 3097	 1	      MAL2	           PFB0420w		 87:	  625	 1	  CM000445	         PVX_002910		
 59:	 3098	-1	      MAL2	           PFB0423c		 86:	  626	-1	  CM000445	         PVX_002915		
 60:	 3099	-1	      MAL2	           PFB0425c		 85:	  627	 1	  CM000445	         PVX_002920		
 61:	 3100	-1	      MAL2	           PFB0435c		 84:	  628	-1	  CM000445	         PVX_002925		
 62:	 3101	-1	      MAL2	           PFB0440c		 83:	  629	-1	  CM000445	         PVX_002930		
 63:	 3102	-1	      MAL2	           PFB0445c		 82:	  630	 1	  CM000445	         PVX_002935		
 64:	 3103	 1	      MAL2	           PFB0450w		 81:	  631	-1	  CM000445	         PVX_002940		
 65:	 3104	 1	      MAL2	          PFB0455wb		 80:	  632	-1	  CM000445	         PVX_002945		
 66:	 3105	-1	      MAL2	           PFB0460c		 79:	  633	-1	  CM000445	         PVX_002950		
 67:	 3106	-1	      MAL2	           PFB0465c		 78:	  634	-1	  CM000445	         PVX_002955		
 68:	 3107	 1	      MAL2	           PFB0467w		 77:	  635	 1	  CM000445	         PVX_002960		
 69:	 3108	 1	      MAL2	           PFB0470w		 76:	  636	 1	  CM000445	         PVX_002965		
 70:	 3109	-1	      MAL2	           PFB0475c		 75:	  637	 1	  CM000445	         PVX_002970		
 71:	 3110	 1	      MAL2	           PFB0480w		 74:	  638	-1	  CM000445	         PVX_002975		
 72:	 3111	-1	      MAL2	           PFB0485c		 73:	  639	 1	  CM000445	         PVX_003995		
 73:	 3112	-1	      MAL2	           PFB0490c		 72:	  640	 1	  CM000445	         PVX_003990		
 74:	 3113	 1	      MAL2	           PFB0495w		 71:	  641	-1	  CM000445	         PVX_003985		
 75:	 3114	-1	      MAL2	           PFB0500c		 70:	  642	 1	  CM000445	         PVX_003980		
 76:	 3115	-1	      MAL2	           PFB0501c		 69:	  643	-1	  CM000445	         PVX_003975		
 77:	 3116	-1	      MAL2	           PFB0505c		 68:	  644	-1	  CM000445	         PVX_003970		
 78:	 3117	 1	      MAL2	           PFB0510w		 67:	  645	 1	  CM000445	         PVX_003965		
 79:	 3118	 1	      MAL2	           PFB0515w		 66:	  646	 1	  CM000445	         PVX_003960		
 80:	 3119	 1	      MAL2	           PFB0520w		 65:	  647	-1	  CM000445	         PVX_003955		
 81:	 3120	 1	      MAL2	           PFB0525w		 64:	  648	-1	  CM000445	         PVX_003950		
 82:	 3121	-1	      MAL2	           PFB0530c		 63:	  649	 1	  CM000445	         PVX_003945		
 83:	 3122	 1	      MAL2	           PFB0535w		 62:	  650	 1	  CM000445	         PVX_003940		
 84:	 3123	 1	      MAL2	           PFB0540w		 61:	  651	 1	  CM000445	         PVX_003935		
 85:	 3124	-1	      MAL2	           PFB0545c		 60:	  652	 1	  CM000445	         PVX_003930		
 86:	 3125	 1	      MAL2	           PFB0550w		 59:	  653	 1	  CM000445	         PVX_003925		
 87:	 3126	-1	      MAL2	           PFB0555c		 58:	  654	-1	  CM000445	         PVX_003920		
 88:	 3127	 1	      MAL2	           PFB0560w		 57:	  655	 1	  CM000445	         PVX_003915		
 89:	 3128	 1	      MAL2	           PFB0570w		 56:	  656	 1	  CM000445	         PVX_003910		
 90:	 3129	-1	      MAL2	           PFB0575c		 55:	  657	-1	  CM000445	         PVX_003905		
    	 3130	 1	      MAL2	          PFB0580w		 54:	  658	-1	  CM000445	         PVX_003900		
 91:	 3131	 1	      MAL2	           PFB0585w		 53:	  659	-1	  CM000445	         PVX_003895		
 92:	 3132	 1	      MAL2	           PFB0590w		 52:	  660	 1	  CM000445	         PVX_003890		
 93:	 3133	 1	      MAL2	           PFB0595w		 51:	  661	-1	  CM000445	         PVX_003885		
 94:	 3134	-1	      MAL2	           PFB0600c		 50:	  662	-1	  CM000445	         PVX_003880		
 95:	 3135	-1	      MAL2	           PFB0601c		    	  663	-1	  CM000445	        PVX_003875		
 96:	 3136	 1	      MAL2	           PFB0605w		 49:	  664	 1	  CM000445	         PVX_003870		
 97:	 3137	-1	      MAL2	           PFB0610c		 48:	  665	-1	  CM000445	         PVX_003865		
 98:	 3138	-1	      MAL2	           PFB0615c		 47:	  666	 1	  CM000445	         PVX_003860		
 99:	 3139	 1	      MAL2	           PFB0620w		 46:	  667	-1	  CM000445	         PVX_003855		
100:	 3140	 1	      MAL2	           PFB0625w		    	  668	 1	  CM000445	        PVX_003850		
101:	 3141	-1	      MAL2	           PFB0630c		 45:	  669	 1	  CM000445	++       PVX_003845		
102:	 3142	 1	      MAL2	           PFB0635w		 45:	  669	 1	  CM000445	++       PVX_003845		
103:	 3143	-1	      MAL2	           PFB0640c		 45:	  669	 1	  CM000445	++       PVX_003845		
104:	 3144	-1	      MAL2	           PFB0645c		 45:	  669	 1	  CM000445	++       PVX_003845		
    	 3145	 1	      MAL2	          PFB0650w		 45:	  670	 1	  CM000445	++       PVX_003840		
105:	 3146	-1	      MAL2	           PFB0655c		 45:	  671	 1	  CM000445	++       PVX_003835		
106:	 3147	 1	      MAL2	           PFB0660w		 45:	  672	 1	  CM000445	++       PVX_003830		
    	 3148	 1	      MAL2	          PFB0665w		 45:	  673	 1	  CM000445	++       PVX_003825		
107:	 3149	-1	      MAL2	           PFB0670c		 45:	  674	 1	  CM000445	++       PVX_003820		
108:	 3150	 1	      MAL2	           PFB0675w		    	  675	 1	  CM000445	        PVX_003815		
109:	 3151	 1	      MAL2	           PFB0680w		 45:	  676	 1	  CM000445	++       PVX_003810		
110:	 3152	-1	      MAL2	           PFB0685c		 45:	  677	 1	  CM000445	++       PVX_003805		
111:	 3153	-1	      MAL2	           PFB0687c		 44:	  678	 1	  CM000445	         PVX_003800		
112:	 3154	 1	      MAL2	           PFB0690w		 43:	  679	 1	  CM000445	         PVX_003795		
    	 3155	-1	      MAL2	          PFB0695c		 42:	  680	 1	  CM000445	         PVX_003790		
113:	 3156	-1	      MAL2	           PFB0700c		 41:	  681	 1	  CM000445	         PVX_003785		
114:	 3157	 1	      MAL2	           PFB0705w		 40:	  682	-1	  CM000445	         PVX_003780		
115:	 3158	-1	      MAL2	           PFB0710c		 39:	  683	 1	  CM000445	         PVX_003775		
116:	 3159	 1	      MAL2	           PFB0715w		 38:	  684	 1	  CM000445	         PVX_003770		
117:	 3160	-1	      MAL2	           PFB0720c		 37:	  685	-1	  CM000445	         PVX_003765		
118:	 3161	-1	      MAL2	           PFB0725c		 36:	  686	 1	  CM000445	         PVX_003760		
119:	 3162	 1	      MAL2	           PFB0730w		 35:	  687	 1	  CM000445	         PVX_003755		
120:	 3163	-1	      MAL2	           PFB0732c		 34:	  688	-1	  CM000445	         PVX_003750		
121:	 3164	-1	      MAL2	           PFB0735c		 33:	  689	-1	  CM000445	         PVX_003745		
122:	 3165	 1	      MAL2	           PFB0745w		 32:	  690	-1	  CM000445	         PVX_003740		
123:	 3166	 1	      MAL2	           PFB0750w		 31:	  691	 1	  CM000445	         PVX_003735		
124:	 3167	 1	      MAL2	           PFB0755w		 30:	  692	-1	  CM000445	         PVX_003730		
125:	 3168	 1	      MAL2	           PFB0760w		 29:	  693	 1	  CM000445	         PVX_003725		
126:	 3169	 1	      MAL2	           PFB0765w		 28:	  694	-1	  CM000445	         PVX_003720		
127:	 3170	-1	      MAL2	           PFB0770c		 27:	  695	-1	  CM000445	         PVX_003715		
128:	 3171	 1	      MAL2	           PFB0775w		    	  696	-1	  CM000445	        PVX_003710		
129:	 3172	-1	      MAL2	           PFB0790c		 26:	  697	 1	  CM000445	         PVX_003705		
130:	 3173	 1	      MAL2	           PFB0795w		 25:	  698	-1	  CM000445	         PVX_003700		
131:	 3174	-1	      MAL2	           PFB0800c		 24:	  699	-1	  CM000445	         PVX_003695		
132:	 3175	-1	      MAL2	           PFB0805c		 23:	  700	 1	  CM000445	         PVX_003690		
133:	 3176	 1	      MAL2	           PFB0810w		    	  701	 1	  CM000445	        PVX_003685		
134:	 3177	 1	      MAL2	           PFB0815w		    	  702	 1	  CM000445	        PVX_003680		
135:	 3178	-1	      MAL2	           PFB0820c		 22:	  703	-1	  CM000445	         PVX_003675		
136:	 3179	-1	      MAL2	           PFB0826c		 21:	  704	 1	  CM000445	         PVX_003670		
137:	 3180	 1	      MAL2	           PFB0830w		 20:	  705	 1	  CM000445	         PVX_003665		
138:	 3181	-1	      MAL2	           PFB0835c		 19:	  706	 1	  CM000445	         PVX_003660		
139:	 3182	 1	      MAL2	           PFB0840w		 18:	  707	 1	  CM000445	         PVX_003655		
140:	 3183	 1	      MAL2	           PFB0845w		 17:	  708	 1	  CM000445	         PVX_003650		
141:	 3184	-1	      MAL2	           PFB0850c		 16:	  709	 1	  CM000445	         PVX_003645		
142:	 3185	-1	      MAL2	           PFB0855c		 15:	  710	-1	  CM000445	         PVX_003640		
143:	 3186	-1	      MAL2	           PFB0860c		 14:	  711	 1	  CM000445	         PVX_003635		
144:	 3187	 1	      MAL2	           PFB0865w		 13:	  712	-1	  CM000445	         PVX_003630		
145:	 3188	 1	      MAL2	           PFB0870w		 12:	  713	-1	  CM000445	         PVX_003625		
146:	 3189	-1	      MAL2	           PFB0875c		 11:	  714	 1	  CM000445	         PVX_003620		
    	 3190	-1	      MAL2	          PFB0877c		 10:	  715	 1	  CM000445	         PVX_003615		
147:	 3191	 1	      MAL2	           PFB0880w		    	  716	-1	  CM000445	        PVX_003610		
148:	 3192	 1	      MAL2	           PFB0885w		  9:	  717	 1	  CM000445	         PVX_003605		
149:	 3193	-1	      MAL2	           PFB0886c		  8:	  718	-1	  CM000445	         PVX_003600		
150:	 3194	 1	      MAL2	          PFB0888wb		  7:	  719	 1	  CM000445	         PVX_003595		
151:	 3195	-1	      MAL2	           PFB0890c		  6:	  720	 1	  CM000445	         PVX_003590		
152:	 3196	-1	      MAL2	           PFB0895c		  5:	  721	 1	  CM000445	         PVX_003585		
    	 3197	-1	      MAL2	          PFB0900c		  4:	  722	-1	  CM000445	         PVX_003580		
153:	 3198	-1	      MAL2	           PFB0905c		  3:	  723	-1	  CM000445	         PVX_003575		
154:	 3199	 1	      MAL2	           PFB0910w		  2:	  724	 1	  CM000445	         PVX_003570		
155:	 3200	 1	      MAL2	           PFB0915w		  1:	  725	-1	  CM000445	         PVX_003565		


CL-11		162	162		0	0		7	7	

  1:	 2053	-1	     MAL13	          PF13_0277		155:	 2796	 1	  CM000452	         PVX_115445		
  2:	 2054	 1	     MAL13	          PF13_0278		154:	 2797	 1	  CM000452	         PVX_115440		
  3:	 2055	 1	     MAL13	          PF13_0279		153:	 2798	-1	  CM000452	         PVX_115435		
  4:	 2056	-1	     MAL13	          PF13_0280		152:	 2799	-1	  CM000452	         PVX_115430		
  5:	 2057	 1	     MAL13	          PF13_0281		151:	 2800	 1	  CM000452	         PVX_115425		
  6:	 2058	-1	     MAL13	          PF13_0282		150:	 2801	-1	  CM000452	         PVX_115420		
  7:	 2059	 1	     MAL13	        MAL13P1.270		149:	 2802	 1	  CM000452	         PVX_115415		
    	 2060	-1	     MAL13	         PF13_0283		148:	 2803	-1	  CM000452	         PVX_115410		
  8:	 2061	-1	     MAL13	          PF13_0284		147:	 2804	-1	  CM000452	         PVX_115405		
  9:	 2062	-1	     MAL13	          PF13_0285		146:	 2805	 1	  CM000452	         PVX_115400		
 10:	 2063	-1	     MAL13	          PF13_0286		145:	 2806	 1	  CM000452	         PVX_115395		
 11:	 2064	-1	     MAL13	        MAL13P1.271		144:	 2807	 1	  CM000452	         PVX_115390		
 12:	 2065	 1	     MAL13	          PF13_0287		143:	 2808	-1	  CM000452	         PVX_115385		
 13:	 2066	-1	     MAL13	        MAL13P1.272		142:	 2809	 1	  CM000452	         PVX_115380		
 14:	 2067	-1	     MAL13	          PF13_0288		141:	 2810	-1	  CM000452	         PVX_115375		
 15:	 2068	-1	     MAL13	          PF13_0289		140:	 2811	 1	  CM000452	         PVX_115370		
 16:	 2069	 1	     MAL13	          PF13_0290		139:	 2812	 1	  CM000452	         PVX_115365		
 17:	 2070	 1	     MAL13	          PF13_0291		138:	 2813	 1	  CM000452	         PVX_115360		
 18:	 2071	-1	     MAL13	          PF13_0292		    	 2814	-1	  CM000452	        PVX_115355		
 19:	 2072	 1	     MAL13	          PF13_0293		137:	 2815	-1	  CM000452	         PVX_115350		
 20:	 2073	 1	     MAL13	        MAL13P1.274		136:	 2816	-1	  CM000452	         PVX_115345		
 21:	 2074	-1	     MAL13	          PF13_0295		135:	 2817	 1	  CM000452	         PVX_115340		
 22:	 2075	-1	     MAL13	        MAL13P1.275		134:	 2818	-1	  CM000452	         PVX_115335		
 23:	 2076	 1	     MAL13	          PF13_0296		133:	 2819	-1	  CM000452	         PVX_115330		
 24:	 2077	 1	     MAL13	          PF13_0297		132:	 2820	 1	  CM000452	         PVX_115325		
 25:	 2078	 1	     MAL13	          PF13_0298		131:	 2821	-1	  CM000452	         PVX_115320		
 26:	 2079	-1	     MAL13	          PF13_0299		130:	 2822	-1	  CM000452	         PVX_115315		
 27:	 2080	-1	     MAL13	          PF13_0300		129:	 2823	 1	  CM000452	         PVX_115310		
 28:	 2081	 1	     MAL13	          PF13_0301		128:	 2824	-1	  CM000452	         PVX_115305		
 29:	 2082	 1	     MAL13	          PF13_0302		127:	 2825	 1	  CM000452	         PVX_115300		
 30:	 2083	 1	     MAL13	        MAL13P1.276		    	 2826	-1	  CM000452	        PVX_115295		
 31:	 2084	-1	     MAL13	          PF13_0303		126:	 2827	 1	  CM000452	         PVX_115290		
 32:	 2085	 1	     MAL13	        MAL13P1.277		125:	 2828	-1	  CM000452	         PVX_115285		
 33:	 2086	 1	     MAL13	        MAL13P1.278		124:	 2829	 1	  CM000452	         PVX_115280		
 34:	 2087	-1	     MAL13	        MAL13P1.279		123:	 2830	 1	  CM000452	         PVX_115275		
 35:	 2088	-1	     MAL13	++        PF13_0304		122:	 2831	-1	  CM000452	         PVX_115270		
 36:	 2089	 1	     MAL13	++        PF13_0305		121:	 2832	-1	  CM000452	         PVX_115265		
 37:	 2090	 1	     MAL13	        MAL13P1.281		120:	 2833	-1	  CM000452	         PVX_115260		
 38:	 2091	 1	     MAL13	          PF13_0306		119:	 2834	 1	  CM000452	         PVX_115255		
 39:	 2092	 1	     MAL13	          PF13_0307		118:	 2835	-1	  CM000452	         PVX_115250		
 40:	 2093	 1	     MAL13	          PF13_0308		117:	 2836	 1	  CM000452	         PVX_115245		
 41:	 2094	 1	     MAL13	        MAL13P1.282		116:	 2837	-1	  CM000452	         PVX_115240		
 42:	 2095	-1	     MAL13	          PF13_0309		115:	 2838	-1	  CM000452	         PVX_115235		
 43:	 2096	 1	     MAL13	        MAL13P1.283		114:	 2839	 1	  CM000452	         PVX_115230		
 44:	 2097	 1	     MAL13	        MAL13P1.284		113:	 2840	 1	  CM000452	         PVX_115225		
 45:	 2098	-1	     MAL13	        MAL13P1.285		112:	 2841	-1	  CM000452	         PVX_115220		
 46:	 2099	-1	     MAL13	          PF13_0310		111:	 2842	 1	  CM000452	         PVX_115215		
 47:	 2100	 1	     MAL13	        MAL13P1.286		110:	 2843	-1	  CM000452	         PVX_115210		
 48:	 2101	-1	     MAL13	          PF13_0312		109:	 2844	 1	  CM000452	         PVX_115205		
    	 2102	 1	     MAL13	       MAL13P1.287		108:	 2845	 1	  CM000452	         PVX_115200		
 49:	 2103	 1	     MAL13	          PF13_0313		107:	 2846	-1	  CM000452	         PVX_115195		
 50:	 2104	 1	     MAL13	          PF13_0314		106:	 2847	-1	  CM000452	         PVX_115190		
 51:	 2105	-1	     MAL13	        MAL13P1.288		105:	 2848	-1	  CM000452	         PVX_115185		
 52:	 2106	 1	     MAL13	          PF13_0316		104:	 2849	-1	  CM000452	         PVX_115180		
    	 2107	-1	     MAL13	       MAL13P1.294		103:	 2850	 1	  CM000452	         PVX_115175		
 53:	 2108	-1	     MAL13	        MAL13P1.293		102:	 2851	 1	  CM000452	         PVX_115170		
 54:	 2109	-1	     MAL13	        MAL13P1.292		101:	 2852	-1	  CM000452	         PVX_115165		
 55:	 2110	-1	     MAL13	        MAL13P1.290		100:	 2853	-1	  CM000452	         PVX_115160		
 56:	 2111	 1	     MAL13	        MAL13P1.289		    	 2854	-1	  CM000452	        PVX_115155		
 57:	 2112	-1	     MAL13	          PF13_0315		 99:	 2855	-1	  CM000452	         PVX_115145		
 58:	 2113	 1	     MAL13	        MAL13P1.410		 98:	 2856	-1	  CM000452	         PVX_115140		
 59:	 2114	 1	     MAL13	        MAL13P1.295		 97:	 2857	 1	  CM000452	         PVX_115135		
 60:	 2115	 1	     MAL13	        MAL13P1.296		 96:	 2858	-1	  CM000452	         PVX_115130		
 61:	 2116	 1	     MAL13	        MAL13P1.297		 95:	 2859	 1	  CM000452	         PVX_115125		
 62:	 2117	 1	     MAL13	        MAL13P1.298		 94:	 2860	-1	  CM000452	         PVX_115120		
 63:	 2118	-1	     MAL13	          PF13_0317		 93:	 2861	 1	  CM000452	         PVX_115115		
 64:	 2119	-1	     MAL13	          PF13_0318		 92:	 2862	-1	  CM000452	         PVX_115110		
 65:	 2120	-1	     MAL13	        MAL13P1.299		 91:	 2863	-1	  CM000452	         PVX_115105		
 66:	 2121	-1	     MAL13	        MAL13P1.300		 90:	 2864	-1	  CM000452	         PVX_115100		
 67:	 2122	 1	     MAL13	          PF13_0319		 89:	 2865	-1	  CM000452	         PVX_115095		
 68:	 2123	 1	     MAL13	        MAL13P1.301		    	 2866	-1	  CM000452	        PVX_115090		
    	 2124	-1	     MAL13	         PF13_0321		 88:	 2867	-1	  CM000452	         PVX_115085		
 69:	 2125	-1	     MAL13	        MAL13P1.302		 87:	 2868	-1	  CM000452	         PVX_115080		
 70:	 2126	 1	     MAL13	          PF13_0322		 86:	 2869	-1	  CM000452	         PVX_115075		
 71:	 2127	-1	     MAL13	       MAL13P1.303b		 85:	 2870	-1	  CM000452	         PVX_115070		
 72:	 2128	-1	     MAL13	          PF13_0323		 84:	 2871	 1	  CM000452	         PVX_115065		
 73:	 2129	 1	     MAL13	          PF13_0324		 83:	 2872	 1	  CM000452	         PVX_115063		
 74:	 2130	 1	     MAL13	        MAL13P1.304		 82:	 2873	-1	  CM000452	         PVX_115060		
 75:	 2131	 1	     MAL13	        MAL13P1.305		 81:	 2874	 1	  CM000452	         PVX_115055		
 76:	 2132	-1	     MAL13	          PF13_0326		 80:	 2875	-1	  CM000452	         PVX_115050		
 77:	 2133	-1	     MAL13	       MAL13P1.306a		 79:	 2876	-1	  CM000452	         PVX_115045		
 78:	 2134	-1	     MAL13	        MAL13P1.307		 78:	 2877	 1	  CM000452	         PVX_115040		
 79:	 2135	 1	     MAL13	          PF13_0327		 77:	 2878	 1	  CM000452	         PVX_300155		
 80:	 2136	 1	     MAL13	        MAL13P1.308		 76:	 2879	 1	  CM000452	         PVX_115030		
 81:	 2137	-1	     MAL13	          PF13_0328		 75:	 2880	-1	  CM000452	         PVX_115025		
 82:	 2138	 1	     MAL13	          PF13_0329		 74:	 2881	-1	  CM000452	         PVX_115020		
 83:	 2139	-1	     MAL13	        MAL13P1.309		 73:	 2882	-1	  CM000452	         PVX_115015		
 84:	 2140	-1	     MAL13	          PF13_0330		 72:	 2883	 1	  CM000452	         PVX_115010		
 85:	 2141	 1	     MAL13	          PF13_0331		 71:	 2884	 1	  CM000452	         PVX_115005		
 86:	 2142	 1	     MAL13	        MAL13P1.310		 70:	 2885	-1	  CM000452	         PVX_115000		
 87:	 2143	 1	     MAL13	        MAL13P1.311		 69:	 2886	 1	  CM000452	         PVX_114995		
 88:	 2144	 1	     MAL13	        MAL13P1.312		 68:	 2887	-1	  CM000452	         PVX_114990		
    	 2145	 1	     MAL13	       MAL13P1.313		 67:	 2888	-1	  CM000452	         PVX_114985		
 89:	 2146	 1	     MAL13	        MAL13P1.315		 66:	 2889	 1	  CM000452	         PVX_114980		
 90:	 2147	 1	     MAL13	        MAL13P1.316		 65:	 2890	 1	  CM000452	         PVX_114977		
 91:	 2148	 1	     MAL13	        MAL13P1.317		 64:	 2891	 1	  CM000452	         PVX_114975		
 92:	 2149	 1	     MAL13	          PF13_0333		 63:	 2892	 1	  CM000452	         PVX_114970		
 93:	 2150	-1	     MAL13	          PF13_0334		 62:	 2893	-1	  CM000452	         PVX_114965		
 94:	 2151	 1	     MAL13	        MAL13P1.318		 61:	 2894	-1	  CM000452	         PVX_114960		
 95:	 2152	-1	     MAL13	          PF13_0335		 60:	 2895	-1	  CM000452	         PVX_114955		
 96:	 2153	 1	     MAL13	          PF13_0336		 59:	 2896	-1	  CM000452	         PVX_114950		
 97:	 2154	-1	     MAL13	          PF13_0337		 58:	 2897	-1	  CM000452	         PVX_114945		
 98:	 2155	 1	     MAL13	        MAL13P1.319		 57:	 2898	 1	  CM000452	         PVX_114940		
 99:	 2156	 1	     MAL13	        MAL13P1.320		 56:	 2899	-1	  CM000452	         PVX_114935		
100:	 2157	 1	     MAL13	        MAL13P1.321		 55:	 2900	 1	  CM000452	         PVX_114930		
101:	 2158	 1	     MAL13	          PF13_0338		 54:	 2901	 1	  CM000452	         PVX_114925		
102:	 2159	-1	     MAL13	          PF13_0339		 53:	 2902	 1	  CM000452	         PVX_114922		
103:	 2160	-1	     MAL13	        MAL13P1.322		    	 2903	 1	  CM000452	        PVX_114920		
104:	 2161	 1	     MAL13	        MAL13P1.323		    	 2904	 1	  CM000452	        PVX_114915		
105:	 2162	 1	     MAL13	          PF13_0340		 52:	 2905	-1	  CM000452	         PVX_114910		
106:	 2163	 1	     MAL13	        MAL13P1.324		 51:	 2906	 1	  CM000452	         PVX_114905		
107:	 2164	 1	     MAL13	        MAL13P1.325		 50:	 2907	-1	  CM000452	         PVX_114900		
108:	 2165	-1	     MAL13	          PF13_0341		 49:	 2908	-1	  CM000452	         PVX_114895		
109:	 2166	-1	     MAL13	        MAL13P1.326		 48:	 2909	 1	  CM000452	         PVX_114890		
110:	 2167	 1	     MAL13	          PF13_0342		 47:	 2910	-1	  CM000452	         PVX_114885		
111:	 2168	-1	     MAL13	        MAL13P1.327		 46:	 2911	 1	  CM000452	         PVX_114880		
112:	 2169	 1	     MAL13	        MAL13P1.580		 45:	 2912	 1	  CM000452	         PVX_114875		
113:	 2170	-1	     MAL13	          PF13_0343		 44:	 2913	-1	  CM000452	         PVX_114870		
114:	 2171	-1	     MAL13	          PF13_0344		 43:	 2914	-1	  CM000452	         PVX_114865		
115:	 2172	 1	     MAL13	          PF13_0345		 42:	 2915	 1	  CM000452	         PVX_114860		
116:	 2173	 1	     MAL13	        MAL13P1.328		 41:	 2916	-1	  CM000452	         PVX_114855		
117:	 2174	-1	     MAL13	        MAL13P1.329		 40:	 2917	-1	  CM000452	         PVX_114850		
118:	 2175	 1	     MAL13	        MAL13P1.330		 39:	 2918	-1	  CM000452	         PVX_114845		
119:	 2176	-1	     MAL13	          PF13_0346		 38:	 2919	-1	  CM000452	         PVX_114840		
120:	 2177	 1	     MAL13	          PF13_0347		 37:	 2920	-1	  CM000452	         PVX_114835		
121:	 2178	 1	     MAL13	        MAL13P1.331		 36:	 2921	-1	  CM000452	++       PVX_114832		
122:	 2179	 1	     MAL13	        MAL13P1.332		 35:	 2922	 1	  CM000452	++       PVX_114830		
123:	 2180	-1	     MAL13	        MAL13P1.334		 34:	 2923	 1	  CM000452	         PVX_114825		
124:	 2181	-1	     MAL13	          PF13_0348		 33:	 2924	-1	  CM000452	         PVX_114820		
125:	 2182	 1	     MAL13	          PF13_0349		 32:	 2925	-1	  CM000452	         PVX_114815		
126:	 2183	-1	     MAL13	          PF13_0350		 31:	 2926	 1	  CM000452	         PVX_114810		
    	 2184	 1	     MAL13	         PF13_0351		 30:	 2927	-1	  CM000452	         PVX_114805		
127:	 2185	-1	     MAL13	        MAL13P1.335		 29:	 2928	-1	  CM000452	         PVX_114800		
128:	 2186	 1	     MAL13	        MAL13P1.336		 28:	 2929	-1	  CM000452	         PVX_114795		
129:	 2187	-1	     MAL13	        MAL13P1.337		 27:	 2930	 1	  CM000452	         PVX_114790		
130:	 2188	 1	     MAL13	        MAL13P1.338		 26:	 2931	 1	  CM000452	         PVX_114785		
131:	 2189	 1	     MAL13	        MAL13P1.339		 25:	 2932	-1	  CM000452	         PVX_114780		
132:	 2190	-1	     MAL13	        MAL13P1.340		 24:	 2933	-1	  CM000452	         PVX_114775		
133:	 2191	 1	     MAL13	          PF13_0352		 23:	 2934	-1	  CM000452	         PVX_114770		
134:	 2192	 1	     MAL13	          PF13_0353		    	 2935	 1	  CM000452	        PVX_114765		
135:	 2193	-1	     MAL13	        MAL13P1.341		 22:	 2936	 1	  CM000452	         PVX_114760		
136:	 2194	 1	     MAL13	          PF13_0354		 21:	 2937	 1	  CM000452	         PVX_114755		
137:	 2195	 1	     MAL13	          PF13_0355		 20:	 2938	-1	  CM000452	         PVX_114750		
    	 2196	 1	     MAL13	       MAL13P1.342		 19:	 2939	-1	  CM000452	         PVX_114745		
138:	 2197	-1	     MAL13	       MAL13P1.342a		 18:	 2940	 1	  CM000452	         PVX_114740		
139:	 2198	-1	     MAL13	        MAL13P1.343		 17:	 2941	-1	  CM000452	         PVX_114735		
140:	 2199	-1	     MAL13	        MAL13P1.344		 16:	 2942	-1	  CM000452	         PVX_114730		
141:	 2200	 1	     MAL13	        MAL13P1.345		 15:	 2943	 1	  CM000452	         PVX_114725		
142:	 2201	-1	     MAL13	          PF13_0356		 14:	 2944	 1	  CM000452	         PVX_114720		
143:	 2202	 1	     MAL13	          PF13_0357		 13:	 2945	 1	  CM000452	         PVX_114715		
144:	 2203	-1	     MAL13	          PF13_0358		 12:	 2946	-1	  CM000452	         PVX_114710		
145:	 2204	-1	     MAL13	          PF13_0359		 11:	 2947	 1	  CM000452	         PVX_114705		
146:	 2205	-1	     MAL13	        MAL13P1.346		 10:	 2948	 1	  CM000452	         PVX_114700		
147:	 2206	 1	     MAL13	        MAL13P1.347		  9:	 2949	 1	  CM000452	         PVX_114695		
148:	 2207	 1	     MAL13	        MAL13P1.348		  8:	 2950	 1	  CM000452	         PVX_114690		
149:	 2208	-1	     MAL13	          PF13_0360		  7:	 2951	-1	  CM000452	         PVX_114685		
150:	 2209	 1	     MAL13	        MAL13P1.349		  6:	 2952	 1	  CM000452	         PVX_114680		
151:	 2210	-1	     MAL13	        MAL13P1.350		  5:	 2953	-1	  CM000452	         PVX_114675		
152:	 2211	 1	     MAL13	        MAL13P1.351		  4:	 2954	 1	  CM000452	         PVX_114670		
153:	 2212	 1	     MAL13	        MAL13P1.352		  3:	 2955	-1	  CM000452	         PVX_114665		
154:	 2213	-1	     MAL13	          PF13_0361		  2:	 2956	-1	  CM000452	         PVX_114660		
155:	 2214	-1	     MAL13	          PF13_0362		  1:	 2957	 1	  CM000452	         PVX_114655		


CL-36		146	158		0	0		5	17	

  1:	 4778	-1	      MAL8	          MAL8P1.85		141:	  755	-1	  CM000446	         PVX_088840		
  2:	 4779	 1	      MAL8	          MAL8P1.84		    	  756	 1	  CM000446	        PVX_088845		
  3:	 4780	-1	      MAL8	          MAL8P1.83		140:	  757	 1	  CM000446	         PVX_088850		
  4:	 4781	-1	      MAL8	          PF08_0067		139:	  758	-1	  CM000446	         PVX_088855		
  5:	 4782	-1	      MAL8	          MAL8P1.82		138:	  759	 1	  CM000446	         PVX_088860		
  6:	 4783	 1	      MAL8	          PF08_0066		137:	  760	 1	  CM000446	         PVX_088864		
  7:	 4784	-1	      MAL8	          PF08_0065		    	  761	-1	  CM000446	        PVX_088870		
  8:	 4785	 1	      MAL8	          MAL8P1.81		136:	  762	 1	  CM000446	         PVX_088875		
  9:	 4786	-1	      MAL8	          PF08_0064		135:	  763	 1	  CM000446	         PVX_088880		
 10:	 4787	-1	      MAL8	          MAL8P1.80		134:	  764	-1	  CM000446	         PVX_088885		
 11:	 4788	 1	      MAL8	          MAL8P1.79		133:	  765	-1	  CM000446	         PVX_088890		
 12:	 4789	 1	      MAL8	          MAL8P1.78		132:	  766	-1	  CM000446	         PVX_088895		
 13:	 4790	-1	      MAL8	          PF08_0063		131:	  767	-1	  CM000446	         PVX_088905		
 14:	 4791	 1	      MAL8	          MAL8P1.77		130:	  768	 1	  CM000446	         PVX_088907		
 15:	 4792	-1	      MAL8	          MAL8P1.76		129:	  769	 1	  CM000446	         PVX_088910		
 16:	 4793	 1	      MAL8	          PF08_0062		128:	  770	-1	  CM000446	         PVX_088915		
 17:	 4794	 1	      MAL8	          MAL8P1.75		127:	  771	 1	  CM000446	         PVX_088920		
 18:	 4795	 1	      MAL8	         MAL8P1.75a		126:	  772	 1	  CM000446	         PVX_088930		
 19:	 4796	-1	      MAL8	          PF08_0061		125:	  773	 1	  CM000446	         PVX_088935		
    	 4797	-1	      MAL8	         PF08_0060		124:	  774	 1	  CM000446	         PVX_088940		
    	 4798	-1	      MAL8	         MAL8P1.74		123:	  775	-1	  CM000446	         PVX_088945		
 20:	 4799	 1	      MAL8	          PF08_0059		122:	  776	 1	  CM000446	         PVX_088950		
 21:	 4800	-1	      MAL8	          PF08_0058		121:	  777	-1	  CM000446	         PVX_088955		
 22:	 4801	-1	      MAL8	          MAL8P1.73		120:	  778	 1	  CM000446	         PVX_088960		
 23:	 4802	 1	      MAL8	          PF08_0057		119:	  779	-1	  CM000446	         PVX_088965		
 24:	 4803	-1	      MAL8	          MAL8P1.72		118:	  780	 1	  CM000446	         PVX_088970		
 25:	 4804	 1	      MAL8	          MAL8P1.71		117:	  781	 1	  CM000446	         PVX_088975		
 26:	 4805	 1	      MAL8	          MAL8P1.70		116:	  782	-1	  CM000446	         PVX_088985		
 27:	 4806	 1	      MAL8	          MAL8P1.69		115:	  783	-1	  CM000446	         PVX_088990		
 28:	 4807	 1	      MAL8	          MAL8P1.68		114:	  784	-1	  CM000446	         PVX_088995		
 29:	 4808	-1	      MAL8	          MAL8P1.67		    	  785	-1	  CM000446	        PVX_089000		
 30:	 4809	 1	      MAL8	          PF08_0056		    	  786	-1	  CM000446	        PVX_089005		
 31:	 4810	-1	      MAL8	          MAL8P1.65		113:	  787	-1	  CM000446	         PVX_089010		
 32:	 4811	-1	      MAL8	          PF08_0055		112:	  788	 1	  CM000446	         PVX_089015		
 33:	 4812	 1	      MAL8	          PF08_0054		111:	  789	-1	  CM000446	         PVX_089020		
 34:	 4813	-1	      MAL8	          MAL8P1.64		110:	  790	 1	  CM000446	         PVX_089025		
 35:	 4814	 1	      MAL8	          PF08_0053		109:	  791	 1	  CM000446	         PVX_089030		
 36:	 4815	 1	      MAL8	          PF08_0052		108:	  792	-1	  CM000446	         PVX_089035		
 37:	 4816	 1	      MAL8	          PF08_0051		107:	  793	 1	  CM000446	         PVX_089040		
 38:	 4817	 1	      MAL8	          PF08_0050		106:	  794	-1	  CM000446	         PVX_089045		
 39:	 4818	 1	      MAL8	          MAL8P1.63		105:	  795	 1	  CM000446	         PVX_089050		
 40:	 4819	-1	      MAL8	          MAL8P1.62		104:	  796	 1	  CM000446	         PVX_089055		
 41:	 4820	-1	      MAL8	          MAL8P1.61		103:	  797	-1	  CM000446	         PVX_089060		
 42:	 4821	-1	      MAL8	          MAL8P1.60		102:	  798	-1	  CM000446	         PVX_089065		
 43:	 4822	-1	      MAL8	          PF08_0049		101:	  799	-1	  CM000446	         PVX_089070		
 44:	 4823	-1	      MAL8	          PF08_0048		100:	  800	 1	  CM000446	         PVX_089075		
 45:	 4824	-1	      MAL8	          MAL8P1.59		 99:	  801	 1	  CM000446	         PVX_089080		
 46:	 4825	-1	      MAL8	          MAL8P1.58		 98:	  802	-1	  CM000446	         PVX_089085		
 47:	 4826	 1	      MAL8	          PF08_0047		 97:	  803	-1	  CM000446	         PVX_300012		
 48:	 4827	 1	      MAL8	          PF08_0046		 96:	  804	 1	  CM000446	         PVX_089090		
 49:	 4828	 1	      MAL8	          MAL8P1.57		 95:	  805	-1	  CM000446	         PVX_089095		
 50:	 4829	 1	      MAL8	          MAL8P1.56		 94:	  806	-1	  CM000446	         PVX_089105		
 51:	 4830	 1	      MAL8	          PF08_0045		 93:	  807	-1	  CM000446	         PVX_089110		
 52:	 4831	-1	      MAL8	          MAL8P1.55		 92:	  808	 1	  CM000446	         PVX_089115		
 53:	 4832	-1	      MAL8	          MAL8P1.54		 91:	  809	-1	  CM000446	         PVX_089120		
 54:	 4833	 1	      MAL8	          MAL8P1.53		 90:	  810	-1	  CM000446	         PVX_089125		
 55:	 4834	 1	      MAL8	          PF08_0044		 89:	  811	-1	  CM000446	         PVX_089130		
 56:	 4835	 1	      MAL8	          PF08_0043		 88:	  812	-1	  CM000446	         PVX_089135		
 57:	 4836	-1	      MAL8	          PF08_0042		 87:	  813	 1	  CM000446	         PVX_089140		
    	 4837	 1	      MAL8	         MAL8P1.52		 86:	  814	 1	  CM000446	         PVX_089145		
 58:	 4838	-1	      MAL8	          PF08_0041		 85:	  815	-1	  CM000446	         PVX_089150		
 59:	 4839	 1	      MAL8	          PF08_0040		 84:	  816	-1	  CM000446	         PVX_089155		
 60:	 4840	 1	      MAL8	          PF08_0039		 83:	  817	 1	  CM000446	         PVX_089160		
 61:	 4841	 1	      MAL8	          MAL8P1.51		 82:	  818	-1	  CM000446	         PVX_089165		
 62:	 4842	-1	      MAL8	          MAL8P1.50		 81:	  819	-1	  CM000446	         PVX_089170		
 63:	 4843	 1	      MAL8	          PF08_0038		 80:	  820	 1	  CM000446	         PVX_089175		
 64:	 4844	-1	      MAL8	          PF08_0037		 79:	  821	 1	  CM000446	         PVX_089180		
 65:	 4845	 1	      MAL8	          MAL8P1.49		 78:	  822	 1	  CM000446	         PVX_089185		
 66:	 4846	-1	      MAL8	          MAL8P1.48		 77:	  823	-1	  CM000446	         PVX_089195		
 67:	 4847	 1	      MAL8	          MAL8P1.47		 76:	  824	-1	  CM000446	         PVX_089200		
 68:	 4848	-1	      MAL8	          MAL8P1.46		 75:	  825	 1	  CM000446	         PVX_089205		
 69:	 4849	 1	      MAL8	          PF08_0036		 74:	  826	 1	  CM000446	         PVX_089210		
 70:	 4850	-1	      MAL8	          MAL8P1.45		 73:	  827	 1	  CM000446	         PVX_089215		
 71:	 4851	 1	      MAL8	          MAL8P1.43		 72:	  828	 1	  CM000446	         PVX_089220		
 72:	 4852	-1	      MAL8	          PF08_0035		 71:	  829	-1	  CM000446	         PVX_089225		
 73:	 4853	-1	      MAL8	          MAL8P1.42		 70:	  830	 1	  CM000446	         PVX_089230		
 74:	 4854	-1	      MAL8	          MAL8P1.41		 69:	  831	-1	  CM000446	         PVX_089235		
 75:	 4855	-1	      MAL8	          MAL8P1.40		 68:	  832	 1	  CM000446	         PVX_089240		
 76:	 4856	 1	      MAL8	          PF08_0034		 67:	  833	-1	  CM000446	         PVX_089245		
 77:	 4857	 1	      MAL8	          MAL8P1.38		 66:	  834	 1	  CM000446	         PVX_089250		
 78:	 4858	-1	      MAL8	          PF08_0033		 65:	  835	-1	  CM000446	         PVX_089255		
 79:	 4859	-1	      MAL8	          MAL8P1.37		 64:	  836	 1	  CM000446	         PVX_089260		
 80:	 4860	-1	      MAL8	          MAL8P1.36		 63:	  837	-1	  CM000446	         PVX_089265		
 81:	 4861	 1	      MAL8	          PF08_0032		 62:	  838	 1	  CM000446	         PVX_089270		
 82:	 4862	 1	      MAL8	          PF08_0031		 61:	  839	-1	  CM000446	         PVX_089275		
 83:	 4863	-1	      MAL8	          PF08_0030		 60:	  840	-1	  CM000446	         PVX_089280		
 84:	 4864	 1	      MAL8	          MAL8P1.35		 59:	  841	-1	  CM000446	         PVX_089285		
 85:	 4865	 1	      MAL8	          MAL8P1.34		 58:	  842	 1	  CM000446	         PVX_089290		
 86:	 4866	-1	      MAL8	          MAL8P1.33		 57:	  843	 1	  CM000446	         PVX_089295		
 87:	 4867	-1	      MAL8	          MAL8P1.32		 56:	  844	-1	  CM000446	         PVX_089300		
 88:	 4868	 1	      MAL8	          PF08_0029		 55:	  845	-1	  CM000446	         PVX_089305		
 89:	 4869	 1	      MAL8	          MAL8P1.31		 54:	  846	-1	  CM000446	         PVX_089310		
 90:	 4870	 1	      MAL8	          MAL8P1.30		 53:	  847	 1	  CM000446	         PVX_089315		
 91:	 4871	 1	      MAL8	          PF08_0028		 52:	  848	 1	  CM000446	         PVX_089320		
 92:	 4872	-1	      MAL8	          PF08_0027		 51:	  849	-1	  CM000446	         PVX_089325		
 93:	 4873	 1	      MAL8	          MAL8P1.29		 50:	  850	-1	  CM000446	         PVX_089330		
 94:	 4874	 1	      MAL8	          MAL8P1.28		 49:	  851	-1	  CM000446	         PVX_089335		
 95:	 4875	 1	      MAL8	          MAL8P1.27		 48:	  852	-1	  CM000446	         PVX_089340		
 96:	 4876	-1	      MAL8	          MAL8P1.26		 47:	  853	-1	  CM000446	         PVX_089345		
 97:	 4877	 1	      MAL8	         MAL8P1.25a		 46:	  854	 1	  CM000446	         PVX_089355		
 98:	 4878	 1	      MAL8	          PF08_0026		 45:	  855	 1	  CM000446	         PVX_089360		
 99:	 4879	-1	      MAL8	          PF08_0025		 44:	  856	 1	  CM000446	         PVX_089365		
100:	 4880	-1	      MAL8	          PF08_0024		 43:	  857	 1	  CM000446	         PVX_089370		
101:	 4881	 1	      MAL8	          MAL8P1.25		 42:	  858	 1	  CM000446	         PVX_089375		
102:	 4882	 1	      MAL8	          PF08_0023		 41:	  859	 1	  CM000446	         PVX_089380		
103:	 4883	 1	      MAL8	          MAL8P1.24		 40:	  860	 1	  CM000446	         PVX_089385		
104:	 4884	-1	      MAL8	          MAL8P1.23		 39:	  861	-1	  CM000446	         PVX_089390		
105:	 4885	-1	      MAL8	          PF08_0022		 38:	  862	-1	  CM000446	         PVX_089395		
106:	 4886	 1	      MAL8	          PF08_0021		 37:	  863	-1	  CM000446	         PVX_089400		
107:	 4887	-1	      MAL8	          MAL8P1.22		 36:	  864	-1	  CM000446	         PVX_089405		
108:	 4888	 1	      MAL8	          PF08_0020		 35:	  865	-1	  CM000446	         PVX_089410		
109:	 4889	-1	      MAL8	          MAL8P1.21		 34:	  866	 1	  CM000446	         PVX_089415		
110:	 4890	-1	      MAL8	          PF08_0019		 33:	  867	-1	  CM000446	         PVX_089425		
111:	 4891	 1	      MAL8	          MAL8P1.20		 32:	  868	 1	  CM000446	         PVX_089430		
112:	 4892	-1	      MAL8	          MAL8P1.19		    	  869	-1	  CM000446	        PVX_089435		
113:	 4893	 1	      MAL8	          PF08_0018		    	  870	 1	  CM000446	        PVX_089440		
    	 4894	 1	      MAL8	         PF08_0017		    	  871	-1	  CM000446	        PVX_089445		
114:	 4895	 1	      MAL8	          PF08_0016		    	  872	 1	  CM000446	        PVX_089450		
115:	 4896	 1	      MAL8	          PF08_0015		    	  873	 1	  CM000446	        PVX_089455		
116:	 4897	 1	      MAL8	          PF08_0014		    	  874	 1	  CM000446	        PVX_089460		
117:	 4898	-1	      MAL8	          MAL8P1.18		    	  875	-1	  CM000446	        PVX_089465		
118:	 4899	-1	      MAL8	          PF08_0013		    	  876	-1	  CM000446	        PVX_089467		
119:	 4900	 1	      MAL8	          PF08_0012		    	  877	-1	  CM000446	        PVX_089470		
120:	 4901	-1	      MAL8	          MAL8P1.17		    	  878	-1	  CM000446	        PVX_089473		
121:	 4902	 1	      MAL8	          MAL8P1.16		    	  879	-1	  CM000446	        PVX_089475		
122:	 4903	-1	      MAL8	          MAL8P1.15		 31:	  880	 1	  CM000446	         PVX_089480		
123:	 4904	 1	      MAL8	          PF08_0011		    	  881	 1	  CM000446	        PVX_089485		
124:	 4905	-1	      MAL8	          PF08_0010		 30:	  882	-1	  CM000446	         PVX_089490		
125:	 4906	-1	      MAL8	          MAL8P1.14		 29:	  883	 1	  CM000446	         PVX_089495		
126:	 4907	-1	      MAL8	          PF08_0009		 28:	  884	-1	  CM000446	         PVX_089500		
127:	 4908	-1	      MAL8	          MAL8P1.13		 27:	  885	-1	  CM000446	         PVX_089505		
128:	 4909	 1	      MAL8	          MAL8P1.12		 26:	  886	-1	  CM000446	         PVX_089510		
129:	 4910	-1	      MAL8	          PF08_0008		 25:	  887	-1	  CM000446	         PVX_089515		
130:	 4911	-1	      MAL8	          PF08_0007		 24:	  888	 1	  CM000446	         PVX_089520		
131:	 4912	 1	      MAL8	          MAL8P1.11		 23:	  889	-1	  CM000446	         PVX_089525		
132:	 4913	 1	      MAL8	          MAL8P1.10		 22:	  890	 1	  CM000446	         PVX_089530		
133:	 4914	 1	      MAL8	          PF08_0006		 21:	  891	 1	  CM000446	         PVX_089535		
134:	 4915	 1	      MAL8	           MAL8P1.9		 20:	  892	-1	  CM000446	         PVX_089540		
135:	 4916	-1	      MAL8	           MAL8P1.8		    	  893	 1	  CM000446	        PVX_089545		
136:	 4917	-1	      MAL8	           MAL8P1.7		 19:	  894	 1	  CM000446	         PVX_089550		
    	 4918	 1	      MAL8	          MAL8P1.6		 18:	  895	-1	  CM000446	         PVX_089555		
137:	 4919	-1	      MAL8	         MAL8P1.310		 17:	  896	-1	  CM000446	         PVX_089560		
138:	 4920	-1	      MAL8	          PF08_0005		 16:	  897	-1	  CM000446	         PVX_089565		
139:	 4921	 1	      MAL8	          PF08_0004		 15:	  898	 1	  CM000446	         PVX_089570		
140:	 4922	-1	      MAL8	          PF08_0003		 14:	  899	-1	  CM000446	         PVX_089575		
141:	 4923	 1	      MAL8	           MAL8P1.4		 13:	  900	 1	  CM000446	         PVX_089580		
    	     	  	          	                  		 12:	  901	-1	  CM000446	         PVX_089585		
    	     	  	          	                  		 11:	  902	-1	  CM000446	         PVX_089590		
    	     	  	          	                  		 10:	  903	 1	  CM000446	         PVX_089592		
    	     	  	          	                  		  9:	  904	 1	  CM000446	         PVX_089595		
    	     	  	          	                  		  8:	  905	-1	  CM000446	         PVX_089600		
    	     	  	          	                  		  7:	  906	 1	  CM000446	         PVX_089605		
    	     	  	          	                  		  6:	  907	-1	  CM000446	         PVX_089610		
    	     	  	          	                  		  5:	  908	 1	  CM000446	         PVX_089615		
    	     	  	          	                  		  4:	  909	 1	  CM000446	         PVX_089620		
    	     	  	          	                  		  3:	  910	 1	  CM000446	         PVX_089625		
    	     	  	          	                  		  2:	  911	-1	  CM000446	         PVX_089630		
    	     	  	          	                  		  1:	  912	 1	  CM000446	         PVX_300046		


CL-3		143	146		0	0		9	12	

  1:	  150	-1	     MAL10	          PF10_0023		  1:	 1673	-1	  CM000449	         PVX_094295		
    	  151	-1	     MAL10	         PF10_0024		    	 1674	-1	  CM000449	        PVX_094300		
    	  152	-1	     MAL10	         PF10_0025		    	 1675	 1	  CM000449	        PVX_094305		
    	  153	 1	     MAL10	         PF10_0026		  2:	 1676	 1	  CM000449	         PVX_094310		
  2:	  154	 1	     MAL10	          PF10_0027		  3:	 1677	 1	  CM000449	         PVX_094315		
  3:	  155	 1	     MAL10	         PF10_0028b		    	 1678	-1	  CM000449	        PVX_094325		
    	  156	-1	     MAL10	         PF10_0029		  4:	 1679	 1	  CM000449	         PVX_094330		
  4:	  157	 1	     MAL10	          PF10_0030		  5:	 1680	 1	  CM000449	         PVX_094335		
  5:	  158	 1	     MAL10	          PF10_0031		    	 1681	 1	  CM000449	        PVX_094340		
    	  159	 1	     MAL10	         PF10_0032		  6:	 1682	 1	  CM000449	         PVX_094345		
  6:	  160	 1	     MAL10	          PF10_0033		  7:	 1683	 1	  CM000449	         PVX_094350		
  7:	  161	 1	     MAL10	          PF10_0034		  8:	 1684	 1	  CM000449	         PVX_300016		
  8:	  162	 1	     MAL10	         PF10_0034a		  9:	 1685	 1	  CM000449	         PVX_094360		
  9:	  163	 1	     MAL10	          PF10_0035		 10:	 1686	-1	  CM000449	         PVX_094365		
 10:	  164	-1	     MAL10	          PF10_0036		 11:	 1687	-1	  CM000449	         PVX_094370		
 11:	  165	-1	     MAL10	          PF10_0037		 12:	 1688	-1	  CM000449	         PVX_094375		
 12:	  166	-1	     MAL10	          PF10_0038		 13:	 1689	 1	  CM000449	         PVX_094380		
 13:	  167	 1	     MAL10	          PF10_0039		 14:	 1690	-1	  CM000449	         PVX_094385		
 14:	  168	-1	     MAL10	          PF10_0040		 15:	 1691	-1	  CM000449	         PVX_094390		
 15:	  169	-1	     MAL10	          PF10_0041		 16:	 1692	 1	  CM000449	         PVX_094395		
 16:	  170	 1	     MAL10	          PF10_0042		 17:	 1693	-1	  CM000449	         PVX_094400		
 17:	  171	-1	     MAL10	          PF10_0043		 18:	 1694	-1	  CM000449	         PVX_094405		
    	  172	 1	     MAL10	         PF10_0044		 19:	 1695	-1	  CM000449	         PVX_094410		
 18:	  173	-1	     MAL10	          PF10_0045		 20:	 1696	-1	  CM000449	         PVX_094415		
 19:	  174	-1	     MAL10	          PF10_0046		 21:	 1697	-1	  CM000449	         PVX_094420		
 20:	  175	-1	     MAL10	          PF10_0047		 22:	 1698	 1	  CM000449	         PVX_094425		
 21:	  176	-1	     MAL10	          PF10_0048		 23:	 1699	-1	  CM000449	         PVX_094430		
 22:	  177	 1	     MAL10	          PF10_0049		 24:	 1700	 1	  CM000449	         PVX_094435		
 23:	  178	-1	     MAL10	          PF10_0050		 25:	 1701	 1	  CM000449	         PVX_094440		
 24:	  179	 1	     MAL10	          PF10_0051		 26:	 1702	-1	  CM000449	         PVX_094445		
 25:	  180	 1	     MAL10	          PF10_0052		 27:	 1703	 1	  CM000449	         PVX_094450		
 26:	  181	-1	     MAL10	          PF10_0053		    	 1704	-1	  CM000449	        PVX_094455		
 27:	  182	 1	     MAL10	          PF10_0054		 28:	 1705	-1	  CM000449	         PVX_094460		
    	  183	-1	     MAL10	        PF10_0054a		 29:	 1706	-1	  CM000449	         PVX_094465		
 28:	  184	-1	     MAL10	          PF10_0055		 30:	 1707	-1	  CM000449	         PVX_094470		
    	  185	-1	     MAL10	         PF10_0056		 31:	 1708	-1	  CM000449	         PVX_094475		
 29:	  186	-1	     MAL10	          PF10_0057		    	 1709	-1	  CM000449	        PVX_094480		
 30:	  187	-1	     MAL10	         PF10_0057a		 32:	 1710	 1	  CM000449	         PVX_094485		
 31:	  188	-1	     MAL10	          PF10_0058		 33:	 1711	 1	  CM000449	         PVX_094490		
 32:	  189	 1	     MAL10	          PF10_0059		 34:	 1712	-1	  CM000449	         PVX_094495		
 33:	  190	 1	     MAL10	          PF10_0060		 35:	 1713	-1	  CM000449	         PVX_094500		
 34:	  191	-1	     MAL10	          PF10_0061		 36:	 1714	-1	  CM000449	         PVX_094505		
 35:	  192	-1	     MAL10	          PF10_0062		 37:	 1715	-1	  CM000449	         PVX_094510		
 36:	  193	-1	     MAL10	          PF10_0063		 38:	 1716	-1	  CM000449	         PVX_094515		
 37:	  194	-1	     MAL10	         PF10_0063a		 39:	 1717	 1	  CM000449	         PVX_094520		
 38:	  195	-1	     MAL10	          PF10_0064		 40:	 1718	-1	  CM000449	         PVX_094525		
 39:	  196	 1	     MAL10	          PF10_0065		 41:	 1719	 1	  CM000449	         PVX_094530		
 40:	  197	-1	     MAL10	          PF10_0066		 42:	 1720	 1	  CM000449	         PVX_094535		
 41:	  198	 1	     MAL10	          PF10_0067		 43:	 1721	 1	  CM000449	         PVX_094540		
 42:	  199	 1	     MAL10	          PF10_0068		 44:	 1722	 1	  CM000449	         PVX_094545		
 43:	  200	 1	     MAL10	          PF10_0069		 45:	 1723	-1	  CM000449	         PVX_094550		
 44:	  201	 1	     MAL10	          PF10_0070		 46:	 1724	-1	  CM000449	         PVX_094555		
 45:	  202	-1	     MAL10	         PF10_0070a		 47:	 1725	 1	  CM000449	         PVX_094560		
 46:	  203	-1	     MAL10	          PF10_0071		 48:	 1726	 1	  CM000449	         PVX_094565		
 47:	  204	 1	     MAL10	          PF10_0072		 49:	 1727	 1	  CM000449	         PVX_094570		
 48:	  205	 1	     MAL10	          PF10_0073		 50:	 1728	 1	  CM000449	         PVX_094575		
 49:	  206	 1	     MAL10	         PF10_0073a		 51:	 1729	-1	  CM000449	         PVX_094580		
 50:	  207	 1	     MAL10	          PF10_0074		    	 1730	-1	  CM000449	        PVX_094585		
 51:	  208	-1	     MAL10	          PF10_0075		 52:	 1731	 1	  CM000449	         PVX_094590		
    	  209	-1	     MAL10	         PF10_0076		 53:	 1732	 1	  CM000449	         PVX_094595		
 52:	  210	 1	     MAL10	          PF10_0077		 54:	 1733	 1	  CM000449	         PVX_094600		
 53:	  211	 1	     MAL10	          PF10_0078		 55:	 1734	-1	  CM000449	         PVX_094605		
 54:	  212	 1	     MAL10	          PF10_0079		    	 1735	 1	  CM000449	        PVX_094610		
 55:	  213	-1	     MAL10	          PF10_0080		 56:	 1736	-1	  CM000449	         PVX_094615		
 56:	  214	-1	     MAL10	          PF10_0081		 57:	 1737	 1	  CM000449	         PVX_094620		
 57:	  215	 1	     MAL10	          PF10_0082		 58:	 1738	 1	  CM000449	         PVX_094625		
 58:	  216	 1	     MAL10	          PF10_0083		 59:	 1739	-1	  CM000449	         PVX_094635		
 59:	  217	-1	     MAL10	          PF10_0084		 60:	 1740	-1	  CM000449	         PVX_094640		
 60:	  218	-1	     MAL10	          PF10_0085		    	 1741	-1	  CM000449	        PVX_094645		
 61:	  219	-1	     MAL10	          PF10_0086		    	 1742	-1	  CM000449	        PVX_094650		
 62:	  220	 1	     MAL10	          PF10_0087		    	 1743	-1	  CM000449	        PVX_094655		
 63:	  221	 1	     MAL10	          PF10_0088		 61:	 1744	-1	  CM000449	         PVX_094660		
 64:	  222	 1	     MAL10	          PF10_0089		 62:	 1745	 1	  CM000449	         PVX_094665		
 65:	  223	-1	     MAL10	          PF10_0090		 63:	 1746	 1	  CM000449	         PVX_094670		
 66:	  224	 1	     MAL10	          PF10_0091		 64:	 1747	 1	  CM000449	         PVX_094675		
 67:	  225	-1	     MAL10	          PF10_0092		 65:	 1748	-1	  CM000449	         PVX_094680		
 68:	  226	 1	     MAL10	          PF10_0093		 66:	 1749	 1	  CM000449	         PVX_094685		
 69:	  227	-1	     MAL10	          PF10_0094		 67:	 1750	-1	  CM000449	         PVX_094690		
 70:	  228	-1	     MAL10	          PF10_0095		 68:	 1751	 1	  CM000449	         PVX_094695		
 71:	  229	 1	     MAL10	          PF10_0096		 69:	 1752	-1	  CM000449	         PVX_094700		
 72:	  230	-1	     MAL10	          PF10_0097		 70:	 1753	-1	  CM000449	         PVX_094705		
 73:	  231	 1	     MAL10	          PF10_0098		    	 1754	-1	  CM000449	        PVX_094710		
 74:	  232	-1	     MAL10	          PF10_0099		 71:	 1755	 1	  CM000449	         PVX_094715		
 75:	  233	 1	     MAL10	          PF10_0100		 72:	 1756	-1	  CM000449	         PVX_094720		
 76:	  234	-1	     MAL10	          PF10_0101		 73:	 1757	 1	  CM000449	         PVX_094725		
 77:	  235	 1	     MAL10	          PF10_0102		 74:	 1758	-1	  CM000449	         PVX_094730		
 78:	  236	-1	     MAL10	          PF10_0103		 75:	 1759	 1	  CM000449	         PVX_094735		
 79:	  237	 1	     MAL10	          PF10_0104		 76:	 1760	-1	  CM000449	         PVX_094740		
 80:	  238	-1	     MAL10	          PF10_0105		 77:	 1761	 1	  CM000449	         PVX_094745		
 81:	  239	 1	     MAL10	          PF10_0106		 78:	 1762	-1	  CM000449	         PVX_094750		
 82:	  240	-1	     MAL10	          PF10_0107		 79:	 1763	 1	  CM000449	         PVX_094755		
 83:	  241	-1	     MAL10	          PF10_0108		 80:	 1764	-1	  CM000449	         PVX_094760		
 84:	  242	 1	     MAL10	          PF10_0109		 81:	 1765	 1	  CM000449	         PVX_094765		
 85:	  243	 1	     MAL10	          PF10_0110		 82:	 1766	-1	  CM000449	         PVX_094770		
 86:	  244	-1	     MAL10	          PF10_0111		 83:	 1767	-1	  CM000449	         PVX_094775		
 87:	  245	-1	     MAL10	          PF10_0112		 84:	 1768	 1	  CM000449	         PVX_094780		
 88:	  246	-1	     MAL10	          PF10_0113		 85:	 1769	 1	  CM000449	         PVX_094785		
 89:	  247	 1	     MAL10	          PF10_0114		 86:	 1770	-1	  CM000449	         PVX_094790		
 90:	  248	 1	     MAL10	          PF10_0115		 87:	 1771	-1	  CM000449	         PVX_094795		
 91:	  249	-1	     MAL10	          PF10_0116		 88:	 1772	-1	  CM000449	         PVX_094800		
 92:	  250	 1	     MAL10	          PF10_0117		 89:	 1773	 1	  CM000449	         PVX_094805		
 93:	  251	-1	     MAL10	          PF10_0118		 90:	 1774	 1	  CM000449	         PVX_094810		
 94:	  252	 1	     MAL10	          PF10_0119		 91:	 1775	-1	  CM000449	         PVX_094815		
 95:	  253	-1	     MAL10	          PF10_0120		 92:	 1776	 1	  CM000449	         PVX_094820		
 96:	  254	-1	     MAL10	          PF10_0121		 93:	 1777	-1	  CM000449	         PVX_094825		
 97:	  255	-1	     MAL10	          PF10_0122		 94:	 1778	 1	  CM000449	         PVX_094830		
 98:	  256	-1	     MAL10	          PF10_0123		 95:	 1779	-1	  CM000449	         PVX_094835		
 99:	  257	 1	     MAL10	          PF10_0124		 96:	 1780	-1	  CM000449	         PVX_094840		
100:	  258	 1	     MAL10	          PF10_0125		 97:	 1781	-1	  CM000449	         PVX_094845		
101:	  259	-1	     MAL10	          PF10_0126		 98:	 1782	-1	  CM000449	         PVX_094850		
102:	  260	 1	     MAL10	          PF10_0127		 99:	 1783	 1	  CM000449	         PVX_094855		
103:	  261	-1	     MAL10	          PF10_0128		100:	 1784	 1	  CM000449	         PVX_094860		
104:	  262	 1	     MAL10	          PF10_0129		101:	 1785	-1	  CM000449	         PVX_094865		
105:	  263	-1	     MAL10	          PF10_0130		102:	 1786	 1	  CM000449	         PVX_094870		
106:	  264	-1	     MAL10	          PF10_0131		103:	 1787	-1	  CM000449	         PVX_094875		
107:	  265	 1	     MAL10	          PF10_0132		104:	 1788	 1	  CM000449	         PVX_094880		
108:	  266	 1	     MAL10	          PF10_0133		105:	 1789	-1	  CM000449	         PVX_094885		
109:	  267	 1	     MAL10	          PF10_0134		106:	 1790	-1	  CM000449	         PVX_094890		
110:	  268	 1	     MAL10	          PF10_0135		107:	 1791	 1	  CM000449	         PVX_094895		
111:	  269	-1	     MAL10	          PF10_0136		108:	 1792	 1	  CM000449	         PVX_094900		
112:	  270	-1	     MAL10	          PF10_0137		109:	 1793	 1	  CM000449	         PVX_094902		
113:	  271	 1	     MAL10	          PF10_0138		110:	 1794	 1	  CM000449	         PVX_094905		
114:	  272	 1	     MAL10	          PF10_0139		111:	 1795	-1	  CM000449	         PVX_094910		
115:	  273	 1	     MAL10	          PF10_0140		112:	 1796	-1	  CM000449	         PVX_094915		
116:	  274	 1	     MAL10	          PF10_0141		113:	 1797	 1	  CM000449	         PVX_094920		
117:	  275	 1	     MAL10	          PF10_0142		114:	 1798	 1	  CM000449	         PVX_094925		
118:	  276	-1	     MAL10	          PF10_0143		115:	 1799	 1	  CM000449	         PVX_094930		
119:	  277	 1	     MAL10	          PF10_0144		116:	 1800	 1	  CM000449	         PVX_094935		
120:	  278	-1	     MAL10	          PF10_0145		117:	 1801	 1	  CM000449	         PVX_094940		
121:	  279	-1	     MAL10	          PF10_0146		118:	 1802	-1	  CM000449	         PVX_094945		
122:	  280	 1	     MAL10	          PF10_0147		119:	 1803	 1	  CM000449	         PVX_094950		
123:	  281	-1	     MAL10	          PF10_0148		120:	 1804	-1	  CM000449	         PVX_094960		
124:	  282	-1	     MAL10	          PF10_0149		121:	 1805	-1	  CM000449	         PVX_094965		
125:	  283	 1	     MAL10	          PF10_0150		122:	 1806	 1	  CM000449	         PVX_094970		
126:	  284	 1	     MAL10	          PF10_0151		123:	 1807	-1	  CM000449	         PVX_094975		
127:	  285	-1	     MAL10	          PF10_0152		124:	 1808	-1	  CM000449	         PVX_094980		
128:	  286	-1	     MAL10	          PF10_0153		125:	 1809	 1	  CM000449	         PVX_094985		
129:	  287	-1	     MAL10	        PF10_0153aa		126:	 1810	 1	  CM000449	         PVX_094990		
130:	  288	 1	     MAL10	          PF10_0154		127:	 1811	-1	  CM000449	         PVX_094995		
131:	  289	 1	     MAL10	          PF10_0155		128:	 1812	-1	  CM000449	         PVX_095000		
132:	  290	 1	     MAL10	          PF10_0156		129:	 1813	-1	  CM000449	         PVX_095005		
133:	  291	-1	     MAL10	          PF10_0157		130:	 1814	 1	  CM000449	         PVX_095010		
134:	  292	 1	     MAL10	          PF10_0158		131:	 1815	 1	  CM000449	         PVX_095015		
    	     	  	          	                  		132:	 1816	 1	  CM000449	         PVX_095020		
    	     	  	          	                  		133:	 1817	-1	  CM000449	         PVX_095025		
    	     	  	          	                  		134:	 1818	 1	  CM000449	         PVX_095030		


CL-6		106	109		0	0		6	9	

  1:	 1022	 1	     MAL12	           PFL0065w		  1:	 3949	 1	  CM000454	         PVX_084090		
    	 1023	-1	     MAL12	          PFL0070c		    	 3950	-1	  CM000454	        PVX_084095		
  2:	 1024	 1	     MAL12	           PFL0075w		  2:	 3951	 1	  CM000454	         PVX_084100		
  3:	 1025	-1	     MAL12	           PFL0080c		  3:	 3952	-1	  CM000454	         PVX_084105		
    	 1026	-1	     MAL12	          PFL0085c		    	 3953	-1	  CM000454	        PVX_084110		
  4:	 1027	-1	     MAL12	           PFL0090c		  4:	 3954	-1	  CM000454	         PVX_084115		
  5:	 1028	-1	     MAL12	           PFL0095c		  5:	 3955	-1	  CM000454	         PVX_084120		
  6:	 1029	-1	     MAL12	           PFL0100c		  6:	 3956	-1	  CM000454	         PVX_084125		
  7:	 1030	 1	     MAL12	           PFL0105w		  7:	 3957	 1	  CM000454	         PVX_084130		
  8:	 1031	-1	     MAL12	           PFL0110c		  8:	 3958	-1	  CM000454	         PVX_084135		
  9:	 1032	 1	     MAL12	           PFL0115w		    	 3959	 1	  CM000454	        PVX_084145		
 10:	 1033	-1	     MAL12	           PFL0120c		  9:	 3960	 1	  CM000454	         PVX_084160		
 11:	 1034	-1	     MAL12	           PFL0125c		 10:	 3961	-1	  CM000454	         PVX_084165		
 12:	 1035	-1	     MAL12	           PFL0130c		 11:	 3962	-1	  CM000454	         PVX_084170		
 13:	 1036	 1	     MAL12	           PFL0135w		 12:	 3963	-1	  CM000454	         PVX_084175		
 14:	 1037	 1	     MAL12	           PFL0140w		 13:	 3964	 1	  CM000454	         PVX_084180		
 15:	 1038	-1	     MAL12	           PFL0145c		 14:	 3965	 1	  CM000454	         PVX_084185		
 16:	 1039	 1	     MAL12	           PFL0150w		 15:	 3966	-1	  CM000454	         PVX_084190		
 17:	 1040	-1	     MAL12	           PFL0155c		 16:	 3967	 1	  CM000454	         PVX_084195		
 18:	 1041	 1	     MAL12	           PFL0160w		 17:	 3968	-1	  CM000454	         PVX_084200		
 19:	 1042	-1	     MAL12	           PFL0165c		 18:	 3969	 1	  CM000454	         PVX_084205		
 20:	 1043	 1	     MAL12	           PFL0170w		 19:	 3970	-1	  CM000454	         PVX_084210		
 21:	 1044	-1	     MAL12	           PFL0175c		 20:	 3971	 1	  CM000454	         PVX_084215		
 22:	 1045	 1	     MAL12	           PFL0180w		 21:	 3972	-1	  CM000454	         PVX_084220		
 23:	 1046	-1	     MAL12	           PFL0185c		 22:	 3973	 1	  CM000454	         PVX_084225		
 24:	 1047	 1	     MAL12	           PFL0190w		 23:	 3974	-1	  CM000454	         PVX_084230		
 25:	 1048	 1	     MAL12	           PFL0195w		 24:	 3975	 1	  CM000454	         PVX_084235		
    	 1049	-1	     MAL12	          PFL0200c		 25:	 3976	 1	  CM000454	         PVX_084240		
 26:	 1050	 1	     MAL12	           PFL0205w		    	 3977	-1	  CM000454	        PVX_084245		
 27:	 1051	-1	     MAL12	           PFL0210c		 26:	 3978	 1	  CM000454	         PVX_084250		
 28:	 1052	-1	     MAL12	           PFL0220c		 27:	 3979	-1	  CM000454	         PVX_084255		
 29:	 1053	-1	     MAL12	           PFL0225c		 28:	 3980	-1	  CM000454	         PVX_084260		
 30:	 1054	 1	     MAL12	           PFL0230w		 29:	 3981	-1	  CM000454	         PVX_084265		
 31:	 1055	 1	     MAL12	           PFL0235w		 30:	 3982	 1	  CM000454	         PVX_084270		
    	 1056	 1	     MAL12	          PFL0245w		 31:	 3983	 1	  CM000454	         PVX_084275		
 32:	 1057	 1	     MAL12	           PFL0250w		 32:	 3984	 1	  CM000454	         PVX_084280		
 33:	 1058	-1	     MAL12	           PFL0255c		 33:	 3985	-1	  CM000454	         PVX_084285		
 34:	 1059	-1	     MAL12	           PFL0260c		 34:	 3986	-1	  CM000454	         PVX_084290		
 35:	 1060	 1	     MAL12	           PFL0265w		 35:	 3987	 1	  CM000454	         PVX_084295		
 36:	 1061	-1	     MAL12	           PFL0270c		 36:	 3988	-1	  CM000454	         PVX_084300		
 37:	 1062	 1	     MAL12	           PFL0275w		 37:	 3989	 1	  CM000454	         PVX_084305		
 38:	 1063	-1	     MAL12	           PFL0280c		 38:	 3990	-1	  CM000454	         PVX_084310		
 39:	 1064	 1	     MAL12	           PFL0285w		 39:	 3991	 1	  CM000454	         PVX_084315		
 40:	 1065	 1	     MAL12	           PFL0290w		    	 3992	-1	  CM000454	        PVX_084320		
 41:	 1066	-1	     MAL12	           PFL0295c		 40:	 3993	 1	  CM000454	         PVX_084325		
 42:	 1067	-1	     MAL12	           PFL0300c		 41:	 3994	-1	  CM000454	         PVX_084330		
 43:	 1068	-1	     MAL12	           PFL0305c		 42:	 3995	-1	  CM000454	         PVX_084335		
 44:	 1069	-1	     MAL12	           PFL0310c		 43:	 3996	-1	  CM000454	         PVX_084340		
 45:	 1070	-1	     MAL12	           PFL0315c		 44:	 3997	-1	  CM000454	         PVX_084345		
 46:	 1071	 1	     MAL12	           PFL0320w		 45:	 3998	-1	  CM000454	         PVX_084350		
 47:	 1072	 1	     MAL12	           PFL0325w		 46:	 3999	 1	  CM000454	         PVX_084355		
 48:	 1073	-1	     MAL12	           PFL0330c		 47:	 4000	 1	  CM000454	         PVX_084360		
 49:	 1074	-1	     MAL12	           PFL0335c		 48:	 4001	-1	  CM000454	         PVX_084365		
 50:	 1075	 1	     MAL12	           PFL0340w		 49:	 4002	-1	  CM000454	         PVX_084370		
 51:	 1076	 1	     MAL12	           PFL0345w		 50:	 4003	 1	  CM000454	         PVX_084375		
 52:	 1077	-1	     MAL12	           PFL0350c		 51:	 4004	 1	  CM000454	         PVX_084380		
 53:	 1078	-1	     MAL12	           PFL0355c		 52:	 4005	-1	  CM000454	         PVX_084385		
    	 1079	-1	     MAL12	          PFL0360c		 53:	 4006	-1	  CM000454	         PVX_084390		
 54:	 1080	-1	     MAL12	           PFL0365c		    	 4007	-1	  CM000454	        PVX_084395		
 55:	 1081	 1	     MAL12	           PFL0370w		 54:	 4008	-1	  CM000454	         PVX_084400		
 56:	 1082	 1	     MAL12	           PFL0375w		    	 4009	 1	  CM000454	        PVX_084405		
    	 1083	-1	     MAL12	          PFL0380c		 55:	 4010	 1	  CM000454	         PVX_084410		
 57:	 1084	-1	     MAL12	           PFL0385c		 56:	 4011	 1	  CM000454	         PVX_084415		
 58:	 1085	-1	     MAL12	           PFL0390c		 57:	 4012	-1	  CM000454	         PVX_084420		
 59:	 1086	-1	     MAL12	           PFL0395c		 58:	 4013	-1	  CM000454	         PVX_084425		
 60:	 1087	 1	     MAL12	           PFL0400w		 59:	 4014	-1	  CM000454	         PVX_084430		
 61:	 1088	 1	     MAL12	           PFL0405w		 60:	 4015	 1	  CM000454	         PVX_084435		
 62:	 1089	 1	     MAL12	           PFL0410w		 61:	 4016	 1	  CM000454	         PVX_084440		
 63:	 1090	 1	     MAL12	           PFL0415w		 62:	 4017	 1	  CM000454	         PVX_084445		
 64:	 1091	 1	     MAL12	           PFL0420w		 63:	 4018	 1	  CM000454	         PVX_084450		
 65:	 1092	-1	     MAL12	           PFL0425c		 64:	 4019	 1	  CM000454	         PVX_084455		
 66:	 1093	 1	     MAL12	           PFL0430w		 65:	 4020	-1	  CM000454	         PVX_084460		
 67:	 1094	 1	     MAL12	           PFL0435w		 66:	 4021	 1	  CM000454	         PVX_300024		
 68:	 1095	-1	     MAL12	           PFL0440c		 67:	 4022	 1	  CM000454	         PVX_084465		
 69:	 1096	 1	     MAL12	           PFL0445w		 68:	 4023	-1	  CM000454	         PVX_084470		
 70:	 1097	-1	     MAL12	           PFL0450c		 69:	 4024	 1	  CM000454	         PVX_084475		
 71:	 1098	-1	     MAL12	           PFL0455c		 70:	 4025	-1	  CM000454	         PVX_084480		
 72:	 1099	 1	     MAL12	           PFL0460w		 71:	 4026	-1	  CM000454	         PVX_084485		
 73:	 1100	-1	     MAL12	           PFL0465c		 72:	 4027	 1	  CM000454	         PVX_084490		
 74:	 1101	 1	     MAL12	           PFL0470w		 73:	 4028	-1	  CM000454	         PVX_084495		
 75:	 1102	 1	     MAL12	           PFL0475w		 74:	 4029	 1	  CM000454	         PVX_084500		
 76:	 1103	 1	     MAL12	           PFL0480w		 75:	 4030	 1	  CM000454	         PVX_084505		
 77:	 1104	 1	     MAL12	           PFL0485w		 76:	 4031	 1	  CM000454	         PVX_084510		
 78:	 1105	-1	     MAL12	           PFL0490c		 77:	 4032	 1	  CM000454	         PVX_084515		
 79:	 1106	-1	     MAL12	           PFL0495c		 78:	 4033	-1	  CM000454	        PVX_084520b		
 80:	 1107	 1	     MAL12	           PFL0500w		 79:	 4034	-1	  CM000454	        PVX_084520a		
 81:	 1108	-1	     MAL12	           PFL0505c		 80:	 4035	 1	  CM000454	         PVX_084525		
 82:	 1109	-1	     MAL12	           PFL0510c		    	 4036	 1	  CM000454	        PVX_084530		
 83:	 1110	 1	     MAL12	           PFL0515w		 81:	 4037	-1	  CM000454	         PVX_084535		
 84:	 1111	-1	     MAL12	           PFL0520c		 82:	 4038	-1	  CM000454	         PVX_084540		
 85:	 1112	 1	     MAL12	           PFL0525w		 83:	 4039	 1	  CM000454	         PVX_084545		
 86:	 1113	-1	     MAL12	           PFL0530c		    	 4040	-1	  CM000454	        PVX_084550		
 87:	 1114	-1	     MAL12	           PFL0535c		 84:	 4041	-1	  CM000454	         PVX_084555		
 88:	 1115	 1	     MAL12	           PFL0540w		 85:	 4042	 1	  CM000454	         PVX_084560		
 89:	 1116	 1	     MAL12	           PFL0545w		 86:	 4043	-1	  CM000454	         PVX_084565		
 90:	 1117	 1	     MAL12	           PFL0550w		 87:	 4044	-1	  CM000454	         PVX_084570		
 91:	 1118	-1	     MAL12	           PFL0555c		 88:	 4045	 1	  CM000454	         PVX_084575		
 92:	 1119	-1	     MAL12	           PFL0560c		 89:	 4046	 1	  CM000454	         PVX_084580		
 93:	 1120	 1	     MAL12	           PFL0565w		 90:	 4047	 1	  CM000454	         PVX_084585		
 94:	 1121	-1	     MAL12	           PFL0570c		 91:	 4048	-1	  CM000454	         PVX_084590		
 95:	 1122	 1	     MAL12	           PFL0575w		 92:	 4049	-1	  CM000454	         PVX_084595		
 96:	 1123	 1	     MAL12	           PFL0580w		 93:	 4050	 1	  CM000454	         PVX_084600		
 97:	 1124	 1	     MAL12	           PFL0585w		 94:	 4051	-1	  CM000454	         PVX_084605		
 98:	 1125	-1	     MAL12	           PFL0590c		 95:	 4052	 1	  CM000454	         PVX_084610		
 99:	 1126	-1	     MAL12	           PFL0595c		 96:	 4053	 1	  CM000454	         PVX_084615		
100:	 1127	 1	     MAL12	           PFL0600w		 97:	 4054	 1	  CM000454	         PVX_084620		
    	     	  	          	                  		 98:	 4055	-1	  CM000454	         PVX_084625		
    	     	  	          	                  		 99:	 4056	-1	  CM000454	         PVX_084630		
    	     	  	          	                  		100:	 4057	 1	  CM000454	         PVX_084635		


CL-25		98	123		0	0		18	43	

  1:	 3588	 1	      MAL4	           PFD0660w		  1:	  913	 1	  CM000446	         PVX_089635		
  2:	 3589	-1	      MAL4	           PFD0665c		  2:	  914	-1	  CM000446	         PVX_089640		
  3:	 3590	-1	      MAL4	           PFD0670c		  3:	  915	-1	  CM000446	         PVX_089645		
  4:	 3591	 1	      MAL4	           PFD0675w		  4:	  916	 1	  CM000446	         PVX_089650		
  5:	 3592	-1	      MAL4	           PFD0680c		  5:	  917	-1	  CM000446	         PVX_089655		
  6:	 3593	-1	      MAL4	           PFD0685c		  6:	  918	-1	  CM000446	         PVX_089660		
  7:	 3594	-1	      MAL4	           PFD0690c		  7:	  919	-1	  CM000446	         PVX_089665		
  8:	 3595	-1	      MAL4	           PFD0692c		  8:	  920	-1	  CM000446	         PVX_300003		
  9:	 3596	-1	      MAL4	           PFD0669c		  9:	  921	-1	  CM000446	         PVX_089670		
    	 3597	 1	      MAL4	          PFD0695w		    	  922	 1	  CM000446	        PVX_089675		
 10:	 3598	-1	      MAL4	           PFD0700c		 10:	  923	-1	  CM000446	         PVX_089680		
 11:	 3599	-1	      MAL4	           PFD0705c		 11:	  924	-1	  CM000446	         PVX_089685		
 12:	 3600	 1	      MAL4	           PFD0710w		 12:	  925	 1	  CM000446	         PVX_089690		
    	 3601	-1	      MAL4	          PFD0715c		    	  926	-1	  CM000446	        PVX_089695		
 13:	 3602	 1	      MAL4	           PFD0720w		 13:	  927	 1	  CM000446	         PVX_089700		
 14:	 3603	-1	      MAL4	           PFD0725c		 14:	  928	-1	  CM000446	         PVX_089705		
 15:	 3604	 1	      MAL4	           PFD0730w		 15:	  929	 1	  CM000446	         PVX_089710		
 16:	 3605	-1	      MAL4	           PFD0735c		 16:	  930	-1	  CM000446	         PVX_089715		
 17:	 3606	 1	      MAL4	           PFD0740w		 17:	  931	 1	  CM000446	         PVX_089720		
 18:	 3607	-1	      MAL4	           PFD0745c		 18:	  932	-1	  CM000446	         PVX_089725		
 19:	 3608	 1	      MAL4	           PFD0750w		 19:	  933	 1	  CM000446	         PVX_089730		
 20:	 3609	-1	      MAL4	           PFD0755c		 20:	  934	-1	  CM000446	         PVX_089735		
 21:	 3610	-1	      MAL4	           PFD0760c		 21:	  935	-1	  CM000446	         PVX_089740		
 22:	 3611	 1	      MAL4	           PFD0765w		 22:	  936	 1	  CM000446	         PVX_089745		
 23:	 3612	-1	      MAL4	           PFD0770c		 23:	  937	-1	  CM000446	         PVX_089750		
    	 3613	-1	      MAL4	          PFD0775c		    	  938	-1	  CM000446	        PVX_089755		
    	 3614	 1	      MAL4	          PFD0780w		    	  939	-1	  CM000446	        PVX_089760		
 24:	 3615	-1	      MAL4	           PFD0785c		    	  940	-1	  CM000446	        PVX_089765		
 25:	 3616	-1	      MAL4	           PFD0790c		    	  941	 1	  CM000446	        PVX_089770		
 26:	 3617	 1	      MAL4	           PFD0795w		    	  942	-1	  CM000446	        PVX_089775		
 27:	 3618	-1	      MAL4	           PFD0800c		    	  943	 1	  CM000446	        PVX_089780		
 28:	 3619	 1	      MAL4	           PFD0805w		    	  944	-1	  CM000446	        PVX_089785		
 29:	 3620	-1	      MAL4	           PFD0807c		    	  945	-1	  CM000446	        PVX_089790		
 30:	 3621	 1	      MAL4	           PFD0810w		    	  946	-1	  CM000446	        PVX_089795		
 31:	 3622	-1	      MAL4	           PFD0815c		    	  947	-1	  CM000446	        PVX_089800		
    	 3623	 1	      MAL4	          PFD0820w		    	  948	-1	  CM000446	        PVX_089805		
 32:	 3624	-1	      MAL4	           PFD0825c		    	  949	-1	  CM000446	        PVX_089810		
 33:	 3625	 1	      MAL4	           PFD0830w		    	  950	-1	  CM000446	        PVX_089815		
 34:	 3626	-1	      MAL4	           PFD0835c		    	  951	-1	  CM000446	        PVX_089820		
 35:	 3627	 1	      MAL4	           PFD0840w		    	  952	 1	  CM000446	        PVX_089825		
 36:	 3628	-1	      MAL4	          PFD0850ca		    	  953	 1	  CM000446	        PVX_089830		
    	 3629	-1	      MAL4	          PFD0855c		    	  954	-1	  CM000446	        PVX_089835		
    	 3630	 1	      MAL4	          PFD0860w		    	  955	 1	  CM000446	        PVX_089840		
 37:	 3631	-1	      MAL4	           PFD0865c		    	  956	 1	  CM000446	        PVX_089845		
 38:	 3632	 1	      MAL4	           PFD0870w		    	  957	 1	  CM000446	        PVX_089850		
 39:	 3633	 1	      MAL4	           PFD0872w		    	  958	 1	  CM000446	        PVX_089852		
 40:	 3634	-1	      MAL4	           PFD0875c		    	  959	 1	  CM000446	        PVX_089855		
 41:	 3635	 1	      MAL4	           PFD0880w		    	  960	 1	  CM000446	        PVX_089860		
 42:	 3636	-1	      MAL4	           PFD0885c		    	  961	 1	  CM000446	        PVX_089865		
 43:	 3637	 1	      MAL4	           PFD0890w		    	  962	 1	  CM000446	        PVX_089867		
 44:	 3638	-1	      MAL4	           PFD0895c		    	  963	 1	  CM000446	        PVX_089870		
 45:	 3639	 1	      MAL4	           PFD0900w		    	  964	 1	  CM000446	        PVX_089875		
 46:	 3640	 1	      MAL4	           PFD0905w		    	  965	-1	  CM000446	        PVX_089880		
 47:	 3641	 1	      MAL4	           PFD0910w		    	  966	-1	  CM000446	        PVX_089885		
 48:	 3642	 1	      MAL4	           PFD0915w		    	  967	-1	  CM000446	        PVX_089890		
 49:	 3643	 1	      MAL4	           PFD0920w		    	  968	 1	  CM000446	        PVX_089895		
 50:	 3644	 1	      MAL4	           PFD0925w		 24:	  969	-1	  CM000446	         PVX_089900		
 51:	 3645	 1	      MAL4	           PFD0930w		 25:	  970	-1	  CM000446	         PVX_089905		
 52:	 3646	-1	      MAL4	           PFD0935c		 26:	  971	 1	  CM000446	         PVX_089910		
 53:	 3647	 1	      MAL4	           PFD0940w		 27:	  972	-1	  CM000446	         PVX_089915		
 54:	 3648	-1	      MAL4	           PFD0945c		 28:	  973	 1	  CM000446	         PVX_089920		
 55:	 3649	 1	      MAL4	           PFD0950w		 29:	  974	-1	  CM000446	         PVX_089925		
 56:	 3650	 1	      MAL4	           PFD0955w		 30:	  975	 1	  CM000446	         PVX_089930		
 57:	 3651	-1	      MAL4	           PFD0960c		 31:	  976	-1	  CM000446	         PVX_089935		
 58:	 3652	 1	      MAL4	           PFD0965w		    	  977	 1	  CM000446	        PVX_089940		
 59:	 3653	-1	      MAL4	           PFD0970c		 32:	  978	-1	  CM000446	         PVX_089945		
 60:	 3654	 1	      MAL4	           PFD0975w		 33:	  979	 1	  CM000446	         PVX_089950		
 61:	 3655	 1	      MAL4	           PFD0980w		 34:	  980	-1	  CM000446	         PVX_089955		
 62:	 3656	 1	      MAL4	           PFD0985w		    	  981	 1	  CM000446	        PVX_089960		
 63:	 3657	 1	      MAL4	           PFD0990w		 35:	  982	 1	  CM000446	         PVX_089965		
 64:	 3658	-1	      MAL4	           PFD0993c		 36:	  983	-1	  CM000446	         PVX_089970		
    	 3659	-1	      MAL4	          PFD0995c		    	  984	 1	  CM000446	        PVX_089975		
    	 3660	-1	      MAL4	          PFD1000c		 37:	  985	-1	  CM000446	         PVX_089980		
    	 3661	-1	      MAL4	          PFD1005c		 38:	  986	 1	  CM000446	         PVX_089985		
    	 3662	 1	      MAL4	          PFD1010w		 39:	  987	 1	  CM000446	         PVX_089990		
    	 3663	-1	      MAL4	          PFD1015c		 40:	  988	-1	  CM000446	         PVX_089995		
    	 3664	-1	      MAL4	          PFD1020c		 41:	  989	 1	  CM000446	         PVX_090000		
 65:	 3665	-1	      MAL4	           PFD1030c		 42:	  990	-1	  CM000446	         PVX_090005		
    	 3666	 1	      MAL4	          PFD1006w		 43:	  991	 1	  CM000446	         PVX_090010		
    	 3667	 1	      MAL4	          PFD1007w		 44:	  992	-1	  CM000446	         PVX_090015		
 66:	 3668	 1	      MAL4	           PFD1035w		 45:	  993	 1	  CM000446	         PVX_090020		
 67:	 3669	 1	      MAL4	           PFD1037w		 46:	  994	 1	  CM000446	         PVX_090025		
 68:	 3670	-1	      MAL4	           PFD1045c		 47:	  995	 1	  CM000446	         PVX_090030		
 69:	 3671	 1	      MAL4	           PFD1050w		 48:	  996	 1	  CM000446	         PVX_090035		
 70:	 3672	 1	      MAL4	           PFD1055w		 49:	  997	 1	  CM000446	         PVX_090040		
 71:	 3673	 1	      MAL4	           PFD1060w		 50:	  998	 1	  CM000446	         PVX_090045		
 72:	 3674	-1	      MAL4	           PFD1065c		 51:	  999	 1	  CM000446	         PVX_090050		
 73:	 3675	 1	      MAL4	           PFD1070w		 52:	 1000	-1	  CM000446	         PVX_090055		
 74:	 3676	 1	      MAL4	           PFD1075w		 53:	 1001	 1	  CM000446	         PVX_090060		
 75:	 3677	 1	      MAL4	           PFD1080w		 54:	 1002	-1	  CM000446	         PVX_090065		
    	 3678	 1	      MAL4	          PFD1085w		 55:	 1003	 1	  CM000446	         PVX_090070		
 76:	 3679	-1	      MAL4	           PFD1090c		 56:	 1004	 1	  CM000446	         PVX_090075		
 77:	 3680	 1	      MAL4	           PFD1095w		 57:	 1005	-1	  CM000446	         PVX_090080		
    	 3681	-1	      MAL4	          PFD1100c		 58:	 1006	 1	  CM000446	         PVX_090085		
    	 3682	 1	      MAL4	          PFD1105w		 59:	 1007	-1	  CM000446	         PVX_090090		
 78:	 3683	 1	      MAL4	           PFD1110w		 60:	 1008	 1	  CM000446	         PVX_090095		
 79:	 3684	-1	      MAL4	           PFD1115c		    	 1009	-1	  CM000446	        PVX_090100		
 80:	 3685	-1	      MAL4	           PFD1120c		 61:	 1010	 1	  CM000446	         PVX_090105		
    	     	  	          	                  		 62:	 1011	 1	  CM000446	         PVX_090110		
    	     	  	          	                  		 63:	 1012	 1	  CM000446	         PVX_090115		
    	     	  	          	                  		 64:	 1013	-1	  CM000446	         PVX_090120		
    	     	  	          	                  		    	 1014	 1	  CM000446	        PVX_090125		
    	     	  	          	                  		 65:	 1015	-1	  CM000446	         PVX_090130		
    	     	  	          	                  		    	 1016	 1	  CM000446	        PVX_090135		
    	     	  	          	                  		 66:	 1017	 1	  CM000446	         PVX_090140		
    	     	  	          	                  		 67:	 1018	 1	  CM000446	         PVX_090145		
    	     	  	          	                  		 68:	 1019	-1	  CM000446	         PVX_090150		
    	     	  	          	                  		 69:	 1020	 1	  CM000446	         PVX_090155		
    	     	  	          	                  		 70:	 1021	 1	  CM000446	         PVX_090160		
    	     	  	          	                  		 71:	 1022	 1	  CM000446	         PVX_090165		
    	     	  	          	                  		 72:	 1023	-1	  CM000446	         PVX_090170		
    	     	  	          	                  		 73:	 1024	 1	  CM000446	         PVX_090175		
    	     	  	          	                  		 74:	 1025	 1	  CM000446	         PVX_090180		
    	     	  	          	                  		 75:	 1026	 1	  CM000446	         PVX_090185		
    	     	  	          	                  		    	 1027	 1	  CM000446	        PVX_090190		
    	     	  	          	                  		 76:	 1028	-1	  CM000446	         PVX_090195		
    	     	  	          	                  		 77:	 1029	 1	  CM000446	         PVX_090200		
    	     	  	          	                  		    	 1030	-1	  CM000446	        PVX_090205		
    	     	  	          	                  		    	 1031	 1	  CM000446	        PVX_090210		
    	     	  	          	                  		 78:	 1032	 1	  CM000446	         PVX_090215		
    	     	  	          	                  		 79:	 1033	-1	  CM000446	         PVX_090220		
    	     	  	          	                  		    	 1034	-1	  CM000446	        PVX_090225		
    	     	  	          	                  		 80:	 1035	-1	  CM000446	         PVX_090230		


CL-32		94	88		0	0		10	4	

  1:	 4475	 1	      MAL7	          PF07_0066		  1:	  418	 1	  CM000444	         PVX_000625		
  2:	 4476	-1	      MAL7	          PF07_0067		  2:	  419	-1	  CM000444	         PVX_000620		
  3:	 4477	 1	      MAL7	          MAL7P1.76		  3:	  420	 1	  CM000444	         PVX_000615		
  4:	 4478	 1	      MAL7	          MAL7P1.77		  4:	  421	 1	  CM000444	         PVX_000610		
    	 4479	 1	      MAL7	         MAL7P1.78		  5:	  422	 1	  CM000444	         PVX_000605		
  5:	 4480	 1	      MAL7	          MAL7P1.79		  6:	  423	 1	  CM000444	         PVX_000600		
  6:	 4481	 1	      MAL7	          PF07_0068		  7:	  424	 1	  CM000444	         PVX_000595		
  7:	 4482	 1	      MAL7	          PF07_0069		  8:	  425	-1	  CM000444	         PVX_000590		
  8:	 4483	-1	      MAL7	          MAL7P1.81		  9:	  426	 1	  CM000444	         PVX_000585		
  9:	 4484	 1	      MAL7	          PF07_0070		 10:	  427	 1	  CM000444	         PVX_000580		
 10:	 4485	 1	      MAL7	          MAL7P1.82		 11:	  428	 1	  CM000444	         PVX_000575		
 11:	 4486	 1	      MAL7	          MAL7P1.83		    	  429	-1	  CM000444	        PVX_000570		
    	 4487	-1	      MAL7	         MAL7P1.84		 12:	  430	 1	  CM000444	         PVX_000565		
 12:	 4488	 1	      MAL7	          MAL7P1.86		 13:	  431	 1	  CM000444	         PVX_000560		
 13:	 4489	 1	      MAL7	          PF07_0071		 14:	  432	 1	  CM000444	         PVX_000555		
 14:	 4490	 1	      MAL7	          PF07_0072		 15:	  433	-1	  CM000444	         PVX_000550		
 15:	 4491	-1	      MAL7	          MAL7P1.87		 16:	  434	-1	  CM000444	         PVX_000545		
 16:	 4492	-1	      MAL7	          PF07_0073		 17:	  435	-1	  CM000444	         PVX_000540		
 17:	 4493	-1	      MAL7	          PF07_0074		 18:	  436	-1	  CM000444	         PVX_000535		
 18:	 4494	-1	      MAL7	          MAL7P1.88		 19:	  437	-1	  CM000444	         PVX_000530
[truncated: 57,194 more chars]
