# Supplementary material for: Genome Comparison of Human and Non-Human Malaria Parasites Reveals Species Subset-Specific Genes Potentially Linked to Human Disease
Source: PLoS Comput Biol. 2011 Dec 22;7(12):e1002320. doi: 10.1371/journal.pcbi.1002320 (PMC3245289; doi:10.1371/journal.pcbi.1002320)
Supplement: Dataset S3 — Detected imperfect synteny blocks between P. vivax and P. knowlesi . OrthoCluster ‘.cluster’ output file showing both syntenic and non-syntenic genes of identified imperfect synteny blocks. (TXT) [file pcbi.1002320.s003.txt]

Mon Feb  7 14:23:22 2011

Settings & Parameters:
No. of sequence                                     :	2
Max group size                                      :	5000
Min group size                                      :	2
Max out-of-map-mismatches                           :	0
Max out-of-map-mismatch percentage                  :	40%
Max in-map-mismatches                               :	0
Max in-map-mismatch percentage                      :	10%
Find order preserving blocks(-r)                    :	Yes
Find strand preserving blocks(-s)                   :	Yes
Find order and strandedness preserving blocks(-rs)  :	Yes
Find non-overlapping blocks                         :	Yes
Mapping file name                                   :	/home/cfa24/scripts_data/orthocluster_analysis/out/mapping_pvivImpr_pknoImpr_70.txt
Sort blocks according to size                       :	Yes
Sequence 1 file name                                :	/home/cfa24/scripts_data/orthocluster_analysis/out/genome_pvivImpr_70.txt
Sequence 2 file name                                :	/home/cfa24/scripts_data/orthocluster_analysis/out/genome_pknoImpr_70.txt
Job ID                                              :	/home/cfa24/scripts_data/orthocluster_analysis/out/pvivImpr_pknoImpr_70.orthocluster.imperfect


CL-17		691	706		1	9		23	30	

  1:	 3255	-1	  CM000453	         PVX_083570		  1:	 3265	-1	Pk_strainH_chr12	         PKH_120040		
  2:	 3256	-1	  CM000453	         PVX_083565		  2:	 3266	-1	Pk_strainH_chr12	         PKH_120060		
  3:	 3257	-1	  CM000453	         PVX_083560		  3:	 3267	-1	Pk_strainH_chr12	         PKH_120070		
  4:	 3258	 1	  CM000453	         PVX_083555		  4:	 3268	 1	Pk_strainH_chr12	         PKH_120080		
  5:	 3259	 1	  CM000453	         PVX_083550		  5:	 3269	 1	Pk_strainH_chr12	         PKH_120090		
  6:	 3260	 1	  CM000453	         PVX_083545		  6:	 3270	 1	Pk_strainH_chr12	         PKH_120100		
  7:	 3261	-1	  CM000453	         PVX_083535		  7:	 3271	-1	Pk_strainH_chr12	         PKH_120110		
  8:	 3262	-1	  CM000453	         PVX_083530		  8:	 3272	-1	Pk_strainH_chr12	         PKH_120120		
  9:	 3263	 1	  CM000453	         PVX_083525		  9:	 3273	 1	Pk_strainH_chr12	         PKH_120130		
    	 3264	 1	  CM000453	        PVX_083520		    	 3274	 1	Pk_strainH_chr12	        PKH_120140		
 10:	 3265	 1	  CM000453	         PVX_083515		 10:	 3275	 1	Pk_strainH_chr12	         PKH_120150		
 11:	 3266	-1	  CM000453	         PVX_083510		 11:	 3276	-1	Pk_strainH_chr12	         PKH_120160		
 12:	 3267	 1	  CM000453	         PVX_083505		 12:	 3277	 1	Pk_strainH_chr12	         PKH_120170		
 13:	 3268	-1	  CM000453	         PVX_083500		 13:	 3278	-1	Pk_strainH_chr12	         PKH_120180		
 14:	 3269	 1	  CM000453	         PVX_083495		 14:	 3279	 1	Pk_strainH_chr12	         PKH_120190		
 15:	 3270	-1	  CM000453	         PVX_083490		 15:	 3280	-1	Pk_strainH_chr12	         PKH_120200		
 16:	 3271	 1	  CM000453	         PVX_083485		 16:	 3281	 1	Pk_strainH_chr12	         PKH_120210		
 17:	 3272	-1	  CM000453	         PVX_083480		 17:	 3282	-1	Pk_strainH_chr12	         PKH_120220		
 18:	 3273	-1	  CM000453	         PVX_083475		 18:	 3283	-1	Pk_strainH_chr12	         PKH_120230		
 19:	 3274	-1	  CM000453	         PVX_083470		 19:	 3284	-1	Pk_strainH_chr12	         PKH_120240		
 20:	 3275	-1	  CM000453	         PVX_083465		 20:	 3285	-1	Pk_strainH_chr12	         PKH_120250		
 21:	 3276	 1	  CM000453	         PVX_083460		 21:	 3286	 1	Pk_strainH_chr12	         PKH_120260		
 22:	 3277	-1	  CM000453	         PVX_083455		 22:	 3287	-1	Pk_strainH_chr12	         PKH_120270		
 23:	 3278	 1	  CM000453	         PVX_083450		 23:	 3288	 1	Pk_strainH_chr12	         PKH_120280		
 24:	 3279	-1	  CM000453	         PVX_083445		 24:	 3289	-1	Pk_strainH_chr12	         PKH_120290		
    	 3280	 1	  CM000453	 *      PVX_083440		    	 3290	 1	Pk_strainH_chr12	        PKH_120300		
 25:	 3281	 1	  CM000453	         PVX_083435		 25:	 3291	 1	Pk_strainH_chr12	         PKH_120310		
 26:	 3282	-1	  CM000453	         PVX_083430		 26:	 3292	-1	Pk_strainH_chr12	         PKH_120320		
 27:	 3283	-1	  CM000453	         PVX_083425		 27:	 3293	-1	Pk_strainH_chr12	         PKH_120330		
 28:	 3284	 1	  CM000453	         PVX_083420		 28:	 3294	 1	Pk_strainH_chr12	         PKH_120340		
 29:	 3285	-1	  CM000453	         PVX_083415		 29:	 3295	-1	Pk_strainH_chr12	         PKH_120350		
 30:	 3286	-1	  CM000453	         PVX_083410		 30:	 3296	-1	Pk_strainH_chr12	         PKH_120360		
 31:	 3287	 1	  CM000453	         PVX_083405		 31:	 3297	 1	Pk_strainH_chr12	         PKH_120370		
 32:	 3288	 1	  CM000453	         PVX_083400		 32:	 3298	 1	Pk_strainH_chr12	         PKH_120380		
 33:	 3289	 1	  CM000453	         PVX_083395		 33:	 3299	 1	Pk_strainH_chr12	         PKH_120390		
 34:	 3290	 1	  CM000453	         PVX_083390		 34:	 3300	 1	Pk_strainH_chr12	         PKH_120400		
 35:	 3291	-1	  CM000453	         PVX_083385		 35:	 3301	-1	Pk_strainH_chr12	         PKH_120410		
 36:	 3292	-1	  CM000453	         PVX_083380		 36:	 3302	-1	Pk_strainH_chr12	         PKH_120420		
 37:	 3293	-1	  CM000453	         PVX_083375		 37:	 3303	-1	Pk_strainH_chr12	         PKH_120430		
 38:	 3294	 1	  CM000453	         PVX_083370		 38:	 3304	 1	Pk_strainH_chr12	         PKH_120440		
 39:	 3295	-1	  CM000453	         PVX_083365		 39:	 3305	-1	Pk_strainH_chr12	         PKH_120450		
 40:	 3296	-1	  CM000453	         PVX_083360		 40:	 3306	-1	Pk_strainH_chr12	         PKH_120460		
 41:	 3297	 1	  CM000453	         PVX_083355		 41:	 3307	 1	Pk_strainH_chr12	         PKH_120470		
 42:	 3298	 1	  CM000453	         PVX_083350		 42:	 3308	 1	Pk_strainH_chr12	         PKH_120480		
 43:	 3299	 1	  CM000453	         PVX_083345		 43:	 3309	 1	Pk_strainH_chr12	         PKH_120490		
 44:	 3300	 1	  CM000453	         PVX_083340		 44:	 3310	 1	Pk_strainH_chr12	         PKH_120500		
 45:	 3301	-1	  CM000453	         PVX_083335		 45:	 3311	-1	Pk_strainH_chr12	         PKH_120510		
 46:	 3302	 1	  CM000453	         PVX_083330		 46:	 3312	 1	Pk_strainH_chr12	         PKH_120520		
 47:	 3303	-1	  CM000453	         PVX_083325		 47:	 3313	-1	Pk_strainH_chr12	         PKH_120530		
 48:	 3304	-1	  CM000453	         PVX_083320		 48:	 3314	-1	Pk_strainH_chr12	         PKH_120540		
 49:	 3305	 1	  CM000453	         PVX_083315		 49:	 3315	 1	Pk_strainH_chr12	         PKH_120550		
 50:	 3306	 1	  CM000453	         PVX_083310		 50:	 3316	 1	Pk_strainH_chr12	         PKH_120560		
 51:	 3307	-1	  CM000453	         PVX_083305		 51:	 3317	-1	Pk_strainH_chr12	         PKH_120570		
 52:	 3308	-1	  CM000453	         PVX_083300		 52:	 3318	-1	Pk_strainH_chr12	         PKH_120580		
 53:	 3309	 1	  CM000453	         PVX_083295		 53:	 3319	 1	Pk_strainH_chr12	         PKH_120590		
 54:	 3310	 1	  CM000453	         PVX_083290		 54:	 3320	 1	Pk_strainH_chr12	         PKH_120600		
 55:	 3311	-1	  CM000453	         PVX_083285		 55:	 3321	-1	Pk_strainH_chr12	         PKH_120610		
 56:	 3312	-1	  CM000453	         PVX_083280		 56:	 3322	-1	Pk_strainH_chr12	         PKH_120620		
 57:	 3313	-1	  CM000453	         PVX_083275		 57:	 3323	-1	Pk_strainH_chr12	         PKH_120630		
 58:	 3314	 1	  CM000453	         PVX_083270		 58:	 3324	 1	Pk_strainH_chr12	         PKH_120640		
 59:	 3315	-1	  CM000453	         PVX_083265		 59:	 3325	-1	Pk_strainH_chr12	         PKH_120650		
 60:	 3316	 1	  CM000453	         PVX_083260		    	 3326	 1	Pk_strainH_chr12	        PKH_120660		
 61:	 3317	-1	  CM000453	         PVX_083255		 60:	 3327	 1	Pk_strainH_chr12	         PKH_120670		
 62:	 3318	 1	  CM000453	         PVX_083250		 61:	 3328	-1	Pk_strainH_chr12	         PKH_120680		
 63:	 3319	-1	  CM000453	         PVX_083245		 62:	 3329	 1	Pk_strainH_chr12	         PKH_120690		
 64:	 3320	 1	  CM000453	++       PVX_083240		 63:	 3330	-1	Pk_strainH_chr12	         PKH_120700		
 65:	 3321	 1	  CM000453	         PVX_083235		 64:	 3331	 1	Pk_strainH_chr12	 +       PKH_120710		
 66:	 3322	 1	  CM000453	         PVX_083230		    	 3332	 1	Pk_strainH_chr12	        PKH_120720		
 67:	 3323	-1	  CM000453	         PVX_083225		    	 3333	 1	Pk_strainH_chr12	        PKH_120730		
 68:	 3324	-1	  CM000453	         PVX_083220		    	 3334	-1	Pk_strainH_chr12	 *      PKH_120740		
 69:	 3325	-1	  CM000453	         PVX_083215		 65:	 3335	 1	Pk_strainH_chr12	         PKH_120750		
 70:	 3326	 1	  CM000453	         PVX_083210		 66:	 3336	 1	Pk_strainH_chr12	         PKH_120760		
 71:	 3327	-1	  CM000453	         PVX_083205		 67:	 3337	-1	Pk_strainH_chr12	         PKH_120770		
 72:	 3328	 1	  CM000453	         PVX_083200		 68:	 3338	-1	Pk_strainH_chr12	         PKH_120780		
 73:	 3329	 1	  CM000453	         PVX_083195		 69:	 3339	-1	Pk_strainH_chr12	         PKH_120790		
 74:	 3330	-1	  CM000453	         PVX_083190		    	 3340	-1	Pk_strainH_chr12	 *      PKH_120800		
 75:	 3331	 1	  CM000453	         PVX_083185		    	 3341	-1	Pk_strainH_chr12	        PKH_120810		
 76:	 3332	-1	  CM000453	         PVX_083180		 70:	 3342	 1	Pk_strainH_chr12	         PKH_120820		
 77:	 3333	-1	  CM000453	         PVX_083175		 71:	 3343	-1	Pk_strainH_chr12	         PKH_120830		
 78:	 3334	 1	  CM000453	         PVX_083170		 72:	 3344	 1	Pk_strainH_chr12	         PKH_120840		
 79:	 3335	 1	  CM000453	         PVX_083165		 73:	 3345	 1	Pk_strainH_chr12	         PKH_120850		
 80:	 3336	 1	  CM000453	         PVX_083160		 74:	 3346	-1	Pk_strainH_chr12	         PKH_120860		
 81:	 3337	 1	  CM000453	         PVX_083155		 75:	 3347	 1	Pk_strainH_chr12	         PKH_120870		
 82:	 3338	-1	  CM000453	         PVX_083150		 76:	 3348	-1	Pk_strainH_chr12	         PKH_120880		
    	 3339	-1	  CM000453	        PVX_083145		 77:	 3349	-1	Pk_strainH_chr12	         PKH_120890		
    	 3340	-1	  CM000453	        PVX_083140		 78:	 3350	 1	Pk_strainH_chr12	         PKH_120900		
 83:	 3341	-1	  CM000453	         PVX_083135		 79:	 3351	 1	Pk_strainH_chr12	         PKH_120910		
 84:	 3342	 1	  CM000453	         PVX_083130		 80:	 3352	 1	Pk_strainH_chr12	         PKH_120920		
 85:	 3343	-1	  CM000453	         PVX_083125		 81:	 3353	 1	Pk_strainH_chr12	         PKH_120930		
 86:	 3344	 1	  CM000453	         PVX_083120		 82:	 3354	-1	Pk_strainH_chr12	         PKH_120940		
 87:	 3345	 1	  CM000453	         PVX_083115		    	 3355	-1	Pk_strainH_chr12	        PKH_120950		
 88:	 3346	 1	  CM000453	         PVX_083110		 83:	 3356	-1	Pk_strainH_chr12	         PKH_120960		
 89:	 3347	-1	  CM000453	         PVX_083105		 84:	 3357	 1	Pk_strainH_chr12	         PKH_120970		
 90:	 3348	-1	  CM000453	         PVX_083100		 85:	 3358	-1	Pk_strainH_chr12	         PKH_120980		
 91:	 3349	-1	  CM000453	         PVX_083095		 86:	 3359	 1	Pk_strainH_chr12	         PKH_120990		
 92:	 3350	-1	  CM000453	         PVX_083090		 87:	 3360	 1	Pk_strainH_chr12	         PKH_121000		
 93:	 3351	 1	  CM000453	         PVX_083085		 88:	 3361	 1	Pk_strainH_chr12	         PKH_121010		
 94:	 3352	 1	  CM000453	         PVX_083080		    	 3362	 1	Pk_strainH_chr12	        PKH_121020		
 95:	 3353	 1	  CM000453	         PVX_083075		 89:	 3363	-1	Pk_strainH_chr12	         PKH_121030		
 96:	 3354	-1	  CM000453	         PVX_083070		 90:	 3364	-1	Pk_strainH_chr12	         PKH_121040		
 97:	 3355	-1	  CM000453	         PVX_083065		 91:	 3365	-1	Pk_strainH_chr12	         PKH_121050		
 98:	 3356	 1	  CM000453	         PVX_083060		 92:	 3366	-1	Pk_strainH_chr12	         PKH_121060		
 99:	 3357	-1	  CM000453	         PVX_083055		 93:	 3367	 1	Pk_strainH_chr12	         PKH_121070		
100:	 3358	 1	  CM000453	         PVX_083050		 94:	 3368	 1	Pk_strainH_chr12	         PKH_121080		
101:	 3359	-1	  CM000453	         PVX_083045		 95:	 3369	 1	Pk_strainH_chr12	         PKH_121090		
102:	 3360	 1	  CM000453	         PVX_083040		 96:	 3370	-1	Pk_strainH_chr12	         PKH_121100		
103:	 3361	-1	  CM000453	         PVX_083035		 97:	 3371	-1	Pk_strainH_chr12	         PKH_121110		
104:	 3362	 1	  CM000453	         PVX_300031		 98:	 3372	 1	Pk_strainH_chr12	         PKH_121120		
105:	 3363	-1	  CM000453	         PVX_083030		 99:	 3373	-1	Pk_strainH_chr12	         PKH_121130		
106:	 3364	 1	  CM000453	         PVX_083025		100:	 3374	 1	Pk_strainH_chr12	         PKH_121140		
107:	 3365	 1	  CM000453	         PVX_083020		101:	 3375	-1	Pk_strainH_chr12	         PKH_121150		
108:	 3366	-1	  CM000453	         PVX_083015		102:	 3376	 1	Pk_strainH_chr12	         PKH_121160		
109:	 3367	 1	  CM000453	         PVX_083010		103:	 3377	-1	Pk_strainH_chr12	         PKH_121170		
110:	 3368	-1	  CM000453	         PVX_083005		104:	 3378	 1	Pk_strainH_chr12	         PKH_121180		
111:	 3369	 1	  CM000453	         PVX_083000		105:	 3379	-1	Pk_strainH_chr12	         PKH_121190		
112:	 3370	 1	  CM000453	         PVX_082995		106:	 3380	 1	Pk_strainH_chr12	         PKH_121200		
113:	 3371	 1	  CM000453	         PVX_082990		107:	 3381	 1	Pk_strainH_chr12	         PKH_121210		
114:	 3372	-1	  CM000453	         PVX_082985		108:	 3382	-1	Pk_strainH_chr12	         PKH_121220		
115:	 3373	-1	  CM000453	         PVX_082980		109:	 3383	 1	Pk_strainH_chr12	         PKH_121230		
116:	 3374	-1	  CM000453	         PVX_082975		110:	 3384	-1	Pk_strainH_chr12	         PKH_121240		
117:	 3375	-1	  CM000453	         PVX_082970		111:	 3385	 1	Pk_strainH_chr12	         PKH_121250		
118:	 3376	 1	  CM000453	         PVX_082965		112:	 3386	 1	Pk_strainH_chr12	         PKH_121260		
119:	 3377	-1	  CM000453	         PVX_082960		113:	 3387	 1	Pk_strainH_chr12	         PKH_121270		
120:	 3378	-1	  CM000453	         PVX_082955		114:	 3388	-1	Pk_strainH_chr12	         PKH_121280		
121:	 3379	 1	  CM000453	         PVX_082950		115:	 3389	-1	Pk_strainH_chr12	         PKH_121290		
122:	 3380	 1	  CM000453	         PVX_082945		116:	 3390	-1	Pk_strainH_chr12	         PKH_121300		
123:	 3381	 1	  CM000453	         PVX_082940		117:	 3391	-1	Pk_strainH_chr12	         PKH_121310		
124:	 3382	-1	  CM000453	         PVX_082935		118:	 3392	 1	Pk_strainH_chr12	         PKH_121320		
125:	 3383	 1	  CM000453	         PVX_082930		119:	 3393	-1	Pk_strainH_chr12	         PKH_121330		
126:	 3384	 1	  CM000453	         PVX_082925		120:	 3394	-1	Pk_strainH_chr12	         PKH_121340		
127:	 3385	 1	  CM000453	         PVX_082920		121:	 3395	 1	Pk_strainH_chr12	         PKH_121350		
128:	 3386	-1	  CM000453	         PVX_082915		122:	 3396	 1	Pk_strainH_chr12	         PKH_121360		
129:	 3387	 1	  CM000453	         PVX_082910		123:	 3397	 1	Pk_strainH_chr12	         PKH_121370		
130:	 3388	 1	  CM000453	         PVX_082905		    	 3398	 1	Pk_strainH_chr12	        PKH_121380		
131:	 3389	-1	  CM000453	         PVX_082900		124:	 3399	-1	Pk_strainH_chr12	         PKH_121390		
132:	 3390	 1	  CM000453	         PVX_082895		125:	 3400	 1	Pk_strainH_chr12	         PKH_121395		
133:	 3391	 1	  CM000453	         PVX_082890		126:	 3401	 1	Pk_strainH_chr12	         PKH_121400		
134:	 3392	-1	  CM000453	         PVX_082885		127:	 3402	 1	Pk_strainH_chr12	         PKH_121410		
135:	 3393	 1	  CM000453	         PVX_082880		128:	 3403	-1	Pk_strainH_chr12	         PKH_121420		
136:	 3394	 1	  CM000453	         PVX_082875		129:	 3404	 1	Pk_strainH_chr12	         PKH_121430		
    	 3395	-1	  CM000453	        PVX_082870		130:	 3405	 1	Pk_strainH_chr12	         PKH_121440		
137:	 3396	 1	  CM000453	         PVX_082865		131:	 3406	-1	Pk_strainH_chr12	         PKH_121450		
138:	 3397	 1	  CM000453	         PVX_082860		132:	 3407	 1	Pk_strainH_chr12	         PKH_121460		
139:	 3398	-1	  CM000453	         PVX_082855		133:	 3408	 1	Pk_strainH_chr12	         PKH_121470		
140:	 3399	 1	  CM000453	         PVX_082850		134:	 3409	-1	Pk_strainH_chr12	         PKH_121480		
141:	 3400	-1	  CM000453	         PVX_082845		135:	 3410	 1	Pk_strainH_chr12	         PKH_121490		
142:	 3401	 1	  CM000453	         PVX_082840		136:	 3411	 1	Pk_strainH_chr12	         PKH_121500		
143:	 3402	-1	  CM000453	         PVX_082835		137:	 3412	 1	Pk_strainH_chr12	         PKH_121510		
144:	 3403	-1	  CM000453	         PVX_082830		138:	 3413	 1	Pk_strainH_chr12	         PKH_121520		
145:	 3404	-1	  CM000453	         PVX_082825		139:	 3414	-1	Pk_strainH_chr12	         PKH_121530		
146:	 3405	 1	  CM000453	         PVX_082820		140:	 3415	 1	Pk_strainH_chr12	         PKH_121540		
147:	 3406	-1	  CM000453	         PVX_082815		141:	 3416	-1	Pk_strainH_chr12	         PKH_121550		
148:	 3407	 1	  CM000453	         PVX_082810		142:	 3417	 1	Pk_strainH_chr12	         PKH_121560		
149:	 3408	-1	  CM000453	         PVX_082800		143:	 3418	-1	Pk_strainH_chr12	         PKH_121570		
150:	 3409	-1	  CM000453	         PVX_082795		144:	 3419	-1	Pk_strainH_chr12	         PKH_121580		
151:	 3410	-1	  CM000453	         PVX_082790		145:	 3420	-1	Pk_strainH_chr12	         PKH_121590		
152:	 3411	-1	  CM000453	         PVX_082785		146:	 3421	 1	Pk_strainH_chr12	         PKH_121600		
153:	 3412	 1	  CM000453	         PVX_082780		147:	 3422	-1	Pk_strainH_chr12	         PKH_121610		
154:	 3413	 1	  CM000453	         PVX_082775		148:	 3423	 1	Pk_strainH_chr12	         PKH_121620		
155:	 3414	-1	  CM000453	         PVX_082770		149:	 3424	-1	Pk_strainH_chr12	         PKH_121630		
156:	 3415	 1	  CM000453	         PVX_082765		150:	 3425	-1	Pk_strainH_chr12	         PKH_121640		
157:	 3416	-1	  CM000453	         PVX_082760		151:	 3426	-1	Pk_strainH_chr12	         PKH_121650		
158:	 3417	 1	  CM000453	         PVX_082755		152:	 3427	-1	Pk_strainH_chr12	         PKH_121660		
159:	 3418	-1	  CM000453	         PVX_082750		153:	 3428	 1	Pk_strainH_chr12	         PKH_121670		
160:	 3419	-1	  CM000453	         PVX_082745		154:	 3429	 1	Pk_strainH_chr12	         PKH_121680		
161:	 3420	-1	  CM000453	         PVX_082740		155:	 3430	-1	Pk_strainH_chr12	         PKH_121690		
162:	 3421	 1	  CM000453	         PVX_082735		156:	 3431	 1	Pk_strainH_chr12	         PKH_121700		
163:	 3422	-1	  CM000453	         PVX_082730		157:	 3432	-1	Pk_strainH_chr12	         PKH_121710		
164:	 3423	 1	  CM000453	         PVX_082725		158:	 3433	 1	Pk_strainH_chr12	         PKH_121720		
165:	 3424	-1	  CM000453	         PVX_082720		159:	 3434	-1	Pk_strainH_chr12	         PKH_121730		
166:	 3425	-1	  CM000453	         PVX_082715		160:	 3435	-1	Pk_strainH_chr12	         PKH_121740		
    	 3426	 1	  CM000453	        PVX_082710		    	 3436	-1	Pk_strainH_chr12	        PKH_121750		
    	 3427	 1	  CM000453	        PVX_082700		161:	 3437	-1	Pk_strainH_chr12	         PKH_121760		
167:	 3428	 1	  CM000453	         PVX_082695		162:	 3438	 1	Pk_strainH_chr12	         PKH_121770		
    	 3429	 1	  CM000453	        PVX_082690		163:	 3439	-1	Pk_strainH_chr12	         PKH_121780		
    	 3430	 1	  CM000453	        PVX_082685		164:	 3440	 1	Pk_strainH_chr12	         PKH_121790		
168:	 3431	 1	  CM000453	         PVX_082680		165:	 3441	-1	Pk_strainH_chr12	         PKH_121800		
169:	 3432	 1	  CM000453	         PVX_082675		166:	 3442	-1	Pk_strainH_chr12	         PKH_121810		
    	 3433	 1	  CM000453	        PVX_082670		167:	 3443	 1	Pk_strainH_chr12	         PKH_121820		
    	 3434	 1	  CM000453	        PVX_082665		168:	 3444	 1	Pk_strainH_chr12	         PKH_121830		
170:	 3435	 1	  CM000453	         PVX_082660		169:	 3445	 1	Pk_strainH_chr12	         PKH_121840		
    	 3436	 1	  CM000453	        PVX_082655		170:	 3446	 1	Pk_strainH_chr12	         PKH_121850		
    	 3437	 1	  CM000453	        PVX_082650		171:	 3447	 1	Pk_strainH_chr12	         PKH_121860		
171:	 3438	 1	  CM000453	         PVX_082645		172:	 3448	-1	Pk_strainH_chr12	         PKH_121870		
172:	 3439	-1	  CM000453	         PVX_082640		173:	 3449	 1	Pk_strainH_chr12	         PKH_121880		
173:	 3440	 1	  CM000453	         PVX_082635		174:	 3450	 1	Pk_strainH_chr12	         PKH_121890		
174:	 3441	 1	  CM000453	         PVX_082630		175:	 3451	-1	Pk_strainH_chr12	         PKH_121900		
175:	 3442	-1	  CM000453	         PVX_082625		176:	 3452	-1	Pk_strainH_chr12	         PKH_121910		
176:	 3443	-1	  CM000453	         PVX_082620		177:	 3453	 1	Pk_strainH_chr12	         PKH_121920		
177:	 3444	 1	  CM000453	         PVX_082615		178:	 3454	 1	Pk_strainH_chr12	         PKH_121930		
178:	 3445	 1	  CM000453	         PVX_082610		179:	 3455	-1	Pk_strainH_chr12	         PKH_121940		
179:	 3446	-1	  CM000453	         PVX_082605		180:	 3456	-1	Pk_strainH_chr12	         PKH_121950		
180:	 3447	-1	  CM000453	         PVX_082600		181:	 3457	 1	Pk_strainH_chr12	         PKH_121960		
181:	 3448	 1	  CM000453	         PVX_082595		182:	 3458	-1	Pk_strainH_chr12	         PKH_121970		
182:	 3449	-1	  CM000453	         PVX_082590		183:	 3459	 1	Pk_strainH_chr12	         PKH_121980		
183:	 3450	 1	  CM000453	         PVX_082585		184:	 3460	-1	Pk_strainH_chr12	         PKH_121990		
184:	 3451	-1	  CM000453	         PVX_082580		185:	 3461	 1	Pk_strainH_chr12	         PKH_122000		
185:	 3452	 1	  CM000453	         PVX_082575		186:	 3462	-1	Pk_strainH_chr12	         PKH_122010		
186:	 3453	-1	  CM000453	         PVX_082570		187:	 3463	 1	Pk_strainH_chr12	         PKH_122020		
187:	 3454	 1	  CM000453	         PVX_082565		188:	 3464	 1	Pk_strainH_chr12	         PKH_122030		
188:	 3455	 1	  CM000453	         PVX_082560		189:	 3465	-1	Pk_strainH_chr12	         PKH_122040		
189:	 3456	-1	  CM000453	         PVX_082555		190:	 3466	 1	Pk_strainH_chr12	         PKH_122050		
190:	 3457	 1	  CM000453	         PVX_082550		191:	 3467	-1	Pk_strainH_chr12	         PKH_122060		
191:	 3458	-1	  CM000453	         PVX_082545		192:	 3468	-1	Pk_strainH_chr12	         PKH_122070		
192:	 3459	-1	  CM000453	         PVX_082540		193:	 3469	-1	Pk_strainH_chr12	         PKH_122080		
193:	 3460	-1	  CM000453	         PVX_082535		194:	 3470	 1	Pk_strainH_chr12	         PKH_122090		
194:	 3461	 1	  CM000453	         PVX_082530		195:	 3471	-1	Pk_strainH_chr12	         PKH_122100		
195:	 3462	-1	  CM000453	         PVX_082525		196:	 3472	 1	Pk_strainH_chr12	         PKH_122110		
196:	 3463	 1	  CM000453	         PVX_082520		197:	 3473	 1	Pk_strainH_chr12	         PKH_122120		
197:	 3464	 1	  CM000453	         PVX_082515		198:	 3474	-1	Pk_strainH_chr12	         PKH_122130		
198:	 3465	-1	  CM000453	         PVX_082510		199:	 3475	-1	Pk_strainH_chr12	         PKH_122140		
199:	 3466	-1	  CM000453	         PVX_082505		200:	 3476	-1	Pk_strainH_chr12	         PKH_122150		
200:	 3467	-1	  CM000453	         PVX_082500		201:	 3477	-1	Pk_strainH_chr12	         PKH_122160		
201:	 3468	-1	  CM000453	         PVX_082495		202:	 3478	 1	Pk_strainH_chr12	         PKH_122170		
202:	 3469	 1	  CM000453	         PVX_082490		203:	 3479	 1	Pk_strainH_chr12	         PKH_122180		
203:	 3470	 1	  CM000453	         PVX_082485		204:	 3480	-1	Pk_strainH_chr12	         PKH_122190		
204:	 3471	-1	  CM000453	         PVX_082480		205:	 3481	-1	Pk_strainH_chr12	         PKH_122200		
205:	 3472	-1	  CM000453	         PVX_082475		206:	 3482	 1	Pk_strainH_chr12	         PKH_122210		
206:	 3473	 1	  CM000453	         PVX_082470		207:	 3483	-1	Pk_strainH_chr12	         PKH_122220		
207:	 3474	-1	  CM000453	         PVX_082465		208:	 3484	 1	Pk_strainH_chr12	         PKH_122230		
208:	 3475	 1	  CM000453	         PVX_082460		209:	 3485	 1	Pk_strainH_chr12	         PKH_122240		
209:	 3476	 1	  CM000453	         PVX_082455		210:	 3486	-1	Pk_strainH_chr12	         PKH_122250		
210:	 3477	-1	  CM000453	         PVX_082450		    	 3487	-1	Pk_strainH_chr12	        PKH_122260		
    	 3478	-1	  CM000453	        PVX_082445		211:	 3488	-1	Pk_strainH_chr12	         PKH_122270		
211:	 3479	-1	  CM000453	         PVX_082440		    	 3489	-1	Pk_strainH_chr12	        PKH_122280		
212:	 3480	-1	  CM000453	         PVX_082435		212:	 3490	-1	Pk_strainH_chr12	         PKH_122290		
213:	 3481	 1	  CM000453	         PVX_082430		213:	 3491	 1	Pk_strainH_chr12	         PKH_122300		
214:	 3482	 1	  CM000453	         PVX_082425		214:	 3492	 1	Pk_strainH_chr12	         PKH_122310		
215:	 3483	-1	  CM000453	         PVX_082420		215:	 3493	-1	Pk_strainH_chr12	         PKH_122320		
216:	 3484	-1	  CM000453	         PVX_082415		216:	 3494	-1	Pk_strainH_chr12	         PKH_122330		
217:	 3485	 1	  CM000453	         PVX_082410		217:	 3495	 1	Pk_strainH_chr12	         PKH_122340		
218:	 3486	 1	  CM000453	         PVX_082405		218:	 3496	 1	Pk_strainH_chr12	         PKH_122350		
219:	 3487	 1	  CM000453	         PVX_082400		219:	 3497	 1	Pk_strainH_chr12	         PKH_122360		
220:	 3488	 1	  CM000453	         PVX_082395		220:	 3498	 1	Pk_strainH_chr12	         PKH_122370		
221:	 3489	 1	  CM000453	         PVX_082390		221:	 3499	 1	Pk_strainH_chr12	         PKH_122380		
222:	 3490	-1	  CM000453	         PVX_082385		222:	 3500	-1	Pk_strainH_chr12	         PKH_122390		
223:	 3491	 1	  CM000453	         PVX_082380		223:	 3501	 1	Pk_strainH_chr12	         PKH_122400		
224:	 3492	 1	  CM000453	         PVX_082375		224:	 3502	 1	Pk_strainH_chr12	         PKH_122410		
225:	 3493	 1	  CM000453	         PVX_082370		225:	 3503	 1	Pk_strainH_chr12	         PKH_122420		
226:	 3494	 1	  CM000453	         PVX_082365		226:	 3504	 1	Pk_strainH_chr12	         PKH_122430		
227:	 3495	-1	  CM000453	         PVX_082360		    	 3505	 1	Pk_strainH_chr12	        PKH_122440		
228:	 3496	-1	  CM000453	         PVX_082355		    	 3506	 1	Pk_strainH_chr12	        PKH_122450		
229:	 3497	 1	  CM000453	         PVX_082350		    	 3507	 1	Pk_strainH_chr12	        PKH_122460		
230:	 3498	-1	  CM000453	         PVX_116490		    	 3508	-1	Pk_strainH_chr12	        PKH_122470		
231:	 3499	 1	  CM000453	         PVX_116495		227:	 3509	-1	Pk_strainH_chr12	         PKH_122480		
232:	 3500	-1	  CM000453	         PVX_116500		228:	 3510	-1	Pk_strainH_chr12	         PKH_122490		
233:	 3501	-1	  CM000453	         PVX_116505		229:	 3511	 1	Pk_strainH_chr12	         PKH_122500		
234:	 3502	 1	  CM000453	         PVX_116510		230:	 3512	-1	Pk_strainH_chr12	         PKH_122510		
235:	 3503	-1	  CM000453	         PVX_116515		231:	 3513	 1	Pk_strainH_chr12	         PKH_122520		
236:	 3504	-1	  CM000453	         PVX_116520		232:	 3514	-1	Pk_strainH_chr12	         PKH_122530		
237:	 3505	 1	  CM000453	         PVX_116525		233:	 3515	-1	Pk_strainH_chr12	         PKH_122540		
238:	 3506	 1	  CM000453	         PVX_116530		234:	 3516	 1	Pk_strainH_chr12	         PKH_122550		
239:	 3507	 1	  CM000453	         PVX_116535		235:	 3517	-1	Pk_strainH_chr12	         PKH_122560		
240:	 3508	 1	  CM000453	         PVX_116540		236:	 3518	-1	Pk_strainH_chr12	         PKH_122570		
241:	 3509	-1	  CM000453	         PVX_116545		237:	 3519	 1	Pk_strainH_chr12	         PKH_122580		
242:	 3510	-1	  CM000453	         PVX_116550		238:	 3520	 1	Pk_strainH_chr12	         PKH_122590		
243:	 3511	 1	  CM000453	         PVX_116555		239:	 3521	 1	Pk_strainH_chr12	         PKH_122600		
244:	 3512	 1	  CM000453	         PVX_300033		240:	 3522	 1	Pk_strainH_chr12	         PKH_122610		
245:	 3513	 1	  CM000453	         PVX_116560		241:	 3523	-1	Pk_strainH_chr12	         PKH_122620		
246:	 3514	 1	  CM000453	         PVX_116565		242:	 3524	-1	Pk_strainH_chr12	         PKH_122630		
247:	 3515	-1	  CM000453	         PVX_116570		243:	 3525	 1	Pk_strainH_chr12	         PKH_122640		
248:	 3516	-1	  CM000453	         PVX_116575		244:	 3526	 1	Pk_strainH_chr12	         PKH_122650		
249:	 3517	 1	  CM000453	         PVX_116580		245:	 3527	 1	Pk_strainH_chr12	         PKH_122660		
250:	 3518	 1	  CM000453	         PVX_116585		246:	 3528	 1	Pk_strainH_chr12	         PKH_122670		
251:	 3519	-1	  CM000453	         PVX_116590		247:	 3529	-1	Pk_strainH_chr12	         PKH_122680		
252:	 3520	 1	  CM000453	         PVX_116595		248:	 3530	-1	Pk_strainH_chr12	         PKH_122690		
253:	 3521	-1	  CM000453	         PVX_116600		249:	 3531	 1	Pk_strainH_chr12	         PKH_122700		
254:	 3522	-1	  CM000453	         PVX_116605		    	 3532	-1	Pk_strainH_chr12	        PKH_122710		
255:	 3523	-1	  CM000453	         PVX_116610		250:	 3533	 1	Pk_strainH_chr12	         PKH_122720		
256:	 3524	 1	  CM000453	         PVX_116615		251:	 3534	-1	Pk_strainH_chr12	         PKH_122730		
257:	 3525	 1	  CM000453	         PVX_116620		252:	 3535	 1	Pk_strainH_chr12	         PKH_122740		
258:	 3526	 1	  CM000453	         PVX_116625		253:	 3536	-1	Pk_strainH_chr12	         PKH_122750		
259:	 3527	-1	  CM000453	         PVX_116630		    	 3537	-1	Pk_strainH_chr12	        PKH_122760		
260:	 3528	 1	  CM000453	         PVX_116635		254:	 3538	-1	Pk_strainH_chr12	         PKH_122770		
261:	 3529	-1	  CM000453	         PVX_116640		255:	 3539	-1	Pk_strainH_chr12	         PKH_122780		
262:	 3530	-1	  CM000453	         PVX_116645		256:	 3540	 1	Pk_strainH_chr12	         PKH_122790		
263:	 3531	 1	  CM000453	         PVX_116650		257:	 3541	 1	Pk_strainH_chr12	         PKH_122800		
264:	 3532	-1	  CM000453	         PVX_300144		258:	 3542	 1	Pk_strainH_chr12	         PKH_122810		
265:	 3533	 1	  CM000453	         PVX_116655		259:	 3543	-1	Pk_strainH_chr12	         PKH_122820		
266:	 3534	 1	  CM000453	         PVX_116660		260:	 3544	 1	Pk_strainH_chr12	         PKH_122830		
267:	 3535	-1	  CM000453	         PVX_116665		261:	 3545	-1	Pk_strainH_chr12	         PKH_122840		
268:	 3536	 1	  CM000453	         PVX_116670		262:	 3546	-1	Pk_strainH_chr12	         PKH_122850		
269:	 3537	-1	  CM000453	         PVX_116675		263:	 3547	 1	Pk_strainH_chr12	         PKH_122860		
270:	 3538	 1	  CM000453	         PVX_116680		264:	 3548	-1	Pk_strainH_chr12	         PKH_122870		
271:	 3539	-1	  CM000453	         PVX_116685		265:	 3549	 1	Pk_strainH_chr12	         PKH_122880		
272:	 3540	-1	  CM000453	         PVX_116690		266:	 3550	 1	Pk_strainH_chr12	         PKH_122890		
273:	 3541	-1	  CM000453	         PVX_116695		267:	 3551	-1	Pk_strainH_chr12	         PKH_122900		
274:	 3542	 1	  CM000453	         PVX_116700		268:	 3552	 1	Pk_strainH_chr12	         PKH_122910		
275:	 3543	-1	  CM000453	         PVX_116705		269:	 3553	-1	Pk_strainH_chr12	         PKH_122920		
276:	 3544	 1	  CM000453	         PVX_116710		270:	 3554	 1	Pk_strainH_chr12	         PKH_122930		
277:	 3545	 1	  CM000453	         PVX_116715		271:	 3555	-1	Pk_strainH_chr12	         PKH_122940		
278:	 3546	 1	  CM000453	         PVX_116720		272:	 3556	-1	Pk_strainH_chr12	         PKH_122950		
279:	 3547	-1	  CM000453	         PVX_116725		273:	 3557	-1	Pk_strainH_chr12	         PKH_122960		
280:	 3548	-1	  CM000453	         PVX_116730		274:	 3558	 1	Pk_strainH_chr12	         PKH_122970		
281:	 3549	 1	  CM000453	         PVX_116735		275:	 3559	-1	Pk_strainH_chr12	         PKH_122980		
282:	 3550	 1	  CM000453	         PVX_116740		276:	 3560	 1	Pk_strainH_chr12	         PKH_122990		
283:	 3551	-1	  CM000453	         PVX_116745		277:	 3561	 1	Pk_strainH_chr12	         PKH_123000		
284:	 3552	-1	  CM000453	         PVX_116750		278:	 3562	 1	Pk_strainH_chr12	         PKH_123010		
285:	 3553	 1	  CM000453	         PVX_116755		279:	 3563	-1	Pk_strainH_chr12	         PKH_123020		
286:	 3554	-1	  CM000453	         PVX_116760		280:	 3564	-1	Pk_strainH_chr12	         PKH_123030		
287:	 3555	-1	  CM000453	         PVX_116765		281:	 3565	 1	Pk_strainH_chr12	         PKH_123040		
288:	 3556	-1	  CM000453	         PVX_116770		282:	 3566	 1	Pk_strainH_chr12	         PKH_123050		
289:	 3557	 1	  CM000453	         PVX_116775		283:	 3567	-1	Pk_strainH_chr12	         PKH_123060		
290:	 3558	-1	  CM000453	         PVX_116780		284:	 3568	-1	Pk_strainH_chr12	         PKH_123070		
291:	 3559	-1	  CM000453	         PVX_116785		285:	 3569	 1	Pk_strainH_chr12	         PKH_123080		
292:	 3560	-1	  CM000453	         PVX_116790		286:	 3570	-1	Pk_strainH_chr12	         PKH_123090		
293:	 3561	 1	  CM000453	         PVX_116795		287:	 3571	-1	Pk_strainH_chr12	         PKH_123100		
294:	 3562	 1	  CM000453	         PVX_116800		288:	 3572	-1	Pk_strainH_chr12	         PKH_123110		
295:	 3563	 1	  CM000453	         PVX_116805		289:	 3573	 1	Pk_strainH_chr12	         PKH_123120		
296:	 3564	-1	  CM000453	         PVX_116810		290:	 3574	-1	Pk_strainH_chr12	         PKH_123130		
297:	 3565	-1	  CM000453	         PVX_116815		291:	 3575	-1	Pk_strainH_chr12	         PKH_123140		
298:	 3566	-1	  CM000453	         PVX_116820		292:	 3576	-1	Pk_strainH_chr12	         PKH_123150		
299:	 3567	 1	  CM000453	         PVX_116825		293:	 3577	 1	Pk_strainH_chr12	         PKH_123160		
300:	 3568	 1	  CM000453	         PVX_116835		294:	 3578	 1	Pk_strainH_chr12	         PKH_123170		
301:	 3569	-1	  CM000453	         PVX_116830		295:	 3579	 1	Pk_strainH_chr12	         PKH_123180		
302:	 3570	 1	  CM000453	         PVX_116840		296:	 3580	-1	Pk_strainH_chr12	         PKH_123190		
303:	 3571	-1	  CM000453	         PVX_116845		297:	 3581	-1	Pk_strainH_chr12	         PKH_123200		
304:	 3572	 1	  CM000453	         PVX_116850		298:	 3582	-1	Pk_strainH_chr12	         PKH_123210		
305:	 3573	 1	  CM000453	         PVX_116855		299:	 3583	 1	Pk_strainH_chr12	         PKH_123220		
306:	 3574	-1	  CM000453	         PVX_116860		300:	 3584	 1	Pk_strainH_chr12	         PKH_123230		
307:	 3575	-1	  CM000453	         PVX_116865		301:	 3585	-1	Pk_strainH_chr12	         PKH_123240		
308:	 3576	-1	  CM000453	         PVX_116870		302:	 3586	 1	Pk_strainH_chr12	         PKH_123250		
309:	 3577	 1	  CM000453	         PVX_116875		303:	 3587	-1	Pk_strainH_chr12	         PKH_123260		
310:	 3578	-1	  CM000453	         PVX_116880		304:	 3588	 1	Pk_strainH_chr12	         PKH_123270		
311:	 3579	 1	  CM000453	         PVX_116882		305:	 3589	 1	Pk_strainH_chr12	         PKH_123280		
312:	 3580	 1	  CM000453	         PVX_116885		306:	 3590	-1	Pk_strainH_chr12	         PKH_123290		
313:	 3581	-1	  CM000453	         PVX_116890		307:	 3591	-1	Pk_strainH_chr12	         PKH_123300		
314:	 3582	 1	  CM000453	         PVX_116895		308:	 3592	-1	Pk_strainH_chr12	         PKH_123310		
315:	 3583	 1	  CM000453	         PVX_116900		309:	 3593	 1	Pk_strainH_chr12	         PKH_123320		
316:	 3584	 1	  CM000453	         PVX_116905		310:	 3594	-1	Pk_strainH_chr12	         PKH_123330		
317:	 3585	-1	  CM000453	         PVX_116910		311:	 3595	 1	Pk_strainH_chr12	         PKH_123340		
318:	 3586	 1	  CM000453	         PVX_116915		312:	 3596	 1	Pk_strainH_chr12	         PKH_123350		
319:	 3587	-1	  CM000453	         PVX_116920		313:	 3597	-1	Pk_strainH_chr12	         PKH_123360		
320:	 3588	-1	  CM000453	         PVX_116925		    	 3598	-1	Pk_strainH_chr12	        PKH_123370		
321:	 3589	 1	  CM000453	         PVX_116930		314:	 3599	 1	Pk_strainH_chr12	         PKH_123380		
322:	 3590	-1	  CM000453	         PVX_116935		315:	 3600	 1	Pk_strainH_chr12	         PKH_123390		
323:	 3591	 1	  CM000453	         PVX_116940		316:	 3601	 1	Pk_strainH_chr12	         PKH_123400		
324:	 3592	-1	  CM000453	         PVX_116945		317:	 3602	-1	Pk_strainH_chr12	         PKH_123410		
325:	 3593	 1	  CM000453	         PVX_116950		318:	 3603	 1	Pk_strainH_chr12	         PKH_123420		
326:	 3594	-1	  CM000453	         PVX_116955		319:	 3604	-1	Pk_strainH_chr12	         PKH_123430		
327:	 3595	 1	  CM000453	         PVX_116960		320:	 3605	-1	Pk_strainH_chr12	         PKH_123440		
328:	 3596	-1	  CM000453	         PVX_116965		321:	 3606	 1	Pk_strainH_chr12	         PKH_123450		
329:	 3597	 1	  CM000453	         PVX_300040		322:	 3607	-1	Pk_strainH_chr12	         PKH_123460		
330:	 3598	-1	  CM000453	         PVX_116970		323:	 3608	 1	Pk_strainH_chr12	         PKH_123470		
331:	 3599	 1	  CM000453	         PVX_116975		324:	 3609	-1	Pk_strainH_chr12	         PKH_123480		
332:	 3600	-1	  CM000453	         PVX_116980		325:	 3610	 1	Pk_strainH_chr12	         PKH_123490		
333:	 3601	-1	  CM000453	         PVX_116985		326:	 3611	-1	Pk_strainH_chr12	         PKH_123500		
334:	 3602	 1	  CM000453	         PVX_116990		327:	 3612	 1	Pk_strainH_chr12	         PKH_123510		
335:	 3603	-1	  CM000453	         PVX_116995		328:	 3613	-1	Pk_strainH_chr12	         PKH_123520		
336:	 3604	 1	  CM000453	         PVX_117000		329:	 3614	 1	Pk_strainH_chr12	         PKH_123525		
337:	 3605	 1	  CM000453	         PVX_117005		330:	 3615	-1	Pk_strainH_chr12	         PKH_123530		
338:	 3606	-1	  CM000453	++       PVX_117010		331:	 3616	 1	Pk_strainH_chr12	         PKH_123540		
339:	 3607	 1	  CM000453	         PVX_117015		332:	 3617	-1	Pk_strainH_chr12	         PKH_123550		
340:	 3608	 1	  CM000453	         PVX_117020		333:	 3618	-1	Pk_strainH_chr12	         PKH_123560		
341:	 3609	 1	  CM000453	         PVX_117025		334:	 3619	 1	Pk_strainH_chr12	         PKH_123570		
342:	 3610	-1	  CM000453	         PVX_117030		335:	 3620	-1	Pk_strainH_chr12	         PKH_123580		
343:	 3611	-1	  CM000453	         PVX_117035		336:	 3621	 1	Pk_strainH_chr12	         PKH_123590		
344:	 3612	 1	  CM000453	         PVX_117040		337:	 3622	 1	Pk_strainH_chr12	         PKH_123600		
345:	 3613	-1	  CM000453	         PVX_117045		    	 3623	 1	Pk_strainH_chr12	        PKH_123610		
346:	 3614	-1	  CM000453	         PVX_117050		    	 3624	 1	Pk_strainH_chr12	 *      PKH_123620		
347:	 3615	-1	  CM000453	         PVX_117055		338:	 3625	-1	Pk_strainH_chr12	 +       PKH_123630		
348:	 3616	 1	  CM000453	         PVX_117060		339:	 3626	 1	Pk_strainH_chr12	         PKH_123640		
349:	 3617	-1	  CM000453	         PVX_117065		340:	 3627	 1	Pk_strainH_chr12	         PKH_123650		
    	 3618	 1	  CM000453	        PVX_117070		341:	 3628	 1	Pk_strainH_chr12	         PKH_123660		
350:	 3619	-1	  CM000453	         PVX_117075		342:	 3629	-1	Pk_strainH_chr12	         PKH_123670		
351:	 3620	-1	  CM000453	         PVX_117080		343:	 3630	-1	Pk_strainH_chr12	         PKH_123680		
352:	 3621	 1	  CM000453	         PVX_117085		344:	 3631	 1	Pk_strainH_chr12	         PKH_123690		
353:	 3622	-1	  CM000453	         PVX_117090		345:	 3632	-1	Pk_strainH_chr12	         PKH_123700		
354:	 3623	 1	  CM000453	         PVX_117095		346:	 3633	-1	Pk_strainH_chr12	         PKH_123710		
355:	 3624	-1	  CM000453	         PVX_117100		347:	 3634	-1	Pk_strainH_chr12	         PKH_123720		
356:	 3625	-1	  CM000453	         PVX_117105		348:	 3635	 1	Pk_strainH_chr12	         PKH_123730		
357:	 3626	 1	  CM000453	         PVX_117110		    	 3636	-1	Pk_strainH_chr12	        PKH_123740		
358:	 3627	-1	  CM000453	         PVX_117115		349:	 3637	-1	Pk_strainH_chr12	         PKH_123750		
359:	 3628	-1	  CM000453	         PVX_117120		    	 3638	 1	Pk_strainH_chr12	 *      PKH_123760		
360:	 3629	-1	  CM000453	         PVX_117125		350:	 3639	-1	Pk_strainH_chr12	         PKH_123770		
361:	 3630	-1	  CM000453	         PVX_117130		351:	 3640	-1	Pk_strainH_chr12	         PKH_123780		
362:	 3631	 1	  CM000453	         PVX_117135		352:	 3641	 1	Pk_strainH_chr12	         PKH_123790		
    	 3632	-1	  CM000453	        PVX_117140		353:	 3642	-1	Pk_strainH_chr12	         PKH_123800		
363:	 3633	 1	  CM000453	         PVX_117145		354:	 3643	 1	Pk_strainH_chr12	         PKH_123810		
364:	 3634	-1	  CM000453	         PVX_117150		355:	 3644	-1	Pk_strainH_chr12	         PKH_123820		
365:	 3635	 1	  CM000453	         PVX_117155		356:	 3645	-1	Pk_strainH_chr12	         PKH_123830		
366:	 3636	-1	  CM000453	         PVX_117160		357:	 3646	 1	Pk_strainH_chr12	         PKH_123840		
367:	 3637	 1	  CM000453	         PVX_117165		358:	 3647	-1	Pk_strainH_chr12	         PKH_123850		
368:	 3638	-1	  CM000453	         PVX_117170		359:	 3648	-1	Pk_strainH_chr12	         PKH_123860		
369:	 3639	-1	  CM000453	         PVX_117175		    	 3649	-1	Pk_strainH_chr12	 *      PKH_123870		
370:	 3640	 1	  CM000453	         PVX_117180		    	 3650	 1	Pk_strainH_chr12	 *      PKH_123880		
371:	 3641	 1	  CM000453	         PVX_117185		360:	 3651	-1	Pk_strainH_chr12	         PKH_123890		
372:	 3642	-1	  CM000453	         PVX_117190		361:	 3652	-1	Pk_strainH_chr12	         PKH_123900		
373:	 3643	 1	  CM000453	         PVX_300149		362:	 3653	 1	Pk_strainH_chr12	         PKH_123910		
374:	 3644	-1	  CM000453	         PVX_117195		363:	 3654	 1	Pk_strainH_chr12	         PKH_123920		
375:	 3645	 1	  CM000453	         PVX_117200		364:	 3655	-1	Pk_strainH_chr12	         PKH_123930		
376:	 3646	-1	  CM000453	         PVX_117205		365:	 3656	 1	Pk_strainH_chr12	         PKH_123940		
377:	 3647	-1	  CM000453	         PVX_117210		366:	 3657	-1	Pk_strainH_chr12	         PKH_123950		
378:	 3648	 1	  CM000453	         PVX_117215		367:	 3658	 1	Pk_strainH_chr12	         PKH_123960		
379:	 3649	-1	  CM000453	         PVX_117220		368:	 3659	-1	Pk_strainH_chr12	         PKH_123970		
380:	 3650	 1	  CM000453	         PVX_117225		369:	 3660	-1	Pk_strainH_chr12	         PKH_123980		
381:	 3651	-1	  CM000453	         PVX_117230		370:	 3661	 1	Pk_strainH_chr12	         PKH_123990		
382:	 3652	-1	  CM000453	         PVX_117240		371:	 3662	 1	Pk_strainH_chr12	         PKH_124000		
383:	 3653	 1	  CM000453	         PVX_117245		372:	 3663	-1	Pk_strainH_chr12	         PKH_124010		
384:	 3654	-1	  CM000453	         PVX_117250		373:	 3664	 1	Pk_strainH_chr12	         PKH_124020		
385:	 3655	 1	  CM000453	         PVX_117255		374:	 3665	-1	Pk_strainH_chr12	         PKH_124030		
386:	 3656	-1	  CM000453	         PVX_117260		375:	 3666	 1	Pk_strainH_chr12	         PKH_124040		
387:	 3657	 1	  CM000453	         PVX_117265		376:	 3667	-1	Pk_strainH_chr12	         PKH_124050		
388:	 3658	 1	  CM000453	         PVX_117270		377:	 3668	-1	Pk_strainH_chr12	         PKH_124060		
389:	 3659	 1	  CM000453	         PVX_117275		378:	 3669	 1	Pk_strainH_chr12	         PKH_124070		
390:	 3660	-1	  CM000453	         PVX_117280		379:	 3670	-1	Pk_strainH_chr12	         PKH_124080		
391:	 3661	 1	  CM000453	         PVX_117285		380:	 3671	 1	Pk_strainH_chr12	         PKH_124090		
392:	 3662	-1	  CM000453	         PVX_117290		381:	 3672	-1	Pk_strainH_chr12	         PKH_124100		
393:	 3663	-1	  CM000453	         PVX_117292		382:	 3673	-1	Pk_strainH_chr12	         PKH_124110		
394:	 3664	-1	  CM000453	         PVX_117295		383:	 3674	 1	Pk_strainH_chr12	         PKH_124120		
395:	 3665	-1	  CM000453	         PVX_117300		384:	 3675	-1	Pk_strainH_chr12	         PKH_124130		
396:	 3666	 1	  CM000453	         PVX_117305		385:	 3676	 1	Pk_strainH_chr12	         PKH_124140		
397:	 3667	 1	  CM000453	         PVX_117310		386:	 3677	-1	Pk_strainH_chr12	         PKH_124150		
398:	 3668	 1	  CM000453	         PVX_117315		387:	 3678	 1	Pk_strainH_chr12	         PKH_124160		
399:	 3669	 1	  CM000453	         PVX_117320		388:	 3679	 1	Pk_strainH_chr12	         PKH_124170		
400:	 3670	-1	  CM000453	         PVX_300150		389:	 3680	 1	Pk_strainH_chr12	         PKH_124180		
401:	 3671	 1	  CM000453	         PVX_117325		390:	 3681	-1	Pk_strainH_chr12	         PKH_124190		
402:	 3672	-1	  CM000453	         PVX_117330		391:	 3682	 1	Pk_strainH_chr12	         PKH_124200		
403:	 3673	 1	  CM000453	         PVX_117335		392:	 3683	-1	Pk_strainH_chr12	         PKH_124210		
404:	 3674	 1	  CM000453	         PVX_117340		393:	 3684	-1	Pk_strainH_chr12	         PKH_124220		
405:	 3675	 1	  CM000453	         PVX_117345		394:	 3685	-1	Pk_strainH_chr12	         PKH_124230		
406:	 3676	-1	  CM000453	         PVX_117350		395:	 3686	-1	Pk_strainH_chr12	         PKH_124240		
407:	 3677	 1	  CM000453	        PVX_117355a		396:	 3687	 1	Pk_strainH_chr12	         PKH_124250		
408:	 3678	 1	  CM000453	        PVX_117355b		397:	 3688	 1	Pk_strainH_chr12	         PKH_124260		
409:	 3679	-1	  CM000453	         PVX_117360		398:	 3689	 1	Pk_strainH_chr12	         PKH_124270		
410:	 3680	-1	  CM000453	         PVX_117365		399:	 3690	 1	Pk_strainH_chr12	         PKH_124280		
411:	 3681	 1	  CM000453	         PVX_117370		400:	 3691	-1	Pk_strainH_chr12	         PKH_124290		
412:	 3682	 1	  CM000453	         PVX_117375		401:	 3692	 1	Pk_strainH_chr12	         PKH_124300		
413:	 3683	 1	  CM000453	         PVX_117380		402:	 3693	-1	Pk_strainH_chr12	         PKH_124310		
414:	 3684	 1	  CM000453	         PVX_117385		403:	 3694	 1	Pk_strainH_chr12	         PKH_124320		
415:	 3685	-1	  CM000453	         PVX_117390		404:	 3695	 1	Pk_strainH_chr12	         PKH_124330		
416:	 3686	-1	  CM000453	         PVX_117395		    	 3696	 1	Pk_strainH_chr12	        PKH_124340		
417:	 3687	-1	  CM000453	         PVX_117400		    	 3697	 1	Pk_strainH_chr12	        PKH_124350		
418:	 3688	-1	  CM000453	         PVX_117405		    	 3698	 1	Pk_strainH_chr12	        PKH_124360		
419:	 3689	-1	  CM000453	         PVX_117410		    	 3699	-1	Pk_strainH_chr12	        PKH_124370		
420:	 3690	 1	  CM000453	         PVX_117415		405:	 3700	 1	Pk_strainH_chr12	         PKH_124380		
421:	 3691	 1	  CM000453	         PVX_117420		406:	 3701	-1	Pk_strainH_chr12	         PKH_124390		
422:	 3692	-1	  CM000453	         PVX_117425		407:	 3702	 1	Pk_strainH_chr12	        PKH_124400a		
423:	 3693	-1	  CM000453	         PVX_117430		408:	 3703	 1	Pk_strainH_chr12	        PKH_124400b		
424:	 3694	-1	  CM000453	         PVX_117435		409:	 3704	-1	Pk_strainH_chr12	         PKH_124410		
425:	 3695	 1	  CM000453	         PVX_117440		410:	 3705	-1	Pk_strainH_chr12	         PKH_124420		
426:	 3696	 1	  CM000453	         PVX_117445		411:	 3706	 1	Pk_strainH_chr12	         PKH_124430		
427:	 3697	-1	  CM000453	         PVX_117450		412:	 3707	 1	Pk_strainH_chr12	         PKH_124440		
428:	 3698	-1	  CM000453	         PVX_117455		413:	 3708	 1	Pk_strainH_chr12	         PKH_124450		
429:	 3699	-1	  CM000453	         PVX_117460		414:	 3709	 1	Pk_strainH_chr12	         PKH_124460		
430:	 3700	 1	  CM000453	         PVX_117465		415:	 3710	-1	Pk_strainH_chr12	         PKH_124470		
431:	 3701	 1	  CM000453	         PVX_117470		416:	 3711	-1	Pk_strainH_chr12	         PKH_124480		
432:	 3702	 1	  CM000453	         PVX_117475		417:	 3712	-1	Pk_strainH_chr12	         PKH_124490		
433:	 3703	-1	  CM000453	         PVX_117480		418:	 3713	-1	Pk_strainH_chr12	         PKH_124500		
434:	 3704	-1	  CM000453	         PVX_117485		419:	 3714	-1	Pk_strainH_chr12	         PKH_124510		
435:	 3705	 1	  CM000453	         PVX_117490		420:	 3715	 1	Pk_strainH_chr12	         PKH_124520		
436:	 3706	-1	  CM000453	         PVX_117495		421:	 3716	 1	Pk_strainH_chr12	         PKH_124530		
437:	 3707	 1	  CM000453	         PVX_117500		422:	 3717	-1	Pk_strainH_chr12	         PKH_124540		
438:	 3708	-1	  CM000453	         PVX_117505		423:	 3718	-1	Pk_strainH_chr12	         PKH_124550		
439:	 3709	-1	  CM000453	         PVX_117510		424:	 3719	-1	Pk_strainH_chr12	         PKH_124560		
440:	 3710	-1	  CM000453	         PVX_117515		425:	 3720	 1	Pk_strainH_chr12	         PKH_124570		
441:	 3711	 1	  CM000453	         PVX_117525		426:	 3721	 1	Pk_strainH_chr12	         PKH_124580		
442:	 3712	 1	  CM000453	         PVX_117530		427:	 3722	-1	Pk_strainH_chr12	         PKH_124590		
443:	 3713	-1	  CM000453	         PVX_117535		428:	 3723	-1	Pk_strainH_chr12	         PKH_124600		
444:	 3714	-1	  CM000453	         PVX_117540		429:	 3724	-1	Pk_strainH_chr12	         PKH_124610		
445:	 3715	 1	  CM000453	         PVX_117545		430:	 3725	 1	Pk_strainH_chr12	         PKH_124620		
446:	 3716	 1	  CM000453	         PVX_117550		431:	 3726	 1	Pk_strainH_chr12	         PKH_124630		
447:	 3717	-1	  CM000453	         PVX_117555		432:	 3727	 1	Pk_strainH_chr12	         PKH_124640		
448:	 3718	-1	  CM000453	         PVX_117560		433:	 3728	-1	Pk_strainH_chr12	         PKH_124650		
449:	 3719	-1	  CM000453	         PVX_117565		434:	 3729	-1	Pk_strainH_chr12	         PKH_124660		
450:	 3720	-1	  CM000453	         PVX_117570		435:	 3730	 1	Pk_strainH_chr12	         PKH_124670		
451:	 3721	 1	  CM000453	         PVX_117575		436:	 3731	-1	Pk_strainH_chr12	         PKH_124680		
452:	 3722	-1	  CM000453	         PVX_117580		437:	 3732	 1	Pk_strainH_chr12	         PKH_124690		
453:	 3723	-1	  CM000453	         PVX_117585		438:	 3733	-1	Pk_strainH_chr12	         PKH_124700		
454:	 3724	 1	  CM000453	         PVX_117590		439:	 3734	-1	Pk_strainH_chr12	         PKH_124710		
455:	 3725	-1	  CM000453	         PVX_117595		440:	 3735	-1	Pk_strainH_chr12	         PKH_124720		
456:	 3726	 1	  CM000453	         PVX_117600		441:	 3736	 1	Pk_strainH_chr12	         PKH_124730		
457:	 3727	 1	  CM000453	         PVX_117605		442:	 3737	 1	Pk_strainH_chr12	         PKH_124740		
458:	 3728	-1	  CM000453	         PVX_117610		443:	 3738	-1	Pk_strainH_chr12	         PKH_124750		
459:	 3729	 1	  CM000453	         PVX_117615		444:	 3739	-1	Pk_strainH_chr12	         PKH_124760		
460:	 3730	-1	  CM000453	         PVX_117620		445:	 3740	 1	Pk_strainH_chr12	         PKH_124770		
461:	 3731	 1	  CM000453	         PVX_117625		446:	 3741	 1	Pk_strainH_chr12	         PKH_124780		
462:	 3732	 1	  CM000453	         PVX_117630		447:	 3742	-1	Pk_strainH_chr12	         PKH_124790		
463:	 3733	 1	  CM000453	         PVX_117635		448:	 3743	-1	Pk_strainH_chr12	         PKH_124800		
464:	 3734	-1	  CM000453	         PVX_117640		449:	 3744	-1	Pk_strainH_chr12	         PKH_124810		
465:	 3735	 1	  CM000453	         PVX_117645		450:	 3745	-1	Pk_strainH_chr12	         PKH_124820		
466:	 3736	 1	  CM000453	         PVX_117650		451:	 3746	 1	Pk_strainH_chr12	         PKH_124830		
467:	 3737	-1	  CM000453	         PVX_117655		452:	 3747	-1	Pk_strainH_chr12	         PKH_124840		
468:	 3738	 1	  CM000453	         PVX_117660		453:	 3748	-1	Pk_strainH_chr12	         PKH_124850		
469:	 3739	-1	  CM000453	         PVX_117665		454:	 3749	 1	Pk_strainH_chr12	         PKH_124860		
470:	 3740	 1	  CM000453	         PVX_117670		455:	 3750	-1	Pk_strainH_chr12	         PKH_124870		
471:	 3741	-1	  CM000453	         PVX_117675		456:	 3751	 1	Pk_strainH_chr12	         PKH_124880		
472:	 3742	 1	  CM000453	         PVX_117680		457:	 3752	 1	Pk_strainH_chr12	         PKH_124890		
473:	 3743	 1	  CM000453	         PVX_117685		458:	 3753	-1	Pk_strainH_chr12	         PKH_124900		
474:	 3744	-1	  CM000453	         PVX_117690		459:	 3754	 1	Pk_strainH_chr12	         PKH_124910		
475:	 3745	 1	  CM000453	         PVX_117695		460:	 3755	-1	Pk_strainH_chr12	         PKH_124920		
476:	 3746	-1	  CM000453	         PVX_117700		461:	 3756	 1	Pk_strainH_chr12	         PKH_124930		
477:	 3747	-1	  CM000453	         PVX_117705		462:	 3757	 1	Pk_strainH_chr12	         PKH_124940		
    	 3748	-1	  CM000453	        PVX_117710		463:	 3758	 1	Pk_strainH_chr12	         PKH_124950		
478:	 3749	 1	  CM000453	         PVX_117715		464:	 3759	-1	Pk_strainH_chr12	         PKH_124960		
    	 3750	-1	  CM000453	        PVX_117720		465:	 3760	 1	Pk_strainH_chr12	         PKH_124970		
479:	 3751	 1	  CM000453	         PVX_117725		466:	 3761	 1	Pk_strainH_chr12	         PKH_124980		
480:	 3752	 1	  CM000453	         PVX_117730		467:	 3762	-1	Pk_strainH_chr12	         PKH_124990		
481:	 3753	 1	  CM000453	         PVX_117735		468:	 3763	 1	Pk_strainH_chr12	         PKH_125000		
482:	 3754	-1	  CM000453	         PVX_117740		469:	 3764	-1	Pk_strainH_chr12	         PKH_125010		
483:	 3755	-1	  CM000453	         PVX_117745		470:	 3765	 1	Pk_strainH_chr12	         PKH_125020		
484:	 3756	 1	  CM000453	         PVX_117750		471:	 3766	-1	Pk_strainH_chr12	         PKH_125030		
485:	 3757	-1	  CM000453	         PVX_117755		472:	 3767	 1	Pk_strainH_chr12	         PKH_125040		
486:	 3758	-1	  CM000453	         PVX_117760		473:	 3768	 1	Pk_strainH_chr12	         PKH_125050		
487:	 3759	-1	  CM000453	         PVX_117765		474:	 3769	-1	Pk_strainH_chr12	         PKH_125060		
488:	 3760	 1	  CM000453	         PVX_117770		    	 3770	 1	Pk_strainH_chr12	        PKH_125070		
489:	 3761	-1	  CM000453	         PVX_117775		    	 3771	 1	Pk_strainH_chr12	        PKH_125080		
490:	 3762	-1	  CM000453	         PVX_117780		    	 3772	 1	Pk_strainH_chr12	        PKH_125090		
491:	 3763	-1	  CM000453	         PVX_117785		475:	 3773	 1	Pk_strainH_chr12	         PKH_125100		
492:	 3764	 1	  CM000453	         PVX_117790		476:	 3774	-1	Pk_strainH_chr12	         PKH_125110		
493:	 3765	-1	  CM000453	         PVX_117795		477:	 3775	-1	Pk_strainH_chr12	         PKH_125120		
494:	 3766	 1	  CM000453	         PVX_117800		478:	 3776	 1	Pk_strainH_chr12	         PKH_125130		
495:	 3767	 1	  CM000453	         PVX_117805		479:	 3777	 1	Pk_strainH_chr12	         PKH_125140		
496:	 3768	-1	  CM000453	         PVX_117810		480:	 3778	 1	Pk_strainH_chr12	         PKH_125150		
497:	 3769	-1	  CM000453	         PVX_300147		481:	 3779	 1	Pk_strainH_chr12	         PKH_125160		
498:	 3770	-1	  CM000453	         PVX_117815		482:	 3780	-1	Pk_strainH_chr12	         PKH_125170		
499:	 3771	 1	  CM000453	         PVX_117825		483:	 3781	-1	Pk_strainH_chr12	         PKH_125180		
500:	 3772	 1	  CM000453	         PVX_117830		484:	 3782	 1	Pk_strainH_chr12	         PKH_125190		
501:	 3773	 1	  CM000453	         PVX_117840		485:	 3783	-1	Pk_strainH_chr12	         PKH_125200		
502:	 3774	-1	  CM000453	         PVX_117835		486:	 3784	-1	Pk_strainH_chr12	         PKH_125210		
503:	 3775	-1	  CM000453	         PVX_117845		487:	 3785	-1	Pk_strainH_chr12	         PKH_125220		
504:	 3776	-1	  CM000453	         PVX_117850		488:	 3786	 1	Pk_strainH_chr12	         PKH_125230		
505:	 3777	 1	  CM000453	         PVX_117855		489:	 3787	-1	Pk_strainH_chr12	         PKH_125240		
506:	 3778	-1	  CM000453	         PVX_117860		490:	 3788	-1	Pk_strainH_chr12	         PKH_125250		
507:	 3779	 1	  CM000453	         PVX_117865		491:	 3789	-1	Pk_strainH_chr12	         PKH_125260		
508:	 3780	-1	  CM000453	         PVX_117870		492:	 3790	 1	Pk_strainH_chr12	         PKH_125270		
509:	 3781	-1	  CM000453	         PVX_117875		493:	 3791	-1	Pk_strainH_chr12	         PKH_125280		
510:	 3782	-1	  CM000453	         PVX_117880		494:	 3792	 1	Pk_strainH_chr12	         PKH_125290		
511:	 3783	 1	  CM000453	         PVX_117885		495:	 3793	 1	Pk_strainH_chr12	         PKH_125300		
512:	 3784	-1	  CM000453	         PVX_117890		496:	 3794	-1	Pk_strainH_chr12	         PKH_125310		
513:	 3785	 1	  CM000453	         PVX_117895		497:	 3795	-1	Pk_strainH_chr12	         PKH_125315		
514:	 3786	 1	  CM000453	         PVX_117900		498:	 3796	-1	Pk_strainH_chr12	         PKH_125320		
515:	 3787	 1	  CM000453	         PVX_117905		499:	 3797	 1	Pk_strainH_chr12	         PKH_125330		
516:	 3788	-1	  CM000453	         PVX_117910		500:	 3798	 1	Pk_strainH_chr12	        PKH_125340a		
517:	 3789	-1	  CM000453	         PVX_117915		501:	 3799	 1	Pk_strainH_chr12	        PKH_125340b		
518:	 3790	 1	  CM000453	         PVX_117920		502:	 3800	-1	Pk_strainH_chr12	         PKH_125350		
519:	 3791	-1	  CM000453	         PVX_117925		503:	 3801	-1	Pk_strainH_chr12	         PKH_125360		
520:	 3792	 1	  CM000453	         PVX_117930		504:	 3802	-1	Pk_strainH_chr12	         PKH_125370		
521:	 3793	-1	  CM000453	         PVX_117935		505:	 3803	 1	Pk_strainH_chr12	         PKH_125380		
522:	 3794	 1	  CM000453	         PVX_117940		506:	 3804	-1	Pk_strainH_chr12	         PKH_125390		
523:	 3795	-1	  CM000453	         PVX_117945		507:	 3805	 1	Pk_strainH_chr12	         PKH_125400		
524:	 3796	 1	  CM000453	         PVX_117950		508:	 3806	-1	Pk_strainH_chr12	         PKH_125410		
525:	 3797	 1	  CM000453	         PVX_117960		509:	 3807	-1	Pk_strainH_chr12	         PKH_125420		
526:	 3798	 1	  CM000453	         PVX_117965		510:	 3808	-1	Pk_strainH_chr12	         PKH_125430		
527:	 3799	-1	  CM000453	         PVX_117970		511:	 3809	 1	Pk_strainH_chr12	         PKH_125440		
528:	 3800	-1	  CM000453	         PVX_117975		512:	 3810	-1	Pk_strainH_chr12	         PKH_125450		
529:	 3801	 1	  CM000453	         PVX_117980		513:	 3811	 1	Pk_strainH_chr12	         PKH_125460		
530:	 3802	-1	  CM000453	         PVX_117985		514:	 3812	 1	Pk_strainH_chr12	         PKH_125470		
531:	 3803	 1	  CM000453	         PVX_117990		515:	 3813	 1	Pk_strainH_chr12	         PKH_125480		
532:	 3804	-1	  CM000453	         PVX_117995		516:	 3814	-1	Pk_strainH_chr12	         PKH_125490		
533:	 3805	 1	  CM000453	         PVX_118000		517:	 3815	-1	Pk_strainH_chr12	         PKH_125500		
534:	 3806	 1	  CM000453	         PVX_118005		518:	 3816	 1	Pk_strainH_chr12	         PKH_125510		
    	 3807	 1	  CM000453	        PVX_118010		519:	 3817	-1	Pk_strainH_chr12	         PKH_125520		
535:	 3808	-1	  CM000453	         PVX_118015		520:	 3818	 1	Pk_strainH_chr12	         PKH_125530		
536:	 3809	 1	  CM000453	         PVX_118020		521:	 3819	-1	Pk_strainH_chr12	         PKH_125540		
537:	 3810	-1	  CM000453	         PVX_118025		522:	 3820	 1	Pk_strainH_chr12	         PKH_125550		
    	 3811	-1	  CM000453	        PVX_118030		523:	 3821	-1	Pk_strainH_chr12	         PKH_125560		
538:	 3812	-1	  CM000453	         PVX_118035		524:	 3822	 1	Pk_strainH_chr12	         PKH_125570		
539:	 3813	 1	  CM000453	         PVX_118040		525:	 3823	 1	Pk_strainH_chr12	         PKH_125580		
540:	 3814	 1	  CM000453	         PVX_118045		526:	 3824	 1	Pk_strainH_chr12	         PKH_125590		
541:	 3815	 1	  CM000453	         PVX_118050		527:	 3825	-1	Pk_strainH_chr12	         PKH_125600		
542:	 3816	-1	  CM000453	         PVX_118055		528:	 3826	-1	Pk_strainH_chr12	         PKH_125610		
543:	 3817	 1	  CM000453	         PVX_118060		529:	 3827	 1	Pk_strainH_chr12	         PKH_125620		
544:	 3818	 1	  CM000453	         PVX_118062		530:	 3828	-1	Pk_strainH_chr12	         PKH_125630		
545:	 3819	 1	  CM000453	         PVX_118065		531:	 3829	 1	Pk_strainH_chr12	         PKH_125640		
546:	 3820	 1	  CM000453	         PVX_118070		532:	 3830	-1	Pk_strainH_chr12	         PKH_125650		
    	 3821	-1	  CM000453	        PVX_118075		533:	 3831	 1	Pk_strainH_chr12	         PKH_125660		
    	 3822	 1	  CM000453	        PVX_118080		534:	 3832	 1	Pk_strainH_chr12	         PKH_125670		
547:	 3823	 1	  CM000453	         PVX_118085		535:	 3833	-1	Pk_strainH_chr12	         PKH_125680		
548:	 3824	-1	  CM000453	         PVX_118090		536:	 3834	 1	Pk_strainH_chr12	         PKH_125690		
549:	 3825	 1	  CM000453	         PVX_118095		537:	 3835	-1	Pk_strainH_chr12	         PKH_125700		
550:	 3826	 1	  CM000453	         PVX_118100		    	 3836	-1	Pk_strainH_chr12	        PKH_125710		
    	 3827	-1	  CM000453	        PVX_118105		538:	 3837	-1	Pk_strainH_chr12	         PKH_125720		
551:	 3828	 1	  CM000453	         PVX_118110		539:	 3838	 1	Pk_strainH_chr12	         PKH_125730		
552:	 3829	 1	  CM000453	         PVX_118115		540:	 3839	 1	Pk_strainH_chr12	         PKH_125740		
553:	 3830	-1	  CM000453	         PVX_118120		541:	 3840	 1	Pk_strainH_chr12	         PKH_125750		
554:	 3831	 1	  CM000453	         PVX_118125		542:	 3841	-1	Pk_strainH_chr12	         PKH_125760		
555:	 3832	-1	  CM000453	         PVX_118130		543:	 3842	 1	Pk_strainH_chr12	         PKH_125770		
556:	 3833	-1	  CM000453	         PVX_118135		544:	 3843	 1	Pk_strainH_chr12	         PKH_125780		
557:	 3834	 1	  CM000453	         PVX_118140		545:	 3844	 1	Pk_strainH_chr12	         PKH_125790		
558:	 3835	-1	  CM000453	         PVX_118145		546:	 3845	 1	Pk_strainH_chr12	         PKH_125800		
559:	 3836	 1	  CM000453	         PVX_118150		547:	 3846	 1	Pk_strainH_chr12	         PKH_125810		
560:	 3837	-1	  CM000453	         PVX_118155		548:	 3847	-1	Pk_strainH_chr12	         PKH_125820		
561:	 3838	 1	  CM000453	         PVX_118160		549:	 3848	 1	Pk_strainH_chr12	         PKH_125830		
562:	 3839	 1	  CM000453	         PVX_118162		550:	 3849	 1	Pk_strainH_chr12	         PKH_125840		
563:	 3840	-1	  CM000453	         PVX_118165		    	 3850	 1	Pk_strainH_chr12	 *      PKH_125850		
564:	 3841	 1	  CM000453	         PVX_118170		    	 3851	 1	Pk_strainH_chr12	 *      PKH_125860		
565:	 3842	-1	  CM000453	         PVX_118175		551:	 3852	 1	Pk_strainH_chr12	         PKH_125870		
566:	 3843	 1	  CM000453	         PVX_118180		552:	 3853	 1	Pk_strainH_chr12	         PKH_125880		
567:	 3844	 1	  CM000453	         PVX_118185		553:	 3854	-1	Pk_strainH_chr12	         PKH_125890		
568:	 3845	-1	  CM000453	         PVX_118190		554:	 3855	 1	Pk_strainH_chr12	         PKH_125900		
569:	 3846	 1	  CM000453	         PVX_118195		555:	 3856	-1	Pk_strainH_chr12	         PKH_125910		
570:	 3847	 1	  CM000453	         PVX_118200		556:	 3857	-1	Pk_strainH_chr12	         PKH_125920		
571:	 3848	-1	  CM000453	         PVX_118205		557:	 3858	 1	Pk_strainH_chr12	         PKH_125930		
    	 3849	 1	  CM000453	        PVX_118215		558:	 3859	-1	Pk_strainH_chr12	         PKH_125940		
572:	 3850	-1	  CM000453	         PVX_118210		559:	 3860	 1	Pk_strainH_chr12	         PKH_125950		
573:	 3851	 1	  CM000453	         PVX_118220		560:	 3861	-1	Pk_strainH_chr12	         PKH_125960		
574:	 3852	-1	  CM000453	         PVX_118225		561:	 3862	 1	Pk_strainH_chr12	         PKH_125970		
575:	 3853	-1	  CM000453	         PVX_118230		562:	 3863	 1	Pk_strainH_chr12	         PKH_125980		
576:	 3854	 1	  CM000453	         PVX_118235		563:	 3864	-1	Pk_strainH_chr12	         PKH_125990		
577:	 3855	 1	  CM000453	         PVX_118240		564:	 3865	 1	Pk_strainH_chr12	         PKH_126000		
578:	 3856	-1	  CM000453	         PVX_118245		565:	 3866	-1	Pk_strainH_chr12	         PKH_126010		
579:	 3857	 1	  CM000453	         PVX_118255		566:	 3867	 1	Pk_strainH_chr12	         PKH_126020		
580:	 3858	-1	  CM000453	         PVX_118260		567:	 3868	 1	Pk_strainH_chr12	         PKH_126030		
581:	 3859	-1	  CM000453	         PVX_118265		568:	 3869	-1	Pk_strainH_chr12	         PKH_126040		
582:	 3860	 1	  CM000453	         PVX_118270		569:	 3870	 1	Pk_strainH_chr12	         PKH_126050		
583:	 3861	-1	  CM000453	         PVX_118275		570:	 3871	 1	Pk_strainH_chr12	         PKH_126060		
584:	 3862	-1	  CM000453	         PVX_118280		571:	 3872	-1	Pk_strainH_chr12	         PKH_126070		
585:	 3863	-1	  CM000453	         PVX_118285		572:	 3873	-1	Pk_strainH_chr12	         PKH_126080		
586:	 3864	 1	  CM000453	         PVX_118290		573:	 3874	 1	Pk_strainH_chr12	         PKH_126090		
587:	 3865	-1	  CM000453	         PVX_118295		574:	 3875	-1	Pk_strainH_chr12	         PKH_126100		
588:	 3866	 1	  CM000453	         PVX_118300		575:	 3876	-1	Pk_strainH_chr12	         PKH_126110		
589:	 3867	 1	  CM000453	         PVX_118305		576:	 3877	 1	Pk_strainH_chr12	         PKH_126120		
590:	 3868	 1	  CM000453	         PVX_118310		577:	 3878	 1	Pk_strainH_chr12	         PKH_126130		
591:	 3869	 1	  CM000453	         PVX_118315		578:	 3879	-1	Pk_strainH_chr12	         PKH_126140		
592:	 3870	 1	  CM000453	         PVX_118320		579:	 3880	 1	Pk_strainH_chr12	         PKH_126150		
593:	 3871	-1	  CM000453	         PVX_118325		580:	 3881	-1	Pk_strainH_chr12	         PKH_126160		
594:	 3872	-1	  CM000453	         PVX_118330		581:	 3882	-1	Pk_strainH_chr12	         PKH_126170		
595:	 3873	 1	  CM000453	         PVX_118335		582:	 3883	 1	Pk_strainH_chr12	         PKH_126180		
596:	 3874	 1	  CM000453	         PVX_118340		583:	 3884	-1	Pk_strainH_chr12	         PKH_126190		
597:	 3875	-1	  CM000453	         PVX_118345		584:	 3885	-1	Pk_strainH_chr12	         PKH_126200		
598:	 3876	 1	  CM000453	         PVX_118350		585:	 3886	-1	Pk_strainH_chr12	         PKH_126210		
599:	 3877	-1	  CM000453	         PVX_118355		586:	 3887	 1	Pk_strainH_chr12	         PKH_126220		
600:	 3878	-1	  CM000453	         PVX_118360		    	 3888	-1	Pk_strainH_chr12	        PKH_126230		
601:	 3879	 1	  CM000453	         PVX_118365		587:	 3889	-1	Pk_strainH_chr12	         PKH_126240		
602:	 3880	-1	  CM000453	         PVX_118370		588:	 3890	 1	Pk_strainH_chr12	         PKH_126250		
603:	 3881	 1	  CM000453	         PVX_118375		589:	 3891	 1	Pk_strainH_chr12	         PKH_126260		
604:	 3882	 1	  CM000453	         PVX_118380		590:	 3892	 1	Pk_strainH_chr12	         PKH_126270		
605:	 3883	 1	  CM000453	         PVX_118385		591:	 3893	 1	Pk_strainH_chr12	         PKH_126280		
606:	 3884	 1	  CM000453	         PVX_118390		592:	 3894	 1	Pk_strainH_chr12	         PKH_126290		
607:	 3885	-1	  CM000453	         PVX_118395		593:	 3895	-1	Pk_strainH_chr12	         PKH_126300		
608:	 3886	 1	  CM000453	         PVX_118400		594:	 3896	-1	Pk_strainH_chr12	         PKH_126310		
609:	 3887	-1	  CM000453	         PVX_118405		595:	 3897	 1	Pk_strainH_chr12	         PKH_126320		
610:	 3888	 1	  CM000453	         PVX_118410		596:	 3898	 1	Pk_strainH_chr12	         PKH_126330		
611:	 3889	 1	  CM000453	         PVX_118415		597:	 3899	-1	Pk_strainH_chr12	         PKH_126340		
612:	 3890	-1	  CM000453	         PVX_118420		598:	 3900	 1	Pk_strainH_chr12	         PKH_126350		
613:	 3891	-1	  CM000453	         PVX_118425		599:	 3901	-1	Pk_strainH_chr12	         PKH_126360		
614:	 3892	-1	  CM000453	         PVX_118430		600:	 3902	-1	Pk_strainH_chr12	         PKH_126370		
615:	 3893	 1	  CM000453	         PVX_118435		601:	 3903	 1	Pk_strainH_chr12	         PKH_126380		
616:	 3894	 1	  CM000453	         PVX_118440		602:	 3904	-1	Pk_strainH_chr12	         PKH_126390		
617:	 3895	-1	  CM000453	         PVX_118445		603:	 3905	 1	Pk_strainH_chr12	         PKH_126400		
618:	 3896	-1	  CM000453	         PVX_118450		604:	 3906	 1	Pk_strainH_chr12	         PKH_126410		
619:	 3897	 1	  CM000453	         PVX_118455		605:	 3907	 1	Pk_strainH_chr12	         PKH_126420		
620:	 3898	-1	  CM000453	         PVX_118460		606:	 3908	 1	Pk_strainH_chr12	         PKH_126430		
621:	 3899	-1	  CM000453	         PVX_118465		607:	 3909	-1	Pk_strainH_chr12	         PKH_126440		
622:	 3900	 1	  CM000453	         PVX_118470		608:	 3910	 1	Pk_strainH_chr12	         PKH_126450		
623:	 3901	-1	  CM000453	         PVX_118475		609:	 3911	-1	Pk_strainH_chr12	         PKH_126460		
624:	 3902	-1	  CM000453	         PVX_118480		610:	 3912	 1	Pk_strainH_chr12	         PKH_126470		
625:	 3903	 1	  CM000453	         PVX_118485		611:	 3913	 1	Pk_strainH_chr12	         PKH_126480		
626:	 3904	 1	  CM000453	         PVX_118490		612:	 3914	-1	Pk_strainH_chr12	         PKH_126490		
627:	 3905	-1	  CM000453	         PVX_118495		613:	 3915	-1	Pk_strainH_chr12	         PKH_126500		
628:	 3906	-1	  CM000453	         PVX_118500		614:	 3916	-1	Pk_strainH_chr12	         PKH_126510		
629:	 3907	 1	  CM000453	         PVX_118505		615:	 3917	 1	Pk_strainH_chr12	         PKH_126520		
630:	 3908	 1	  CM000453	         PVX_118510		616:	 3918	 1	Pk_strainH_chr12	         PKH_126530		
631:	 3909	-1	  CM000453	         PVX_118515		617:	 3919	-1	Pk_strainH_chr12	         PKH_126540		
632:	 3910	 1	  CM000453	         PVX_118520		618:	 3920	-1	Pk_strainH_chr12	         PKH_126550		
633:	 3911	-1	  CM000453	         PVX_118525		619:	 3921	 1	Pk_strainH_chr12	         PKH_126560		
634:	 3912	-1	  CM000453	         PVX_118530		620:	 3922	-1	Pk_strainH_chr12	         PKH_126570		
635:	 3913	-1	  CM000453	         PVX_118535		621:	 3923	-1	Pk_strainH_chr12	         PKH_126580		
636:	 3914	-1	  CM000453	         PVX_118540		622:	 3924	 1	Pk_strainH_chr12	         PKH_126590		
637:	 3915	-1	  CM000453	         PVX_118545		623:	 3925	-1	Pk_strainH_chr12	         PKH_126600		
638:	 3916	-1	  CM000453	         PVX_118550		624:	 3926	-1	Pk_strainH_chr12	         PKH_126610		
639:	 3917	-1	  CM000453	         PVX_118560		625:	 3927	 1	Pk_strainH_chr12	         PKH_126620		
640:	 3918	-1	  CM000453	         PVX_118565		626:	 3928	 1	Pk_strainH_chr12	         PKH_126630		
641:	 3919	 1	  CM000453	         PVX_118570		627:	 3929	-1	Pk_strainH_chr12	         PKH_126640		
642:	 3920	-1	  CM000453	         PVX_118575		628:	 3930	-1	Pk_strainH_chr12	         PKH_126650		
643:	 3921	 1	  CM000453	         PVX_118580		629:	 3931	 1	Pk_strainH_chr12	         PKH_126660		
644:	 3922	 1	  CM000453	         PVX_118585		630:	 3932	 1	Pk_strainH_chr12	         PKH_126670		
645:	 3923	-1	  CM000453	         PVX_118590		631:	 3933	-1	Pk_strainH_chr12	         PKH_126680		
646:	 3924	 1	  CM000453	         PVX_118595		632:	 3934	 1	Pk_strainH_chr12	         PKH_126690		
647:	 3925	 1	  CM000453	         PVX_118600		633:	 3935	-1	Pk_strainH_chr12	         PKH_126700		
648:	 3926	-1	  CM000453	         PVX_118605		634:	 3936	-1	Pk_strainH_chr12	         PKH_126710		
649:	 3927	 1	  CM000453	         PVX_118610		635:	 3937	-1	Pk_strainH_chr12	         PKH_126720		
650:	 3928	-1	  CM000453	         PVX_118615		636:	 3938	-1	Pk_strainH_chr12	         PKH_126730		
651:	 3929	 1	  CM000453	         PVX_118620		637:	 3939	-1	Pk_strainH_chr12	         PKH_126740		
652:	 3930	 1	  CM000453	         PVX_118625		638:	 3940	-1	Pk_strainH_chr12	         PKH_126750		
653:	 3931	 1	  CM000453	         PVX_118630		    	 3941	 1	Pk_strainH_chr12	 *      PKH_126760		
654:	 3932	 1	  CM000453	         PVX_118635		639:	 3942	-1	Pk_strainH_chr12	         PKH_126770		
655:	 3933	 1	  CM000453	         PVX_118640		640:	 3943	-1	Pk_strainH_chr12	         PKH_126780		
656:	 3934	 1	  CM000453	         PVX_118645		641:	 3944	 1	Pk_strainH_chr12	         PKH_126790		
657:	 3935	-1	  CM000453	         PVX_118648		642:	 3945	-1	Pk_strainH_chr12	         PKH_126800		
658:	 3936	 1	  CM000453	         PVX_118650		643:	 3946	 1	Pk_strainH_chr12	         PKH_126810		
659:	 3937	-1	  CM000453	         PVX_118655		644:	 3947	 1	Pk_strainH_chr12	         PKH_126820		
660:	 3938	 1	  CM000453	         PVX_118660		645:	 3948	-1	Pk_strainH_chr12	         PKH_126830		
661:	 3939	 1	  CM000453	         PVX_118665		646:	 3949	 1	Pk_strainH_chr12	         PKH_126840		
662:	 3940	 1	  CM000453	         PVX_118670		647:	 3950	 1	Pk_strainH_chr12	         PKH_126850		
663:	 3941	-1	  CM000453	         PVX_118675		648:	 3951	-1	Pk_strainH_chr12	         PKH_126860		
664:	 3942	 1	  CM000453	         PVX_118680		649:	 3952	 1	Pk_strainH_chr12	         PKH_126870		
665:	 3943	-1	  CM000453	         PVX_118682		650:	 3953	-1	Pk_strainH_chr12	         PKH_126880		
666:	 3944	-1	  CM000453	         PVX_118685		651:	 3954	 1	Pk_strainH_chr12	         PKH_126890		
667:	 3945	 1	  CM000453	         PVX_118690		652:	 3955	 1	Pk_strainH_chr12	         PKH_126900		
    	     	  	          	                  		653:	 3956	 1	Pk_strainH_chr12	         PKH_126910		
    	     	  	          	                  		654:	 3957	 1	Pk_strainH_chr12	         PKH_126920		
    	     	  	          	                  		655:	 3958	 1	Pk_strainH_chr12	         PKH_126930		
    	     	  	          	                  		656:	 3959	 1	Pk_strainH_chr12	         PKH_126940		
    	     	  	          	                  		657:	 3960	-1	Pk_strainH_chr12	         PKH_126950		
    	     	  	          	                  		658:	 3961	 1	Pk_strainH_chr12	         PKH_126960		
    	     	  	          	                  		659:	 3962	-1	Pk_strainH_chr12	         PKH_126970		
    	     	  	          	                  		660:	 3963	 1	Pk_strainH_chr12	         PKH_126980		
    	     	  	          	                  		661:	 3964	 1	Pk_strainH_chr12	         PKH_127000		
    	     	  	          	                  		662:	 3965	 1	Pk_strainH_chr12	         PKH_127010		
    	     	  	          	                  		663:	 3966	-1	Pk_strainH_chr12	         PKH_127020		
    	     	  	          	                  		664:	 3967	 1	Pk_strainH_chr12	         PKH_127030		
    	     	  	          	                  		665:	 3968	-1	Pk_strainH_chr12	         PKH_127040		
    	     	  	          	                  		666:	 3969	-1	Pk_strainH_chr12	         PKH_127050		
    	     	  	          	                  		667:	 3970	 1	Pk_strainH_chr12	         PKH_127060		


CL-19		663	695		8	17		19	42	

  1:	 4414	 1	  CM000455	         PVX_121915		  1:	 4444	 1	Pk_strainH_chr14	         PKH_140020		
    	 4415	 1	  CM000455	        PVX_121920		    	 4445	 1	Pk_strainH_chr14	        PKH_140030		
    	 4416	 1	  CM000455	 *      PVX_121925		    	 4446	-1	Pk_strainH_chr14	 *      PKH_140040		
  2:	 4417	-1	  CM000455	         PVX_121930		  2:	 4447	-1	Pk_strainH_chr14	         PKH_140050		
  3:	 4418	-1	  CM000455	         PVX_121935		  3:	 4448	-1	Pk_strainH_chr14	         PKH_140060		
    	 4419	-1	  CM000455	        PVX_121940		  4:	 4449	-1	Pk_strainH_chr14	         PKH_140070		
  4:	 4420	-1	  CM000455	         PVX_121945		  5:	 4450	-1	Pk_strainH_chr14	         PKH_140080		
  5:	 4421	-1	  CM000455	         PVX_121950		  6:	 4451	-1	Pk_strainH_chr14	         PKH_140090		
    	 4422	-1	  CM000455	        PVX_121955		  7:	 4452	-1	Pk_strainH_chr14	         PKH_140100		
  6:	 4423	-1	  CM000455	         PVX_121960		  8:	 4453	-1	Pk_strainH_chr14	         PKH_140110		
  7:	 4424	-1	  CM000455	         PVX_121965		  9:	 4454	 1	Pk_strainH_chr14	         PKH_140120		
  8:	 4425	-1	  CM000455	         PVX_121970		 10:	 4455	-1	Pk_strainH_chr14	         PKH_140130		
  9:	 4426	 1	  CM000455	         PVX_121975		 11:	 4456	 1	Pk_strainH_chr14	         PKH_140140		
 10:	 4427	-1	  CM000455	         PVX_121980		 12:	 4457	 1	Pk_strainH_chr14	         PKH_140150		
 11:	 4428	 1	  CM000455	         PVX_121985		 13:	 4458	 1	Pk_strainH_chr14	         PKH_140160		
 12:	 4429	 1	  CM000455	         PVX_121990		 14:	 4459	-1	Pk_strainH_chr14	         PKH_140170		
 13:	 4430	 1	  CM000455	         PVX_121995		 15:	 4460	 1	Pk_strainH_chr14	         PKH_140180		
 14:	 4431	-1	  CM000455	         PVX_122000		 16:	 4461	-1	Pk_strainH_chr14	         PKH_140190		
 15:	 4432	 1	  CM000455	         PVX_122005		 17:	 4462	-1	Pk_strainH_chr14	         PKH_140200		
 16:	 4433	-1	  CM000455	         PVX_122010		 18:	 4463	 1	Pk_strainH_chr14	         PKH_140210		
 17:	 4434	-1	  CM000455	         PVX_122015		 19:	 4464	 1	Pk_strainH_chr14	         PKH_140220		
 18:	 4435	 1	  CM000455	         PVX_122020		 20:	 4465	-1	Pk_strainH_chr14	         PKH_140230		
 19:	 4436	 1	  CM000455	         PVX_122025		 21:	 4466	 1	Pk_strainH_chr14	         PKH_140240		
 20:	 4437	-1	  CM000455	         PVX_122030		 22:	 4467	-1	Pk_strainH_chr14	         PKH_140250		
 21:	 4438	 1	  CM000455	         PVX_122035		 23:	 4468	-1	Pk_strainH_chr14	         PKH_140260		
 22:	 4439	-1	  CM000455	         PVX_122040		 24:	 4469	-1	Pk_strainH_chr14	         PKH_140270		
 23:	 4440	-1	  CM000455	         PVX_122045		 25:	 4470	 1	Pk_strainH_chr14	         PKH_140280		
 24:	 4441	-1	  CM000455	         PVX_122050		 26:	 4471	-1	Pk_strainH_chr14	         PKH_140290		
 25:	 4442	 1	  CM000455	         PVX_122055		 27:	 4472	-1	Pk_strainH_chr14	         PKH_140300		
 26:	 4443	-1	  CM000455	         PVX_122060		 28:	 4473	 1	Pk_strainH_chr14	         PKH_140310		
 27:	 4444	-1	  CM000455	         PVX_122065		 29:	 4474	 1	Pk_strainH_chr14	         PKH_140320		
 28:	 4445	 1	  CM000455	         PVX_122070		    	 4475	-1	Pk_strainH_chr14	        PKH_140330		
 29:	 4446	 1	  CM000455	         PVX_122075		 30:	 4476	 1	Pk_strainH_chr14	         PKH_140340		
 30:	 4447	 1	  CM000455	         PVX_122080		 31:	 4477	 1	Pk_strainH_chr14	         PKH_140350		
 31:	 4448	 1	  CM000455	         PVX_122085		 32:	 4478	-1	Pk_strainH_chr14	         PKH_140360		
 32:	 4449	-1	  CM000455	         PVX_122090		 33:	 4479	 1	Pk_strainH_chr14	         PKH_140370		
 33:	 4450	 1	  CM000455	         PVX_122095		 34:	 4480	-1	Pk_strainH_chr14	         PKH_140380		
 34:	 4451	-1	  CM000455	         PVX_122100		 35:	 4481	-1	Pk_strainH_chr14	         PKH_140390		
 35:	 4452	-1	  CM000455	         PVX_122105		 36:	 4482	 1	Pk_strainH_chr14	         PKH_140400		
 36:	 4453	 1	  CM000455	         PVX_122110		 37:	 4483	-1	Pk_strainH_chr14	         PKH_140410		
 37:	 4454	-1	  CM000455	         PVX_122115		 38:	 4484	 1	Pk_strainH_chr14	         PKH_140420		
 38:	 4455	 1	  CM000455	         PVX_122120		 39:	 4485	 1	Pk_strainH_chr14	         PKH_140430		
 39:	 4456	 1	  CM000455	         PVX_122125		 40:	 4486	-1	Pk_strainH_chr14	         PKH_140440		
 40:	 4457	-1	  CM000455	         PVX_122130		 41:	 4487	 1	Pk_strainH_chr14	         PKH_140450		
 41:	 4458	 1	  CM000455	         PVX_122135		 42:	 4488	 1	Pk_strainH_chr14	         PKH_140460		
 42:	 4459	 1	  CM000455	         PVX_122140		 43:	 4489	-1	Pk_strainH_chr14	         PKH_140470		
 43:	 4460	-1	  CM000455	         PVX_122145		 44:	 4490	 1	Pk_strainH_chr14	         PKH_140480		
 44:	 4461	 1	  CM000455	         PVX_122150		 45:	 4491	-1	Pk_strainH_chr14	         PKH_140490		
 45:	 4462	-1	  CM000455	         PVX_122155		 46:	 4492	 1	Pk_strainH_chr14	         PKH_140500		
 46:	 4463	 1	  CM000455	         PVX_122160		 47:	 4493	-1	Pk_strainH_chr14	         PKH_140510		
 47:	 4464	-1	  CM000455	         PVX_122165		 48:	 4494	-1	Pk_strainH_chr14	         PKH_140520		
 48:	 4465	-1	  CM000455	         PVX_122170		    	 4495	-1	Pk_strainH_chr14	        PKH_140530		
 49:	 4466	-1	  CM000455	         PVX_122175		 49:	 4496	-1	Pk_strainH_chr14	         PKH_140570		
 50:	 4467	 1	  CM000455	         PVX_122180		 50:	 4497	 1	Pk_strainH_chr14	         PKH_140580		
 51:	 4468	-1	  CM000455	         PVX_122185		 51:	 4498	-1	Pk_strainH_chr14	         PKH_140590		
 52:	 4469	 1	  CM000455	         PVX_122190		 52:	 4499	 1	Pk_strainH_chr14	         PKH_140600		
 53:	 4470	-1	  CM000455	         PVX_122195		 53:	 4500	-1	Pk_strainH_chr14	         PKH_140610		
 54:	 4471	 1	  CM000455	         PVX_122200		 54:	 4501	 1	Pk_strainH_chr14	         PKH_140620		
 55:	 4472	-1	  CM000455	         PVX_122205		 55:	 4502	-1	Pk_strainH_chr14	         PKH_140630		
 56:	 4473	-1	  CM000455	         PVX_122210		    	 4503	-1	Pk_strainH_chr14	        PKH_140640		
 57:	 4474	 1	  CM000455	         PVX_122215		 56:	 4504	-1	Pk_strainH_chr14	         PKH_140650		
 58:	 4475	-1	  CM000455	         PVX_122220		 57:	 4505	 1	Pk_strainH_chr14	         PKH_140660		
 59:	 4476	-1	  CM000455	         PVX_122225		 58:	 4506	-1	Pk_strainH_chr14	         PKH_140670		
 60:	 4477	 1	  CM000455	         PVX_122230		 59:	 4507	-1	Pk_strainH_chr14	         PKH_140680		
 61:	 4478	 1	  CM000455	         PVX_122235		 60:	 4508	 1	Pk_strainH_chr14	         PKH_140690		
 62:	 4479	-1	  CM000455	         PVX_122240		 61:	 4509	 1	Pk_strainH_chr14	         PKH_140700		
 63:	 4480	 1	  CM000455	         PVX_122245		 62:	 4510	-1	Pk_strainH_chr14	         PKH_140710		
 64:	 4481	-1	  CM000455	         PVX_122250		 63:	 4511	 1	Pk_strainH_chr14	         PKH_140720		
 65:	 4482	-1	  CM000455	         PVX_122255		 64:	 4512	-1	Pk_strainH_chr14	         PKH_140730		
 66:	 4483	-1	  CM000455	         PVX_122260		 65:	 4513	-1	Pk_strainH_chr14	         PKH_140740		
 67:	 4484	 1	  CM000455	         PVX_122265		 66:	 4514	-1	Pk_strainH_chr14	         PKH_140750		
 68:	 4485	-1	  CM000455	         PVX_122270		 67:	 4515	 1	Pk_strainH_chr14	         PKH_140760		
 69:	 4486	-1	  CM000455	         PVX_122275		 68:	 4516	-1	Pk_strainH_chr14	         PKH_140770		
 70:	 4487	-1	  CM000455	         PVX_122280		 69:	 4517	-1	Pk_strainH_chr14	         PKH_140780		
 71:	 4488	 1	  CM000455	         PVX_122285		 70:	 4518	-1	Pk_strainH_chr14	         PKH_140790		
 72:	 4489	 1	  CM000455	         PVX_122290		 71:	 4519	 1	Pk_strainH_chr14	         PKH_140800		
 73:	 4490	-1	  CM000455	         PVX_122295		 72:	 4520	 1	Pk_strainH_chr14	         PKH_140810		
 74:	 4491	 1	  CM000455	         PVX_122300		 73:	 4521	-1	Pk_strainH_chr14	         PKH_140820		
 75:	 4492	-1	  CM000455	         PVX_122305		 74:	 4522	 1	Pk_strainH_chr14	         PKH_140830		
 76:	 4493	 1	  CM000455	         PVX_122310		 75:	 4523	-1	Pk_strainH_chr14	         PKH_140840		
 77:	 4494	 1	  CM000455	         PVX_122315		 76:	 4524	 1	Pk_strainH_chr14	         PKH_140850		
 78:	 4495	-1	  CM000455	         PVX_122320		 77:	 4525	 1	Pk_strainH_chr14	         PKH_140860		
 79:	 4496	 1	  CM000455	         PVX_122325		 78:	 4526	-1	Pk_strainH_chr14	         PKH_140870		
 80:	 4497	 1	  CM000455	         PVX_122330		 79:	 4527	 1	Pk_strainH_chr14	         PKH_140880		
 81:	 4498	 1	  CM000455	         PVX_122335		 80:	 4528	 1	Pk_strainH_chr14	         PKH_140890		
 82:	 4499	 1	  CM000455	         PVX_122340		 81:	 4529	 1	Pk_strainH_chr14	         PKH_140900		
 83:	 4500	-1	  CM000455	         PVX_122345		 82:	 4530	 1	Pk_strainH_chr14	         PKH_140910		
 84:	 4501	 1	  CM000455	         PVX_122350		 83:	 4531	-1	Pk_strainH_chr14	         PKH_140920		
 85:	 4502	-1	  CM000455	         PVX_122355		 84:	 4532	 1	Pk_strainH_chr14	         PKH_140930		
 86:	 4503	-1	  CM000455	         PVX_122360		 85:	 4533	-1	Pk_strainH_chr14	         PKH_140940		
 87:	 4504	-1	  CM000455	         PVX_122365		 86:	 4534	-1	Pk_strainH_chr14	         PKH_140950		
 88:	 4505	-1	  CM000455	         PVX_122370		 87:	 4535	-1	Pk_strainH_chr14	         PKH_140960		
 89:	 4506	 1	  CM000455	         PVX_122375		 88:	 4536	-1	Pk_strainH_chr14	         PKH_140970		
 90:	 4507	-1	  CM000455	         PVX_122380		 89:	 4537	 1	Pk_strainH_chr14	         PKH_140980		
 91:	 4508	 1	  CM000455	         PVX_122385		 90:	 4538	-1	Pk_strainH_chr14	         PKH_140990		
 92:	 4509	-1	  CM000455	         PVX_122390		 91:	 4539	 1	Pk_strainH_chr14	         PKH_141000		
 93:	 4510	 1	  CM000455	         PVX_122395		 92:	 4540	-1	Pk_strainH_chr14	         PKH_141010		
 94:	 4511	 1	  CM000455	         PVX_122405		 93:	 4541	 1	Pk_strainH_chr14	         PKH_141020		
 95:	 4512	-1	  CM000455	         PVX_122410		 94:	 4542	 1	Pk_strainH_chr14	         PKH_141030		
 96:	 4513	 1	  CM000455	         PVX_122415		 95:	 4543	-1	Pk_strainH_chr14	         PKH_141040		
 97:	 4514	-1	  CM000455	         PVX_122420		 96:	 4544	 1	Pk_strainH_chr14	         PKH_141050		
 98:	 4515	 1	  CM000455	         PVX_122425		    	 4545	 1	Pk_strainH_chr14	        PKH_141060		
 99:	 4516	 1	  CM000455	         PVX_122430		    	 4546	-1	Pk_strainH_chr14	        PKH_141070		
100:	 4517	 1	  CM000455	         PVX_122435		    	 4547	-1	Pk_strainH_chr14	        PKH_141080		
101:	 4518	-1	  CM000455	         PVX_122440		 97:	 4548	-1	Pk_strainH_chr14	         PKH_141090		
102:	 4519	 1	  CM000455	         PVX_122445		 98:	 4549	 1	Pk_strainH_chr14	         PKH_141100		
103:	 4520	-1	  CM000455	         PVX_122450		 99:	 4550	 1	Pk_strainH_chr14	         PKH_141110		
104:	 4521	 1	  CM000455	         PVX_122455		100:	 4551	 1	Pk_strainH_chr14	         PKH_141120		
105:	 4522	-1	  CM000455	         PVX_300030		101:	 4552	-1	Pk_strainH_chr14	         PKH_141130		
106:	 4523	 1	  CM000455	         PVX_122460		102:	 4553	 1	Pk_strainH_chr14	         PKH_141140		
107:	 4524	-1	  CM000455	         PVX_122465		103:	 4554	-1	Pk_strainH_chr14	         PKH_141150		
108:	 4525	 1	  CM000455	         PVX_122470		104:	 4555	 1	Pk_strainH_chr14	         PKH_141160		
109:	 4526	-1	  CM000455	         PVX_122475		105:	 4556	-1	Pk_strainH_chr14	         PKH_141170		
110:	 4527	 1	  CM000455	         PVX_122480		106:	 4557	 1	Pk_strainH_chr14	         PKH_141180		
111:	 4528	 1	  CM000455	         PVX_122485		107:	 4558	-1	Pk_strainH_chr14	         PKH_141190		
112:	 4529	 1	  CM000455	         PVX_122487		108:	 4559	 1	Pk_strainH_chr14	         PKH_141200		
113:	 4530	-1	  CM000455	         PVX_122490		109:	 4560	-1	Pk_strainH_chr14	         PKH_141210		
114:	 4531	-1	  CM000455	         PVX_122495		110:	 4561	 1	Pk_strainH_chr14	         PKH_141220		
115:	 4532	-1	  CM000455	         PVX_122500		111:	 4562	 1	Pk_strainH_chr14	         PKH_141230		
116:	 4533	-1	  CM000455	         PVX_122505		112:	 4563	 1	Pk_strainH_chr14	         PKH_141240		
117:	 4534	-1	  CM000455	         PVX_122510		113:	 4564	-1	Pk_strainH_chr14	         PKH_141250		
118:	 4535	-1	  CM000455	         PVX_122515		114:	 4565	-1	Pk_strainH_chr14	         PKH_141260		
119:	 4536	 1	  CM000455	         PVX_122520		115:	 4566	-1	Pk_strainH_chr14	         PKH_141270		
120:	 4537	 1	  CM000455	         PVX_122525		116:	 4567	-1	Pk_strainH_chr14	         PKH_141280		
121:	 4538	 1	  CM000455	         PVX_122530		117:	 4568	-1	Pk_strainH_chr14	         PKH_141290		
122:	 4539	-1	  CM000455	         PVX_122535		118:	 4569	-1	Pk_strainH_chr14	         PKH_141300		
123:	 4540	-1	  CM000455	         PVX_122540		119:	 4570	 1	Pk_strainH_chr14	         PKH_141310		
124:	 4541	-1	  CM000455	         PVX_122545		120:	 4571	 1	Pk_strainH_chr14	         PKH_141320		
125:	 4542	 1	  CM000455	         PVX_122550		121:	 4572	 1	Pk_strainH_chr14	         PKH_141330		
126:	 4543	-1	  CM000455	         PVX_122555		122:	 4573	-1	Pk_strainH_chr14	         PKH_141340		
127:	 4544	-1	  CM000455	         PVX_122560		123:	 4574	-1	Pk_strainH_chr14	         PKH_141350		
128:	 4545	 1	  CM000455	         PVX_122565		124:	 4575	-1	Pk_strainH_chr14	         PKH_141360		
129:	 4546	 1	  CM000455	         PVX_122570		125:	 4576	 1	Pk_strainH_chr14	         PKH_141370		
130:	 4547	 1	  CM000455	         PVX_122575		126:	 4577	-1	Pk_strainH_chr14	         PKH_141380		
131:	 4548	-1	  CM000455	         PVX_122580		    	 4578	 1	Pk_strainH_chr14	 *      PKH_141390		
132:	 4549	 1	  CM000455	         PVX_122585		127:	 4579	-1	Pk_strainH_chr14	         PKH_141400		
133:	 4550	-1	  CM000455	         PVX_122595		128:	 4580	 1	Pk_strainH_chr14	         PKH_141410		
134:	 4551	-1	  CM000455	         PVX_122600		129:	 4581	 1	Pk_strainH_chr14	         PKH_141420		
135:	 4552	-1	  CM000455	         PVX_122605		130:	 4582	 1	Pk_strainH_chr14	         PKH_141430		
136:	 4553	 1	  CM000455	         PVX_122610		131:	 4583	-1	Pk_strainH_chr14	         PKH_141440		
137:	 4554	-1	  CM000455	         PVX_122615		132:	 4584	 1	Pk_strainH_chr14	         PKH_141450		
138:	 4555	 1	  CM000455	         PVX_122620		133:	 4585	-1	Pk_strainH_chr14	         PKH_141470		
139:	 4556	-1	  CM000455	         PVX_122625		134:	 4586	-1	Pk_strainH_chr14	         PKH_141480		
140:	 4557	 1	  CM000455	         PVX_122630		135:	 4587	-1	Pk_strainH_chr14	         PKH_141490		
141:	 4558	 1	  CM000455	         PVX_122635		136:	 4588	 1	Pk_strainH_chr14	         PKH_141500		
142:	 4559	 1	  CM000455	         PVX_122640		137:	 4589	-1	Pk_strainH_chr14	         PKH_141510		
143:	 4560	 1	  CM000455	         PVX_122645		138:	 4590	 1	Pk_strainH_chr14	         PKH_141520		
144:	 4561	 1	  CM000455	         PVX_122650		139:	 4591	-1	Pk_strainH_chr14	         PKH_141530		
145:	 4562	 1	  CM000455	         PVX_122655		140:	 4592	 1	Pk_strainH_chr14	         PKH_141540		
146:	 4563	-1	  CM000455	         PVX_122660		141:	 4593	 1	Pk_strainH_chr14	         PKH_141550		
147:	 4564	-1	  CM000455	         PVX_122665		    	 4594	-1	Pk_strainH_chr14	        PKH_141555		
148:	 4565	 1	  CM000455	         PVX_122670		142:	 4595	 1	Pk_strainH_chr14	         PKH_141560		
149:	 4566	 1	  CM000455	         PVX_122675		143:	 4596	 1	Pk_strainH_chr14	         PKH_141570		
150:	 4567	 1	  CM000455	         PVX_122680		144:	 4597	 1	Pk_strainH_chr14	         PKH_141580		
151:	 4568	-1	  CM000455	         PVX_122685		145:	 4598	 1	Pk_strainH_chr14	         PKH_141590		
152:	 4569	 1	  CM000455	         PVX_122690		146:	 4599	-1	Pk_strainH_chr14	         PKH_141600		
153:	 4570	-1	  CM000455	         PVX_122695		147:	 4600	-1	Pk_strainH_chr14	         PKH_141610		
154:	 4571	 1	  CM000455	         PVX_122700		148:	 4601	 1	Pk_strainH_chr14	         PKH_141620		
155:	 4572	-1	  CM000455	         PVX_122705		149:	 4602	 1	Pk_strainH_chr14	         PKH_141630		
156:	 4573	 1	  CM000455	         PVX_122710		150:	 4603	 1	Pk_strainH_chr14	         PKH_141640		
157:	 4574	-1	  CM000455	         PVX_122715		151:	 4604	-1	Pk_strainH_chr14	         PKH_141650		
158:	 4575	-1	  CM000455	         PVX_122720		152:	 4605	 1	Pk_strainH_chr14	         PKH_141660		
159:	 4576	-1	  CM000455	         PVX_122725		153:	 4606	-1	Pk_strainH_chr14	         PKH_141670		
160:	 4577	 1	  CM000455	         PVX_122730		154:	 4607	 1	Pk_strainH_chr14	         PKH_141680		
161:	 4578	 1	  CM000455	         PVX_122735		155:	 4608	-1	Pk_strainH_chr14	         PKH_141690		
162:	 4579	-1	  CM000455	         PVX_122740		156:	 4609	 1	Pk_strainH_chr14	         PKH_141700		
163:	 4580	 1	  CM000455	         PVX_122745		157:	 4610	-1	Pk_strainH_chr14	         PKH_141710		
164:	 4581	-1	  CM000455	         PVX_122750		158:	 4611	-1	Pk_strainH_chr14	         PKH_141720		
165:	 4582	-1	  CM000455	         PVX_122755		159:	 4612	-1	Pk_strainH_chr14	         PKH_141730		
166:	 4583	 1	  CM000455	         PVX_122760		160:	 4613	 1	Pk_strainH_chr14	         PKH_141740		
167:	 4584	 1	  CM000455	         PVX_122765		161:	 4614	 1	Pk_strainH_chr14	         PKH_141750		
168:	 4585	 1	  CM000455	         PVX_122770		    	 4615	 1	Pk_strainH_chr14	 *      PKH_141760		
169:	 4586	-1	  CM000455	         PVX_122775		162:	 4616	-1	Pk_strainH_chr14	         PKH_141770		
170:	 4587	-1	  CM000455	         PVX_122780		    	 4617	 1	Pk_strainH_chr14	        PKH_141775		
171:	 4588	 1	  CM000455	         PVX_122785		163:	 4618	 1	Pk_strainH_chr14	         PKH_141780		
172:	 4589	 1	  CM000455	         PVX_122790		164:	 4619	-1	Pk_strainH_chr14	         PKH_141790		
173:	 4590	 1	  CM000455	         PVX_122795		165:	 4620	-1	Pk_strainH_chr14	         PKH_141800		
174:	 4591	-1	  CM000455	         PVX_122800		166:	 4621	 1	Pk_strainH_chr14	         PKH_141810		
    	 4592	-1	  CM000455	        PVX_122805		167:	 4622	 1	Pk_strainH_chr14	         PKH_141820		
175:	 4593	 1	  CM000455	         PVX_122810		168:	 4623	 1	Pk_strainH_chr14	         PKH_141830		
176:	 4594	-1	  CM000455	         PVX_122815		169:	 4624	-1	Pk_strainH_chr14	         PKH_141840		
177:	 4595	 1	  CM000455	         PVX_122820		170:	 4625	-1	Pk_strainH_chr14	         PKH_141850		
178:	 4596	-1	  CM000455	         PVX_122825		171:	 4626	 1	Pk_strainH_chr14	         PKH_141860		
179:	 4597	-1	  CM000455	         PVX_122830		172:	 4627	 1	Pk_strainH_chr14	         PKH_141870		
180:	 4598	 1	  CM000455	         PVX_122835		173:	 4628	 1	Pk_strainH_chr14	         PKH_141880		
181:	 4599	 1	  CM000455	         PVX_122840		174:	 4629	-1	Pk_strainH_chr14	         PKH_141890		
182:	 4600	 1	  CM000455	         PVX_122845		175:	 4630	 1	Pk_strainH_chr14	         PKH_141900		
183:	 4601	 1	  CM000455	         PVX_122850		176:	 4631	-1	Pk_strainH_chr14	         PKH_141910		
184:	 4602	-1	  CM000455	         PVX_122855		177:	 4632	 1	Pk_strainH_chr14	         PKH_141920		
185:	 4603	 1	  CM000455	         PVX_122860		178:	 4633	-1	Pk_strainH_chr14	         PKH_141930		
186:	 4604	-1	  CM000455	         PVX_122865		179:	 4634	-1	Pk_strainH_chr14	         PKH_141940		
187:	 4605	 1	  CM000455	         PVX_122870		180:	 4635	 1	Pk_strainH_chr14	         PKH_141950		
188:	 4606	-1	  CM000455	         PVX_122875		181:	 4636	 1	Pk_strainH_chr14	         PKH_141960		
189:	 4607	 1	  CM000455	         PVX_122880		182:	 4637	 1	Pk_strainH_chr14	         PKH_141970		
190:	 4608	-1	  CM000455	         PVX_122885		183:	 4638	 1	Pk_strainH_chr14	         PKH_141980		
191:	 4609	 1	  CM000455	         PVX_122890		184:	 4639	-1	Pk_strainH_chr14	         PKH_141990		
192:	 4610	 1	  CM000455	         PVX_122895		185:	 4640	 1	Pk_strainH_chr14	         PKH_142000		
193:	 4611	 1	  CM000455	         PVX_122900		186:	 4641	-1	Pk_strainH_chr14	         PKH_142010		
194:	 4612	 1	  CM000455	         PVX_122905		187:	 4642	 1	Pk_strainH_chr14	         PKH_142020		
195:	 4613	-1	  CM000455	         PVX_122910		188:	 4643	-1	Pk_strainH_chr14	         PKH_142030		
196:	 4614	-1	  CM000455	         PVX_122915		189:	 4644	 1	Pk_strainH_chr14	         PKH_142040		
197:	 4615	-1	  CM000455	         PVX_122920		190:	 4645	-1	Pk_strainH_chr14	         PKH_142050		
    	 4616	-1	  CM000455	        PVX_122925		191:	 4646	 1	Pk_strainH_chr14	         PKH_142060		
198:	 4617	-1	  CM000455	         PVX_122930		192:	 4647	 1	Pk_strainH_chr14	         PKH_142070		
199:	 4618	-1	  CM000455	         PVX_122935		193:	 4648	 1	Pk_strainH_chr14	         PKH_142080		
200:	 4619	 1	  CM000455	         PVX_122940		194:	 4649	 1	Pk_strainH_chr14	         PKH_142090		
201:	 4620	 1	  CM000455	         PVX_122945		195:	 4650	-1	Pk_strainH_chr14	         PKH_142100		
202:	 4621	-1	  CM000455	         PVX_300156		196:	 4651	-1	Pk_strainH_chr14	         PKH_142110		
203:	 4622	 1	  CM000455	         PVX_122950		197:	 4652	-1	Pk_strainH_chr14	         PKH_142120		
204:	 4623	 1	  CM000455	         PVX_122955		198:	 4653	-1	Pk_strainH_chr14	         PKH_142130		
205:	 4624	 1	  CM000455	         PVX_122960		199:	 4654	-1	Pk_strainH_chr14	         PKH_142140		
206:	 4625	-1	  CM000455	         PVX_122965		200:	 4655	 1	Pk_strainH_chr14	         PKH_142150		
207:	 4626	-1	  CM000455	         PVX_122970		201:	 4656	 1	Pk_strainH_chr14	         PKH_142160		
208:	 4627	-1	  CM000455	         PVX_122975		202:	 4657	-1	Pk_strainH_chr14	         PKH_142170		
209:	 4628	-1	  CM000455	         PVX_122980		203:	 4658	 1	Pk_strainH_chr14	         PKH_142180		
210:	 4629	 1	  CM000455	         PVX_122985		204:	 4659	 1	Pk_strainH_chr14	         PKH_142190		
211:	 4630	 1	  CM000455	         PVX_122990		    	 4660	 1	Pk_strainH_chr14	        PKH_142200		
212:	 4631	-1	  CM000455	         PVX_122995		205:	 4661	 1	Pk_strainH_chr14	         PKH_142210		
213:	 4632	 1	  CM000455	         PVX_123000		    	 4662	-1	Pk_strainH_chr14	        PKH_142220		
214:	 4633	-1	  CM000455	         PVX_123005		206:	 4663	-1	Pk_strainH_chr14	         PKH_142230		
215:	 4634	-1	  CM000455	         PVX_123010		207:	 4664	-1	Pk_strainH_chr14	         PKH_142240		
    	 4635	 1	  CM000455	        PVX_123015		208:	 4665	-1	Pk_strainH_chr14	         PKH_142250		
216:	 4636	-1	  CM000455	         PVX_123020		209:	 4666	-1	Pk_strainH_chr14	         PKH_142260		
217:	 4637	 1	  CM000455	         PVX_123025		210:	 4667	 1	Pk_strainH_chr14	         PKH_142270		
218:	 4638	-1	  CM000455	         PVX_123030		211:	 4668	 1	Pk_strainH_chr14	         PKH_142280		
219:	 4639	-1	  CM000455	         PVX_123035		212:	 4669	-1	Pk_strainH_chr14	         PKH_142290		
220:	 4640	 1	  CM000455	         PVX_123040		213:	 4670	 1	Pk_strainH_chr14	         PKH_142300		
221:	 4641	-1	  CM000455	         PVX_123045		214:	 4671	-1	Pk_strainH_chr14	         PKH_142310		
222:	 4642	 1	  CM000455	         PVX_123050		215:	 4672	-1	Pk_strainH_chr14	         PKH_142320		
223:	 4643	 1	  CM000455	         PVX_123055		216:	 4673	-1	Pk_strainH_chr14	         PKH_142330		
224:	 4644	-1	  CM000455	         PVX_123060		217:	 4674	 1	Pk_strainH_chr14	         PKH_142340		
225:	 4645	 1	  CM000455	         PVX_123065		218:	 4675	-1	Pk_strainH_chr14	         PKH_142350		
226:	 4646	-1	  CM000455	         PVX_123070		219:	 4676	-1	Pk_strainH_chr14	         PKH_142360		
227:	 4647	 1	  CM000455	         PVX_123075		220:	 4677	 1	Pk_strainH_chr14	         PKH_142370		
228:	 4648	-1	  CM000455	         PVX_123080		221:	 4678	-1	Pk_strainH_chr14	         PKH_142380		
229:	 4649	 1	  CM000455	         PVX_123085		222:	 4679	 1	Pk_strainH_chr14	         PKH_142390		
230:	 4650	-1	  CM000455	         PVX_123090		223:	 4680	 1	Pk_strainH_chr14	         PKH_142400		
231:	 4651	 1	  CM000455	         PVX_123095		    	 4681	-1	Pk_strainH_chr14	        PKH_142410		
232:	 4652	 1	  CM000455	         PVX_123100		224:	 4682	-1	Pk_strainH_chr14	         PKH_142420		
233:	 4653	 1	  CM000455	         PVX_123105		225:	 4683	 1	Pk_strainH_chr14	         PKH_142430		
234:	 4654	-1	  CM000455	         PVX_123110		226:	 4684	-1	Pk_strainH_chr14	         PKH_142440		
235:	 4655	 1	  CM000455	         PVX_123115		227:	 4685	 1	Pk_strainH_chr14	         PKH_142450		
236:	 4656	 1	  CM000455	         PVX_123120		228:	 4686	-1	Pk_strainH_chr14	         PKH_142460		
237:	 4657	 1	  CM000455	         PVX_123125		229:	 4687	 1	Pk_strainH_chr14	         PKH_142470		
238:	 4658	 1	  CM000455	         PVX_123130		230:	 4688	-1	Pk_strainH_chr14	         PKH_142480		
239:	 4659	-1	  CM000455	         PVX_123135		231:	 4689	 1	Pk_strainH_chr14	         PKH_142490		
240:	 4660	 1	  CM000455	         PVX_123140		232:	 4690	 1	Pk_strainH_chr14	         PKH_142500		
    	 4661	 1	  CM000455	        PVX_123145		233:	 4691	 1	Pk_strainH_chr14	         PKH_142510		
241:	 4662	 1	  CM000455	         PVX_123150		234:	 4692	-1	Pk_strainH_chr14	         PKH_142520		
242:	 4663	 1	  CM000455	         PVX_123155		235:	 4693	 1	Pk_strainH_chr14	         PKH_142530		
243:	 4664	 1	  CM000455	         PVX_123160		236:	 4694	 1	Pk_strainH_chr14	         PKH_142540		
244:	 4665	-1	  CM000455	         PVX_123165		237:	 4695	 1	Pk_strainH_chr14	         PKH_142550		
245:	 4666	 1	  CM000455	         PVX_123170		238:	 4696	 1	Pk_strainH_chr14	         PKH_142560		
246:	 4667	-1	  CM000455	         PVX_123175		    	 4697	-1	Pk_strainH_chr14	        PKH_142570		
247:	 4668	 1	  CM000455	         PVX_123180		    	 4698	-1	Pk_strainH_chr14	 *      PKH_142580		
248:	 4669	-1	  CM000455	         PVX_123185		239:	 4699	-1	Pk_strainH_chr14	         PKH_142590		
249:	 4670	 1	  CM000455	         PVX_123190		240:	 4700	 1	Pk_strainH_chr14	         PKH_142600		
250:	 4671	-1	  CM000455	         PVX_123195		    	 4701	 1	Pk_strainH_chr14	        PKH_142610		
251:	 4672	-1	  CM000455	         PVX_123200		241:	 4702	 1	Pk_strainH_chr14	         PKH_142620		
252:	 4673	-1	  CM000455	         PVX_123205		242:	 4703	 1	Pk_strainH_chr14	         PKH_142630		
253:	 4674	-1	  CM000455	         PVX_123210		243:	 4704	 1	Pk_strainH_chr14	         PKH_142640		
254:	 4675	 1	  CM000455	         PVX_123215		244:	 4705	-1	Pk_strainH_chr14	         PKH_142650		
255:	 4676	-1	  CM000455	         PVX_123220		245:	 4706	 1	Pk_strainH_chr14	         PKH_142660		
256:	 4677	 1	  CM000455	         PVX_123225		246:	 4707	-1	Pk_strainH_chr14	         PKH_142670		
257:	 4678	-1	  CM000455	         PVX_123230		247:	 4708	 1	Pk_strainH_chr14	         PKH_142680		
258:	 4679	 1	  CM000455	         PVX_123235		248:	 4709	-1	Pk_strainH_chr14	         PKH_142690		
259:	 4680	-1	  CM000455	         PVX_123240		249:	 4710	 1	Pk_strainH_chr14	         PKH_142700		
260:	 4681	 1	  CM000455	         PVX_123245		250:	 4711	-1	Pk_strainH_chr14	         PKH_142710		
261:	 4682	-1	  CM000455	         PVX_123250		251:	 4712	-1	Pk_strainH_chr14	         PKH_142720		
262:	 4683	 1	  CM000455	         PVX_123260		252:	 4713	-1	Pk_strainH_chr14	         PKH_142730		
263:	 4684	-1	  CM000455	         PVX_123265		253:	 4714	-1	Pk_strainH_chr14	         PKH_142740		
264:	 4685	 1	  CM000455	         PVX_123270		254:	 4715	 1	Pk_strainH_chr14	         PKH_142750		
265:	 4686	 1	  CM000455	         PVX_123275		255:	 4716	-1	Pk_strainH_chr14	         PKH_142760		
266:	 4687	 1	  CM000455	         PVX_123283		256:	 4717	 1	Pk_strainH_chr14	         PKH_142770		
267:	 4688	 1	  CM000455	         PVX_123290		257:	 4718	-1	Pk_strainH_chr14	         PKH_142780		
268:	 4689	 1	  CM000455	         PVX_123295		258:	 4719	 1	Pk_strainH_chr14	         PKH_142790		
269:	 4690	 1	  CM000455	         PVX_123300		259:	 4720	-1	Pk_strainH_chr14	         PKH_142800		
270:	 4691	 1	  CM000455	         PVX_123305		260:	 4721	 1	Pk_strainH_chr14	         PKH_142810		
271:	 4692	 1	  CM000455	         PVX_123310		261:	 4722	-1	Pk_strainH_chr14	         PKH_142820		
272:	 4693	-1	  CM000455	         PVX_123315		262:	 4723	 1	Pk_strainH_chr14	         PKH_142830		
273:	 4694	 1	  CM000455	         PVX_123320		263:	 4724	-1	Pk_strainH_chr14	         PKH_142840		
274:	 4695	 1	  CM000455	         PVX_123325		264:	 4725	 1	Pk_strainH_chr14	         PKH_142850		
275:	 4696	-1	  CM000455	         PVX_123330		265:	 4726	 1	Pk_strainH_chr14	         PKH_142860		
276:	 4697	-1	  CM000455	         PVX_123335		266:	 4727	 1	Pk_strainH_chr14	         PKH_142870		
277:	 4698	-1	  CM000455	         PVX_123340		267:	 4728	 1	Pk_strainH_chr14	         PKH_142880		
278:	 4699	 1	  CM000455	         PVX_123345		268:	 4729	 1	Pk_strainH_chr14	         PKH_142890		
279:	 4700	-1	  CM000455	         PVX_123350		269:	 4730	 1	Pk_strainH_chr14	         PKH_142900		
280:	 4701	 1	  CM000455	++       PVX_123355		270:	 4731	 1	Pk_strainH_chr14	         PKH_142910		
281:	 4702	-1	  CM000455	         PVX_123360		    	 4732	-1	Pk_strainH_chr14	        PKH_142920		
282:	 4703	 1	  CM000455	         PVX_123365		271:	 4733	 1	Pk_strainH_chr14	         PKH_142930		
283:	 4704	 1	  CM000455	         PVX_123370		272:	 4734	-1	Pk_strainH_chr14	         PKH_142940		
284:	 4705	-1	  CM000455	         PVX_123375		273:	 4735	 1	Pk_strainH_chr14	         PKH_142950		
285:	 4706	-1	  CM000455	         PVX_123380		    	 4736	 1	Pk_strainH_chr14	        PKH_142960		
286:	 4707	-1	  CM000455	         PVX_123385		274:	 4737	 1	Pk_strainH_chr14	         PKH_142970		
287:	 4708	-1	  CM000455	         PVX_123390		275:	 4738	-1	Pk_strainH_chr14	         PKH_142980		
288:	 4709	 1	  CM000455	         PVX_123395		276:	 4739	-1	Pk_strainH_chr14	         PKH_142990		
289:	 4710	-1	  CM000455	         PVX_123400		277:	 4740	-1	Pk_strainH_chr14	         PKH_143000		
290:	 4711	-1	  CM000455	         PVX_123405		278:	 4741	 1	Pk_strainH_chr14	         PKH_143010		
291:	 4712	-1	  CM000455	         PVX_300025		279:	 4742	-1	Pk_strainH_chr14	         PKH_143020		
292:	 4713	 1	  CM000455	         PVX_123410		280:	 4743	 1	Pk_strainH_chr14	 +       PKH_143030		
293:	 4714	-1	  CM000455	         PVX_123415		    	 4744	 1	Pk_strainH_chr14	        PKH_143040		
294:	 4715	 1	  CM000455	         PVX_123420		    	 4745	 1	Pk_strainH_chr14	 *      PKH_143050		
295:	 4716	 1	  CM000455	         PVX_123425		    	 4746	-1	Pk_strainH_chr14	        PKH_143060		
296:	 4717	 1	  CM000455	         PVX_123430		281:	 4747	-1	Pk_strainH_chr14	         PKH_143070		
297:	 4718	 1	  CM000455	         PVX_123435		282:	 4748	 1	Pk_strainH_chr14	         PKH_143080		
298:	 4719	 1	  CM000455	         PVX_123440		283:	 4749	 1	Pk_strainH_chr14	         PKH_143090		
299:	 4720	 1	  CM000455	         PVX_123445		284:	 4750	-1	Pk_strainH_chr14	         PKH_143100		
300:	 4721	-1	  CM000455	         PVX_123450		285:	 4751	-1	Pk_strainH_chr14	         PKH_143110		
301:	 4722	-1	  CM000455	         PVX_123455		286:	 4752	-1	Pk_strainH_chr14	         PKH_143120		
302:	 4723	-1	  CM000455	         PVX_300027		287:	 4753	-1	Pk_strainH_chr14	         PKH_143130		
303:	 4724	 1	  CM000455	         PVX_123465		288:	 4754	 1	Pk_strainH_chr14	         PKH_143140		
304:	 4725	-1	  CM000455	         PVX_123460		289:	 4755	-1	Pk_strainH_chr14	         PKH_143150		
305:	 4726	 1	  CM000455	         PVX_123470		290:	 4756	-1	Pk_strainH_chr14	        PKH_143160b		
306:	 4727	 1	  CM000455	         PVX_123475		291:	 4757	-1	Pk_strainH_chr14	        PKH_143160a		
307:	 4728	 1	  CM000455	         PVX_123480		292:	 4758	 1	Pk_strainH_chr14	         PKH_143170		
308:	 4729	 1	  CM000455	         PVX_123485		293:	 4759	-1	Pk_strainH_chr14	         PKH_143180		
309:	 4730	 1	  CM000455	         PVX_123490		294:	 4760	 1	Pk_strainH_chr14	         PKH_143190		
310:	 4731	-1	  CM000455	         PVX_123495		295:	 4761	 1	Pk_strainH_chr14	         PKH_143200		
311:	 4732	 1	  CM000455	         PVX_123500		296:	 4762	 1	Pk_strainH_chr14	         PKH_143210		
312:	 4733	-1	  CM000455	         PVX_123505		297:	 4763	 1	Pk_strainH_chr14	         PKH_143220		
313:	 4734	-1	  CM000455	         PVX_123510		298:	 4764	 1	Pk_strainH_chr14	         PKH_143230		
314:	 4735	 1	  CM000455	         PVX_123515		299:	 4765	 1	Pk_strainH_chr14	         PKH_143240		
315:	 4736	 1	  CM000455	         PVX_123520		300:	 4766	-1	Pk_strainH_chr14	         PKH_143250		
316:	 4737	-1	  CM000455	         PVX_123525		301:	 4767	-1	Pk_strainH_chr14	         PKH_143260		
317:	 4738	-1	  CM000455	         PVX_123530		302:	 4768	-1	Pk_strainH_chr14	         PKH_143265		
318:	 4739	 1	  CM000455	         PVX_123535		303:	 4769	 1	Pk_strainH_chr14	         PKH_143270		
319:	 4740	 1	  CM000455	         PVX_123540		304:	 4770	-1	Pk_strainH_chr14	         PKH_143280		
320:	 4741	-1	  CM000455	         PVX_123545		305:	 4771	 1	Pk_strainH_chr14	         PKH_143290		
321:	 4742	 1	  CM000455	         PVX_123550		306:	 4772	 1	Pk_strainH_chr14	         PKH_143300		
322:	 4743	 1	  CM000455	         PVX_123555		307:	 4773	 1	Pk_strainH_chr14	         PKH_143310		
323:	 4744	-1	  CM000455	         PVX_123560		308:	 4774	 1	Pk_strainH_chr14	         PKH_143320		
324:	 4745	-1	  CM000455	         PVX_123565		309:	 4775	 1	Pk_strainH_chr14	         PKH_143330		
325:	 4746	 1	  CM000455	         PVX_123570		    	 4776	 1	Pk_strainH_chr14	        PKH_143340		
326:	 4747	 1	  CM000455	         PVX_123575		310:	 4777	-1	Pk_strainH_chr14	         PKH_143350		
327:	 4748	 1	  CM000455	         PVX_123580		311:	 4778	 1	Pk_strainH_chr14	         PKH_143360		
328:	 4749	-1	  CM000455	         PVX_123585		312:	 4779	-1	Pk_strainH_chr14	         PKH_143370		
329:	 4750	 1	  CM000455	         PVX_123590		313:	 4780	-1	Pk_strainH_chr14	         PKH_143380		
330:	 4751	-1	  CM000455	         PVX_300142		314:	 4781	 1	Pk_strainH_chr14	         PKH_143390		
331:	 4752	-1	  CM000455	         PVX_123595		315:	 4782	 1	Pk_strainH_chr14	         PKH_143400		
332:	 4753	-1	  CM000455	         PVX_123597		316:	 4783	-1	Pk_strainH_chr14	         PKH_143410		
333:	 4754	-1	  CM000455	         PVX_123600		317:	 4784	-1	Pk_strainH_chr14	         PKH_143420		
334:	 4755	-1	  CM000455	         PVX_123605		318:	 4785	 1	Pk_strainH_chr14	         PKH_143430		
335:	 4756	-1	  CM000455	         PVX_123610		319:	 4786	 1	Pk_strainH_chr14	         PKH_143440		
336:	 4757	 1	  CM000455	         PVX_123615		320:	 4787	-1	Pk_strainH_chr14	         PKH_143450		
337:	 4758	 1	  CM000455	         PVX_123620		321:	 4788	 1	Pk_strainH_chr14	         PKH_143460		
338:	 4759	-1	  CM000455	         PVX_123625		322:	 4789	 1	Pk_strainH_chr14	         PKH_143470		
339:	 4760	-1	  CM000455	         PVX_123630		323:	 4790	-1	Pk_strainH_chr14	         PKH_143480		
340:	 4761	 1	  CM000455	         PVX_300141		324:	 4791	-1	Pk_strainH_chr14	         PKH_143490		
341:	 4762	 1	  CM000455	         PVX_123635		325:	 4792	 1	Pk_strainH_chr14	         PKH_143500		
342:	 4763	-1	  CM000455	         PVX_123640		326:	 4793	 1	Pk_strainH_chr14	         PKH_143510		
343:	 4764	 1	  CM000455	         PVX_123645		327:	 4794	 1	Pk_strainH_chr14	         PKH_143520		
344:	 4765	-1	  CM000455	         PVX_123650		328:	 4795	-1	Pk_strainH_chr14	         PKH_143530		
345:	 4766	 1	  CM000455	         PVX_123655		329:	 4796	 1	Pk_strainH_chr14	         PKH_143540		
346:	 4767	 1	  CM000455	         PVX_123660		330:	 4797	-1	Pk_strainH_chr14	         PKH_143550		
347:	 4768	-1	  CM000455	         PVX_123665		331:	 4798	-1	Pk_strainH_chr14	         PKH_143560		
348:	 4769	 1	  CM000455	         PVX_123670		332:	 4799	-1	Pk_strainH_chr14	         PKH_143570		
349:	 4770	-1	  CM000455	         PVX_123675		333:	 4800	-1	Pk_strainH_chr14	         PKH_143580		
350:	 4771	-1	  CM000455	         PVX_123680		334:	 4801	-1	Pk_strainH_chr14	         PKH_143590		
351:	 4772	-1	  CM000455	         PVX_300143		335:	 4802	-1	Pk_strainH_chr14	         PKH_143600		
352:	 4773	-1	  CM000455	         PVX_123685		336:	 4803	 1	Pk_strainH_chr14	         PKH_143610		
353:	 4774	 1	  CM000455	         PVX_123690		337:	 4804	 1	Pk_strainH_chr14	         PKH_143620		
354:	 4775	 1	  CM000455	         PVX_123695		338:	 4805	-1	Pk_strainH_chr14	         PKH_143630		
355:	 4776	-1	  CM000455	         PVX_123700		339:	 4806	-1	Pk_strainH_chr14	         PKH_143640		
356:	 4777	 1	  CM000455	         PVX_123705		340:	 4807	 1	Pk_strainH_chr14	         PKH_143645		
357:	 4778	 1	  CM000455	         PVX_123710		341:	 4808	 1	Pk_strainH_chr14	         PKH_143650		
358:	 4779	 1	  CM000455	         PVX_123715		342:	 4809	-1	Pk_strainH_chr14	         PKH_143660		
359:	 4780	 1	  CM000455	         PVX_123720		343:	 4810	 1	Pk_strainH_chr14	         PKH_143670		
360:	 4781	 1	  CM000455	         PVX_123725		344:	 4811	-1	Pk_strainH_chr14	         PKH_143680		
361:	 4782	-1	  CM000455	         PVX_123730		345:	 4812	 1	Pk_strainH_chr14	         PKH_143690		
362:	 4783	-1	  CM000455	         PVX_123735		346:	 4813	 1	Pk_strainH_chr14	         PKH_143700		
363:	 4784	-1	  CM000455	         PVX_123740		347:	 4814	-1	Pk_strainH_chr14	         PKH_143710		
364:	 4785	-1	  CM000455	         PVX_123745		348:	 4815	 1	Pk_strainH_chr14	         PKH_143720		
365:	 4786	 1	  CM000455	         PVX_123750		349:	 4816	-1	Pk_strainH_chr14	         PKH_143730		
366:	 4787	-1	  CM000455	         PVX_123755		350:	 4817	-1	Pk_strainH_chr14	         PKH_143740		
    	 4788	 1	  CM000455	        PVX_123760		351:	 4818	-1	Pk_strainH_chr14	         PKH_143750		
367:	 4789	 1	  CM000455	         PVX_123765		352:	 4819	-1	Pk_strainH_chr14	         PKH_143760		
368:	 4790	-1	  CM000455	         PVX_123770		353:	 4820	 1	Pk_strainH_chr14	         PKH_143770		
369:	 4791	 1	  CM000455	         PVX_123775		354:	 4821	 1	Pk_strainH_chr14	         PKH_143780		
370:	 4792	-1	  CM000455	         PVX_123780		355:	 4822	-1	Pk_strainH_chr14	         PKH_143790		
371:	 4793	-1	  CM000455	         PVX_123785		356:	 4823	 1	Pk_strainH_chr14	         PKH_143800		
372:	 4794	 1	  CM000455	         PVX_123790		357:	 4824	 1	Pk_strainH_chr14	         PKH_143810		
373:	 4795	-1	  CM000455	         PVX_123795		358:	 4825	 1	Pk_strainH_chr14	         PKH_143820		
374:	 4796	 1	  CM000455	         PVX_123800		359:	 4826	 1	Pk_strainH_chr14	         PKH_143830		
375:	 4797	-1	  CM000455	         PVX_123805		360:	 4827	 1	Pk_strainH_chr14	         PKH_143840		
376:	 4798	-1	  CM000455	         PVX_123810		361:	 4828	-1	Pk_strainH_chr14	         PKH_143850		
377:	 4799	 1	  CM000455	         PVX_123815		362:	 4829	-1	Pk_strainH_chr14	         PKH_143860		
378:	 4800	 1	  CM000455	         PVX_123820		363:	 4830	-1	Pk_strainH_chr14	         PKH_143870		
379:	 4801	-1	  CM000455	         PVX_123825		364:	 4831	-1	Pk_strainH_chr14	         PKH_143880		
380:	 4802	 1	  CM000455	         PVX_123830		365:	 4832	 1	Pk_strainH_chr14	         PKH_143890		
381:	 4803	-1	  CM000455	         PVX_123835		366:	 4833	-1	Pk_strainH_chr14	         PKH_143900		
382:	 4804	 1	  CM000455	         PVX_123840		    	 4834	 1	Pk_strainH_chr14	        PKH_143910		
383:	 4805	 1	  CM000455	         PVX_123845		367:	 4835	 1	Pk_strainH_chr14	         PKH_143920		
384:	 4806	 1	  CM000455	         PVX_123850		368:	 4836	-1	Pk_strainH_chr14	         PKH_143930		
385:	 4807	 1	  CM000455	         PVX_123855		369:	 4837	 1	Pk_strainH_chr14	         PKH_143940		
386:	 4808	-1	  CM000455	         PVX_123860		370:	 4838	-1	Pk_strainH_chr14	         PKH_143950		
387:	 4809	-1	  CM000455	         PVX_123865		371:	 4839	-1	Pk_strainH_chr14	         PKH_143960		
388:	 4810	 1	  CM000455	         PVX_123870		372:	 4840	 1	Pk_strainH_chr14	         PKH_143970		
389:	 4811	-1	  CM000455	         PVX_123875		373:	 4841	-1	Pk_strainH_chr14	         PKH_143980		
390:	 4812	-1	  CM000455	         PVX_123880		374:	 4842	 1	Pk_strainH_chr14	         PKH_143990		
391:	 4813	 1	  CM000455	         PVX_123885		375:	 4843	-1	Pk_strainH_chr14	         PKH_144010		
392:	 4814	-1	  CM000455	         PVX_123890		376:	 4844	-1	Pk_strainH_chr14	         PKH_144020		
393:	 4815	 1	  CM000455	         PVX_123895		377:	 4845	 1	Pk_strainH_chr14	         PKH_144030		
394:	 4816	-1	  CM000455	         PVX_123900		378:	 4846	 1	Pk_strainH_chr14	         PKH_144040		
395:	 4817	 1	  CM000455	         PVX_123905		379:	 4847	-1	Pk_strainH_chr14	         PKH_144050		
396:	 4818	-1	  CM000455	         PVX_123910		380:	 4848	 1	Pk_strainH_chr14	         PKH_144060		
397:	 4819	-1	  CM000455	         PVX_123915		381:	 4849	-1	Pk_strainH_chr14	         PKH_144070		
398:	 4820	 1	  CM000455	         PVX_123920		382:	 4850	 1	Pk_strainH_chr14	         PKH_144080		
399:	 4821	-1	  CM000455	         PVX_123925		    	 4851	 1	Pk_strainH_chr14	        PKH_144090		
400:	 4822	-1	  CM000455	         PVX_123930		383:	 4852	 1	Pk_strainH_chr14	         PKH_144100		
401:	 4823	 1	  CM000455	         PVX_123935		384:	 4853	 1	Pk_strainH_chr14	         PKH_144110		
402:	 4824	-1	  CM000455	         PVX_123940		385:	 4854	 1	Pk_strainH_chr14	         PKH_144120		
403:	 4825	 1	  CM000455	         PVX_123945		386:	 4855	-1	Pk_strainH_chr14	         PKH_144130		
404:	 4826	-1	  CM000455	         PVX_123950		387:	 4856	-1	Pk_strainH_chr14	         PKH_144140		
405:	 4827	 1	  CM000455	         PVX_123955		388:	 4857	 1	Pk_strainH_chr14	         PKH_144150		
406:	 4828	-1	  CM000455	         PVX_123960		389:	 4858	-1	Pk_strainH_chr14	         PKH_144160		
407:	 4829	 1	  CM000455	         PVX_123965		390:	 4859	-1	Pk_strainH_chr14	         PKH_144170		
408:	 4830	 1	  CM000455	         PVX_123970		    	 4860	 1	Pk_strainH_chr14	 *      PKH_144180		
409:	 4831	-1	  CM000455	         PVX_123975		391:	 4861	 1	Pk_strainH_chr14	         PKH_144190		
410:	 4832	-1	  CM000455	         PVX_123980		392:	 4862	-1	Pk_strainH_chr14	         PKH_144200		
411:	 4833	-1	  CM000455	         PVX_123985		393:	 4863	 1	Pk_strainH_chr14	         PKH_144210		
412:	 4834	 1	  CM000455	         PVX_123990		394:	 4864	-1	Pk_strainH_chr14	         PKH_144220		
413:	 4835	 1	  CM000455	         PVX_123995		395:	 4865	 1	Pk_strainH_chr14	         PKH_144230		
414:	 4836	-1	  CM000455	         PVX_124000		396:	 4866	-1	Pk_strainH_chr14	         PKH_144240		
415:	 4837	-1	  CM000455	         PVX_124005		397:	 4867	-1	Pk_strainH_chr14	         PKH_144250		
416:	 4838	 1	  CM000455	         PVX_124010		398:	 4868	 1	Pk_strainH_chr14	         PKH_144260		
417:	 4839	-1	  CM000455	         PVX_124015		399:	 4869	-1	Pk_strainH_chr14	         PKH_144270		
418:	 4840	-1	  CM000455	         PVX_124020		400:	 4870	-1	Pk_strainH_chr14	         PKH_144280		
419:	 4841	 1	  CM000455	         PVX_124025		401:	 4871	 1	Pk_strainH_chr14	         PKH_144290		
420:	 4842	 1	  CM000455	         PVX_124030		402:	 4872	-1	Pk_strainH_chr14	         PKH_144300		
421:	 4843	-1	  CM000455	         PVX_124035		403:	 4873	 1	Pk_strainH_chr14	         PKH_144310		
422:	 4844	 1	  CM000455	         PVX_124040		404:	 4874	-1	Pk_strainH_chr14	         PKH_144320		
423:	 4845	 1	  CM000455	         PVX_124045		405:	 4875	 1	Pk_strainH_chr14	         PKH_144330		
424:	 4846	 1	  CM000455	         PVX_124050		406:	 4876	-1	Pk_strainH_chr14	         PKH_144340		
425:	 4847	 1	  CM000455	         PVX_124055		407:	 4877	 1	Pk_strainH_chr14	         PKH_144350		
426:	 4848	-1	  CM000455	         PVX_124060		408:	 4878	 1	Pk_strainH_chr14	         PKH_144360		
427:	 4849	 1	  CM000455	         PVX_124065		409:	 4879	-1	Pk_strainH_chr14	         PKH_144370		
428:	 4850	-1	  CM000455	         PVX_124070		410:	 4880	-1	Pk_strainH_chr14	         PKH_144380		
429:	 4851	-1	  CM000455	         PVX_124075		411:	 4881	-1	Pk_strainH_chr14	         PKH_144390		
430:	 4852	 1	  CM000455	         PVX_124080		412:	 4882	 1	Pk_strainH_chr14	         PKH_144400		
431:	 4853	-1	  CM000455	         PVX_124085		413:	 4883	 1	Pk_strainH_chr14	         PKH_144410		
432:	 4854	 1	  CM000455	         PVX_124090		414:	 4884	-1	Pk_strainH_chr14	         PKH_144420		
433:	 4855	 1	  CM000455	         PVX_124095		415:	 4885	-1	Pk_strainH_chr14	         PKH_144430		
434:	 4856	 1	  CM000455	         PVX_124100		416:	 4886	 1	Pk_strainH_chr14	         PKH_144440		
435:	 4857	-1	  CM000455	         PVX_124105		417:	 4887	-1	Pk_strainH_chr14	         PKH_144450		
436:	 4858	 1	  CM000455	         PVX_124110		418:	 4888	-1	Pk_strainH_chr14	         PKH_144460		
437:	 4859	 1	  CM000455	         PVX_124115		419:	 4889	 1	Pk_strainH_chr14	         PKH_144470		
438:	 4860	-1	  CM000455	         PVX_124120		420:	 4890	 1	Pk_strainH_chr14	         PKH_144480		
439:	 4861	-1	  CM000455	         PVX_124125		421:	 4891	-1	Pk_strainH_chr14	         PKH_144490		
440:	 4862	-1	  CM000455	         PVX_124130		422:	 4892	 1	Pk_strainH_chr14	         PKH_144500		
441:	 4863	 1	  CM000455	         PVX_124140		423:	 4893	 1	Pk_strainH_chr14	         PKH_144510		
442:	 4864	-1	  CM000455	         PVX_124145		424:	 4894	 1	Pk_strainH_chr14	         PKH_144520		
443:	 4865	 1	  CM000455	         PVX_124150		425:	 4895	 1	Pk_strainH_chr14	         PKH_144530		
444:	 4866	-1	  CM000455	         PVX_124155		426:	 4896	-1	Pk_strainH_chr14	         PKH_144540		
445:	 4867	-1	  CM000455	         PVX_124160		427:	 4897	 1	Pk_strainH_chr14	         PKH_144550		
446:	 4868	-1	  CM000455	         PVX_124165		428:	 4898	-1	Pk_strainH_chr14	         PKH_144560		
447:	 4869	 1	  CM000455	         PVX_124170		429:	 4899	-1	Pk_strainH_chr14	         PKH_144570		
    	 4870	 1	  CM000455	        PVX_124175		430:	 4900	 1	Pk_strainH_chr14	         PKH_144580		
448:	 4871	 1	  CM000455	         PVX_124180		431:	 4901	-1	Pk_strainH_chr14	         PKH_144590		
449:	 4872	 1	  CM000455	         PVX_124185		432:	 4902	 1	Pk_strainH_chr14	         PKH_144600		
450:	 4873	 1	  CM000455	         PVX_124190		433:	 4903	 1	Pk_strainH_chr14	         PKH_144610		
451:	 4874	 1	  CM000455	         PVX_124195		434:	 4904	 1	Pk_strainH_chr14	         PKH_144620		
452:	 4875	-1	  CM000455	         PVX_124200		435:	 4905	-1	Pk_strainH_chr14	         PKH_144630		
453:	 4876	-1	  CM000455	         PVX_100510		436:	 4906	 1	Pk_strainH_chr14	         PKH_144640		
454:	 4877	-1	  CM000455	         PVX_100515		437:	 4907	 1	Pk_strainH_chr14	         PKH_144650		
455:	 4878	 1	  CM000455	         PVX_100520		438:	 4908	-1	Pk_strainH_chr14	         PKH_144660		
456:	 4879	-1	  CM000455	         PVX_100525		439:	 4909	-1	Pk_strainH_chr14	         PKH_144670		
457:	 4880	-1	  CM000455	++       PVX_100530		440:	 4910	-1	Pk_strainH_chr14	         PKH_144680		
458:	 4881	 1	  CM000455	         PVX_100535		441:	 4911	 1	Pk_strainH_chr14	         PKH_144690		
459:	 4882	 1	  CM000455	         PVX_100540		442:	 4912	-1	Pk_strainH_chr14	         PKH_144700		
460:	 4883	-1	  CM000455	         PVX_100545		443:	 4913	 1	Pk_strainH_chr14	         PKH_144710		
461:	 4884	-1	  CM000455	         PVX_100550		444:	 4914	-1	Pk_strainH_chr14	         PKH_144720		
462:	 4885	 1	  CM000455	         PVX_100555		445:	 4915	-1	Pk_strainH_chr14	         PKH_144730		
463:	 4886	 1	  CM000455	         PVX_100560		446:	 4916	-1	Pk_strainH_chr14	         PKH_144740		
464:	 4887	-1	  CM000455	         PVX_100565		447:	 4917	 1	Pk_strainH_chr14	         PKH_144750		
465:	 4888	-1	  CM000455	         PVX_100570		    	 4918	 1	Pk_strainH_chr14	        PKH_144760		
466:	 4889	 1	  CM000455	         PVX_100575		448:	 4919	 1	Pk_strainH_chr14	         PKH_144770		
467:	 4890	 1	  CM000455	         PVX_100580		449:	 4920	 1	Pk_strainH_chr14	         PKH_144780		
468:	 4891	 1	  CM000455	         PVX_100585		450:	 4921	 1	Pk_strainH_chr14	         PKH_144790		
469:	 4892	-1	  CM000455	         PVX_100590		451:	 4922	 1	Pk_strainH_chr14	         PKH_144800		
470:	 4893	-1	  CM000455	         PVX_100595		452:	 4923	-1	Pk_strainH_chr14	         PKH_144810		
471:	 4894	-1	  CM000455	         PVX_100600		453:	 4924	-1	Pk_strainH_chr14	         PKH_144820		
472:	 4895	 1	  CM000455	         PVX_100610		454:	 4925	-1	Pk_strainH_chr14	         PKH_144830		
    	 4896	-1	  CM000455	        PVX_100615		455:	 4926	 1	Pk_strainH_chr14	         PKH_144840		
    	 4897	-1	  CM000455	        PVX_100620		456:	 4927	-1	Pk_strainH_chr14	         PKH_144850		
473:	 4898	 1	  CM000455	         PVX_100625		457:	 4928	-1	Pk_strainH_chr14	 +       PKH_144860		
474:	 4899	-1	  CM000455	         PVX_100630		    	 4929	-1	Pk_strainH_chr14	        PKH_144870		
475:	 4900	 1	  CM000455	         PVX_100635		    	 4930	-1	Pk_strainH_chr14	        PKH_144880		
476:	 4901	 1	  CM000455	         PVX_100640		458:	 4931	 1	Pk_strainH_chr14	         PKH_144890		
477:	 4902	-1	  CM000455	         PVX_100645		459:	 4932	 1	Pk_strainH_chr14	         PKH_144900		
478:	 4903	 1	  CM000455	         PVX_100650		460:	 4933	-1	Pk_strainH_chr14	         PKH_144910		
479:	 4904	-1	  CM000455	         PVX_100655		461:	 4934	-1	Pk_strainH_chr14	         PKH_144920		
480:	 4905	 1	  CM000455	         PVX_100660		462:	 4935	 1	Pk_strainH_chr14	         PKH_144930		
481:	 4906	-1	  CM000455	         PVX_100665		463:	 4936	 1	Pk_strainH_chr14	         PKH_144940		
482:	 4907	-1	  CM000455	         PVX_100670		464:	 4937	-1	Pk_strainH_chr14	         PKH_144950		
483:	 4908	-1	  CM000455	         PVX_100675		465:	 4938	-1	Pk_strainH_chr14	         PKH_144960		
484:	 4909	-1	  CM000455	         PVX_100680		466:	 4939	 1	Pk_strainH_chr14	         PKH_144970		
485:	 4910	-1	  CM000455	         PVX_100685		467:	 4940	 1	Pk_strainH_chr14	         PKH_144980		
486:	 4911	 1	  CM000455	         PVX_100690		468:	 4941	 1	Pk_strainH_chr14	         PKH_144990		
487:	 4912	 1	  CM000455	         PVX_100695		469:	 4942	-1	Pk_strainH_chr14	         PKH_145000		
488:	 4913	 1	  CM000455	         PVX_100700		470:	 4943	-1	Pk_strainH_chr14	         PKH_145010		
489:	 4914	-1	  CM000455	         PVX_100705		471:	 4944	-1	Pk_strainH_chr14	         PKH_145020		
490:	 4915	-1	  CM000455	         PVX_100710		472:	 4945	 1	Pk_strainH_chr14	         PKH_145030		
491:	 4916	 1	  CM000455	         PVX_100715		    	 4946	-1	Pk_strainH_chr14	        PKH_145040		
492:	 4917	-1	  CM000455	         PVX_100720		473:	 4947	 1	Pk_strainH_chr14	         PKH_145050		
493:	 4918	 1	  CM000455	         PVX_100725		474:	 4948	-1	Pk_strainH_chr14	         PKH_145060		
494:	 4919	 1	  CM000455	         PVX_100730		475:	 4949	 1	Pk_strainH_chr14	         PKH_145070		
495:	 4920	 1	  CM000455	         PVX_100735		476:	 4950	 1	Pk_strainH_chr14	         PKH_145080		
496:	 4921	-1	  CM000455	         PVX_100740		477:	 4951	-1	Pk_strainH_chr14	         PKH_145090		
497:	 4922	-1	  CM000455	         PVX_100745		478:	 4952	 1	Pk_strainH_chr14	         PKH_145100		
498:	 4923	 1	  CM000455	         PVX_100750		479:	 4953	-1	Pk_strainH_chr14	         PKH_145110		
499:	 4924	-1	  CM000455	         PVX_100755		    	 4954	 1	Pk_strainH_chr14	        PKH_145120		
500:	 4925	-1	  CM000455	         PVX_100760		480:	 4955	 1	Pk_strainH_chr14	         PKH_145130		
501:	 4926	 1	  CM000455	         PVX_100765		481:	 4956	-1	Pk_strainH_chr14	         PKH_145140		
502:	 4927	 1	  CM000455	         PVX_100770		482:	 4957	-1	Pk_strainH_chr14	         PKH_145150		
503:	 4928	-1	  CM000455	         PVX_100775		483:	 4958	-1	Pk_strainH_chr14	         PKH_145160		
504:	 4929	-1	  CM000455	         PVX_100780		484:	 4959	-1	Pk_strainH_chr14	         PKH_145170		
505:	 4930	-1	  CM000455	         PVX_100785		485:	 4960	-1	Pk_strainH_chr14	         PKH_145180		
506:	 4931	 1	  CM000455	         PVX_100790		486:	 4961	 1	Pk_strainH_chr14	         PKH_145190		
507:	 4932	-1	  CM000455	         PVX_100795		487:	 4962	 1	Pk_strainH_chr14	         PKH_145200		
508:	 4933	 1	  CM000455	         PVX_100800		488:	 4963	 1	Pk_strainH_chr14	         PKH_145210		
509:	 4934	-1	  CM000455	         PVX_100805		489:	 4964	-1	Pk_strainH_chr14	         PKH_145220		
510:	 4935	 1	  CM000455	         PVX_100810		    	 4965	 1	Pk_strainH_chr14	        PKH_145230		
511:	 4936	-1	  CM000455	         PVX_100815		    	 4966	-1	Pk_strainH_chr14	        PKH_145240		
512:	 4937	 1	  CM000455	         PVX_100820		    	 4967	-1	Pk_strainH_chr14	        PKH_145250		
513:	 4938	-1	  CM000455	         PVX_100825		    	 4968	-1	Pk_strainH_chr14	        PKH_145260		
514:	 4939	 1	  CM000455	         PVX_100830		    	 4969	-1	Pk_strainH_chr14	        PKH_145290		
515:	 4940	 1	  CM000455	         PVX_100835		    	 4970	-1	Pk_strainH_chr14	 *      PKH_145300		
516:	 4941	 1	  CM000455	         PVX_100840		    	 4971	-1	Pk_strainH_chr14	 *      PKH_145310		
517:	 4942	 1	  CM000455	         PVX_100845		    	 4972	-1	Pk_strainH_chr14	 *      PKH_145320		
518:	 4943	 1	  CM000455	         PVX_100850		    	 4973	 1	Pk_strainH_chr14	 *      PKH_145330		
519:	 4944	-1	  CM000455	         PVX_100855		    	 4974	 1	Pk_strainH_chr14	 *      PKH_145340		
520:	 4945	-1	  CM000455	         PVX_100860		    	 4975	-1	Pk_strainH_chr14	 *      PKH_145350		
521:	 4946	 1	  CM000455	         PVX_100865		    	 4976	-1	Pk_strainH_chr14	 *      PKH_145360		
522:	 4947	-1	  CM000455	         PVX_100870		490:	 4977	-1	Pk_strainH_chr14	         PKH_145370		
523:	 4948	 1	  CM000455	         PVX_100875		491:	 4978	 1	Pk_strainH_chr14	         PKH_145380		
    	 4949	-1	  CM000455	        PVX_100880		492:	 4979	-1	Pk_strainH_chr14	         PKH_145390		
    	 4950	 1	  CM000455	 *      PVX_100885		493:	 4980	 1	Pk_strainH_chr14	         PKH_145410		
    	 4951	 1	  CM000455	 *      PVX_100890		494:	 4981	 1	Pk_strainH_chr14	         PKH_145420		
    	 4952	-1	  CM000455	 *      PVX_100895		495:	 4982	 1	Pk_strainH_chr14	         PKH_145430		
    	 4953	-1	  CM000455	 *      PVX_100900		496:	 4983	-1	Pk_strainH_chr14	         PKH_145440		
    	 4954	 1	  CM000455	 *      PVX_100905		497:	 4984	-1	Pk_strainH_chr14	         PKH_145450		
    	 4955	 1	  CM000455	 *      PVX_100910		498:	 4985	 1	Pk_strainH_chr14	         PKH_145460		
    	 4956	 1	  CM000455	 *      PVX_100915		499:	 4986	-1	Pk_strainH_chr14	         PKH_145470		
524:	 4957	-1	  CM000455	         PVX_100920		500:	 4987	-1	Pk_strainH_chr14	         PKH_145480		
525:	 4958	 1	  CM000455	         PVX_100925		501:	 4988	 1	Pk_strainH_chr14	         PKH_145490		
526:	 4959	-1	  CM000455	         PVX_100930		502:	 4989	 1	Pk_strainH_chr14	         PKH_145500		
527:	 4960	 1	  CM000455	         PVX_100935		503:	 4990	-1	Pk_strainH_chr14	         PKH_145510		
528:	 4961	 1	  CM000455	         PVX_100940		504:	 4991	-1	Pk_strainH_chr14	         PKH_145520		
529:	 4962	-1	  CM000455	         PVX_100945		505:	 4992	-1	Pk_strainH_chr14	         PKH_145530		
530:	 4963	 1	  CM000455	         PVX_100950		506:	 4993	 1	Pk_strainH_chr14	         PKH_145540		
531:	 4964	-1	  CM000455	         PVX_100955		507:	 4994	-1	Pk_strainH_chr14	         PKH_145550		
532:	 4965	-1	  CM000455	         PVX_100960		508:	 4995	 1	Pk_strainH_chr14	         PKH_145560		
533:	 4966	-1	  CM000455	         PVX_100965		509:	 4996	-1	Pk_strainH_chr14	         PKH_145570		
534:	 4967	-1	  CM000455	         PVX_100970		510:	 4997	 1	Pk_strainH_chr14	         PKH_145580		
535:	 4968	-1	  CM000455	         PVX_100975		511:	 4998	-1	Pk_strainH_chr14	         PKH_145590		
536:	 4969	 1	  CM000455	         PVX_100980		512:	 4999	 1	Pk_strainH_chr14	         PKH_145600		
537:	 4970	 1	  CM000455	++       PVX_100985		513:	 5000	-1	Pk_strainH_chr14	         PKH_145610		
538:	 4971	-1	  CM000455	         PVX_100990		514:	 5001	 1	Pk_strainH_chr14	         PKH_145620		
539:	 4972	 1	  CM000455	         PVX_100995		    	 5002	-1	Pk_strainH_chr14	 *      PKH_145630		
540:	 4973	-1	  CM000455	         PVX_101000		515:	 5003	 1	Pk_strainH_chr14	         PKH_145640		
    	 4974	 1	  CM000455	        PVX_101005		516:	 5004	 1	Pk_strainH_chr14	         PKH_145650		
541:	 4975	 1	  CM000455	         PVX_101010		517:	 5005	 1	Pk_strainH_chr14	         PKH_145660		
542:	 4976	-1	  CM000455	         PVX_101015		518:	 5006	 1	Pk_strainH_chr14	         PKH_145670		
543:	 4977	 1	  CM000455	         PVX_101020		519:	 5007	-1	Pk_strainH_chr14	         PKH_145680		
544:	 4978	 1	  CM000455	         PVX_101025		520:	 5008	-1	Pk_strainH_chr14	         PKH_145690		
545:	 4979	 1	  CM000455	         PVX_101030		521:	 5009	 1	Pk_strainH_chr14	         PKH_145700		
546:	 4980	 1	  CM000455	         PVX_101035		522:	 5010	-1	Pk_strainH_chr14	         PKH_145710		
547:	 4981	-1	  CM000455	         PVX_101040		523:	 5011	 1	Pk_strainH_chr14	         PKH_145720		
548:	 4982	-1	  CM000455	         PVX_101045		    	 5012	 1	Pk_strainH_chr14	        PKH_145730		
549:	 4983	 1	  CM000455	         PVX_101050		    	 5013	 1	Pk_strainH_chr14	 *      PKH_145735		
550:	 4984	-1	  CM000455	         PVX_101055		524:	 5014	-1	Pk_strainH_chr14	         PKH_145740		
551:	 4985	 1	  CM000455	         PVX_101060		525:	 5015	 1	Pk_strainH_chr14	         PKH_145750		
552:	 4986	-1	  CM000455	         PVX_101065		526:	 5016	-1	Pk_strainH_chr14	         PKH_145760		
553:	 4987	 1	  CM000455	         PVX_101070		527:	 5017	 1	Pk_strainH_chr14	         PKH_145770		
554:	 4988	-1	  CM000455	         PVX_101075		528:	 5018	 1	Pk_strainH_chr14	         PKH_145780		
555:	 4989	 1	  CM000455	         PVX_101080		529:	 5019	-1	Pk_strainH_chr14	         PKH_145790		
556:	 4990	 1	  CM000455	         PVX_101085		530:	 5020	 1	Pk_strainH_chr14	         PKH_145800		
557:	 4991	-1	  CM000455	         PVX_101090		531:	 5021	-1	Pk_strainH_chr14	         PKH_145810		
558:	 4992	-1	  CM000455	         PVX_101095		532:	 5022	-1	Pk_strainH_chr14	         PKH_145820		
559:	 4993	-1	  CM000455	         PVX_101100		533:	 5023	-1	Pk_strainH_chr14	         PKH_145830		
560:	 4994	 1	  CM000455	         PVX_101105		534:	 5024	-1	Pk_strainH_chr14	         PKH_145840		
561:	 4995	-1	  CM000455	         PVX_101110		535:	 5025	-1	Pk_strainH_chr14	         PKH_145850		
562:	 4996	 1	  CM000455	         PVX_101115		536:	 5026	 1	Pk_strainH_chr14	         PKH_145860		
563:	 4997	-1	  CM000455	         PVX_101120		    	 5027	 1	Pk_strainH_chr14	        PKH_145870		
564:	 4998	-1	  CM000455	         PVX_101125		    	 5028	-1	Pk_strainH_chr14	        PKH_145880		
565:	 4999	 1	  CM000455	         PVX_101130		537:	 5029	 1	Pk_strainH_chr14	 +       PKH_145890		
566:	 5000	-1	  CM000455	         PVX_101135		538:	 5030	-1	Pk_strainH_chr14	         PKH_145900		
567:	 5001	 1	  CM000455	         PVX_101140		539:	 5031	 1	Pk_strainH_chr14	         PKH_145910		
568:	 5002	-1	  CM000455	         PVX_101145		540:	 5032	-1	Pk_strainH_chr14	         PKH_145920		
569:	 5003	 1	  CM000455	         PVX_101150		541:	 5033	 1	Pk_strainH_chr14	         PKH_145930		
570:	 5004	-1	  CM000455	         PVX_101155		542:	 5034	-1	Pk_strainH_chr14	         PKH_145940		
571:	 5005	 1	  CM000455	         PVX_101160		543:	 5035	 1	Pk_strainH_chr14	         PKH_145950		
572:	 5006	 1	  CM000455	         PVX_101165		544:	 5036	 1	Pk_strainH_chr14	         PKH_145960		
573:	 5007	 1	  CM000455	         PVX_101170		545:	 5037	 1	Pk_strainH_chr14	         PKH_145970		
574:	 5008	-1	  CM000455	         PVX_101175		546:	 5038	 1	Pk_strainH_chr14	         PKH_145980		
575:	 5009	 1	  CM000455	         PVX_101180		547:	 5039	-1	Pk_strainH_chr14	         PKH_145990		
576:	 5010	 1	  CM000455	         PVX_101185		548:	 5040	-1	Pk_strainH_chr14	         PKH_146000		
577:	 5011	 1	  CM000455	         PVX_101190		549:	 5041	 1	Pk_strainH_chr14	         PKH_146010		
578:	 5012	 1	  CM000455	         PVX_101195		550:	 5042	-1	Pk_strainH_chr14	         PKH_146020		
579:	 5013	 1	  CM000455	         PVX_101200		551:	 5043	 1	Pk_strainH_chr14	         PKH_146030		
580:	 5014	-1	  CM000455	         PVX_101205		552:	 5044	-1	Pk_strainH_chr14	         PKH_146040		
581:	 5015	 1	  CM000455	         PVX_101210		553:	 5045	 1	Pk_strainH_chr14	         PKH_146050		
582:	 5016	 1	  CM000455	         PVX_101215		554:	 5046	-1	Pk_strainH_chr14	         PKH_146060		
583:	 5017	-1	  CM000455	         PVX_101220		555:	 5047	 1	Pk_strainH_chr14	         PKH_146070		
584:	 5018	 1	  CM000455	         PVX_101225		556:	 5048	 1	Pk_strainH_chr14	         PKH_146080		
585:	 5019	 1	  CM000455	         PVX_101230		557:	 5049	-1	Pk_strainH_chr14	         PKH_146090		
586:	 5020	 1	  CM000455	         PVX_101235		558:	 5050	-1	Pk_strainH_chr14	         PKH_146100		
587:	 5021	-1	  CM000455	         PVX_101240		559:	 5051	-1	Pk_strainH_chr14	         PKH_146110		
588:	 5022	 1	  CM000455	         PVX_101245		560:	 5052	 1	Pk_strainH_chr14	         PKH_146120		
589:	 5023	 1	  CM000455	         PVX_101250		561:	 5053	-1	Pk_strainH_chr14	         PKH_146130		
590:	 5024	-1	  CM000455	         PVX_101255		562:	 5054	 1	Pk_strainH_chr14	         PKH_146140		
591:	 5025	 1	  CM000455	         PVX_101257		563:	 5055	-1	Pk_strainH_chr14	         PKH_146150		
592:	 5026	-1	  CM000455	         PVX_101260		    	 5056	 1	Pk_strainH_chr14	        PKH_146160		
593:	 5027	 1	  CM000455	         PVX_101265		    	 5057	-1	Pk_strainH_chr14	        PKH_146170		
594:	 5028	-1	  CM000455	         PVX_101270		564:	 5058	-1	Pk_strainH_chr14	         PKH_146180		
    	 5029	-1	  CM000455	        PVX_101275		565:	 5059	 1	Pk_strainH_chr14	         PKH_146190		
595:	 5030	 1	  CM000455	         PVX_101280		566:	 5060	-1	Pk_strainH_chr14	         PKH_146200		
596:	 5031	 1	  CM000455	         PVX_101285		567:	 5061	 1	Pk_strainH_chr14	         PKH_146210		
597:	 5032	 1	  CM000455	         PVX_101290		568:	 5062	-1	Pk_strainH_chr14	         PKH_146220		
598:	 5033	 1	  CM000455	         PVX_101295		569:	 5063	 1	Pk_strainH_chr14	         PKH_146250		
599:	 5034	 1	  CM000455	         PVX_101300		570:	 5064	-1	Pk_strainH_chr14	         PKH_146260		
600:	 5035	-1	  CM000455	         PVX_101305		571:	 5065	 1	Pk_strainH_chr14	         PKH_146270		
601:	 5036	 1	  CM000455	         PVX_101310		572:	 5066	 1	Pk_strainH_chr14	         PKH_146280		
602:	 5037	-1	  CM000455	         PVX_101315		573:	 5067	 1	Pk_strainH_chr14	         PKH_146290		
603:	 5038	 1	  CM000455	         PVX_101320		574:	 5068	-1	Pk_strainH_chr14	         PKH_146300		
604:	 5039	 1	  CM000455	         PVX_101325		575:	 5069	 1	Pk_strainH_chr14	         PKH_146310		
605:	 5040	 1	  CM000455	         PVX_101330		576:	 5070	 1	Pk_strainH_chr14	         PKH_146320		
606:	 5041	-1	  CM000455	         PVX_101335		577:	 5071	 1	Pk_strainH_chr14	         PKH_146330		
607:	 5042	-1	  CM000455	         PVX_101340		578:	 5072	 1	Pk_strainH_chr14	         PKH_146340		
608:	 5043	 1	  CM000455	         PVX_101345		579:	 5073	 1	Pk_strainH_chr14	         PKH_146350		
609:	 5044	 1	  CM000455	         PVX_101350		580:	 5074	-1	Pk_strainH_chr14	         PKH_146360		
610:	 5045	 1	  CM000455	         PVX_101355		581:	 5075	 1	Pk_strainH_chr14	         PKH_146370		
611:	 5046	-1	  CM000455	         PVX_101360		582:	 5076	 1	Pk_strainH_chr14	         PKH_146380		
612:	 5047	-1	  CM000455	         PVX_101365		583:	 5077	-1	Pk_strainH_chr14	         PKH_146390		
613:	 5048	-1	  CM000455	         PVX_101370		584:	 5078	 1	Pk_strainH_chr14	         PKH_146400		
    	 5049	 1	  CM000455	        PVX_101375		585:	 5079	 1	Pk_strainH_chr14	         PKH_146410		
    	 5050	-1	  CM000455	        PVX_101380		586:	 5080	 1	Pk_strainH_chr14	         PKH_146420		
614:	 5051	-1	  CM000455	         PVX_101385		587:	 5081	-1	Pk_strainH_chr14	         PKH_146430		
615:	 5052	-1	  CM000455	         PVX_101390		588:	 5082	 1	Pk_strainH_chr14	         PKH_146440		
616:	 5053	 1	  CM000455	         PVX_101395		589:	 5083	 1	Pk_strainH_chr14	         PKH_146450		
617:	 5054	-1	  CM000455	         PVX_101400		590:	 5084	-1	Pk_strainH_chr14	         PKH_146460		
618:	 5055	 1	  CM000455	         PVX_101405		591:	 5085	 1	Pk_strainH_chr14	         PKH_146470		
619:	 5056	 1	  CM000455	         PVX_101410		592:	 5086	-1	Pk_strainH_chr14	         PKH_146480		
620:	 5057	 1	  CM000455	         PVX_101415		593:	 5087	 1	Pk_strainH_chr14	         PKH_146490		
621:	 5058	 1	  CM000455	         PVX_101420		594:	 5088	-1	Pk_strainH_chr14	         PKH_146500		
622:	 5059	-1	  CM000455	         PVX_101425		595:	 5089	 1	Pk_strainH_chr14	         PKH_146510		
623:	 5060	 1	  CM000455	         PVX_101430		596:	 5090	 1	Pk_strainH_chr14	         PKH_146520		
624:	 5061	 1	  CM000455	         PVX_101435		597:	 5091	 1	Pk_strainH_chr14	         PKH_146530		
625:	 5062	-1	  CM000455	         PVX_101440		598:	 5092	 1	Pk_strainH_chr14	         PKH_146540		
626:	 5063	 1	  CM000455	         PVX_101445		599:	 5093	 1	Pk_strainH_chr14	         PKH_146550		
627:	 5064	 1	  CM000455	         PVX_101450		600:	 5094	-1	Pk_strainH_chr14	         PKH_146560		
628:	 5065	-1	  CM000455	         PVX_101455		601:	 5095	 1	Pk_strainH_chr14	         PKH_146570		
629:	 5066	-1	  CM000455	         PVX_101460		602:	 5096	-1	Pk_strainH_chr14	         PKH_146580		
630:	 5067	 1	  CM000455	         PVX_101465		603:	 5097	 1	Pk_strainH_chr14	         PKH_146590		
631:	 5068	 1	  CM000455	         PVX_101470		604:	 5098	 1	Pk_strainH_chr14	         PKH_146600		
632:	 5069	-1	  CM000455	         PVX_101475		605:	 5099	 1	Pk_strainH_chr14	         PKH_146610		
633:	 5070	-1	  CM000455	         PVX_101480		606:	 5100	-1	Pk_strainH_chr14	         PKH_146620		
634:	 5071	-1	  CM000455	         PVX_101485		607:	 5101	-1	Pk_strainH_chr14	         PKH_146630		
    	 5072	-1	  CM000455	        PVX_101490		608:	 5102	 1	Pk_strainH_chr14	         PKH_146640		
    	 5073	-1	  CM000455	        PVX_101500		609:	 5103	 1	Pk_strainH_chr14	         PKH_146650		
    	 5074	-1	  CM000455	        PVX_101505		610:	 5104	 1	Pk_strainH_chr14	         PKH_146660		
635:	 5075	-1	  CM000455	         PVX_101510		611:	 5105	-1	Pk_strainH_chr14	         PKH_146670		
636:	 5076	-1	  CM000455	         PVX_101515		    	 5106	-1	Pk_strainH_chr14	        PKH_146680		
    	     	  	          	                  		612:	 5107	-1	Pk_strainH_chr14	         PKH_146690		
    	     	  	          	                  		613:	 5108	-1	Pk_strainH_chr14	         PKH_146700		
    	     	  	          	                  		614:	 5109	-1	Pk_strainH_chr14	         PKH_146710		
    	     	  	          	                  		    	 5110	-1	Pk_strainH_chr14	        PKH_146720		
    	     	  	          	                  		    	 5111	 1	Pk_strainH_chr14	        PKH_146740		
    	     	  	          	                  		    	 5112	 1	Pk_strainH_chr14	 *      PKH_146730		
    	     	  	          	                  		    	 5113	-1	Pk_strainH_chr14	 *      PKH_146750		
    	     	  	          	                  		615:	 5114	-1	Pk_strainH_chr14	         PKH_146760		
    	     	  	          	                  		616:	 5115	 1	Pk_strainH_chr14	         PKH_146770		
    	     	  	          	                  		617:	 5116	-1	Pk_strainH_chr14	         PKH_146780		
    	     	  	          	                  		618:	 5117	 1	Pk_strainH_chr14	         PKH_146790		
    	     	  	          	                  		619:	 5118	 1	Pk_strainH_chr14	         PKH_146800		
    	     	  	          	                  		620:	 5119	 1	Pk_strainH_chr14	         PKH_146810		
    	     	  	          	                  		621:	 5120	 1	Pk_strainH_chr14	         PKH_146820		
    	     	  	          	                  		622:	 5121	-1	Pk_strainH_chr14	         PKH_146830		
    	     	  	          	                  		623:	 5122	 1	Pk_strainH_chr14	         PKH_146840		
    	     	  	          	                  		624:	 5123	 1	Pk_strainH_chr14	         PKH_146850		
    	     	  	          	                  		625:	 5124	-1	Pk_strainH_chr14	         PKH_146860		
    	     	  	          	                  		    	 5125	-1	Pk_strainH_chr14	        PKH_146870		
    	     	  	          	                  		626:	 5126	 1	Pk_strainH_chr14	         PKH_146880		
    	     	  	          	                  		627:	 5127	 1	Pk_strainH_chr14	         PKH_146890		
    	     	  	          	                  		628:	 5128	-1	Pk_strainH_chr14	         PKH_146900		
    	     	  	          	                  		629:	 5129	-1	Pk_strainH_chr14	         PKH_146910		
    	     	  	          	                  		630:	 5130	 1	Pk_strainH_chr14	         PKH_146920		
    	     	  	          	                  		631:	 5131	 1	Pk_strainH_chr14	         PKH_146930		
    	     	  	          	                  		632:	 5132	-1	Pk_strainH_chr14	         PKH_146940		
    	     	  	          	                  		633:	 5133	-1	Pk_strainH_chr14	         PKH_146950		
    	     	  	          	                  		634:	 5134	-1	Pk_strainH_chr14	         PKH_146960		
    	     	  	          	                  		    	 5135	 1	Pk_strainH_chr14	        PKH_146970		
    	     	  	          	                  		    	 5136	 1	Pk_strainH_chr14	        PKH_146980		
    	     	  	          	                  		635:	 5137	-1	Pk_strainH_chr14	         PKH_146990		
    	     	  	          	                  		636:	 5138	-1	Pk_strainH_chr14	         PKH_147000		


CL-14		452	485		6	10		10	38	

  1:	 2791	 1	  CM000452	         PVX_115470		  1:	 2772	 1	Pk_strainH_chr11	         PKH_110040		
  2:	 2792	 1	  CM000452	         PVX_115465		  2:	 2773	 1	Pk_strainH_chr11	         PKH_110050		
    	 2793	 1	  CM000452	        PVX_115460		  3:	 2774	 1	Pk_strainH_chr11	         PKH_110060		
  3:	 2794	 1	  CM000452	         PVX_115455		  4:	 2775	-1	Pk_strainH_chr11	         PKH_110070		
  4:	 2795	-1	  CM000452	         PVX_115450		  5:	 2776	 1	Pk_strainH_chr11	         PKH_110080		
  5:	 2796	 1	  CM000452	         PVX_115445		  6:	 2777	 1	Pk_strainH_chr11	         PKH_110090		
  6:	 2797	 1	  CM000452	         PVX_115440		  7:	 2778	-1	Pk_strainH_chr11	         PKH_110100		
  7:	 2798	-1	  CM000452	         PVX_115435		  8:	 2779	-1	Pk_strainH_chr11	         PKH_110110		
  8:	 2799	-1	  CM000452	         PVX_115430		  9:	 2780	 1	Pk_strainH_chr11	         PKH_110120		
  9:	 2800	 1	  CM000452	         PVX_115425		 10:	 2781	-1	Pk_strainH_chr11	         PKH_110130		
 10:	 2801	-1	  CM000452	         PVX_115420		 11:	 2782	 1	Pk_strainH_chr11	         PKH_110140		
 11:	 2802	 1	  CM000452	         PVX_115415		 12:	 2783	-1	Pk_strainH_chr11	         PKH_110150		
 12:	 2803	-1	  CM000452	         PVX_115410		 13:	 2784	-1	Pk_strainH_chr11	         PKH_110160		
 13:	 2804	-1	  CM000452	         PVX_115405		 14:	 2785	 1	Pk_strainH_chr11	         PKH_110170		
 14:	 2805	 1	  CM000452	         PVX_115400		 15:	 2786	 1	Pk_strainH_chr11	         PKH_110180		
 15:	 2806	 1	  CM000452	         PVX_115395		 16:	 2787	 1	Pk_strainH_chr11	         PKH_110190		
 16:	 2807	 1	  CM000452	         PVX_115390		 17:	 2788	-1	Pk_strainH_chr11	         PKH_110200		
 17:	 2808	-1	  CM000452	         PVX_115385		 18:	 2789	 1	Pk_strainH_chr11	         PKH_110210		
 18:	 2809	 1	  CM000452	         PVX_115380		 19:	 2790	-1	Pk_strainH_chr11	         PKH_110220		
 19:	 2810	-1	  CM000452	         PVX_115375		 20:	 2791	 1	Pk_strainH_chr11	         PKH_110230		
 20:	 2811	 1	  CM000452	         PVX_115370		 21:	 2792	 1	Pk_strainH_chr11	         PKH_110240		
 21:	 2812	 1	  CM000452	         PVX_115365		 22:	 2793	 1	Pk_strainH_chr11	         PKH_110250		
 22:	 2813	 1	  CM000452	         PVX_115360		 23:	 2794	-1	Pk_strainH_chr11	         PKH_110260		
 23:	 2814	-1	  CM000452	         PVX_115355		 24:	 2795	-1	Pk_strainH_chr11	         PKH_110270		
 24:	 2815	-1	  CM000452	         PVX_115350		 25:	 2796	-1	Pk_strainH_chr11	         PKH_110280		
 25:	 2816	-1	  CM000452	         PVX_115345		 26:	 2797	 1	Pk_strainH_chr11	         PKH_110290		
 26:	 2817	 1	  CM000452	         PVX_115340		 27:	 2798	-1	Pk_strainH_chr11	         PKH_110300		
 27:	 2818	-1	  CM000452	         PVX_115335		 28:	 2799	-1	Pk_strainH_chr11	         PKH_110310		
 28:	 2819	-1	  CM000452	         PVX_115330		 29:	 2800	 1	Pk_strainH_chr11	         PKH_110320		
 29:	 2820	 1	  CM000452	         PVX_115325		 30:	 2801	-1	Pk_strainH_chr11	         PKH_110330		
 30:	 2821	-1	  CM000452	         PVX_115320		 31:	 2802	-1	Pk_strainH_chr11	         PKH_110340		
 31:	 2822	-1	  CM000452	         PVX_115315		 32:	 2803	 1	Pk_strainH_chr11	         PKH_110350		
 32:	 2823	 1	  CM000452	         PVX_115310		    	 2804	 1	Pk_strainH_chr11	        PKH_110360		
 33:	 2824	-1	  CM000452	         PVX_115305		 33:	 2805	-1	Pk_strainH_chr11	         PKH_110370		
 34:	 2825	 1	  CM000452	         PVX_115300		 34:	 2806	 1	Pk_strainH_chr11	         PKH_110380		
 35:	 2826	-1	  CM000452	         PVX_115295		 35:	 2807	-1	Pk_strainH_chr11	         PKH_110390		
 36:	 2827	 1	  CM000452	         PVX_115290		 36:	 2808	 1	Pk_strainH_chr11	         PKH_110400		
 37:	 2828	-1	  CM000452	         PVX_115285		 37:	 2809	-1	Pk_strainH_chr11	         PKH_110410		
 38:	 2829	 1	  CM000452	         PVX_115280		 38:	 2810	 1	Pk_strainH_chr11	         PKH_110420		
 39:	 2830	 1	  CM000452	         PVX_115275		    	 2811	 1	Pk_strainH_chr11	        PKH_110430		
 40:	 2831	-1	  CM000452	         PVX_115270		 39:	 2812	 1	Pk_strainH_chr11	         PKH_110440		
 41:	 2832	-1	  CM000452	         PVX_115265		 40:	 2813	-1	Pk_strainH_chr11	         PKH_110450		
 42:	 2833	-1	  CM000452	         PVX_115260		 41:	 2814	-1	Pk_strainH_chr11	         PKH_110460		
 43:	 2834	 1	  CM000452	         PVX_115255		 42:	 2815	-1	Pk_strainH_chr11	         PKH_110470		
 44:	 2835	-1	  CM000452	         PVX_115250		 43:	 2816	 1	Pk_strainH_chr11	         PKH_110480		
 45:	 2836	 1	  CM000452	         PVX_115245		 44:	 2817	-1	Pk_strainH_chr11	         PKH_110490		
 46:	 2837	-1	  CM000452	         PVX_115240		 45:	 2818	 1	Pk_strainH_chr11	         PKH_110500		
 47:	 2838	-1	  CM000452	         PVX_115235		 46:	 2819	-1	Pk_strainH_chr11	         PKH_110510		
 48:	 2839	 1	  CM000452	         PVX_115230		 47:	 2820	-1	Pk_strainH_chr11	         PKH_110520		
 49:	 2840	 1	  CM000452	         PVX_115225		 48:	 2821	 1	Pk_strainH_chr11	         PKH_110530		
 50:	 2841	-1	  CM000452	         PVX_115220		 49:	 2822	 1	Pk_strainH_chr11	         PKH_110540		
 51:	 2842	 1	  CM000452	         PVX_115215		 50:	 2823	-1	Pk_strainH_chr11	         PKH_110550		
 52:	 2843	-1	  CM000452	         PVX_115210		 51:	 2824	 1	Pk_strainH_chr11	         PKH_110560		
 53:	 2844	 1	  CM000452	         PVX_115205		 52:	 2825	-1	Pk_strainH_chr11	         PKH_110570		
 54:	 2845	 1	  CM000452	         PVX_115200		 53:	 2826	 1	Pk_strainH_chr11	         PKH_110580		
 55:	 2846	-1	  CM000452	         PVX_115195		 54:	 2827	 1	Pk_strainH_chr11	         PKH_110590		
 56:	 2847	-1	  CM000452	         PVX_115190		 55:	 2828	-1	Pk_strainH_chr11	         PKH_110600		
 57:	 2848	-1	  CM000452	         PVX_115185		 56:	 2829	-1	Pk_strainH_chr11	         PKH_110610		
 58:	 2849	-1	  CM000452	         PVX_115180		 57:	 2830	-1	Pk_strainH_chr11	         PKH_110620		
 59:	 2850	 1	  CM000452	         PVX_115175		 58:	 2831	-1	Pk_strainH_chr11	         PKH_110630		
 60:	 2851	 1	  CM000452	         PVX_115170		 59:	 2832	 1	Pk_strainH_chr11	         PKH_110640		
 61:	 2852	-1	  CM000452	         PVX_115165		 60:	 2833	 1	Pk_strainH_chr11	         PKH_110650		
 62:	 2853	-1	  CM000452	         PVX_115160		 61:	 2834	-1	Pk_strainH_chr11	         PKH_110660		
 63:	 2854	-1	  CM000452	         PVX_115155		 62:	 2835	-1	Pk_strainH_chr11	         PKH_110670		
 64:	 2855	-1	  CM000452	         PVX_115145		 63:	 2836	-1	Pk_strainH_chr11	         PKH_110680		
 65:	 2856	-1	  CM000452	         PVX_115140		 64:	 2837	-1	Pk_strainH_chr11	         PKH_110690		
 66:	 2857	 1	  CM000452	         PVX_115135		 65:	 2838	-1	Pk_strainH_chr11	         PKH_110700		
 67:	 2858	-1	  CM000452	         PVX_115130		 66:	 2839	 1	Pk_strainH_chr11	         PKH_110710		
 68:	 2859	 1	  CM000452	         PVX_115125		 67:	 2840	-1	Pk_strainH_chr11	         PKH_110720		
 69:	 2860	-1	  CM000452	         PVX_115120		 68:	 2841	 1	Pk_strainH_chr11	         PKH_110730		
 70:	 2861	 1	  CM000452	         PVX_115115		 69:	 2842	-1	Pk_strainH_chr11	         PKH_110740		
 71:	 2862	-1	  CM000452	         PVX_115110		 70:	 2843	 1	Pk_strainH_chr11	         PKH_110750		
 72:	 2863	-1	  CM000452	         PVX_115105		 71:	 2844	-1	Pk_strainH_chr11	         PKH_110760		
 73:	 2864	-1	  CM000452	         PVX_115100		 72:	 2845	-1	Pk_strainH_chr11	         PKH_110770		
 74:	 2865	-1	  CM000452	         PVX_115095		 73:	 2846	-1	Pk_strainH_chr11	         PKH_110780		
 75:	 2866	-1	  CM000452	         PVX_115090		 74:	 2847	-1	Pk_strainH_chr11	         PKH_110790		
 76:	 2867	-1	  CM000452	         PVX_115085		 75:	 2848	-1	Pk_strainH_chr11	         PKH_110800		
 77:	 2868	-1	  CM000452	         PVX_115080		 76:	 2849	-1	Pk_strainH_chr11	         PKH_110810		
 78:	 2869	-1	  CM000452	         PVX_115075		 77:	 2850	-1	Pk_strainH_chr11	         PKH_110820		
 79:	 2870	-1	  CM000452	         PVX_115070		 78:	 2851	-1	Pk_strainH_chr11	         PKH_110830		
 80:	 2871	 1	  CM000452	         PVX_115065		 79:	 2852	-1	Pk_strainH_chr11	         PKH_110840		
 81:	 2872	 1	  CM000452	         PVX_115063		 80:	 2853	 1	Pk_strainH_chr11	         PKH_110850		
 82:	 2873	-1	  CM000452	         PVX_115060		 81:	 2854	 1	Pk_strainH_chr11	         PKH_110860		
 83:	 2874	 1	  CM000452	         PVX_115055		 82:	 2855	-1	Pk_strainH_chr11	         PKH_110870		
 84:	 2875	-1	  CM000452	         PVX_115050		 83:	 2856	 1	Pk_strainH_chr11	         PKH_110880		
 85:	 2876	-1	  CM000452	         PVX_115045		 84:	 2857	-1	Pk_strainH_chr11	         PKH_110890		
 86:	 2877	 1	  CM000452	         PVX_115040		 85:	 2858	-1	Pk_strainH_chr11	         PKH_110900		
 87:	 2878	 1	  CM000452	         PVX_300155		 86:	 2859	 1	Pk_strainH_chr11	         PKH_110910		
 88:	 2879	 1	  CM000452	         PVX_115030		 87:	 2860	 1	Pk_strainH_chr11	         PKH_110920		
 89:	 2880	-1	  CM000452	         PVX_115025		 88:	 2861	 1	Pk_strainH_chr11	         PKH_110930		
 90:	 2881	-1	  CM000452	         PVX_115020		 89:	 2862	-1	Pk_strainH_chr11	         PKH_110940		
 91:	 2882	-1	  CM000452	         PVX_115015		 90:	 2863	-1	Pk_strainH_chr11	         PKH_110950		
 92:	 2883	 1	  CM000452	         PVX_115010		    	 2864	-1	Pk_strainH_chr11	        PKH_110960		
 93:	 2884	 1	  CM000452	         PVX_115005		 91:	 2865	-1	Pk_strainH_chr11	         PKH_110970		
 94:	 2885	-1	  CM000452	         PVX_115000		 92:	 2866	 1	Pk_strainH_chr11	         PKH_110980		
 95:	 2886	 1	  CM000452	         PVX_114995		 93:	 2867	 1	Pk_strainH_chr11	         PKH_110990		
 96:	 2887	-1	  CM000452	         PVX_114990		 94:	 2868	-1	Pk_strainH_chr11	         PKH_111000		
 97:	 2888	-1	  CM000452	         PVX_114985		 95:	 2869	 1	Pk_strainH_chr11	         PKH_111010		
 98:	 2889	 1	  CM000452	         PVX_114980		    	 2870	 1	Pk_strainH_chr11	        PKH_111020		
 99:	 2890	 1	  CM000452	         PVX_114977		 96:	 2871	-1	Pk_strainH_chr11	         PKH_111030		
100:	 2891	 1	  CM000452	         PVX_114975		 97:	 2872	-1	Pk_strainH_chr11	         PKH_111040		
101:	 2892	 1	  CM000452	         PVX_114970		 98:	 2873	 1	Pk_strainH_chr11	         PKH_111050		
102:	 2893	-1	  CM000452	         PVX_114965		 99:	 2874	 1	Pk_strainH_chr11	         PKH_111060		
103:	 2894	-1	  CM000452	         PVX_114960		100:	 2875	 1	Pk_strainH_chr11	         PKH_111070		
104:	 2895	-1	  CM000452	         PVX_114955		101:	 2876	 1	Pk_strainH_chr11	         PKH_111080		
105:	 2896	-1	  CM000452	         PVX_114950		102:	 2877	-1	Pk_strainH_chr11	         PKH_111090		
106:	 2897	-1	  CM000452	         PVX_114945		103:	 2878	-1	Pk_strainH_chr11	         PKH_111100		
107:	 2898	 1	  CM000452	         PVX_114940		104:	 2879	-1	Pk_strainH_chr11	         PKH_111110		
108:	 2899	-1	  CM000452	         PVX_114935		105:	 2880	-1	Pk_strainH_chr11	         PKH_111120		
109:	 2900	 1	  CM000452	         PVX_114930		106:	 2881	-1	Pk_strainH_chr11	         PKH_111130		
110:	 2901	 1	  CM000452	         PVX_114925		107:	 2882	 1	Pk_strainH_chr11	         PKH_111140		
111:	 2902	 1	  CM000452	         PVX_114922		108:	 2883	-1	Pk_strainH_chr11	         PKH_111150		
    	 2903	 1	  CM000452	        PVX_114920		109:	 2884	 1	Pk_strainH_chr11	         PKH_111160		
    	 2904	 1	  CM000452	        PVX_114915		110:	 2885	 1	Pk_strainH_chr11	         PKH_111170		
112:	 2905	-1	  CM000452	         PVX_114910		111:	 2886	 1	Pk_strainH_chr11	         PKH_111180		
113:	 2906	 1	  CM000452	         PVX_114905		    	 2887	 1	Pk_strainH_chr11	        PKH_111190		
114:	 2907	-1	  CM000452	         PVX_114900		112:	 2888	-1	Pk_strainH_chr11	         PKH_111200		
115:	 2908	-1	  CM000452	         PVX_114895		    	 2889	-1	Pk_strainH_chr11	 *      PKH_111210		
116:	 2909	 1	  CM000452	         PVX_114890		    	 2890	-1	Pk_strainH_chr11	        PKH_111220		
117:	 2910	-1	  CM000452	         PVX_114885		113:	 2891	 1	Pk_strainH_chr11	         PKH_111230		
118:	 2911	 1	  CM000452	         PVX_114880		114:	 2892	-1	Pk_strainH_chr11	         PKH_111240		
119:	 2912	 1	  CM000452	         PVX_114875		115:	 2893	-1	Pk_strainH_chr11	         PKH_111250		
120:	 2913	-1	  CM000452	         PVX_114870		    	 2894	-1	Pk_strainH_chr11	        PKH_111260		
121:	 2914	-1	  CM000452	         PVX_114865		116:	 2895	 1	Pk_strainH_chr11	         PKH_111270		
122:	 2915	 1	  CM000452	         PVX_114860		117:	 2896	-1	Pk_strainH_chr11	         PKH_111280		
123:	 2916	-1	  CM000452	         PVX_114855		118:	 2897	 1	Pk_strainH_chr11	         PKH_111290		
124:	 2917	-1	  CM000452	         PVX_114850		119:	 2898	 1	Pk_strainH_chr11	         PKH_111300		
125:	 2918	-1	  CM000452	         PVX_114845		120:	 2899	-1	Pk_strainH_chr11	         PKH_111310		
126:	 2919	-1	  CM000452	         PVX_114840		121:	 2900	-1	Pk_strainH_chr11	         PKH_111320		
127:	 2920	-1	  CM000452	         PVX_114835		122:	 2901	 1	Pk_strainH_chr11	         PKH_111330		
128:	 2921	-1	  CM000452	++       PVX_114832		123:	 2902	-1	Pk_strainH_chr11	         PKH_111340		
129:	 2922	 1	  CM000452	++       PVX_114830		124:	 2903	-1	Pk_strainH_chr11	         PKH_111350		
130:	 2923	 1	  CM000452	         PVX_114825		125:	 2904	-1	Pk_strainH_chr11	         PKH_111360		
131:	 2924	-1	  CM000452	         PVX_114820		126:	 2905	-1	Pk_strainH_chr11	         PKH_111370		
132:	 2925	-1	  CM000452	         PVX_114815		127:	 2906	-1	Pk_strainH_chr11	         PKH_111380		
133:	 2926	 1	  CM000452	         PVX_114810		128:	 2907	-1	Pk_strainH_chr11	++       PKH_111390		
134:	 2927	-1	  CM000452	         PVX_114805		129:	 2908	 1	Pk_strainH_chr11	++       PKH_111400		
135:	 2928	-1	  CM000452	         PVX_114800		130:	 2909	 1	Pk_strainH_chr11	         PKH_111410		
136:	 2929	-1	  CM000452	         PVX_114795		131:	 2910	-1	Pk_strainH_chr11	         PKH_111420		
137:	 2930	 1	  CM000452	         PVX_114790		132:	 2911	-1	Pk_strainH_chr11	         PKH_111430		
138:	 2931	 1	  CM000452	         PVX_114785		133:	 2912	 1	Pk_strainH_chr11	         PKH_111440		
139:	 2932	-1	  CM000452	         PVX_114780		134:	 2913	-1	Pk_strainH_chr11	         PKH_111450		
140:	 2933	-1	  CM000452	         PVX_114775		135:	 2914	-1	Pk_strainH_chr11	         PKH_111460		
141:	 2934	-1	  CM000452	         PVX_114770		136:	 2915	-1	Pk_strainH_chr11	         PKH_111470		
    	 2935	 1	  CM000452	        PVX_114765		137:	 2916	 1	Pk_strainH_chr11	         PKH_111480		
142:	 2936	 1	  CM000452	         PVX_114760		138:	 2917	 1	Pk_strainH_chr11	         PKH_111490		
143:	 2937	 1	  CM000452	         PVX_114755		139:	 2918	-1	Pk_strainH_chr11	         PKH_111500		
144:	 2938	-1	  CM000452	         PVX_114750		140:	 2919	-1	Pk_strainH_chr11	         PKH_111510		
145:	 2939	-1	  CM000452	         PVX_114745		141:	 2920	-1	Pk_strainH_chr11	         PKH_111520		
146:	 2940	 1	  CM000452	         PVX_114740		142:	 2921	 1	Pk_strainH_chr11	         PKH_111530		
147:	 2941	-1	  CM000452	         PVX_114735		143:	 2922	 1	Pk_strainH_chr11	         PKH_111540		
148:	 2942	-1	  CM000452	         PVX_114730		144:	 2923	-1	Pk_strainH_chr11	         PKH_111550		
149:	 2943	 1	  CM000452	         PVX_114725		    	 2924	 1	Pk_strainH_chr11	        PKH_111560		
150:	 2944	 1	  CM000452	         PVX_114720		    	 2925	-1	Pk_strainH_chr11	        PKH_111570		
151:	 2945	 1	  CM000452	         PVX_114715		    	 2926	-1	Pk_strainH_chr11	        PKH_111580		
152:	 2946	-1	  CM000452	         PVX_114710		    	 2927	-1	Pk_strainH_chr11	        PKH_111590		
153:	 2947	 1	  CM000452	         PVX_114705		145:	 2928	-1	Pk_strainH_chr11	         PKH_111600		
154:	 2948	 1	  CM000452	         PVX_114700		146:	 2929	 1	Pk_strainH_chr11	         PKH_111610		
155:	 2949	 1	  CM000452	         PVX_114695		147:	 2930	-1	Pk_strainH_chr11	         PKH_111620		
156:	 2950	 1	  CM000452	         PVX_114690		148:	 2931	-1	Pk_strainH_chr11	         PKH_111630		
157:	 2951	-1	  CM000452	         PVX_114685		149:	 2932	 1	Pk_strainH_chr11	         PKH_111640		
158:	 2952	 1	  CM000452	         PVX_114680		150:	 2933	 1	Pk_strainH_chr11	         PKH_111650		
159:	 2953	-1	  CM000452	         PVX_114675		151:	 2934	 1	Pk_strainH_chr11	         PKH_111660		
160:	 2954	 1	  CM000452	         PVX_114670		152:	 2935	-1	Pk_strainH_chr11	         PKH_111670		
161:	 2955	-1	  CM000452	         PVX_114665		153:	 2936	 1	Pk_strainH_chr11	         PKH_111680		
162:	 2956	-1	  CM000452	         PVX_114660		154:	 2937	 1	Pk_strainH_chr11	         PKH_111690		
163:	 2957	 1	  CM000452	         PVX_114655		155:	 2938	 1	Pk_strainH_chr11	         PKH_111700		
164:	 2958	-1	  CM000452	         PVX_114650		156:	 2939	 1	Pk_strainH_chr11	         PKH_111710		
165:	 2959	 1	  CM000452	         PVX_114645		157:	 2940	-1	Pk_strainH_chr11	         PKH_111720		
166:	 2960	-1	  CM000452	         PVX_114640		158:	 2941	 1	Pk_strainH_chr11	         PKH_111730		
167:	 2961	-1	  CM000452	         PVX_114635		159:	 2942	-1	Pk_strainH_chr11	         PKH_111740		
168:	 2962	-1	  CM000452	         PVX_114630		160:	 2943	 1	Pk_strainH_chr11	         PKH_111750		
169:	 2963	-1	  CM000452	         PVX_114625		161:	 2944	-1	Pk_strainH_chr11	         PKH_111760		
170:	 2964	 1	  CM000452	         PVX_114620		162:	 2945	-1	Pk_strainH_chr11	         PKH_111770		
171:	 2965	 1	  CM000452	         PVX_114615		163:	 2946	 1	Pk_strainH_chr11	         PKH_111780		
172:	 2966	-1	  CM000452	         PVX_114610		164:	 2947	-1	Pk_strainH_chr11	         PKH_111790		
173:	 2967	 1	  CM000452	         PVX_114605		165:	 2948	 1	Pk_strainH_chr11	         PKH_111800		
174:	 2968	 1	  CM000452	         PVX_114600		166:	 2949	-1	Pk_strainH_chr11	         PKH_111810		
175:	 2969	-1	  CM000452	         PVX_114595		167:	 2950	-1	Pk_strainH_chr11	         PKH_111820		
176:	 2970	 1	  CM000452	         PVX_114590		168:	 2951	-1	Pk_strainH_chr11	         PKH_111830		
177:	 2971	-1	  CM000452	         PVX_114585		169:	 2952	-1	Pk_strainH_chr11	         PKH_111840		
178:	 2972	-1	  CM000452	         PVX_114580		170:	 2953	 1	Pk_strainH_chr11	         PKH_111850		
179:	 2973	 1	  CM000452	         PVX_114575		171:	 2954	 1	Pk_strainH_chr11	         PKH_111860		
180:	 2974	-1	  CM000452	         PVX_114570		172:	 2955	-1	Pk_strainH_chr11	         PKH_111870		
181:	 2975	-1	  CM000452	         PVX_114565		173:	 2956	 1	Pk_strainH_chr11	         PKH_111880		
182:	 2976	 1	  CM000452	         PVX_114560		174:	 2957	 1	Pk_strainH_chr11	         PKH_111890		
183:	 2977	 1	  CM000452	         PVX_114555		175:	 2958	-1	Pk_strainH_chr11	         PKH_111900		
184:	 2978	 1	  CM000452	         PVX_114550		176:	 2959	 1	Pk_strainH_chr11	         PKH_111910		
185:	 2979	-1	  CM000452	         PVX_114545		177:	 2960	-1	Pk_strainH_chr11	         PKH_111920		
186:	 2980	 1	  CM000452	         PVX_114540		178:	 2961	-1	Pk_strainH_chr11	         PKH_111930		
187:	 2981	-1	  CM000452	         PVX_114535		179:	 2962	 1	Pk_strainH_chr11	         PKH_111940		
188:	 2982	 1	  CM000452	         PVX_114530		180:	 2963	-1	Pk_strainH_chr11	         PKH_111950		
189:	 2983	 1	  CM000452	         PVX_114525		181:	 2964	-1	Pk_strainH_chr11	         PKH_111960		
190:	 2984	-1	  CM000452	         PVX_114520		182:	 2965	 1	Pk_strainH_chr11	         PKH_111970		
191:	 2985	 1	  CM000452	         PVX_114515		    	 2966	 1	Pk_strainH_chr11	        PKH_111980		
192:	 2986	 1	  CM000452	         PVX_114510		    	 2967	-1	Pk_strainH_chr11	        PKH_111990		
193:	 2987	-1	  CM000452	         PVX_114505		    	 2968	-1	Pk_strainH_chr11	        PKH_112000		
194:	 2988	-1	  CM000452	         PVX_114500		    	 2969	-1	Pk_strainH_chr11	        PKH_112010		
195:	 2989	 1	  CM000452	         PVX_114495		183:	 2970	 1	Pk_strainH_chr11	         PKH_112020		
196:	 2990	-1	  CM000452	         PVX_114490		184:	 2971	 1	Pk_strainH_chr11	         PKH_112030		
197:	 2991	-1	  CM000452	         PVX_114485		185:	 2972	-1	Pk_strainH_chr11	         PKH_112040		
198:	 2992	 1	  CM000452	         PVX_114480		186:	 2973	 1	Pk_strainH_chr11	         PKH_112050		
199:	 2993	 1	  CM000452	         PVX_114475		187:	 2974	-1	Pk_strainH_chr11	         PKH_112060		
200:	 2994	 1	  CM000452	         PVX_114470		188:	 2975	 1	Pk_strainH_chr11	         PKH_112070		
201:	 2995	 1	  CM000452	         PVX_114465		189:	 2976	 1	Pk_strainH_chr11	         PKH_112080		
202:	 2996	-1	  CM000452	         PVX_114460		190:	 2977	-1	Pk_strainH_chr11	         PKH_112090		
203:	 2997	 1	  CM000452	         PVX_114455		191:	 2978	 1	Pk_strainH_chr11	         PKH_112100		
204:	 2998	-1	  CM000452	         PVX_114450		    	 2979	-1	Pk_strainH_chr11	        PKH_112110		
205:	 2999	-1	  CM000452	         PVX_114445		192:	 2980	 1	Pk_strainH_chr11	         PKH_112120		
206:	 3000	-1	  CM000452	         PVX_114440		193:	 2981	-1	Pk_strainH_chr11	         PKH_112130		
207:	 3001	 1	  CM000452	         PVX_114435		194:	 2982	-1	Pk_strainH_chr11	         PKH_112140		
208:	 3002	-1	  CM000452	         PVX_114430		195:	 2983	 1	Pk_strainH_chr11	         PKH_112150		
209:	 3003	-1	  CM000452	         PVX_114425		196:	 2984	-1	Pk_strainH_chr11	         PKH_112160		
210:	 3004	 1	  CM000452	         PVX_114420		197:	 2985	-1	Pk_strainH_chr11	         PKH_112170		
211:	 3005	 1	  CM000452	         PVX_114415		198:	 2986	 1	Pk_strainH_chr11	         PKH_112180		
212:	 3006	-1	  CM000452	         PVX_114410		199:	 2987	 1	Pk_strainH_chr11	         PKH_112190		
213:	 3007	 1	  CM000452	         PVX_114405		200:	 2988	 1	Pk_strainH_chr11	         PKH_112200		
214:	 3008	-1	  CM000452	         PVX_114400		201:	 2989	 1	Pk_strainH_chr11	         PKH_112210		
215:	 3009	-1	  CM000452	         PVX_114395		202:	 2990	-1	Pk_strainH_chr11	         PKH_112220		
216:	 3010	 1	  CM000452	         PVX_114390		203:	 2991	 1	Pk_strainH_chr11	         PKH_112230		
217:	 3011	-1	  CM000452	         PVX_114385		204:	 2992	-1	Pk_strainH_chr11	         PKH_112240		
218:	 3012	-1	  CM000452	         PVX_114380		205:	 2993	-1	Pk_strainH_chr11	         PKH_112250		
219:	 3013	 1	  CM000452	         PVX_114375		206:	 2994	-1	Pk_strainH_chr11	         PKH_112260		
220:	 3014	 1	  CM000452	         PVX_114370		207:	 2995	 1	Pk_strainH_chr11	         PKH_112270		
221:	 3015	-1	  CM000452	         PVX_114365		208:	 2996	-1	Pk_strainH_chr11	         PKH_112280		
222:	 3016	-1	  CM000452	         PVX_114360		209:	 2997	-1	Pk_strainH_chr11	         PKH_112290		
223:	 3017	-1	  CM000452	         PVX_114355		210:	 2998	 1	Pk_strainH_chr11	         PKH_112300		
224:	 3018	-1	  CM000452	         PVX_114350		211:	 2999	 1	Pk_strainH_chr11	         PKH_112310		
225:	 3019	 1	  CM000452	         PVX_114345		212:	 3000	-1	Pk_strainH_chr11	         PKH_112320		
226:	 3020	-1	  CM000452	         PVX_114340		213:	 3001	 1	Pk_strainH_chr11	         PKH_112330		
227:	 3021	-1	  CM000452	         PVX_300007		214:	 3002	-1	Pk_strainH_chr11	         PKH_112340		
228:	 3022	 1	  CM000452	         PVX_114335		215:	 3003	-1	Pk_strainH_chr11	         PKH_112350		
229:	 3023	-1	  CM000452	         PVX_114330		216:	 3004	 1	Pk_strainH_chr11	         PKH_112360		
230:	 3024	 1	  CM000452	         PVX_114325		217:	 3005	-1	Pk_strainH_chr11	         PKH_112370		
231:	 3025	-1	  CM000452	         PVX_114320		218:	 3006	-1	Pk_strainH_chr11	         PKH_112380		
232:	 3026	-1	  CM000452	         PVX_114315		219:	 3007	 1	Pk_strainH_chr11	         PKH_112390		
233:	 3027	-1	  CM000452	         PVX_114310		220:	 3008	 1	Pk_strainH_chr11	         PKH_112400		
234:	 3028	 1	  CM000452	         PVX_114305		    	 3009	 1	Pk_strainH_chr11	 *      PKH_112410		
235:	 3029	 1	  CM000452	         PVX_114300		    	 3010	-1	Pk_strainH_chr11	        PKH_112420		
236:	 3030	-1	  CM000452	         PVX_114295		    	 3011	-1	Pk_strainH_chr11	        PKH_112430		
237:	 3031	 1	  CM000452	         PVX_114290		221:	 3012	-1	Pk_strainH_chr11	         PKH_112440		
238:	 3032	 1	  CM000452	         PVX_114285		222:	 3013	-1	Pk_strainH_chr11	         PKH_112450		
239:	 3033	 1	  CM000452	         PVX_114280		223:	 3014	-1	Pk_strainH_chr11	         PKH_112460		
240:	 3034	-1	  CM000452	         PVX_114275		224:	 3015	-1	Pk_strainH_chr11	         PKH_112470		
241:	 3035	 1	  CM000452	         PVX_114270		225:	 3016	 1	Pk_strainH_chr11	         PKH_112480		
242:	 3036	 1	  CM000452	         PVX_114265		226:	 3017	-1	Pk_strainH_chr11	         PKH_112490		
243:	 3037	 1	  CM000452	         PVX_114260		227:	 3018	-1	Pk_strainH_chr11	         PKH_112500		
244:	 3038	-1	  CM000452	         PVX_114255		228:	 3019	 1	Pk_strainH_chr11	         PKH_112510		
245:	 3039	 1	  CM000452	         PVX_114250		229:	 3020	-1	Pk_strainH_chr11	         PKH_112520		
246:	 3040	-1	  CM000452	         PVX_114245		230:	 3021	 1	Pk_strainH_chr11	         PKH_112530		
247:	 3041	 1	  CM000452	         PVX_114240		231:	 3022	-1	Pk_strainH_chr11	         PKH_112540		
248:	 3042	-1	  CM000452	         PVX_114235		232:	 3023	-1	Pk_strainH_chr11	         PKH_112550		
249:	 3043	-1	  CM000452	         PVX_114230		233:	 3024	-1	Pk_strainH_chr11	         PKH_112560		
250:	 3044	 1	  CM000452	         PVX_114225		234:	 3025	 1	Pk_strainH_chr11	         PKH_112570		
251:	 3045	 1	  CM000452	         PVX_114220		235:	 3026	 1	Pk_strainH_chr11	         PKH_112580		
252:	 3046	-1	  CM000452	         PVX_114215		236:	 3027	-1	Pk_strainH_chr11	         PKH_112590		
253:	 3047	 1	  CM000452	         PVX_114210		237:	 3028	 1	Pk_strainH_chr11	         PKH_112600		
254:	 3048	-1	  CM000452	         PVX_114205		238:	 3029	 1	Pk_strainH_chr11	         PKH_112610		
255:	 3049	-1	  CM000452	         PVX_114200		239:	 3030	 1	Pk_strainH_chr11	         PKH_112620		
256:	 3050	-1	  CM000452	         PVX_114195		240:	 3031	-1	Pk_strainH_chr11	         PKH_112630		
257:	 3051	-1	  CM000452	         PVX_114190		241:	 3032	 1	Pk_strainH_chr11	         PKH_112640		
258:	 3052	-1	  CM000452	         PVX_114185		242:	 3033	 1	Pk_strainH_chr11	         PKH_112650		
259:	 3053	 1	  CM000452	         PVX_114180		243:	 3034	 1	Pk_strainH_chr11	         PKH_112660		
260:	 3054	 1	  CM000452	         PVX_114175		244:	 3035	-1	Pk_strainH_chr11	         PKH_112670		
261:	 3055	-1	  CM000452	         PVX_114170		245:	 3036	 1	Pk_strainH_chr11	         PKH_112680		
    	 3056	 1	  CM000452	        PVX_114165		246:	 3037	-1	Pk_strainH_chr11	         PKH_112690		
262:	 3057	 1	  CM000452	         PVX_114160		247:	 3038	 1	Pk_strainH_chr11	         PKH_112700		
263:	 3058	-1	  CM000452	         PVX_114155		248:	 3039	-1	Pk_strainH_chr11	         PKH_112710		
264:	 3059	-1	  CM000452	         PVX_114150		249:	 3040	-1	Pk_strainH_chr11	         PKH_112720		
265:	 3060	 1	  CM000452	         PVX_114145		250:	 3041	 1	Pk_strainH_chr11	         PKH_112730		
266:	 3061	 1	  CM000452	         PVX_114140		251:	 3042	 1	Pk_strainH_chr11	         PKH_112740		
267:	 3062	 1	  CM000452	         PVX_114135		252:	 3043	-1	Pk_strainH_chr11	         PKH_112750		
268:	 3063	-1	  CM000452	         PVX_114130		253:	 3044	 1	Pk_strainH_chr11	         PKH_112760		
269:	 3064	 1	  CM000452	++       PVX_114125		254:	 3045	-1	Pk_strainH_chr11	         PKH_112770		
269:	 3064	 1	  CM000452	++       PVX_114125		255:	 3046	-1	Pk_strainH_chr11	         PKH_112780		
    	 3065	-1	  CM000452	 *      PVX_114120		256:	 3047	-1	Pk_strainH_chr11	         PKH_112790		
    	 3066	 1	  CM000452	 *      PVX_114115		257:	 3048	-1	Pk_strainH_chr11	         PKH_112800		
    	 3067	 1	  CM000452	 *      PVX_114110		258:	 3049	-1	Pk_strainH_chr11	         PKH_112810		
    	 3068	-1	  CM000452	 *      PVX_114105		259:	 3050	 1	Pk_strainH_chr11	         PKH_112820		
    	 3069	 1	  CM000452	 *      PVX_114100		260:	 3051	 1	Pk_strainH_chr11	         PKH_112830		
270:	 3070	 1	  CM000452	         PVX_114095		261:	 3052	-1	Pk_strainH_chr11	         PKH_112840		
271:	 3071	 1	  CM000452	         PVX_114090		262:	 3053	 1	Pk_strainH_chr11	         PKH_112850		
272:	 3072	-1	  CM000452	         PVX_114085		263:	 3054	-1	Pk_strainH_chr11	         PKH_112860		
273:	 3073	-1	  CM000452	         PVX_114080		264:	 3055	-1	Pk_strainH_chr11	         PKH_112870		
274:	 3074	 1	  CM000452	         PVX_114075		265:	 3056	 1	Pk_strainH_chr11	         PKH_112880		
275:	 3075	-1	  CM000452	         PVX_114070		266:	 3057	 1	Pk_strainH_chr11	         PKH_112890		
276:	 3076	 1	  CM000452	         PVX_114065		    	 3058	-1	Pk_strainH_chr11	        PKH_112900		
277:	 3077	-1	  CM000452	         PVX_114060		267:	 3059	 1	Pk_strainH_chr11	         PKH_112910		
278:	 3078	 1	  CM000452	         PVX_114055		268:	 3060	-1	Pk_strainH_chr11	         PKH_112920		
279:	 3079	-1	  CM000452	         PVX_114050		269:	 3061	 1	Pk_strainH_chr11	 +       PKH_112930		
280:	 3080	 1	  CM000452	         PVX_114045		    	 3062	-1	Pk_strainH_chr11	 *      PKH_112940		
281:	 3081	-1	  CM000452	         PVX_114040		    	 3063	 1	Pk_strainH_chr11	 *      PKH_112950		
282:	 3082	 1	  CM000452	         PVX_114035		    	 3064	 1	Pk_strainH_chr11	 *      PKH_112960		
283:	 3083	-1	  CM000452	         PVX_114030		    	 3065	-1	Pk_strainH_chr11	 *      PKH_112970		
284:	 3084	-1	  CM000452	         PVX_114025		    	 3066	 1	Pk_strainH_chr11	 *      PKH_112980		
285:	 3085	-1	  CM000452	         PVX_114020		269:	 3067	 1	Pk_strainH_chr11	 +       PKH_112990		
286:	 3086	 1	  CM000452	         PVX_114015		270:	 3068	 1	Pk_strainH_chr11	         PKH_113000		
287:	 3087	-1	  CM000452	         PVX_114010		271:	 3069	 1	Pk_strainH_chr11	         PKH_113010		
    	 3088	 1	  CM000452	        PVX_114005		272:	 3070	-1	Pk_strainH_chr11	         PKH_113020		
288:	 3089	-1	  CM000452	         PVX_114000		273:	 3071	-1	Pk_strainH_chr11	         PKH_113030		
289:	 3090	-1	  CM000452	         PVX_113995		274:	 3072	 1	Pk_strainH_chr11	         PKH_113040		
290:	 3091	 1	  CM000452	         PVX_113990		275:	 3073	-1	Pk_strainH_chr11	         PKH_113050		
291:	 3092	-1	  CM000452	         PVX_113985		276:	 3074	 1	Pk_strainH_chr11	         PKH_113060		
292:	 3093	-1	  CM000452	         PVX_113980		277:	 3075	-1	Pk_strainH_chr11	         PKH_113070		
293:	 3094	 1	  CM000452	         PVX_113975		278:	 3076	 1	Pk_strainH_chr11	         PKH_113080		
294:	 3095	 1	  CM000452	         PVX_113970		279:	 3077	-1	Pk_strainH_chr11	         PKH_113090		
    	 3096	-1	  CM000452	        PVX_113965		280:	 3078	 1	Pk_strainH_chr11	         PKH_113100		
    	 3097	 1	  CM000452	        PVX_113960		281:	 3079	-1	Pk_strainH_chr11	         PKH_113110		
295:	 3098	-1	  CM000452	         PVX_113955		282:	 3080	 1	Pk_strainH_chr11	         PKH_113120		
296:	 3099	 1	  CM000452	         PVX_113950		283:	 3081	-1	Pk_strainH_chr11	         PKH_113130		
297:	 3100	-1	  CM000452	         PVX_113945		284:	 3082	-1	Pk_strainH_chr11	         PKH_113140		
298:	 3101	-1	  CM000452	         PVX_113940		285:	 3083	-1	Pk_strainH_chr11	         PKH_113150		
299:	 3102	-1	  CM000452	         PVX_113935		286:	 3084	 1	Pk_strainH_chr11	         PKH_113160		
300:	 3103	 1	  CM000452	         PVX_113930		287:	 3085	-1	Pk_strainH_chr11	         PKH_113170		
301:	 3104	 1	  CM000452	         PVX_113925		288:	 3086	-1	Pk_strainH_chr11	         PKH_113180		
302:	 3105	-1	  CM000452	         PVX_113920		289:	 3087	-1	Pk_strainH_chr11	         PKH_113190		
303:	 3106	 1	  CM000452	         PVX_113915		290:	 3088	 1	Pk_strainH_chr11	         PKH_113200		
304:	 3107	-1	  CM000452	         PVX_113910		291:	 3089	-1	Pk_strainH_chr11	         PKH_113210		
305:	 3108	 1	  CM000452	         PVX_113905		292:	 3090	-1	Pk_strainH_chr11	         PKH_113220		
306:	 3109	 1	  CM000452	         PVX_113900		293:	 3091	 1	Pk_strainH_chr11	         PKH_113230		
307:	 3110	-1	  CM000452	         PVX_113895		294:	 3092	 1	Pk_strainH_chr11	         PKH_113240		
308:	 3111	 1	  CM000452	         PVX_113890		    	 3093	-1	Pk_strainH_chr11	        PKH_113250		
309:	 3112	-1	  CM000452	         PVX_113885		295:	 3094	-1	Pk_strainH_chr11	         PKH_113260		
310:	 3113	-1	  CM000452	         PVX_113880		296:	 3095	 1	Pk_strainH_chr11	         PKH_113270		
311:	 3114	 1	  CM000452	         PVX_113875		297:	 3096	-1	Pk_strainH_chr11	         PKH_113280		
312:	 3115	-1	  CM000452	         PVX_113870		298:	 3097	-1	Pk_strainH_chr11	         PKH_113290		
313:	 3116	 1	  CM000452	         PVX_113865		299:	 3098	-1	Pk_strainH_chr11	         PKH_113300		
314:	 3117	 1	  CM000452	         PVX_113860		300:	 3099	 1	Pk_strainH_chr11	         PKH_113310		
315:	 3118	-1	  CM000452	         PVX_113855		301:	 3100	 1	Pk_strainH_chr11	         PKH_113320		
316:	 3119	 1	  CM000452	         PVX_113850		302:	 3101	-1	Pk_strainH_chr11	         PKH_113330		
317:	 3120	 1	  CM000452	         PVX_113845		303:	 3102	 1	Pk_strainH_chr11	         PKH_113340		
318:	 3121	 1	  CM000452	         PVX_113835		304:	 3103	-1	Pk_strainH_chr11	         PKH_113350		
319:	 3122	 1	  CM000452	         PVX_113830		305:	 3104	 1	Pk_strainH_chr11	         PKH_113360		
320:	 3123	-1	  CM000452	         PVX_113825		306:	 3105	 1	Pk_strainH_chr11	         PKH_113370		
321:	 3124	 1	  CM000452	         PVX_113820		307:	 3106	-1	Pk_strainH_chr11	         PKH_113380		
322:	 3125	-1	  CM000452	         PVX_113815		308:	 3107	 1	Pk_strainH_chr11	         PKH_113390		
323:	 3126	 1	  CM000452	         PVX_113810		309:	 3108	-1	Pk_strainH_chr11	         PKH_113400		
324:	 3127	-1	  CM000452	         PVX_113805		310:	 3109	-1	Pk_strainH_chr11	         PKH_113410		
325:	 3128	 1	  CM000452	         PVX_113800		311:	 3110	 1	Pk_strainH_chr11	         PKH_113420		
326:	 3129	-1	  CM000452	         PVX_113795		312:	 3111	-1	Pk_strainH_chr11	         PKH_113430		
327:	 3130	 1	  CM000452	         PVX_113790		313:	 3112	 1	Pk_strainH_chr11	         PKH_113440		
328:	 3131	-1	  CM000452	         PVX_113785		314:	 3113	 1	Pk_strainH_chr11	         PKH_113450		
329:	 3132	 1	  CM000452	         PVX_113780		315:	 3114	-1	Pk_strainH_chr11	         PKH_113460		
330:	 3133	 1	  CM000452	         PVX_113775		316:	 3115	 1	Pk_strainH_chr11	         PKH_113470		
331:	 3134	 1	  CM000452	         PVX_113770		    	 3116	 1	Pk_strainH_chr11	        PKH_113480		
332:	 3135	 1	  CM000452	         PVX_113765		317:	 3117	 1	Pk_strainH_chr11	         PKH_113490		
333:	 3136	-1	  CM000452	         PVX_113760		318:	 3118	 1	Pk_strainH_chr11	         PKH_113500		
334:	 3137	 1	  CM000452	         PVX_113755		319:	 3119	 1	Pk_strainH_chr11	         PKH_113510		
335:	 3138	 1	  CM000452	         PVX_113750		320:	 3120	-1	Pk_strainH_chr11	         PKH_113520		
336:	 3139	 1	  CM000452	         PVX_113745		321:	 3121	 1	Pk_strainH_chr11	         PKH_113530		
337:	 3140	-1	  CM000452	         PVX_113740		322:	 3122	-1	Pk_strainH_chr11	         PKH_113540		
    	 3141	-1	  CM000452	        PVX_113735		323:	 3123	 1	Pk_strainH_chr11	         PKH_113550		
338:	 3142	 1	  CM000452	         PVX_113731		324:	 3124	-1	Pk_strainH_chr11	         PKH_113560		
339:	 3143	 1	  CM000452	         PVX_300134		325:	 3125	 1	Pk_strainH_chr11	         PKH_113570		
340:	 3144	 1	  CM000452	         PVX_113725		    	 3126	-1	Pk_strainH_chr11	        PKH_113575		
341:	 3145	 1	  CM000452	         PVX_113720		326:	 3127	-1	Pk_strainH_chr11	         PKH_113580		
342:	 3146	 1	  CM000452	         PVX_113710		327:	 3128	 1	Pk_strainH_chr11	         PKH_113590		
343:	 3147	-1	  CM000452	         PVX_113705		328:	 3129	-1	Pk_strainH_chr11	         PKH_113600		
344:	 3148	-1	  CM000452	         PVX_113695		329:	 3130	 1	Pk_strainH_chr11	         PKH_113610		
345:	 3149	 1	  CM000452	         PVX_113690		330:	 3131	 1	Pk_strainH_chr11	         PKH_113620		
346:	 3150	 1	  CM000452	         PVX_113685		331:	 3132	 1	Pk_strainH_chr11	         PKH_113630		
347:	 3151	 1	  CM000452	         PVX_113680		332:	 3133	 1	Pk_strainH_chr11	         PKH_113640		
348:	 3152	-1	  CM000452	         PVX_113675		333:	 3134	-1	Pk_strainH_chr11	         PKH_113650		
349:	 3153	-1	  CM000452	         PVX_300008		334:	 3135	 1	Pk_strainH_chr11	         PKH_113660		
350:	 3154	 1	  CM000452	         PVX_113670		335:	 3136	 1	Pk_strainH_chr11	         PKH_113670		
351:	 3155	-1	  CM000452	         PVX_113665		336:	 3137	 1	Pk_strainH_chr11	         PKH_113680		
352:	 3156	 1	  CM000452	         PVX_113660		337:	 3138	-1	Pk_strainH_chr11	         PKH_113690		
353:	 3157	 1	  CM000452	         PVX_113655		    	 3139	-1	Pk_strainH_chr11	        PKH_113700		
354:	 3158	-1	  CM000452	         PVX_113650		338:	 3140	 1	Pk_strainH_chr11	         PKH_113710		
355:	 3159	-1	  CM000452	         PVX_113645		339:	 3141	 1	Pk_strainH_chr11	         PKH_113715		
356:	 3160	 1	  CM000452	         PVX_113640		340:	 3142	 1	Pk_strainH_chr11	         PKH_113720		
357:	 3161	-1	  CM000452	         PVX_113635		    	 3143	 1	Pk_strainH_chr11	        PKH_113730		
358:	 3162	-1	  CM000452	         PVX_113630		    	 3144	 1	Pk_strainH_chr11	 *      PKH_113740		
359:	 3163	 1	  CM000452	         PVX_113625		    	 3145	-1	Pk_strainH_chr11	 *      PKH_113750		
360:	 3164	-1	  CM000452	         PVX_113620		    	 3146	-1	Pk_strainH_chr11	        PKH_113760		
361:	 3165	 1	  CM000452	         PVX_113615		341:	 3147	 1	Pk_strainH_chr11	         PKH_113770		
362:	 3166	-1	  CM000452	         PVX_113610		342:	 3148	 1	Pk_strainH_chr11	         PKH_113780		
363:	 3167	-1	  CM000452	         PVX_113605		343:	 3149	-1	Pk_strainH_chr11	         PKH_113790		
364:	 3168	-1	  CM000452	         PVX_113600		344:	 3150	-1	Pk_strainH_chr11	         PKH_113800		
365:	 3169	-1	  CM000452	         PVX_113595		345:	 3151	 1	Pk_strainH_chr11	         PKH_113810		
366:	 3170	-1	  CM000452	         PVX_113590		346:	 3152	 1	Pk_strainH_chr11	         PKH_113820		
367:	 3171	 1	  CM000452	         PVX_113585		347:	 3153	 1	Pk_strainH_chr11	         PKH_113830		
368:	 3172	 1	  CM000452	         PVX_113580		348:	 3154	-1	Pk_strainH_chr11	         PKH_113840		
369:	 3173	-1	  CM000452	         PVX_113575		349:	 3155	-1	Pk_strainH_chr11	         PKH_113850		
370:	 3174	 1	  CM000452	         PVX_113570		350:	 3156	 1	Pk_strainH_chr11	         PKH_113860		
371:	 3175	 1	  CM000452	         PVX_113565		351:	 3157	-1	Pk_strainH_chr11	         PKH_113870		
372:	 3176	-1	  CM000452	         PVX_113560		352:	 3158	 1	Pk_strainH_chr11	         PKH_113880		
373:	 3177	 1	  CM000452	         PVX_113555		353:	 3159	 1	Pk_strainH_chr11	         PKH_113890		
    	 3178	-1	  CM000452	        PVX_113550		354:	 3160	-1	Pk_strainH_chr11	         PKH_113900		
374:	 3179	 1	  CM000452	         PVX_113545		355:	 3161	-1	Pk_strainH_chr11	         PKH_113910		
375:	 3180	-1	  CM000452	         PVX_113540		356:	 3162	 1	Pk_strainH_chr11	         PKH_113920		
376:	 3181	 1	  CM000452	         PVX_113535		    	 3163	-1	Pk_strainH_chr11	        PKH_113930		
377:	 3182	-1	  CM000452	         PVX_113530		    	 3164	 1	Pk_strainH_chr11	        PKH_113940		
378:	 3183	 1	  CM000452	         PVX_113525		    	 3165	-1	Pk_strainH_chr11	        PKH_113950		
379:	 3184	-1	  CM000452	         PVX_113520		357:	 3166	-1	Pk_strainH_chr11	         PKH_113960		
380:	 3185	-1	  CM000452	         PVX_113515		358:	 3167	-1	Pk_strainH_chr11	         PKH_113970		
381:	 3186	 1	  CM000452	         PVX_113510		359:	 3168	 1	Pk_strainH_chr11	         PKH_113980		
382:	 3187	-1	  CM000452	         PVX_113505		360:	 3169	-1	Pk_strainH_chr11	         PKH_113990		
383:	 3188	 1	  CM000452	         PVX_113500		    	 3170	-1	Pk_strainH_chr11	        PKH_114000		
384:	 3189	 1	  CM000452	         PVX_113495		361:	 3171	 1	Pk_strainH_chr11	         PKH_114010		
385:	 3190	 1	  CM000452	         PVX_113490		362:	 3172	-1	Pk_strainH_chr11	         PKH_114020		
386:	 3191	-1	  CM000452	         PVX_113485		363:	 3173	-1	Pk_strainH_chr11	         PKH_114030		
387:	 3192	 1	  CM000452	         PVX_113480		364:	 3174	-1	Pk_strainH_chr11	         PKH_114040		
388:	 3193	-1	  CM000452	         PVX_113475		365:	 3175	-1	Pk_strainH_chr11	         PKH_114050		
389:	 3194	 1	  CM000452	         PVX_113470		366:	 3176	-1	Pk_strainH_chr11	         PKH_114060		
390:	 3195	-1	  CM000452	         PVX_113465		367:	 3177	 1	Pk_strainH_chr11	         PKH_114070		
391:	 3196	 1	  CM000452	         PVX_113460		368:	 3178	 1	Pk_strainH_chr11	         PKH_114080		
392:	 3197	-1	  CM000452	         PVX_113455		    	 3179	-1	Pk_strainH_chr11	        PKH_114090		
393:	 3198	 1	  CM000452	         PVX_113450		369:	 3180	-1	Pk_strainH_chr11	         PKH_114100		
394:	 3199	 1	  CM000452	         PVX_113445		370:	 3181	 1	Pk_strainH_chr11	         PKH_114110		
395:	 3200	 1	  CM000452	         PVX_113440		    	 3182	-1	Pk_strainH_chr11	        PKH_114120		
396:	 3201	-1	  CM000452	         PVX_113435		371:	 3183	 1	Pk_strainH_chr11	         PKH_114130		
397:	 3202	 1	  CM000452	         PVX_113430		372:	 3184	-1	Pk_strainH_chr11	         PKH_114140		
398:	 3203	-1	  CM000452	         PVX_113420		373:	 3185	 1	Pk_strainH_chr11	         PKH_114150		
399:	 3204	-1	  CM000452	         PVX_113415		    	 3186	-1	Pk_strainH_chr11	        PKH_114160		
400:	 3205	 1	  CM000452	         PVX_113410		374:	 3187	 1	Pk_strainH_chr11	         PKH_114170		
401:	 3206	 1	  CM000452	         PVX_113405		375:	 3188	-1	Pk_strainH_chr11	         PKH_114180		
402:	 3207	 1	  CM000452	         PVX_113400		376:	 3189	 1	Pk_strainH_chr11	         PKH_114190		
403:	 3208	-1	  CM000452	         PVX_113395		377:	 3190	-1	Pk_strainH_chr11	         PKH_114200		
404:	 3209	-1	  CM000452	         PVX_113390		378:	 3191	 1	Pk_strainH_chr11	         PKH_114210		
405:	 3210	-1	  CM000452	         PVX_113385		379:	 3192	-1	Pk_strainH_chr11	         PKH_114220		
406:	 3211	-1	  CM000452	         PVX_113380		380:	 3193	-1	Pk_strainH_chr11	         PKH_114230		
407:	 3212	-1	  CM000452	         PVX_113375		381:	 3194	 1	Pk_strainH_chr11	         PKH_114240		
408:	 3213	 1	  CM000452	         PVX_113370		382:	 3195	-1	Pk_strainH_chr11	         PKH_114250		
409:	 3214	 1	  CM000452	         PVX_113365		383:	 3196	 1	Pk_strainH_chr11	         PKH_114260		
410:	 3215	 1	  CM000452	         PVX_113360		384:	 3197	 1	Pk_strainH_chr11	         PKH_114270		
411:	 3216	 1	  CM000452	         PVX_113355		385:	 3198	 1	Pk_strainH_chr11	         PKH_114280		
412:	 3217	-1	  CM000452	         PVX_113350		386:	 3199	-1	Pk_strainH_chr11	         PKH_114290		
413:	 3218	 1	  CM000452	         PVX_113345		387:	 3200	 1	Pk_strainH_chr11	         PKH_114300		
414:	 3219	-1	  CM000452	         PVX_113340		388:	 3201	-1	Pk_strainH_chr11	         PKH_114310		
415:	 3220	 1	  CM000452	         PVX_113335		389:	 3202	 1	Pk_strainH_chr11	         PKH_114320		
416:	 3221	 1	  CM000452	         PVX_113330		390:	 3203	-1	Pk_strainH_chr11	         PKH_114330		
417:	 3222	-1	  CM000452	         PVX_113325		391:	 3204	 1	Pk_strainH_chr11	         PKH_114340		
418:	 3223	 1	  CM000452	         PVX_113320		    	 3205	 1	Pk_strainH_chr11	        PKH_114350		
419:	 3224	-1	  CM000452	         PVX_113315		    	 3206	-1	Pk_strainH_chr11	        PKH_114360		
420:	 3225	 1	  CM000452	         PVX_113310		    	 3207	-1	Pk_strainH_chr11	        PKH_114370		
421:	 3226	-1	  CM000452	         PVX_113305		    	 3208	-1	Pk_strainH_chr11	        PKH_114380		
422:	 3227	 1	  CM000452	         PVX_113300		392:	 3209	-1	Pk_strainH_chr11	         PKH_114390		
423:	 3228	 1	  CM000452	         PVX_113295		393:	 3210	 1	Pk_strainH_chr11	         PKH_114400		
424:	 3229	-1	  CM000452	         PVX_113290		394:	 3211	 1	Pk_strainH_chr11	         PKH_114410		
425:	 3230	 1	  CM000452	         PVX_113285		395:	 3212	 1	Pk_strainH_chr11	         PKH_114420		
426:	 3231	-1	  CM000452	         PVX_113280		396:	 3213	-1	Pk_strainH_chr11	         PKH_114430		
427:	 3232	-1	  CM000452	         PVX_113275		397:	 3214	 1	Pk_strainH_chr11	         PKH_114440		
428:	 3233	-1	  CM000452	         PVX_113270		398:	 3215	-1	Pk_strainH_chr11	         PKH_114450		
429:	 3234	 1	  CM000452	         PVX_113265		399:	 3216	-1	Pk_strainH_chr11	         PKH_114460		
430:	 3235	 1	  CM000452	         PVX_113260		400:	 3217	 1	Pk_strainH_chr11	         PKH_114470		
431:	 3236	-1	  CM000452	         PVX_113255		401:	 3218	 1	Pk_strainH_chr11	         PKH_114480		
432:	 3237	 1	  CM000452	         PVX_113250		402:	 3219	 1	Pk_strainH_chr11	         PKH_114490		
433:	 3238	 1	  CM000452	         PVX_113245		403:	 3220	-1	Pk_strainH_chr11	         PKH_114500		
434:	 3239	 1	  CM000452	         PVX_113240		404:	 3221	-1	Pk_strainH_chr11	         PKH_114510		
    	 3240	-1	  CM000452	 *      PVX_113235		405:	 3222	-1	Pk_strainH_chr11	         PKH_114520		
435:	 3241	 1	  CM000452	         PVX_113230		406:	 3223	-1	Pk_strainH_chr11	         PKH_114530		
436:	 3242	 1	  CM000452	         PVX_113225		407:	 3224	-1	Pk_strainH_chr11	         PKH_114540		
    	     	  	          	                  		408:	 3225	 1	Pk_strainH_chr11	         PKH_114550		
    	     	  	          	                  		    	 3226	 1	Pk_strainH_chr11	        PKH_114560		
    	     	  	          	                  		    	 3227	 1	Pk_strainH_chr11	        PKH_114570		
    	     	  	          	                  		    	 3228	 1	Pk_strainH_chr11	 *      PKH_114580		
    	     	  	          	                  		409:	 3229	 1	Pk_strainH_chr11	         PKH_114590		
    	     	  	          	                  		410:	 3230	 1	Pk_strainH_chr11	         PKH_114600		
    	     	  	          	                  		411:	 3231	 1	Pk_strainH_chr11	         PKH_114610		
    	     	  	          	                  		412:	 3232	-1	Pk_strainH_chr11	         PKH_114620		
    	     	  	          	                  		413:	 3233	 1	Pk_strainH_chr11	         PKH_114630		
    	     	  	          	                  		414:	 3234	-1	Pk_strainH_chr11	         PKH_114640		
    	     	  	          	                  		415:	 3235	 1	Pk_strainH_chr11	         PKH_114650		
    	     	  	          	                  		416:	 3236	 1	Pk_strainH_chr11	         PKH_114660		
    	     	  	          	                  		417:	 3237	-1	Pk_strainH_chr11	         PKH_114670		
    	     	  	          	                  		418:	 3238	 1	Pk_strainH_chr11	         PKH_114680		
    	     	  	          	                  		419:	 3239	-1	Pk_strainH_chr11	         PKH_114690		
    	     	  	          	                  		420:	 3240	 1	Pk_strainH_chr11	         PKH_114700		
    	     	  	          	                  		421:	 3241	-1	Pk_strainH_chr11	         PKH_114710		
    	     	  	          	                  		422:	 3242	 1	Pk_strainH_chr11	         PKH_114720		
    	     	  	          	                  		423:	 3243	 1	Pk_strainH_chr11	         PKH_114730		
    	     	  	          	                  		424:	 3244	-1	Pk_strainH_chr11	         PKH_114740		
    	     	  	          	                  		425:	 3245	 1	Pk_strainH_chr11	         PKH_114750		
    	     	  	          	                  		426:	 3246	-1	Pk_strainH_chr11	         PKH_114760		
    	     	  	          	                  		427:	 3247	-1	Pk_strainH_chr11	         PKH_114770		
    	     	  	          	                  		428:	 3248	-1	Pk_strainH_chr11	         PKH_114780		
    	     	  	          	                  		429:	 3249	 1	Pk_strainH_chr11	         PKH_114790		
    	     	  	          	                  		430:	 3250	 1	Pk_strainH_chr11	         PKH_114800		
    	     	  	          	                  		431:	 3251	-1	Pk_strainH_chr11	         PKH_114810		
    	     	  	          	                  		432:	 3252	 1	Pk_strainH_chr11	         PKH_114820		
    	     	  	          	                  		433:	 3253	 1	Pk_strainH_chr11	         PKH_114830		
    	     	  	          	                  		434:	 3254	 1	Pk_strainH_chr11	         PKH_114840		
    	     	  	          	                  		435:	 3255	 1	Pk_strainH_chr11	         PKH_114850		
    	     	  	          	                  		436:	 3256	 1	Pk_strainH_chr11	         PKH_114860		


CL-18		451	460		3	8		32	36	

  1:	 3949	 1	  CM000454	         PVX_084090		  1:	 3974	 1	Pk_strainH_chr13	         PKH_130005		
  2:	 3950	-1	  CM000454	         PVX_084095		  2:	 3975	-1	Pk_strainH_chr13	         PKH_130010		
  3:	 3951	 1	  CM000454	         PVX_084100		  3:	 3976	 1	Pk_strainH_chr13	         PKH_130020		
  4:	 3952	-1	  CM000454	         PVX_084105		  4:	 3977	-1	Pk_strainH_chr13	         PKH_130030		
  5:	 3953	-1	  CM000454	         PVX_084110		  5:	 3978	-1	Pk_strainH_chr13	         PKH_130040		
  6:	 3954	-1	  CM000454	         PVX_084115		  6:	 3979	-1	Pk_strainH_chr13	         PKH_130050		
  7:	 3955	-1	  CM000454	         PVX_084120		  7:	 3980	-1	Pk_strainH_chr13	         PKH_130060		
  8:	 3956	-1	  CM000454	         PVX_084125		  8:	 3981	-1	Pk_strainH_chr13	         PKH_130070		
  9:	 3957	 1	  CM000454	         PVX_084130		  9:	 3982	 1	Pk_strainH_chr13	         PKH_130080		
 10:	 3958	-1	  CM000454	         PVX_084135		 10:	 3983	-1	Pk_strainH_chr13	         PKH_130090		
    	 3959	 1	  CM000454	        PVX_084145		 11:	 3984	 1	Pk_strainH_chr13	         PKH_130100		
 11:	 3960	 1	  CM000454	         PVX_084160		 12:	 3985	-1	Pk_strainH_chr13	         PKH_130110		
 12:	 3961	-1	  CM000454	         PVX_084165		 13:	 3986	-1	Pk_strainH_chr13	         PKH_130120		
 13:	 3962	-1	  CM000454	         PVX_084170		 14:	 3987	-1	Pk_strainH_chr13	         PKH_130140		
 14:	 3963	-1	  CM000454	         PVX_084175		 15:	 3988	 1	Pk_strainH_chr13	         PKH_130150		
 15:	 3964	 1	  CM000454	         PVX_084180		 16:	 3989	 1	Pk_strainH_chr13	         PKH_130160		
 16:	 3965	 1	  CM000454	         PVX_084185		 17:	 3990	-1	Pk_strainH_chr13	         PKH_130170		
 17:	 3966	-1	  CM000454	         PVX_084190		 18:	 3991	 1	Pk_strainH_chr13	         PKH_130180		
 18:	 3967	 1	  CM000454	         PVX_084195		 19:	 3992	-1	Pk_strainH_chr13	         PKH_130190		
 19:	 3968	-1	  CM000454	         PVX_084200		 20:	 3993	 1	Pk_strainH_chr13	         PKH_130200		
 20:	 3969	 1	  CM000454	         PVX_084205		 21:	 3994	-1	Pk_strainH_chr13	         PKH_130210		
 21:	 3970	-1	  CM000454	         PVX_084210		 22:	 3995	-1	Pk_strainH_chr13	         PKH_130220		
    	 3971	 1	  CM000454	        PVX_084215		 23:	 3996	 1	Pk_strainH_chr13	         PKH_130230		
 22:	 3972	-1	  CM000454	         PVX_084220		 24:	 3997	-1	Pk_strainH_chr13	         PKH_130240		
 23:	 3973	 1	  CM000454	         PVX_084225		 25:	 3998	 1	Pk_strainH_chr13	         PKH_130250		
 24:	 3974	-1	  CM000454	         PVX_084230		 26:	 3999	 1	Pk_strainH_chr13	         PKH_130260		
 25:	 3975	 1	  CM000454	         PVX_084235		 27:	 4000	-1	Pk_strainH_chr13	         PKH_130270		
 26:	 3976	 1	  CM000454	         PVX_084240		 28:	 4001	 1	Pk_strainH_chr13	         PKH_130280		
 27:	 3977	-1	  CM000454	         PVX_084245		 29:	 4002	-1	Pk_strainH_chr13	         PKH_130290		
 28:	 3978	 1	  CM000454	         PVX_084250		 30:	 4003	-1	Pk_strainH_chr13	         PKH_130300		
 29:	 3979	-1	  CM000454	         PVX_084255		 31:	 4004	-1	Pk_strainH_chr13	         PKH_130310		
 30:	 3980	-1	  CM000454	         PVX_084260		 32:	 4005	 1	Pk_strainH_chr13	         PKH_130320		
 31:	 3981	-1	  CM000454	         PVX_084265		 33:	 4006	 1	Pk_strainH_chr13	         PKH_130330		
 32:	 3982	 1	  CM000454	         PVX_084270		    	 4007	 1	Pk_strainH_chr13	        PKH_130340		
 33:	 3983	 1	  CM000454	         PVX_084275		 34:	 4008	 1	Pk_strainH_chr13	         PKH_130350		
 34:	 3984	 1	  CM000454	         PVX_084280		 35:	 4009	-1	Pk_strainH_chr13	         PKH_130360		
 35:	 3985	-1	  CM000454	         PVX_084285		 36:	 4010	-1	Pk_strainH_chr13	         PKH_130370		
 36:	 3986	-1	  CM000454	         PVX_084290		 37:	 4011	 1	Pk_strainH_chr13	         PKH_130380		
 37:	 3987	 1	  CM000454	         PVX_084295		 38:	 4012	-1	Pk_strainH_chr13	         PKH_130390		
 38:	 3988	-1	  CM000454	         PVX_084300		 39:	 4013	 1	Pk_strainH_chr13	         PKH_130400		
 39:	 3989	 1	  CM000454	         PVX_084305		 40:	 4014	-1	Pk_strainH_chr13	         PKH_130410		
 40:	 3990	-1	  CM000454	         PVX_084310		 41:	 4015	 1	Pk_strainH_chr13	         PKH_130420		
 41:	 3991	 1	  CM000454	         PVX_084315		 42:	 4016	 1	Pk_strainH_chr13	         PKH_130440		
    	 3992	-1	  CM000454	        PVX_084320		 43:	 4017	-1	Pk_strainH_chr13	         PKH_130450		
 42:	 3993	 1	  CM000454	         PVX_084325		 44:	 4018	-1	Pk_strainH_chr13	         PKH_130460		
 43:	 3994	-1	  CM000454	         PVX_084330		 45:	 4019	-1	Pk_strainH_chr13	         PKH_130470		
 44:	 3995	-1	  CM000454	         PVX_084335		 46:	 4020	-1	Pk_strainH_chr13	         PKH_130480		
 45:	 3996	-1	  CM000454	         PVX_084340		    	 4021	 1	Pk_strainH_chr13	        PKH_130490		
 46:	 3997	-1	  CM000454	         PVX_084345		    	 4022	 1	Pk_strainH_chr13	        PKH_130510		
 47:	 3998	-1	  CM000454	         PVX_084350		    	 4023	 1	Pk_strainH_chr13	        PKH_130515		
 48:	 3999	 1	  CM000454	         PVX_084355		    	 4024	 1	Pk_strainH_chr13	        PKH_130530		
 49:	 4000	 1	  CM000454	         PVX_084360		 47:	 4025	-1	Pk_strainH_chr13	         PKH_130540		
 50:	 4001	-1	  CM000454	         PVX_084365		 48:	 4026	 1	Pk_strainH_chr13	         PKH_130550		
 51:	 4002	-1	  CM000454	         PVX_084370		 49:	 4027	 1	Pk_strainH_chr13	         PKH_130555		
 52:	 4003	 1	  CM000454	         PVX_084375		 50:	 4028	-1	Pk_strainH_chr13	         PKH_130560		
 53:	 4004	 1	  CM000454	         PVX_084380		 51:	 4029	-1	Pk_strainH_chr13	         PKH_130570		
 54:	 4005	-1	  CM000454	         PVX_084385		 52:	 4030	 1	Pk_strainH_chr13	         PKH_130580		
 55:	 4006	-1	  CM000454	         PVX_084390		 53:	 4031	 1	Pk_strainH_chr13	         PKH_130590		
    	 4007	-1	  CM000454	        PVX_084395		 54:	 4032	-1	Pk_strainH_chr13	         PKH_130600		
 56:	 4008	-1	  CM000454	         PVX_084400		 55:	 4033	-1	Pk_strainH_chr13	         PKH_130610		
    	 4009	 1	  CM000454	        PVX_084405		 56:	 4034	-1	Pk_strainH_chr13	         PKH_130620		
 57:	 4010	 1	  CM000454	         PVX_084410		 57:	 4035	 1	Pk_strainH_chr13	         PKH_130630		
 58:	 4011	 1	  CM000454	         PVX_084415		 58:	 4036	 1	Pk_strainH_chr13	         PKH_130640		
 59:	 4012	-1	  CM000454	         PVX_084420		    	 4037	-1	Pk_strainH_chr13	        PKH_130650		
 60:	 4013	-1	  CM000454	         PVX_084425		 59:	 4038	-1	Pk_strainH_chr13	         PKH_130660		
 61:	 4014	-1	  CM000454	         PVX_084430		 60:	 4039	-1	Pk_strainH_chr13	         PKH_130670		
 62:	 4015	 1	  CM000454	         PVX_084435		 61:	 4040	-1	Pk_strainH_chr13	         PKH_130680		
 63:	 4016	 1	  CM000454	         PVX_084440		 62:	 4041	 1	Pk_strainH_chr13	         PKH_130690		
 64:	 4017	 1	  CM000454	         PVX_084445		 63:	 4042	 1	Pk_strainH_chr13	         PKH_130700		
 65:	 4018	 1	  CM000454	         PVX_084450		 64:	 4043	 1	Pk_strainH_chr13	         PKH_130710		
 66:	 4019	 1	  CM000454	         PVX_084455		 65:	 4044	 1	Pk_strainH_chr13	         PKH_130720		
 67:	 4020	-1	  CM000454	         PVX_084460		 66:	 4045	 1	Pk_strainH_chr13	         PKH_130730		
 68:	 4021	 1	  CM000454	         PVX_300024		 67:	 4046	-1	Pk_strainH_chr13	         PKH_130740		
 69:	 4022	 1	  CM000454	         PVX_084465		 68:	 4047	 1	Pk_strainH_chr13	         PKH_130750		
 70:	 4023	-1	  CM000454	         PVX_084470		 69:	 4048	 1	Pk_strainH_chr13	         PKH_130760		
 71:	 4024	 1	  CM000454	         PVX_084475		 70:	 4049	-1	Pk_strainH_chr13	         PKH_130770		
 72:	 4025	-1	  CM000454	         PVX_084480		 71:	 4050	 1	Pk_strainH_chr13	         PKH_130780		
 73:	 4026	-1	  CM000454	         PVX_084485		 72:	 4051	-1	Pk_strainH_chr13	         PKH_130790		
 74:	 4027	 1	  CM000454	         PVX_084490		 73:	 4052	-1	Pk_strainH_chr13	         PKH_130800		
 75:	 4028	-1	  CM000454	         PVX_084495		 74:	 4053	 1	Pk_strainH_chr13	         PKH_130810		
 76:	 4029	 1	  CM000454	         PVX_084500		 75:	 4054	-1	Pk_strainH_chr13	         PKH_130820		
 77:	 4030	 1	  CM000454	         PVX_084505		 76:	 4055	 1	Pk_strainH_chr13	         PKH_130830		
 78:	 4031	 1	  CM000454	         PVX_084510		 77:	 4056	 1	Pk_strainH_chr13	         PKH_130840		
 79:	 4032	 1	  CM000454	         PVX_084515		 78:	 4057	 1	Pk_strainH_chr13	         PKH_130850		
 80:	 4033	-1	  CM000454	        PVX_084520b		 79:	 4058	 1	Pk_strainH_chr13	         PKH_130860		
 81:	 4034	-1	  CM000454	        PVX_084520a		 80:	 4059	-1	Pk_strainH_chr13	         PKH_130870		
 82:	 4035	 1	  CM000454	         PVX_084525		 81:	 4060	-1	Pk_strainH_chr13	         PKH_130880		
    	 4036	 1	  CM000454	        PVX_084530		    	 4061	-1	Pk_strainH_chr13	 *      PKH_130890		
 83:	 4037	-1	  CM000454	         PVX_084535		 82:	 4062	 1	Pk_strainH_chr13	         PKH_130900		
 84:	 4038	-1	  CM000454	         PVX_084540		 83:	 4063	-1	Pk_strainH_chr13	         PKH_130910		
 85:	 4039	 1	  CM000454	         PVX_084545		 84:	 4064	-1	Pk_strainH_chr13	         PKH_130920		
 86:	 4040	-1	  CM000454	         PVX_084550		 85:	 4065	 1	Pk_strainH_chr13	         PKH_130930		
 87:	 4041	-1	  CM000454	         PVX_084555		 86:	 4066	-1	Pk_strainH_chr13	         PKH_130940		
 88:	 4042	 1	  CM000454	         PVX_084560		 87:	 4067	-1	Pk_strainH_chr13	         PKH_130950		
 89:	 4043	-1	  CM000454	         PVX_084565		 88:	 4068	 1	Pk_strainH_chr13	         PKH_130960		
 90:	 4044	-1	  CM000454	         PVX_084570		 89:	 4069	-1	Pk_strainH_chr13	         PKH_130970		
 91:	 4045	 1	  CM000454	         PVX_084575		 90:	 4070	-1	Pk_strainH_chr13	         PKH_130980		
 92:	 4046	 1	  CM000454	         PVX_084580		 91:	 4071	 1	Pk_strainH_chr13	         PKH_130990		
 93:	 4047	 1	  CM000454	         PVX_084585		 92:	 4072	 1	Pk_strainH_chr13	         PKH_131000		
 94:	 4048	-1	  CM000454	         PVX_084590		 93:	 4073	 1	Pk_strainH_chr13	         PKH_131010		
 95:	 4049	-1	  CM000454	         PVX_084595		 94:	 4074	-1	Pk_strainH_chr13	         PKH_131020		
 96:	 4050	 1	  CM000454	         PVX_084600		 95:	 4075	-1	Pk_strainH_chr13	         PKH_131030		
 97:	 4051	-1	  CM000454	         PVX_084605		 96:	 4076	 1	Pk_strainH_chr13	         PKH_131040		
 98:	 4052	 1	  CM000454	         PVX_084610		 97:	 4077	-1	Pk_strainH_chr13	         PKH_131050		
 99:	 4053	 1	  CM000454	         PVX_084615		 98:	 4078	 1	Pk_strainH_chr13	         PKH_131060		
100:	 4054	 1	  CM000454	         PVX_084620		 99:	 4079	 1	Pk_strainH_chr13	         PKH_131065		
101:	 4055	-1	  CM000454	         PVX_084625		100:	 4080	 1	Pk_strainH_chr13	         PKH_131070		
102:	 4056	-1	  CM000454	++       PVX_084630		101:	 4081	-1	Pk_strainH_chr13	         PKH_131080		
103:	 4057	 1	  CM000454	         PVX_084635		102:	 4082	-1	Pk_strainH_chr13	 +       PKH_131090		
    	 4058	-1	  CM000454	 *      PVX_084640		103:	 4083	 1	Pk_strainH_chr13	         PKH_131100		
104:	 4059	 1	  CM000454	++       PVX_084645		    	 4084	 1	Pk_strainH_chr13	        PKH_131110		
105:	 4060	-1	  CM000454	         PVX_084650		    	 4085	-1	Pk_strainH_chr13	        PKH_131115		
106:	 4061	 1	  CM000454	         PVX_084655		    	 4086	-1	Pk_strainH_chr13	        PKH_131120		
107:	 4062	 1	  CM000454	         PVX_084660		104:	 4087	 1	Pk_strainH_chr13	 +       PKH_131130		
108:	 4063	-1	  CM000454	         PVX_084665		105:	 4088	-1	Pk_strainH_chr13	         PKH_131140		
109:	 4064	-1	  CM000454	         PVX_084670		106:	 4089	 1	Pk_strainH_chr13	         PKH_131150		
110:	 4065	-1	  CM000454	         PVX_084675		107:	 4090	 1	Pk_strainH_chr13	         PKH_131160		
111:	 4066	 1	  CM000454	         PVX_084680		108:	 4091	-1	Pk_strainH_chr13	         PKH_131170		
112:	 4067	 1	  CM000454	         PVX_084685		109:	 4092	-1	Pk_strainH_chr13	         PKH_131180		
113:	 4068	-1	  CM000454	         PVX_084690		110:	 4093	-1	Pk_strainH_chr13	         PKH_131190		
114:	 4069	 1	  CM000454	         PVX_084695		111:	 4094	 1	Pk_strainH_chr13	         PKH_131200		
115:	 4070	 1	  CM000454	        PVX_084700a		112:	 4095	 1	Pk_strainH_chr13	         PKH_131210		
116:	 4071	 1	  CM000454	        PVX_084700b		    	 4096	-1	Pk_strainH_chr13	        PKH_131220		
117:	 4072	 1	  CM000454	         PVX_084705		    	 4097	-1	Pk_strainH_chr13	        PKH_131230		
118:	 4073	-1	  CM000454	         PVX_084710		113:	 4098	-1	Pk_strainH_chr13	         PKH_131240		
119:	 4074	-1	  CM000454	         PVX_084715		114:	 4099	 1	Pk_strainH_chr13	         PKH_131250		
120:	 4075	-1	  CM000454	         PVX_084720		115:	 4100	 1	Pk_strainH_chr13	        PKH_131260a		
121:	 4076	 1	  CM000454	         PVX_084725		116:	 4101	 1	Pk_strainH_chr13	        PKH_131260b		
122:	 4077	-1	  CM000454	         PVX_084730		117:	 4102	 1	Pk_strainH_chr13	         PKH_131265		
123:	 4078	-1	  CM000454	         PVX_084735		118:	 4103	-1	Pk_strainH_chr13	         PKH_131270		
124:	 4079	 1	  CM000454	         PVX_084740		119:	 4104	-1	Pk_strainH_chr13	         PKH_131280		
125:	 4080	-1	  CM000454	         PVX_084745		120:	 4105	-1	Pk_strainH_chr13	         PKH_131290		
126:	 4081	 1	  CM000454	         PVX_084750		    	 4106	 1	Pk_strainH_chr13	        PKH_131300		
127:	 4082	 1	  CM000454	         PVX_084755		121:	 4107	 1	Pk_strainH_chr13	         PKH_131310		
128:	 4083	-1	  CM000454	         PVX_084760		122:	 4108	-1	Pk_strainH_chr13	         PKH_131320		
129:	 4084	 1	  CM000454	         PVX_084765		123:	 4109	-1	Pk_strainH_chr13	         PKH_131330		
130:	 4085	 1	  CM000454	         PVX_084770		124:	 4110	 1	Pk_strainH_chr13	         PKH_131340		
131:	 4086	-1	  CM000454	         PVX_084775		125:	 4111	-1	Pk_strainH_chr13	         PKH_131350		
132:	 4087	 1	  CM000454	         PVX_084780		126:	 4112	 1	Pk_strainH_chr13	         PKH_131360		
133:	 4088	-1	  CM000454	         PVX_084785		127:	 4113	 1	Pk_strainH_chr13	         PKH_131370		
134:	 4089	-1	  CM000454	         PVX_084790		128:	 4114	-1	Pk_strainH_chr13	         PKH_131380		
135:	 4090	-1	  CM000454	         PVX_084795		129:	 4115	 1	Pk_strainH_chr13	         PKH_131390		
136:	 4091	 1	  CM000454	         PVX_084800		130:	 4116	 1	Pk_strainH_chr13	         PKH_131400		
137:	 4092	-1	  CM000454	         PVX_084805		131:	 4117	-1	Pk_strainH_chr13	         PKH_131410		
138:	 4093	 1	  CM000454	         PVX_084810		132:	 4118	 1	Pk_strainH_chr13	         PKH_131420		
139:	 4094	 1	  CM000454	         PVX_084815		133:	 4119	-1	Pk_strainH_chr13	         PKH_131430		
140:	 4095	-1	  CM000454	         PVX_084820		134:	 4120	-1	Pk_strainH_chr13	         PKH_131440		
141:	 4096	 1	  CM000454	         PVX_084825		135:	 4121	-1	Pk_strainH_chr13	         PKH_131450		
142:	 4097	-1	  CM000454	         PVX_084830		136:	 4122	 1	Pk_strainH_chr13	         PKH_131460		
143:	 4098	 1	  CM000454	         PVX_084835		137:	 4123	-1	Pk_strainH_chr13	         PKH_131470		
144:	 4099	 1	  CM000454	         PVX_084840		138:	 4124	 1	Pk_strainH_chr13	         PKH_131480		
145:	 4100	 1	  CM000454	         PVX_084845		139:	 4125	 1	Pk_strainH_chr13	         PKH_131490		
146:	 4101	-1	  CM000454	         PVX_084850		140:	 4126	-1	Pk_strainH_chr13	         PKH_131500		
147:	 4102	 1	  CM000454	         PVX_084855		141:	 4127	 1	Pk_strainH_chr13	         PKH_131510		
    	 4103	 1	  CM000454	        PVX_084860		142:	 4128	-1	Pk_strainH_chr13	         PKH_131520		
148:	 4104	 1	  CM000454	         PVX_084865		143:	 4129	 1	Pk_strainH_chr13	         PKH_131530		
149:	 4105	-1	  CM000454	         PVX_084870		    	 4130	-1	Pk_strainH_chr13	        PKH_131540		
150:	 4106	 1	  CM000454	         PVX_084875		144:	 4131	 1	Pk_strainH_chr13	         PKH_131550		
    	 4107	 1	  CM000454	        PVX_084880		145:	 4132	 1	Pk_strainH_chr13	         PKH_131560		
151:	 4108	-1	  CM000454	         PVX_084885		146:	 4133	-1	Pk_strainH_chr13	         PKH_131570		
152:	 4109	 1	  CM000454	         PVX_084895		147:	 4134	 1	Pk_strainH_chr13	         PKH_131580		
153:	 4110	 1	  CM000454	         PVX_084900		148:	 4135	 1	Pk_strainH_chr13	         PKH_131590		
154:	 4111	 1	  CM000454	         PVX_084905		149:	 4136	-1	Pk_strainH_chr13	         PKH_131600		
155:	 4112	 1	  CM000454	         PVX_084910		150:	 4137	 1	Pk_strainH_chr13	         PKH_131610		
156:	 4113	 1	  CM000454	         PVX_084915		151:	 4138	-1	Pk_strainH_chr13	         PKH_131620		
157:	 4114	-1	  CM000454	         PVX_084920		152:	 4139	 1	Pk_strainH_chr13	         PKH_131630		
158:	 4115	 1	  CM000454	         PVX_084925		153:	 4140	 1	Pk_strainH_chr13	         PKH_131640		
    	 4116	 1	  CM000454	 *      PVX_084930		154:	 4141	 1	Pk_strainH_chr13	         PKH_131650		
    	 4117	-1	  CM000454	        PVX_084935		155:	 4142	 1	Pk_strainH_chr13	         PKH_131660		
159:	 4118	-1	  CM000454	         PVX_084940		156:	 4143	 1	Pk_strainH_chr13	         PKH_131670		
160:	 4119	 1	  CM000454	         PVX_084945		157:	 4144	-1	Pk_strainH_chr13	         PKH_131680		
161:	 4120	-1	  CM000454	         PVX_084950		158:	 4145	 1	Pk_strainH_chr13	         PKH_131690		
162:	 4121	-1	  CM000454	         PVX_084955		    	 4146	 1	Pk_strainH_chr13	        PKH_131700		
163:	 4122	-1	  CM000454	         PVX_084960		    	 4147	 1	Pk_strainH_chr13	        PKH_131710		
164:	 4123	 1	  CM000454	         PVX_084965		    	 4148	 1	Pk_strainH_chr13	        PKH_131715		
165:	 4124	 1	  CM000454	         PVX_084970		    	 4149	-1	Pk_strainH_chr13	        PKH_131720		
166:	 4125	-1	  CM000454	         PVX_084975		    	 4150	 1	Pk_strainH_chr13	 *      PKH_131730		
167:	 4126	 1	  CM000454	         PVX_084980		    	 4151	 1	Pk_strainH_chr13	        PKH_131740		
168:	 4127	-1	  CM000454	         PVX_084985		    	 4152	 1	Pk_strainH_chr13	 *      PKH_131750		
169:	 4128	 1	  CM000454	         PVX_084990		    	 4153	-1	Pk_strainH_chr13	 *      PKH_131760		
170:	 4129	 1	  CM000454	         PVX_084995		    	 4154	-1	Pk_strainH_chr13	 *      PKH_131770		
171:	 4130	-1	  CM000454	         PVX_085000		    	 4155	-1	Pk_strainH_chr13	 *      PKH_131780		
172:	 4131	-1	  CM000454	         PVX_085005		    	 4156	-1	Pk_strainH_chr13	        PKH_131790		
173:	 4132	-1	  CM000454	         PVX_085010		    	 4157	-1	Pk_strainH_chr13	 *      PKH_131800		
174:	 4133	-1	  CM000454	         PVX_085015		    	 4158	-1	Pk_strainH_chr13	        PKH_131810		
175:	 4134	-1	  CM000454	         PVX_085020		    	 4159	-1	Pk_strainH_chr13	        PKH_131820		
176:	 4135	 1	  CM000454	         PVX_085025		159:	 4160	-1	Pk_strainH_chr13	         PKH_131830		
177:	 4136	-1	  CM000454	         PVX_085030		160:	 4161	 1	Pk_strainH_chr13	         PKH_131840		
178:	 4137	-1	  CM000454	         PVX_085035		161:	 4162	-1	Pk_strainH_chr13	         PKH_131850		
179:	 4138	 1	  CM000454	         PVX_085040		162:	 4163	-1	Pk_strainH_chr13	         PKH_131860		
180:	 4139	-1	  CM000454	         PVX_085045		163:	 4164	-1	Pk_strainH_chr13	         PKH_131870		
181:	 4140	-1	  CM000454	         PVX_085050		164:	 4165	 1	Pk_strainH_chr13	         PKH_131880		
182:	 4141	 1	  CM000454	         PVX_085055		165:	 4166	 1	Pk_strainH_chr13	         PKH_131890		
183:	 4142	-1	  CM000454	         PVX_085060		166:	 4167	-1	Pk_strainH_chr13	         PKH_131900		
184:	 4143	-1	  CM000454	         PVX_085065		167:	 4168	 1	Pk_strainH_chr13	         PKH_131910		
185:	 4144	-1	  CM000454	         PVX_085070		168:	 4169	-1	Pk_strainH_chr13	         PKH_131920		
    	 4145	 1	  CM000454	        PVX_085075		169:	 4170	 1	Pk_strainH_chr13	         PKH_131930		
    	 4146	 1	  CM000454	        PVX_085080		170:	 4171	 1	Pk_strainH_chr13	         PKH_131940		
186:	 4147	 1	  CM000454	         PVX_085085		171:	 4172	-1	Pk_strainH_chr13	         PKH_131950		
187:	 4148	-1	  CM000454	         PVX_085090		172:	 4173	-1	Pk_strainH_chr13	         PKH_131960		
188:	 4149	 1	  CM000454	         PVX_085095		173:	 4174	-1	Pk_strainH_chr13	         PKH_131970		
189:	 4150	 1	  CM000454	         PVX_085100		174:	 4175	-1	Pk_strainH_chr13	         PKH_131980		
190:	 4151	-1	  CM000454	         PVX_085105		175:	 4176	-1	Pk_strainH_chr13	         PKH_131990		
191:	 4152	 1	  CM000454	         PVX_085110		176:	 4177	 1	Pk_strainH_chr13	         PKH_132000		
192:	 4153	-1	  CM000454	         PVX_085115		177:	 4178	-1	Pk_strainH_chr13	         PKH_132010		
    	 4154	-1	  CM000454	 *      PVX_085120		178:	 4179	-1	Pk_strainH_chr13	         PKH_132020		
193:	 4155	 1	  CM000454	         PVX_085125		179:	 4180	 1	Pk_strainH_chr13	         PKH_132030		
194:	 4156	-1	  CM000454	         PVX_085130		180:	 4181	-1	Pk_strainH_chr13	         PKH_132040		
195:	 4157	 1	  CM000454	         PVX_085135		181:	 4182	-1	Pk_strainH_chr13	         PKH_132050		
196:	 4158	-1	  CM000454	         PVX_085140		182:	 4183	 1	Pk_strainH_chr13	         PKH_132060		
197:	 4159	-1	  CM000454	         PVX_085145		183:	 4184	-1	Pk_strainH_chr13	         PKH_132070		
198:	 4160	 1	  CM000454	         PVX_085150		184:	 4185	-1	Pk_strainH_chr13	         PKH_132080		
199:	 4161	 1	  CM000454	         PVX_300146		185:	 4186	-1	Pk_strainH_chr13	         PKH_132090		
200:	 4162	-1	  CM000454	         PVX_085155		    	 4187	 1	Pk_strainH_chr13	        PKH_132100		
201:	 4163	-1	  CM000454	         PVX_085160		186:	 4188	 1	Pk_strainH_chr13	         PKH_132110		
202:	 4164	 1	  CM000454	         PVX_085165		187:	 4189	-1	Pk_strainH_chr13	         PKH_132120		
    	 4165	-1	  CM000454	        PVX_085170		188:	 4190	 1	Pk_strainH_chr13	         PKH_132130		
203:	 4166	-1	  CM000454	         PVX_085175		189:	 4191	 1	Pk_strainH_chr13	         PKH_132140		
204:	 4167	-1	  CM000454	         PVX_085180		190:	 4192	-1	Pk_strainH_chr13	         PKH_132150		
205:	 4168	-1	  CM000454	         PVX_085185		191:	 4193	 1	Pk_strainH_chr13	         PKH_132160		
206:	 4169	 1	  CM000454	         PVX_085190		192:	 4194	-1	Pk_strainH_chr13	         PKH_132170		
207:	 4170	-1	  CM000454	         PVX_085195		    	 4195	 1	Pk_strainH_chr13	        PKH_132190		
208:	 4171	 1	  CM000454	         PVX_085200		    	 4196	 1	Pk_strainH_chr13	        PKH_132200		
209:	 4172	 1	  CM000454	         PVX_085205		    	 4197	 1	Pk_strainH_chr13	        PKH_132210		
210:	 4173	 1	  CM000454	        PVX_085210a		    	 4198	 1	Pk_strainH_chr13	 *      PKH_132220		
211:	 4174	 1	  CM000454	        PVX_085210b		193:	 4199	 1	Pk_strainH_chr13	         PKH_132225		
212:	 4175	 1	  CM000454	         PVX_085215		194:	 4200	-1	Pk_strainH_chr13	         PKH_132230		
213:	 4176	 1	  CM000454	         PVX_085220		195:	 4201	 1	Pk_strainH_chr13	         PKH_132240		
214:	 4177	 1	  CM000454	         PVX_085225		196:	 4202	-1	Pk_strainH_chr13	         PKH_132250		
215:	 4178	 1	  CM000454	         PVX_085230		197:	 4203	-1	Pk_strainH_chr13	         PKH_132260		
216:	 4179	-1	  CM000454	         PVX_085235		198:	 4204	 1	Pk_strainH_chr13	         PKH_132270		
217:	 4180	-1	  CM000454	         PVX_085240		199:	 4205	 1	Pk_strainH_chr13	         PKH_132275		
    	 4181	 1	  CM000454	        PVX_085245		200:	 4206	-1	Pk_strainH_chr13	         PKH_132280		
218:	 4182	-1	  CM000454	         PVX_085250		201:	 4207	-1	Pk_strainH_chr13	         PKH_132290		
219:	 4183	-1	  CM000454	         PVX_085255		202:	 4208	 1	Pk_strainH_chr13	         PKH_132300		
220:	 4184	 1	  CM000454	         PVX_085260		    	 4209	-1	Pk_strainH_chr13	        PKH_132310		
221:	 4185	 1	  CM000454	         PVX_085265		203:	 4210	-1	Pk_strainH_chr13	         PKH_132320		
222:	 4186	-1	  CM000454	         PVX_085270		204:	 4211	-1	Pk_strainH_chr13	         PKH_132330		
223:	 4187	 1	  CM000454	         PVX_085275		205:	 4212	-1	Pk_strainH_chr13	         PKH_132340		
    	 4188	-1	  CM000454	        PVX_085285		206:	 4213	 1	Pk_strainH_chr13	         PKH_132350		
224:	 4189	-1	  CM000454	         PVX_085290		207:	 4214	-1	Pk_strainH_chr13	         PKH_132360		
225:	 4190	 1	  CM000454	         PVX_085295		208:	 4215	 1	Pk_strainH_chr13	         PKH_132370		
226:	 4191	-1	  CM000454	         PVX_085300		    	 4216	 1	Pk_strainH_chr13	        PKH_132380		
227:	 4192	 1	  CM000454	         PVX_085305		209:	 4217	 1	Pk_strainH_chr13	         PKH_132390		
228:	 4193	-1	  CM000454	         PVX_085310		210:	 4218	 1	Pk_strainH_chr13	        PKH_132400a		
229:	 4194	-1	  CM000454	         PVX_085315		211:	 4219	 1	Pk_strainH_chr13	        PKH_132400b		
230:	 4195	-1	  CM000454	         PVX_085320		212:	 4220	 1	Pk_strainH_chr13	         PKH_132410		
231:	 4196	-1	  CM000454	         PVX_085325		213:	 4221	 1	Pk_strainH_chr13	         PKH_132420		
232:	 4197	 1	  CM000454	         PVX_085330		214:	 4222	 1	Pk_strainH_chr13	         PKH_132430		
233:	 4198	-1	  CM000454	         PVX_085335		215:	 4223	 1	Pk_strainH_chr13	         PKH_132440		
234:	 4199	 1	  CM000454	         PVX_085340		216:	 4224	-1	Pk_strainH_chr13	         PKH_132450		
235:	 4200	-1	  CM000454	         PVX_085345		217:	 4225	-1	Pk_strainH_chr13	         PKH_132460		
236:	 4201	-1	  CM000454	         PVX_085350		218:	 4226	-1	Pk_strainH_chr13	         PKH_132470		
237:	 4202	-1	  CM000454	         PVX_085355		219:	 4227	-1	Pk_strainH_chr13	         PKH_132480		
238:	 4203	-1	  CM000454	         PVX_085360		220:	 4228	 1	Pk_strainH_chr13	         PKH_132490		
239:	 4204	 1	  CM000454	         PVX_085365		221:	 4229	 1	Pk_strainH_chr13	         PKH_132500		
240:	 4205	 1	  CM000454	         PVX_085370		222:	 4230	-1	Pk_strainH_chr13	         PKH_132510		
241:	 4206	 1	  CM000454	         PVX_085375		223:	 4231	 1	Pk_strainH_chr13	         PKH_132520		
242:	 4207	 1	  CM000454	         PVX_085380		224:	 4232	-1	Pk_strainH_chr13	         PKH_132530		
243:	 4208	 1	  CM000454	         PVX_085385		225:	 4233	 1	Pk_strainH_chr13	         PKH_132540		
244:	 4209	 1	  CM000454	         PVX_085390		226:	 4234	-1	Pk_strainH_chr13	         PKH_132550		
245:	 4210	-1	  CM000454	         PVX_085395		227:	 4235	 1	Pk_strainH_chr13	         PKH_132560		
246:	 4211	-1	  CM000454	         PVX_085405		228:	 4236	-1	Pk_strainH_chr13	         PKH_132570		
247:	 4212	 1	  CM000454	         PVX_085410		229:	 4237	-1	Pk_strainH_chr13	         PKH_132580		
248:	 4213	 1	  CM000454	         PVX_085415		230:	 4238	-1	Pk_strainH_chr13	         PKH_132590		
249:	 4214	 1	  CM000454	         PVX_085420		231:	 4239	-1	Pk_strainH_chr13	         PKH_132600		
250:	 4215	-1	  CM000454	         PVX_085425		232:	 4240	 1	Pk_strainH_chr13	         PKH_132610		
251:	 4216	 1	  CM000454	         PVX_085430		233:	 4241	-1	Pk_strainH_chr13	         PKH_132620		
252:	 4217	 1	  CM000454	         PVX_085435		234:	 4242	 1	Pk_strainH_chr13	         PKH_132630		
253:	 4218	 1	  CM000454	         PVX_085440		235:	 4243	-1	Pk_strainH_chr13	         PKH_132640		
254:	 4219	-1	  CM000454	         PVX_085445		236:	 4244	-1	Pk_strainH_chr13	         PKH_132650		
255:	 4220	 1	  CM000454	         PVX_085450		237:	 4245	-1	Pk_strainH_chr13	         PKH_132660		
256:	 4221	 1	  CM000454	         PVX_085455		238:	 4246	-1	Pk_strainH_chr13	         PKH_132670		
257:	 4222	-1	  CM000454	         PVX_085460		239:	 4247	 1	Pk_strainH_chr13	         PKH_132680		
258:	 4223	-1	  CM000454	         PVX_085465		240:	 4248	 1	Pk_strainH_chr13	         PKH_132690		
259:	 4224	 1	  CM000454	         PVX_085470		241:	 4249	 1	Pk_strainH_chr13	         PKH_132700		
260:	 4225	 1	  CM000454	         PVX_085475		242:	 4250	 1	Pk_strainH_chr13	         PKH_132710		
261:	 4226	 1	  CM000454	         PVX_085480		243:	 4251	 1	Pk_strainH_chr13	         PKH_132720		
262:	 4227	 1	  CM000454	         PVX_085485		244:	 4252	 1	Pk_strainH_chr13	         PKH_132730		
263:	 4228	 1	  CM000454	         PVX_085490		245:	 4253	-1	Pk_strainH_chr13	         PKH_132740		
264:	 4229	-1	  CM000454	         PVX_300039		246:	 4254	-1	Pk_strainH_chr13	         PKH_132750		
265:	 4230	 1	  CM000454	         PVX_085500		247:	 4255	 1	Pk_strainH_chr13	         PKH_132760		
266:	 4231	 1	  CM000454	         PVX_085505		248:	 4256	 1	Pk_strainH_chr13	         PKH_132770		
267:	 4232	 1	  CM000454	         PVX_085510		249:	 4257	 1	Pk_strainH_chr13	         PKH_132780		
268:	 4233	-1	  CM000454	         PVX_085515		250:	 4258	-1	Pk_strainH_chr13	         PKH_132790		
269:	 4234	 1	  CM000454	         PVX_085520		251:	 4259	 1	Pk_strainH_chr13	         PKH_132800		
270:	 4235	-1	  CM000454	         PVX_085525		252:	 4260	 1	Pk_strainH_chr13	         PKH_132810		
271:	 4236	 1	  CM000454	         PVX_085530		253:	 4261	 1	Pk_strainH_chr13	         PKH_132820		
    	 4237	 1	  CM000454	        PVX_085535		254:	 4262	-1	Pk_strainH_chr13	         PKH_132830		
    	 4238	 1	  CM000454	        PVX_300145		255:	 4263	 1	Pk_strainH_chr13	         PKH_132840		
    	 4239	-1	  CM000454	        PVX_085540		256:	 4264	 1	Pk_strainH_chr13	         PKH_132850		
    	 4240	-1	  CM000454	        PVX_085545		257:	 4265	-1	Pk_strainH_chr13	         PKH_132860		
    	 4241	 1	  CM000454	        PVX_085550		258:	 4266	-1	Pk_strainH_chr13	         PKH_132870		
    	 4242	 1	  CM000454	        PVX_085555		259:	 4267	 1	Pk_strainH_chr13	         PKH_132880		
    	 4243	 1	  CM000454	        PVX_085560		260:	 4268	 1	Pk_strainH_chr13	         PKH_132890		
    	 4244	-1	  CM000454	        PVX_085565		261:	 4269	 1	Pk_strainH_chr13	         PKH_132900		
    	 4245	-1	  CM000454	        PVX_300051		262:	 4270	 1	Pk_strainH_chr13	         PKH_132910		
272:	 4246	 1	  CM000454	         PVX_085570		263:	 4271	 1	Pk_strainH_chr13	         PKH_132920		
273:	 4247	 1	  CM000454	         PVX_085575		264:	 4272	-1	Pk_strainH_chr13	         PKH_132930		
274:	 4248	-1	  CM000454	         PVX_085580		265:	 4273	 1	Pk_strainH_chr13	         PKH_132940		
275:	 4249	-1	  CM000454	         PVX_085585		266:	 4274	 1	Pk_strainH_chr13	         PKH_132950		
    	 4250	-1	  CM000454	        PVX_085590		267:	 4275	 1	Pk_strainH_chr13	         PKH_132960		
    	 4251	-1	  CM000454	        PVX_085595		268:	 4276	-1	Pk_strainH_chr13	         PKH_132970		
    	 4252	-1	  CM000454	        PVX_085600		269:	 4277	 1	Pk_strainH_chr13	         PKH_132980		
    	 4253	 1	  CM000454	        PVX_085605		270:	 4278	-1	Pk_strainH_chr13	         PKH_132990		
    	 4254	-1	  CM000454	        PVX_085610		271:	 4279	 1	Pk_strainH_chr13	         PKH_133000		
    	 4255	 1	  CM000454	        PVX_085615		    	 4280	 1	Pk_strainH_chr13	        PKH_133010		
276:	 4256	 1	  CM000454	         PVX_085620		272:	 4281	 1	Pk_strainH_chr13	         PKH_133020		
277:	 4257	-1	  CM000454	         PVX_085625		273:	 4282	 1	Pk_strainH_chr13	         PKH_133030		
278:	 4258	 1	  CM000454	         PVX_085630		274:	 4283	-1	Pk_strainH_chr13	         PKH_133040		
279:	 4259	-1	  CM000454	         PVX_085635		275:	 4284	-1	Pk_strainH_chr13	         PKH_133050		
280:	 4260	 1	  CM000454	         PVX_085640		276:	 4285	 1	Pk_strainH_chr13	         PKH_133060		
281:	 4261	 1	  CM000454	         PVX_085645		277:	 4286	-1	Pk_strainH_chr13	         PKH_133070		
282:	 4262	-1	  CM000454	         PVX_085650		278:	 4287	 1	Pk_strainH_chr13	         PKH_133080		
283:	 4263	 1	  CM000454	         PVX_085655		279:	 4288	-1	Pk_strainH_chr13	         PKH_133090		
284:	 4264	-1	  CM000454	         PVX_085660		280:	 4289	 1	Pk_strainH_chr13	         PKH_133100		
285:	 4265	 1	  CM000454	         PVX_085665		281:	 4290	 1	Pk_strainH_chr13	         PKH_133110		
286:	 4266	 1	  CM000454	         PVX_085670		282:	 4291	-1	Pk_strainH_chr13	         PKH_133120		
287:	 4267	 1	  CM000454	         PVX_085675		283:	 4292	 1	Pk_strainH_chr13	         PKH_133130		
288:	 4268	-1	  CM000454	         PVX_085680		284:	 4293	-1	Pk_strainH_chr13	         PKH_133140		
289:	 4269	-1	  CM000454	         PVX_085685		285:	 4294	 1	Pk_strainH_chr13	         PKH_133150		
290:	 4270	-1	  CM000454	         PVX_085690		286:	 4295	 1	Pk_strainH_chr13	         PKH_133160		
291:	 4271	-1	  CM000454	         PVX_085695		287:	 4296	 1	Pk_strainH_chr13	         PKH_133170		
292:	 4272	 1	  CM000454	         PVX_085700		288:	 4297	-1	Pk_strainH_chr13	         PKH_133180		
293:	 4273	 1	  CM000454	         PVX_085705		289:	 4298	-1	Pk_strainH_chr13	         PKH_133190		
294:	 4274	 1	  CM000454	         PVX_085710		290:	 4299	-1	Pk_strainH_chr13	         PKH_133200		
295:	 4275	 1	  CM000454	         PVX_085715		291:	 4300	-1	Pk_strainH_chr13	         PKH_133210		
296:	 4276	-1	  CM000454	         PVX_085720		292:	 4301	 1	Pk_strainH_chr13	         PKH_133220		
297:	 4277	 1	  CM000454	         PVX_085725		293:	 4302	 1	Pk_strainH_chr13	         PKH_133230		
298:	 4278	-1	  CM000454	         PVX_085730		294:	 4303	 1	Pk_strainH_chr13	         PKH_133240		
299:	 4279	-1	  CM000454	         PVX_085735		295:	 4304	 1	Pk_strainH_chr13	         PKH_133250		
300:	 4280	 1	  CM000454	         PVX_085740		296:	 4305	-1	Pk_strainH_chr13	         PKH_133260		
301:	 4281	-1	  CM000454	         PVX_085745		297:	 4306	 1	Pk_strainH_chr13	         PKH_133270		
302:	 4282	 1	  CM000454	         PVX_085750		298:	 4307	-1	Pk_strainH_chr13	         PKH_133280		
303:	 4283	-1	  CM000454	         PVX_085755		299:	 4308	-1	Pk_strainH_chr13	         PKH_133290		
304:	 4284	-1	  CM000454	         PVX_085760		300:	 4309	 1	Pk_strainH_chr13	         PKH_133300		
305:	 4285	 1	  CM000454	         PVX_085765		301:	 4310	-1	Pk_strainH_chr13	         PKH_133310		
306:	 4286	-1	  CM000454	         PVX_085770		    	 4311	-1	Pk_strainH_chr13	        PKH_133320		
307:	 4287	 1	  CM000454	         PVX_085775		    	 4312	-1	Pk_strainH_chr13	        PKH_133325		
308:	 4288	 1	  CM000454	         PVX_085780		    	 4313	-1	Pk_strainH_chr13	        PKH_133330		
309:	 4289	 1	  CM000454	         PVX_085785		    	 4314	-1	Pk_strainH_chr13	        PKH_133340		
310:	 4290	 1	  CM000454	         PVX_085790		    	 4315	-1	Pk_strainH_chr13	        PKH_133350		
311:	 4291	-1	  CM000454	         PVX_085795		302:	 4316	 1	Pk_strainH_chr13	         PKH_133360		
312:	 4292	 1	  CM000454	         PVX_085800		303:	 4317	-1	Pk_strainH_chr13	         PKH_133370		
313:	 4293	-1	  CM000454	         PVX_300158		304:	 4318	-1	Pk_strainH_chr13	         PKH_133380		
314:	 4294	 1	  CM000454	         PVX_085815		305:	 4319	 1	Pk_strainH_chr13	         PKH_133390		
315:	 4295	-1	  CM000454	         PVX_085820		306:	 4320	-1	Pk_strainH_chr13	         PKH_133400		
316:	 4296	 1	  CM000454	         PVX_085825		307:	 4321	 1	Pk_strainH_chr13	         PKH_133410		
317:	 4297	-1	  CM000454	         PVX_085830		308:	 4322	 1	Pk_strainH_chr13	         PKH_133420		
318:	 4298	 1	  CM000454	         PVX_085835		309:	 4323	 1	Pk_strainH_chr13	         PKH_133430		
319:	 4299	 1	  CM000454	         PVX_085840		310:	 4324	 1	Pk_strainH_chr13	         PKH_133440		
320:	 4300	 1	  CM000454	         PVX_085845		311:	 4325	-1	Pk_strainH_chr13	         PKH_133450		
321:	 4301	-1	  CM000454	         PVX_085850		312:	 4326	 1	Pk_strainH_chr13	         PKH_133460		
322:	 4302	-1	  CM000454	         PVX_085855		313:	 4327	-1	Pk_strainH_chr13	         PKH_133470		
323:	 4303	-1	  CM000454	         PVX_085860		314:	 4328	 1	Pk_strainH_chr13	         PKH_133480		
324:	 4304	 1	  CM000454	         PVX_085865		315:	 4329	-1	Pk_strainH_chr13	         PKH_133490		
325:	 4305	-1	  CM000454	         PVX_085870		316:	 4330	 1	Pk_strainH_chr13	         PKH_133500		
326:	 4306	-1	  CM000454	         PVX_085875		317:	 4331	-1	Pk_strainH_chr13	         PKH_133510		
327:	 4307	 1	  CM000454	         PVX_085880		318:	 4332	 1	Pk_strainH_chr13	         PKH_133520		
328:	 4308	-1	  CM000454	         PVX_085885		319:	 4333	 1	Pk_strainH_chr13	         PKH_133530		
329:	 4309	 1	  CM000454	         PVX_085890		320:	 4334	 1	Pk_strainH_chr13	         PKH_133540		
330:	 4310	 1	  CM000454	         PVX_085895		321:	 4335	-1	Pk_strainH_chr13	         PKH_133550		
331:	 4311	-1	  CM000454	         PVX_085900		322:	 4336	-1	Pk_strainH_chr13	         PKH_133560		
332:	 4312	-1	  CM000454	         PVX_085905		323:	 4337	-1	Pk_strainH_chr13	         PKH_133570		
333:	 4313	-1	  CM000454	         PVX_085910		324:	 4338	 1	Pk_strainH_chr13	         PKH_133580		
334:	 4314	 1	  CM000454	         PVX_085915		325:	 4339	-1	Pk_strainH_chr13	         PKH_133590		
335:	 4315	-1	  CM000454	         PVX_085920		326:	 4340	-1	Pk_strainH_chr13	         PKH_133600		
336:	 4316	 1	  CM000454	         PVX_085925		    	 4341	-1	Pk_strainH_chr13	        PKH_133610		
337:	 4317	-1	  CM000454	         PVX_085930		327:	 4342	 1	Pk_strainH_chr13	         PKH_133620		
338:	 4318	 1	  CM000454	         PVX_085935		328:	 4343	-1	Pk_strainH_chr13	         PKH_133630		
339:	 4319	-1	  CM000454	         PVX_085940		329:	 4344	 1	Pk_strainH_chr13	         PKH_133640		
340:	 4320	-1	  CM000454	         PVX_085945		330:	 4345	 1	Pk_strainH_chr13	         PKH_133650		
341:	 4321	 1	  CM000454	         PVX_085950		331:	 4346	-1	Pk_strainH_chr13	         PKH_133670		
342:	 4322	-1	  CM000454	         PVX_085955		332:	 4347	-1	Pk_strainH_chr13	         PKH_133680		
343:	 4323	-1	  CM000454	         PVX_085960		333:	 4348	-1	Pk_strainH_chr13	         PKH_133690		
344:	 4324	 1	  CM000454	         PVX_085965		334:	 4349	 1	Pk_strainH_chr13	         PKH_133700		
345:	 4325	-1	  CM000454	         PVX_085970		335:	 4350	-1	Pk_strainH_chr13	         PKH_133710		
346:	 4326	-1	  CM000454	         PVX_085975		336:	 4351	 1	Pk_strainH_chr13	         PKH_133720		
347:	 4327	 1	  CM000454	         PVX_085980		337:	 4352	-1	Pk_strainH_chr13	         PKH_133730		
348:	 4328	-1	  CM000454	         PVX_085985		338:	 4353	 1	Pk_strainH_chr13	         PKH_133740		
    	 4329	 1	  CM000454	        PVX_085990		339:	 4354	-1	Pk_strainH_chr13	         PKH_133750		
349:	 4330	-1	  CM000454	         PVX_085995		340:	 4355	-1	Pk_strainH_chr13	         PKH_133760		
350:	 4331	 1	  CM000454	         PVX_086000		341:	 4356	 1	Pk_strainH_chr13	         PKH_133770		
351:	 4332	 1	  CM000454	         PVX_086005		342:	 4357	-1	Pk_strainH_chr13	         PKH_133780		
352:	 4333	-1	  CM000454	         PVX_086010		343:	 4358	-1	Pk_strainH_chr13	         PKH_133790		
353:	 4334	 1	  CM000454	         PVX_086015		344:	 4359	 1	Pk_strainH_chr13	         PKH_133800		
354:	 4335	-1	  CM000454	         PVX_086020		345:	 4360	-1	Pk_strainH_chr13	         PKH_133810		
355:	 4336	 1	  CM000454	         PVX_086025		346:	 4361	-1	Pk_strainH_chr13	         PKH_133820		
    	 4337	-1	  CM000454	        PVX_086030		    	 4362	-1	Pk_strainH_chr13	        PKH_133830		
356:	 4338	 1	  CM000454	         PVX_086035		347:	 4363	 1	Pk_strainH_chr13	         PKH_133835		
357:	 4339	-1	  CM000454	         PVX_086040		348:	 4364	-1	Pk_strainH_chr13	         PKH_133840		
358:	 4340	-1	  CM000454	         PVX_086045		349:	 4365	-1	Pk_strainH_chr13	         PKH_133850		
359:	 4341	 1	  CM000454	         PVX_086050		350:	 4366	 1	Pk_strainH_chr13	         PKH_133855		
360:	 4342	-1	  CM000454	         PVX_086055		351:	 4367	 1	Pk_strainH_chr13	         PKH_133860		
361:	 4343	 1	  CM000454	         PVX_086060		352:	 4368	-1	Pk_strainH_chr13	         PKH_133865		
362:	 4344	-1	  CM000454	         PVX_086065		353:	 4369	 1	Pk_strainH_chr13	         PKH_133870		
363:	 4345	 1	  CM000454	         PVX_086070		354:	 4370	-1	Pk_strainH_chr13	         PKH_133880		
364:	 4346	-1	  CM000454	         PVX_086075		    	 4371	-1	Pk_strainH_chr13	        PKH_133890		
365:	 4347	-1	  CM000454	         PVX_086080		355:	 4372	 1	Pk_strainH_chr13	         PKH_133900		
366:	 4348	-1	  CM000454	         PVX_086085		356:	 4373	 1	Pk_strainH_chr13	         PKH_133910		
367:	 4349	 1	  CM000454	         PVX_086090		357:	 4374	-1	Pk_strainH_chr13	         PKH_133920		
368:	 4350	-1	  CM000454	         PVX_086095		358:	 4375	-1	Pk_strainH_chr13	         PKH_133930		
369:	 4351	-1	  CM000454	         PVX_086100		359:	 4376	 1	Pk_strainH_chr13	         PKH_133940		
370:	 4352	 1	  CM000454	         PVX_086105		360:	 4377	-1	Pk_strainH_chr13	         PKH_133945		
371:	 4353	-1	  CM000454	         PVX_086110		361:	 4378	 1	Pk_strainH_chr13	         PKH_133950		
372:	 4354	-1	  CM000454	         PVX_086115		362:	 4379	-1	Pk_strainH_chr13	         PKH_133960		
373:	 4355	-1	  CM000454	         PVX_086120		363:	 4380	 1	Pk_strainH_chr13	         PKH_133970		
374:	 4356	 1	  CM000454	         PVX_086125		364:	 4381	-1	Pk_strainH_chr13	         PKH_133980		
375:	 4357	-1	  CM000454	         PVX_086130		365:	 4382	-1	Pk_strainH_chr13	         PKH_133990		
    	 4358	 1	  CM000454	        PVX_086135		366:	 4383	-1	Pk_strainH_chr13	         PKH_134000		
376:	 4359	-1	  CM000454	         PVX_086140		367:	 4384	 1	Pk_strainH_chr13	         PKH_134010		
377:	 4360	 1	  CM000454	         PVX_086145		368:	 4385	-1	Pk_strainH_chr13	         PKH_134020		
378:	 4361	 1	  CM000454	         PVX_086150		369:	 4386	-1	Pk_strainH_chr13	         PKH_134030		
379:	 4362	 1	  CM000454	         PVX_086155		370:	 4387	 1	Pk_strainH_chr13	         PKH_134040		
380:	 4363	-1	  CM000454	         PVX_086160		371:	 4388	-1	Pk_strainH_chr13	         PKH_134050		
381:	 4364	 1	  CM000454	         PVX_086165		372:	 4389	-1	Pk_strainH_chr13	         PKH_134060		
382:	 4365	-1	  CM000454	         PVX_086170		373:	 4390	-1	Pk_strainH_chr13	         PKH_134070		
383:	 4366	-1	  CM000454	         PVX_086175		374:	 4391	 1	Pk_strainH_chr13	         PKH_134080		
384:	 4367	 1	  CM000454	         PVX_086180		375:	 4392	-1	Pk_strainH_chr13	         PKH_134090		
385:	 4368	-1	  CM000454	         PVX_086185		376:	 4393	-1	Pk_strainH_chr13	         PKH_134100		
386:	 4369	-1	  CM000454	         PVX_086190		377:	 4394	 1	Pk_strainH_chr13	         PKH_134110		
387:	 4370	 1	  CM000454	         PVX_086195		378:	 4395	 1	Pk_strainH_chr13	         PKH_134120		
388:	 4371	 1	  CM000454	         PVX_086200		379:	 4396	 1	Pk_strainH_chr13	         PKH_134130		
389:	 4372	 1	  CM000454	         PVX_086205		380:	 4397	-1	Pk_strainH_chr13	         PKH_134140		
390:	 4373	-1	  CM000454	         PVX_086210		381:	 4398	 1	Pk_strainH_chr13	         PKH_134150		
391:	 4374	-1	  CM000454	         PVX_086215		382:	 4399	-1	Pk_strainH_chr13	         PKH_134160		
392:	 4375	-1	  CM000454	         PVX_086220		383:	 4400	-1	Pk_strainH_chr13	         PKH_134170		
393:	 4376	-1	  CM000454	         PVX_086225		384:	 4401	 1	Pk_strainH_chr13	         PKH_134180		
394:	 4377	 1	  CM000454	         PVX_086230		385:	 4402	-1	Pk_strainH_chr13	         PKH_134190		
395:	 4378	-1	  CM000454	         PVX_086235		386:	 4403	-1	Pk_strainH_chr13	         PKH_134200		
396:	 4379	 1	  CM000454	         PVX_086240		387:	 4404	 1	Pk_strainH_chr13	         PKH_134210		
397:	 4380	 1	  CM000454	         PVX_086245		388:	 4405	 1	Pk_strainH_chr13	         PKH_134220		
398:	 4381	 1	  CM000454	         PVX_086250		389:	 4406	 1	Pk_strainH_chr13	         PKH_134230		
399:	 4382	-1	  CM000454	         PVX_086255		390:	 4407	-1	Pk_strainH_chr13	         PKH_134240		
400:	 4383	 1	  CM000454	         PVX_086260		391:	 4408	-1	Pk_strainH_chr13	         PKH_134250		
401:	 4384	-1	  CM000454	         PVX_086265		392:	 4409	-1	Pk_strainH_chr13	         PKH_134260		
402:	 4385	 1	  CM000454	         PVX_086270		393:	 4410	-1	Pk_strainH_chr13	         PKH_134270		
403:	 4386	 1	  CM000454	         PVX_086275		394:	 4411	 1	Pk_strainH_chr13	         PKH_134280		
404:	 4387	-1	  CM000454	         PVX_086280		395:	 4412	-1	Pk_strainH_chr13	         PKH_134290		
405:	 4388	-1	  CM000454	         PVX_086285		396:	 4413	 1	Pk_strainH_chr13	         PKH_134300		
406:	 4389	-1	  CM000454	         PVX_086290		397:	 4414	 1	Pk_strainH_chr13	         PKH_134310		
407:	 4390	 1	  CM000454	         PVX_086295		398:	 4415	 1	Pk_strainH_chr13	         PKH_134320		
408:	 4391	 1	  CM000454	         PVX_086305		399:	 4416	-1	Pk_strainH_chr13	         PKH_134330		
409:	 4392	 1	  CM000454	         PVX_086310		400:	 4417	 1	Pk_strainH_chr13	         PKH_134335		
410:	 4393	 1	  CM000454	         PVX_086315		401:	 4418	-1	Pk_strainH_chr13	         PKH_134340		
411:	 4394	-1	  CM000454	         PVX_086320		402:	 4419	 1	Pk_strainH_chr13	         PKH_134370		
412:	 4395	-1	  CM000454	         PVX_086325		403:	 4420	 1	Pk_strainH_chr13	         PKH_134380		
413:	 4396	 1	  CM000454	         PVX_086330		404:	 4421	-1	Pk_strainH_chr13	         PKH_134400		
414:	 4397	 1	  CM000454	         PVX_086335		405:	 4422	-1	Pk_strainH_chr13	         PKH_134420		
415:	 4398	-1	  CM000454	         PVX_086340		406:	 4423	-1	Pk_strainH_chr13	         PKH_134430		
416:	 4399	 1	  CM000454	         PVX_086345		407:	 4424	 1	Pk_strainH_chr13	         PKH_134440		
    	     	  	          	                  		408:	 4425	 1	Pk_strainH_chr13	         PKH_134450		
    	     	  	          	                  		409:	 4426	 1	Pk_strainH_chr13	         PKH_134460		
    	     	  	          	                  		410:	 4427	 1	Pk_strainH_chr13	         PKH_134470		
    	     	  	          	                  		411:	 4428	-1	Pk_strainH_chr13	         PKH_134480		
    	     	  	          	                  		412:	 4429	-1	Pk_strainH_chr13	         PKH_134490		
    	     	  	          	                  		413:	 4430	 1	Pk_strainH_chr13	         PKH_134500		
    	     	  	          	                  		414:	 4431	 1	Pk_strainH_chr13	         PKH_134510		
    	     	  	          	                  		415:	 4432	-1	Pk_strainH_chr13	         PKH_134520		
    	     	  	          	                  		416:	 4433	 1	Pk_strainH_chr13	         PKH_134530		


CL-12		432	453		0	5		12	28	

  1:	 2036	 1	  CM000450	++       PVX_090840		  1:	 1985	 1	Pk_strainH_chr09	 +       PKH_090020		
  2:	 2037	-1	  CM000450	         PVX_090845		  2:	 1986	-1	Pk_strainH_chr09	         PKH_090030		
  3:	 2038	 1	  CM000450	         PVX_090850		  3:	 1987	 1	Pk_strainH_chr09	         PKH_090040		
  4:	 2039	-1	  CM000450	         PVX_090860		  4:	 1988	-1	Pk_strainH_chr09	         PKH_090070		
  5:	 2040	 1	  CM000450	         PVX_090865		  5:	 1989	 1	Pk_strainH_chr09	         PKH_090080		
  6:	 2041	 1	  CM000450	         PVX_090870		  6:	 1990	 1	Pk_strainH_chr09	         PKH_090090		
  7:	 2042	 1	  CM000450	         PVX_090875		  7:	 1991	 1	Pk_strainH_chr09	         PKH_090100		
  8:	 2043	-1	  CM000450	         PVX_090880		    	 1992	 1	Pk_strainH_chr09	        PKH_090110		
  9:	 2044	-1	  CM000450	         PVX_090885		  8:	 1993	-1	Pk_strainH_chr09	         PKH_090120		
 10:	 2045	-1	  CM000450	         PVX_090890		  9:	 1994	-1	Pk_strainH_chr09	         PKH_090130		
 11:	 2046	-1	  CM000450	         PVX_090895		 10:	 1995	-1	Pk_strainH_chr09	         PKH_090140		
 12:	 2047	 1	  CM000450	         PVX_090900		 11:	 1996	-1	Pk_strainH_chr09	         PKH_090150		
 13:	 2048	-1	  CM000450	         PVX_090905		 12:	 1997	 1	Pk_strainH_chr09	         PKH_090160		
 14:	 2049	 1	  CM000450	         PVX_090910		 13:	 1998	-1	Pk_strainH_chr09	         PKH_090170		
 15:	 2050	-1	  CM000450	         PVX_090915		 14:	 1999	 1	Pk_strainH_chr09	         PKH_090180		
 16:	 2051	 1	  CM000450	         PVX_090920		 15:	 2000	-1	Pk_strainH_chr09	         PKH_090190		
 17:	 2052	 1	  CM000450	         PVX_090925		 16:	 2001	 1	Pk_strainH_chr09	         PKH_090200		
 18:	 2053	-1	  CM000450	         PVX_090930		 17:	 2002	 1	Pk_strainH_chr09	         PKH_090210		
 19:	 2054	 1	  CM000450	         PVX_090935		 18:	 2003	-1	Pk_strainH_chr09	         PKH_090220		
 20:	 2055	-1	  CM000450	         PVX_090940		 19:	 2004	 1	Pk_strainH_chr09	         PKH_090230		
 21:	 2056	-1	  CM000450	         PVX_090945		 20:	 2005	-1	Pk_strainH_chr09	         PKH_090240		
 22:	 2057	-1	  CM000450	         PVX_090950		 21:	 2006	-1	Pk_strainH_chr09	         PKH_090250		
 23:	 2058	 1	  CM000450	         PVX_090955		 22:	 2007	-1	Pk_strainH_chr09	         PKH_090260		
 24:	 2059	-1	  CM000450	         PVX_090960		 23:	 2008	 1	Pk_strainH_chr09	         PKH_090270		
 25:	 2060	 1	  CM000450	         PVX_090965		 24:	 2009	-1	Pk_strainH_chr09	         PKH_090280		
 26:	 2061	 1	  CM000450	         PVX_090970		 25:	 2010	 1	Pk_strainH_chr09	         PKH_090290		
 27:	 2062	-1	  CM000450	         PVX_090975		 26:	 2011	 1	Pk_strainH_chr09	         PKH_090300		
 28:	 2063	 1	  CM000450	         PVX_090980		    	 2012	 1	Pk_strainH_chr09	        PKH_090310		
 29:	 2064	 1	  CM000450	         PVX_090985		 27:	 2013	-1	Pk_strainH_chr09	         PKH_090320		
 30:	 2065	-1	  CM000450	         PVX_090990		 28:	 2014	 1	Pk_strainH_chr09	         PKH_090330		
 31:	 2066	 1	  CM000450	         PVX_090995		 29:	 2015	 1	Pk_strainH_chr09	         PKH_090340		
 32:	 2067	-1	  CM000450	         PVX_091000		 30:	 2016	-1	Pk_strainH_chr09	         PKH_090350		
 33:	 2068	 1	  CM000450	         PVX_091005		 31:	 2017	 1	Pk_strainH_chr09	         PKH_090360		
 34:	 2069	-1	  CM000450	         PVX_091010		 32:	 2018	-1	Pk_strainH_chr09	         PKH_090370		
 35:	 2070	 1	  CM000450	         PVX_091015		 33:	 2019	 1	Pk_strainH_chr09	         PKH_090380		
 36:	 2071	 1	  CM000450	         PVX_091020		 34:	 2020	-1	Pk_strainH_chr09	         PKH_090390		
 37:	 2072	 1	  CM000450	         PVX_091025		 35:	 2021	 1	Pk_strainH_chr09	         PKH_090400		
 38:	 2073	 1	  CM000450	         PVX_091030		 36:	 2022	 1	Pk_strainH_chr09	         PKH_090410		
 39:	 2074	 1	  CM000450	         PVX_091032		 37:	 2023	 1	Pk_strainH_chr09	         PKH_090420		
 40:	 2075	 1	  CM000450	         PVX_091035		 38:	 2024	 1	Pk_strainH_chr09	         PKH_090430		
 41:	 2076	-1	  CM000450	         PVX_091040		 39:	 2025	 1	Pk_strainH_chr09	         PKH_090440		
 42:	 2077	-1	  CM000450	         PVX_091045		 40:	 2026	 1	Pk_strainH_chr09	         PKH_090450		
 43:	 2078	-1	  CM000450	         PVX_091050		 41:	 2027	-1	Pk_strainH_chr09	         PKH_090460		
 44:	 2079	-1	  CM000450	         PVX_091055		 42:	 2028	-1	Pk_strainH_chr09	         PKH_090470		
 45:	 2080	 1	  CM000450	         PVX_091060		 43:	 2029	-1	Pk_strainH_chr09	         PKH_090480		
 46:	 2081	-1	  CM000450	         PVX_091065		 44:	 2030	-1	Pk_strainH_chr09	         PKH_090490		
 47:	 2082	-1	  CM000450	         PVX_091075		 45:	 2031	 1	Pk_strainH_chr09	         PKH_090500		
 48:	 2083	 1	  CM000450	         PVX_091080		 46:	 2032	-1	Pk_strainH_chr09	         PKH_090510		
 49:	 2084	 1	  CM000450	         PVX_091085		 47:	 2033	-1	Pk_strainH_chr09	         PKH_090520		
 50:	 2085	 1	  CM000450	         PVX_091090		 48:	 2034	 1	Pk_strainH_chr09	         PKH_090530		
 51:	 2086	 1	  CM000450	         PVX_091095		 49:	 2035	 1	Pk_strainH_chr09	         PKH_090540		
 52:	 2087	 1	  CM000450	         PVX_091100		 50:	 2036	 1	Pk_strainH_chr09	         PKH_090550		
 53:	 2088	-1	  CM000450	         PVX_091105		 51:	 2037	 1	Pk_strainH_chr09	         PKH_090560		
 54:	 2089	-1	  CM000450	         PVX_091110		 52:	 2038	 1	Pk_strainH_chr09	         PKH_090570		
 55:	 2090	 1	  CM000450	         PVX_091115		 53:	 2039	-1	Pk_strainH_chr09	         PKH_090580		
 56:	 2091	 1	  CM000450	         PVX_091120		 54:	 2040	-1	Pk_strainH_chr09	         PKH_090590		
 57:	 2092	-1	  CM000450	         PVX_091135		 55:	 2041	 1	Pk_strainH_chr09	         PKH_090600		
 58:	 2093	-1	  CM000450	         PVX_091140		 56:	 2042	 1	Pk_strainH_chr09	         PKH_090610		
 59:	 2094	 1	  CM000450	         PVX_091145		 57:	 2043	-1	Pk_strainH_chr09	         PKH_090620		
 60:	 2095	 1	  CM000450	         PVX_091150		    	 2044	-1	Pk_strainH_chr09	        PKH_090630		
 61:	 2096	 1	  CM000450	         PVX_091155		 58:	 2045	-1	Pk_strainH_chr09	         PKH_090640		
 62:	 2097	 1	  CM000450	         PVX_091160		 59:	 2046	 1	Pk_strainH_chr09	         PKH_090660		
 63:	 2098	-1	  CM000450	         PVX_091165		 60:	 2047	 1	Pk_strainH_chr09	         PKH_090670		
 64:	 2099	 1	  CM000450	         PVX_091170		 61:	 2048	 1	Pk_strainH_chr09	         PKH_090680		
 65:	 2100	 1	  CM000450	         PVX_091175		    	 2049	-1	Pk_strainH_chr09	        PKH_090690		
 66:	 2101	-1	  CM000450	         PVX_091180		    	 2050	-1	Pk_strainH_chr09	 *      PKH_090700		
 67:	 2102	 1	  CM000450	         PVX_091185		    	 2051	-1	Pk_strainH_chr09	        PKH_090710		
 68:	 2103	-1	  CM000450	         PVX_091190		    	 2052	 1	Pk_strainH_chr09	        PKH_090720		
 69:	 2104	-1	  CM000450	         PVX_091195		    	 2053	-1	Pk_strainH_chr09	        PKH_090730		
 70:	 2105	 1	  CM000450	         PVX_091200		    	 2054	-1	Pk_strainH_chr09	        PKH_090740		
 71:	 2106	-1	  CM000450	         PVX_091205		 62:	 2055	 1	Pk_strainH_chr09	         PKH_090750		
 72:	 2107	-1	  CM000450	         PVX_091210		 63:	 2056	-1	Pk_strainH_chr09	         PKH_090760		
 73:	 2108	-1	  CM000450	         PVX_091215		 64:	 2057	 1	Pk_strainH_chr09	         PKH_090770		
 74:	 2109	-1	  CM000450	         PVX_091220		 65:	 2058	 1	Pk_strainH_chr09	         PKH_090780		
 75:	 2110	-1	  CM000450	         PVX_091225		 66:	 2059	-1	Pk_strainH_chr09	         PKH_090790		
 76:	 2111	 1	  CM000450	         PVX_091230		 67:	 2060	 1	Pk_strainH_chr09	         PKH_090800		
 77:	 2112	-1	  CM000450	         PVX_091235		 68:	 2061	-1	Pk_strainH_chr09	         PKH_090810		
 78:	 2113	 1	  CM000450	         PVX_091240		 69:	 2062	-1	Pk_strainH_chr09	         PKH_090820		
 79:	 2114	 1	  CM000450	         PVX_091245		 70:	 2063	 1	Pk_strainH_chr09	         PKH_090830		
 80:	 2115	 1	  CM000450	         PVX_091250		 71:	 2064	-1	Pk_strainH_chr09	         PKH_090840		
 81:	 2116	 1	  CM000450	         PVX_091255		 72:	 2065	-1	Pk_strainH_chr09	         PKH_090850		
 82:	 2117	 1	  CM000450	         PVX_091260		 73:	 2066	-1	Pk_strainH_chr09	         PKH_090860		
 83:	 2118	-1	  CM000450	         PVX_091265		 74:	 2067	-1	Pk_strainH_chr09	         PKH_090870		
 84:	 2119	 1	  CM000450	         PVX_091270		 75:	 2068	-1	Pk_strainH_chr09	         PKH_090880		
 85:	 2120	 1	  CM000450	         PVX_091275		 76:	 2069	 1	Pk_strainH_chr09	         PKH_090890		
 86:	 2121	-1	  CM000450	         PVX_091280		 77:	 2070	-1	Pk_strainH_chr09	         PKH_090900		
 87:	 2122	 1	  CM000450	         PVX_091285		 78:	 2071	 1	Pk_strainH_chr09	         PKH_090910		
    	 2123	 1	  CM000450	        PVX_091290		 79:	 2072	 1	Pk_strainH_chr09	         PKH_090920		
 88:	 2124	-1	  CM000450	         PVX_091295		 80:	 2073	 1	Pk_strainH_chr09	         PKH_090930		
 89:	 2125	 1	  CM000450	         PVX_091300		 81:	 2074	 1	Pk_strainH_chr09	         PKH_090940		
 90:	 2126	-1	  CM000450	         PVX_091305		 82:	 2075	 1	Pk_strainH_chr09	         PKH_090950		
 91:	 2127	 1	  CM000450	         PVX_091310		 83:	 2076	-1	Pk_strainH_chr09	         PKH_090960		
 92:	 2128	-1	  CM000450	         PVX_091315		 84:	 2077	 1	Pk_strainH_chr09	         PKH_090970		
 93:	 2129	 1	  CM000450	         PVX_091320		 85:	 2078	 1	Pk_strainH_chr09	         PKH_090980		
 94:	 2130	 1	  CM000450	         PVX_091325		 86:	 2079	-1	Pk_strainH_chr09	         PKH_090990		
 95:	 2131	 1	  CM000450	         PVX_091330		 87:	 2080	 1	Pk_strainH_chr09	         PKH_091000		
 96:	 2132	-1	  CM000450	         PVX_091335		 88:	 2081	-1	Pk_strainH_chr09	         PKH_091010		
 97:	 2133	-1	  CM000450	         PVX_091340		 89:	 2082	 1	Pk_strainH_chr09	         PKH_091020		
 98:	 2134	 1	  CM000450	         PVX_091345		 90:	 2083	-1	Pk_strainH_chr09	         PKH_091030		
 99:	 2135	 1	  CM000450	         PVX_091350		    	 2084	 1	Pk_strainH_chr09	        PKH_091040		
100:	 2136	-1	  CM000450	         PVX_091355		 91:	 2085	 1	Pk_strainH_chr09	         PKH_091050		
101:	 2137	-1	  CM000450	         PVX_091360		 92:	 2086	-1	Pk_strainH_chr09	         PKH_091060		
102:	 2138	 1	  CM000450	         PVX_091365		 93:	 2087	 1	Pk_strainH_chr09	         PKH_091070		
103:	 2139	 1	  CM000450	         PVX_091370		 94:	 2088	 1	Pk_strainH_chr09	         PKH_091080		
104:	 2140	 1	  CM000450	         PVX_091375		 95:	 2089	 1	Pk_strainH_chr09	         PKH_091090		
105:	 2141	-1	  CM000450	         PVX_091380		 96:	 2090	-1	Pk_strainH_chr09	         PKH_091100		
106:	 2142	 1	  CM000450	         PVX_091385		 97:	 2091	-1	Pk_strainH_chr09	         PKH_091110		
107:	 2143	 1	  CM000450	         PVX_091390		 98:	 2092	 1	Pk_strainH_chr09	         PKH_091120		
108:	 2144	-1	  CM000450	         PVX_091395		 99:	 2093	 1	Pk_strainH_chr09	         PKH_091130		
109:	 2145	 1	  CM000450	         PVX_091400		100:	 2094	-1	Pk_strainH_chr09	         PKH_091140		
110:	 2146	-1	  CM000450	         PVX_091405		101:	 2095	-1	Pk_strainH_chr09	         PKH_091150		
111:	 2147	-1	  CM000450	         PVX_091410		102:	 2096	 1	Pk_strainH_chr09	         PKH_091160		
112:	 2148	-1	  CM000450	         PVX_091415		103:	 2097	 1	Pk_strainH_chr09	         PKH_091170		
113:	 2149	 1	  CM000450	         PVX_091420		104:	 2098	 1	Pk_strainH_chr09	         PKH_091180		
114:	 2150	-1	  CM000450	         PVX_091425		105:	 2099	-1	Pk_strainH_chr09	         PKH_091190		
115:	 2151	 1	  CM000450	         PVX_091430		106:	 2100	 1	Pk_strainH_chr09	         PKH_091200		
116:	 2152	-1	  CM000450	         PVX_091435		107:	 2101	 1	Pk_strainH_chr09	         PKH_091210		
117:	 2153	-1	  CM000450	         PVX_091440		108:	 2102	-1	Pk_strainH_chr09	         PKH_091220		
118:	 2154	 1	  CM000450	         PVX_091445		109:	 2103	 1	Pk_strainH_chr09	         PKH_091230		
119:	 2155	-1	  CM000450	         PVX_091450		110:	 2104	-1	Pk_strainH_chr09	         PKH_091240		
120:	 2156	 1	  CM000450	         PVX_091455		111:	 2105	-1	Pk_strainH_chr09	         PKH_091250		
121:	 2157	-1	  CM000450	         PVX_091460		112:	 2106	-1	Pk_strainH_chr09	         PKH_091260		
122:	 2158	-1	  CM000450	         PVX_091465		113:	 2107	 1	Pk_strainH_chr09	         PKH_091270		
123:	 2159	-1	  CM000450	         PVX_091470		114:	 2108	-1	Pk_strainH_chr09	         PKH_091280		
124:	 2160	-1	  CM000450	         PVX_091475		    	 2109	-1	Pk_strainH_chr09	 *      PKH_091290		
125:	 2161	-1	  CM000450	         PVX_091480		    	 2110	 1	Pk_strainH_chr09	        PKH_091300		
126:	 2162	 1	  CM000450	         PVX_091485		    	 2111	 1	Pk_strainH_chr09	        PKH_091310		
127:	 2163	 1	  CM000450	         PVX_091490		    	 2112	 1	Pk_strainH_chr09	 *      PKH_091320		
128:	 2164	 1	  CM000450	         PVX_091495		115:	 2113	 1	Pk_strainH_chr09	         PKH_091330		
129:	 2165	 1	  CM000450	         PVX_091500		    	 2114	-1	Pk_strainH_chr09	        PKH_091340		
130:	 2166	-1	  CM000450	         PVX_091505		116:	 2115	-1	Pk_strainH_chr09	         PKH_091350		
131:	 2167	 1	  CM000450	         PVX_091510		117:	 2116	-1	Pk_strainH_chr09	         PKH_091360		
132:	 2168	-1	  CM000450	         PVX_091515		118:	 2117	 1	Pk_strainH_chr09	         PKH_091370		
    	 2169	-1	  CM000450	        PVX_091520		119:	 2118	-1	Pk_strainH_chr09	         PKH_091380		
133:	 2170	-1	  CM000450	         PVX_091525		120:	 2119	 1	Pk_strainH_chr09	         PKH_091390		
134:	 2171	 1	  CM000450	         PVX_091530		121:	 2120	-1	Pk_strainH_chr09	         PKH_091400		
135:	 2172	-1	  CM000450	         PVX_091535		122:	 2121	-1	Pk_strainH_chr09	         PKH_091410		
136:	 2173	 1	  CM000450	         PVX_091540		123:	 2122	-1	Pk_strainH_chr09	         PKH_091420		
137:	 2174	-1	  CM000450	         PVX_091545		124:	 2123	-1	Pk_strainH_chr09	         PKH_091430		
138:	 2175	 1	  CM000450	         PVX_091550		125:	 2124	-1	Pk_strainH_chr09	         PKH_091440		
139:	 2176	-1	  CM000450	         PVX_091555		126:	 2125	 1	Pk_strainH_chr09	         PKH_091450		
140:	 2177	 1	  CM000450	         PVX_091560		127:	 2126	 1	Pk_strainH_chr09	         PKH_091460		
141:	 2178	-1	  CM000450	         PVX_091565		128:	 2127	 1	Pk_strainH_chr09	         PKH_091470		
142:	 2179	-1	  CM000450	         PVX_091570		129:	 2128	 1	Pk_strainH_chr09	         PKH_091480		
143:	 2180	-1	  CM000450	         PVX_091575		130:	 2129	-1	Pk_strainH_chr09	         PKH_091490		
144:	 2181	 1	  CM000450	         PVX_091580		131:	 2130	 1	Pk_strainH_chr09	         PKH_091500		
145:	 2182	-1	  CM000450	         PVX_091585		132:	 2131	-1	Pk_strainH_chr09	         PKH_091510		
146:	 2183	 1	  CM000450	         PVX_091590		133:	 2132	-1	Pk_strainH_chr09	         PKH_091520		
147:	 2184	-1	  CM000450	         PVX_091595		134:	 2133	 1	Pk_strainH_chr09	         PKH_091530		
148:	 2185	-1	  CM000450	         PVX_091600		135:	 2134	-1	Pk_strainH_chr09	         PKH_091540		
149:	 2186	 1	  CM000450	         PVX_091605		136:	 2135	 1	Pk_strainH_chr09	         PKH_091550		
150:	 2187	 1	  CM000450	         PVX_091610		137:	 2136	-1	Pk_strainH_chr09	         PKH_091560		
151:	 2188	-1	  CM000450	         PVX_091615		138:	 2137	 1	Pk_strainH_chr09	         PKH_091570		
152:	 2189	 1	  CM000450	         PVX_091620		139:	 2138	-1	Pk_strainH_chr09	         PKH_091580		
153:	 2190	-1	  CM000450	         PVX_091625		140:	 2139	 1	Pk_strainH_chr09	         PKH_091590		
154:	 2191	 1	  CM000450	         PVX_091630		141:	 2140	-1	Pk_strainH_chr09	         PKH_091600		
155:	 2192	 1	  CM000450	         PVX_091635		142:	 2141	-1	Pk_strainH_chr09	         PKH_091610		
156:	 2193	 1	  CM000450	         PVX_091640		143:	 2142	-1	Pk_strainH_chr09	         PKH_091620		
157:	 2194	 1	  CM000450	         PVX_091645		144:	 2143	 1	Pk_strainH_chr09	         PKH_091630		
158:	 2195	 1	  CM000450	         PVX_091650		145:	 2144	-1	Pk_strainH_chr09	         PKH_091640		
159:	 2196	-1	  CM000450	         PVX_091652		146:	 2145	 1	Pk_strainH_chr09	         PKH_091650		
160:	 2197	 1	  CM000450	         PVX_091655		147:	 2146	-1	Pk_strainH_chr09	         PKH_091660		
161:	 2198	-1	  CM000450	         PVX_091660		148:	 2147	-1	Pk_strainH_chr09	         PKH_091670		
162:	 2199	-1	  CM000450	         PVX_091662		149:	 2148	 1	Pk_strainH_chr09	         PKH_091680		
163:	 2200	 1	  CM000450	         PVX_091665		150:	 2149	 1	Pk_strainH_chr09	         PKH_091690		
164:	 2201	 1	  CM000450	         PVX_091670		151:	 2150	-1	Pk_strainH_chr09	         PKH_091700		
165:	 2202	-1	  CM000450	         PVX_091675		152:	 2151	 1	Pk_strainH_chr09	         PKH_091710		
166:	 2203	-1	  CM000450	         PVX_091680		153:	 2152	-1	Pk_strainH_chr09	         PKH_091720		
167:	 2204	-1	  CM000450	         PVX_091685		154:	 2153	 1	Pk_strainH_chr09	         PKH_091730		
168:	 2205	 1	  CM000450	         PVX_091690		155:	 2154	 1	Pk_strainH_chr09	         PKH_091740		
169:	 2206	-1	  CM000450	         PVX_091695		156:	 2155	 1	Pk_strainH_chr09	         PKH_091750		
170:	 2207	-1	  CM000450	         PVX_091700		157:	 2156	 1	Pk_strainH_chr09	         PKH_091760		
171:	 2208	 1	  CM000450	         PVX_091705		158:	 2157	 1	Pk_strainH_chr09	         PKH_091770		
172:	 2209	-1	  CM000450	         PVX_091710		159:	 2158	-1	Pk_strainH_chr09	         PKH_091780		
    	 2210	-1	  CM000450	        PVX_091715		160:	 2159	 1	Pk_strainH_chr09	         PKH_091790		
173:	 2211	-1	  CM000450	         PVX_300049		161:	 2160	-1	Pk_strainH_chr09	         PKH_091800		
174:	 2212	-1	  CM000450	         PVX_091725		162:	 2161	-1	Pk_strainH_chr09	         PKH_091810		
175:	 2213	-1	  CM000450	         PVX_091730		    	 2162	 1	Pk_strainH_chr09	        PKH_091820		
176:	 2214	 1	  CM000450	         PVX_091735		163:	 2163	 1	Pk_strainH_chr09	         PKH_091830		
177:	 2215	 1	  CM000450	         PVX_091740		164:	 2164	 1	Pk_strainH_chr09	         PKH_091840		
178:	 2216	 1	  CM000450	         PVX_091745		165:	 2165	-1	Pk_strainH_chr09	         PKH_091850		
179:	 2217	 1	  CM000450	         PVX_091750		166:	 2166	-1	Pk_strainH_chr09	         PKH_091860		
180:	 2218	 1	  CM000450	         PVX_091755		167:	 2167	-1	Pk_strainH_chr09	         PKH_091870		
181:	 2219	 1	  CM000450	         PVX_091760		168:	 2168	 1	Pk_strainH_chr09	         PKH_091880		
182:	 2220	-1	  CM000450	         PVX_091765		169:	 2169	-1	Pk_strainH_chr09	         PKH_091890		
183:	 2221	 1	  CM000450	         PVX_091770		170:	 2170	-1	Pk_strainH_chr09	         PKH_091900		
184:	 2222	 1	  CM000450	         PVX_091775		171:	 2171	 1	Pk_strainH_chr09	         PKH_091910		
185:	 2223	 1	  CM000450	         PVX_091780		172:	 2172	-1	Pk_strainH_chr09	         PKH_091920		
186:	 2224	 1	  CM000450	         PVX_091785		    	 2173	-1	Pk_strainH_chr09	        PKH_091930		
187:	 2225	-1	  CM000450	         PVX_091790		173:	 2174	-1	Pk_strainH_chr09	         PKH_091940		
188:	 2226	 1	  CM000450	         PVX_091795		174:	 2175	-1	Pk_strainH_chr09	         PKH_091950		
189:	 2227	 1	  CM000450	         PVX_091800		175:	 2176	-1	Pk_strainH_chr09	         PKH_091960		
190:	 2228	 1	  CM000450	         PVX_091805		176:	 2177	 1	Pk_strainH_chr09	         PKH_091970		
191:	 2229	 1	  CM000450	         PVX_091810		177:	 2178	 1	Pk_strainH_chr09	         PKH_091980		
192:	 2230	 1	  CM000450	         PVX_091815		    	 2179	-1	Pk_strainH_chr09	        PKH_091990		
193:	 2231	-1	  CM000450	         PVX_091820		178:	 2180	 1	Pk_strainH_chr09	         PKH_092000		
194:	 2232	-1	  CM000450	         PVX_091825		179:	 2181	 1	Pk_strainH_chr09	         PKH_092010		
195:	 2233	 1	  CM000450	         PVX_091830		    	 2182	-1	Pk_strainH_chr09	        PKH_092020		
196:	 2234	-1	  CM000450	         PVX_091835		180:	 2183	 1	Pk_strainH_chr09	         PKH_092030		
197:	 2235	 1	  CM000450	         PVX_091840		181:	 2184	 1	Pk_strainH_chr09	         PKH_092040		
198:	 2236	-1	  CM000450	         PVX_091845		182:	 2185	-1	Pk_strainH_chr09	         PKH_092050		
199:	 2237	-1	  CM000450	         PVX_091850		183:	 2186	 1	Pk_strainH_chr09	         PKH_092060		
200:	 2238	-1	  CM000450	         PVX_091855		184:	 2187	 1	Pk_strainH_chr09	         PKH_092070		
201:	 2239	 1	  CM000450	         PVX_091860		185:	 2188	 1	Pk_strainH_chr09	         PKH_092080		
202:	 2240	 1	  CM000450	         PVX_091865		186:	 2189	 1	Pk_strainH_chr09	         PKH_092090		
203:	 2241	-1	  CM000450	         PVX_091870		187:	 2190	-1	Pk_strainH_chr09	         PKH_092100		
204:	 2242	 1	  CM000450	         PVX_091875		188:	 2191	 1	Pk_strainH_chr09	         PKH_092110		
205:	 2243	-1	  CM000450	         PVX_091880		189:	 2192	 1	Pk_strainH_chr09	         PKH_092120		
206:	 2244	 1	  CM000450	         PVX_091885		190:	 2193	 1	Pk_strainH_chr09	         PKH_092130		
207:	 2245	-1	  CM000450	         PVX_091890		191:	 2194	 1	Pk_strainH_chr09	         PKH_092140		
208:	 2246	-1	  CM000450	         PVX_091895		192:	 2195	 1	Pk_strainH_chr09	         PKH_092150		
209:	 2247	-1	  CM000450	         PVX_091900		193:	 2196	-1	Pk_strainH_chr09	         PKH_092160		
210:	 2248	-1	  CM000450	         PVX_091905		194:	 2197	-1	Pk_strainH_chr09	         PKH_092170		
211:	 2249	-1	  CM000450	         PVX_091910		195:	 2198	 1	Pk_strainH_chr09	         PKH_092180		
212:	 2250	 1	  CM000450	         PVX_091915		196:	 2199	-1	Pk_strainH_chr09	         PKH_092190		
213:	 2251	-1	  CM000450	         PVX_091920		197:	 2200	 1	Pk_strainH_chr09	         PKH_092200		
214:	 2252	-1	  CM000450	         PVX_091925		198:	 2201	-1	Pk_strainH_chr09	         PKH_092210		
215:	 2253	 1	  CM000450	         PVX_091930		199:	 2202	-1	Pk_strainH_chr09	         PKH_092220		
216:	 2254	 1	  CM000450	         PVX_091935		200:	 2203	-1	Pk_strainH_chr09	         PKH_092230		
217:	 2255	 1	  CM000450	         PVX_091940		201:	 2204	 1	Pk_strainH_chr09	         PKH_092240		
    	 2256	-1	  CM000450	        PVX_091945		202:	 2205	 1	Pk_strainH_chr09	         PKH_092250		
218:	 2257	-1	  CM000450	         PVX_091950		203:	 2206	-1	Pk_strainH_chr09	         PKH_092260		
219:	 2258	 1	  CM000450	         PVX_091955		204:	 2207	 1	Pk_strainH_chr09	         PKH_092270		
220:	 2259	-1	  CM000450	         PVX_091960		205:	 2208	-1	Pk_strainH_chr09	         PKH_092280		
221:	 2260	-1	  CM000450	         PVX_091965		206:	 2209	 1	Pk_strainH_chr09	         PKH_092290		
222:	 2261	-1	  CM000450	         PVX_091970		207:	 2210	-1	Pk_strainH_chr09	         PKH_092300		
223:	 2262	 1	  CM000450	         PVX_091975		208:	 2211	-1	Pk_strainH_chr09	         PKH_092310		
224:	 2263	-1	  CM000450	         PVX_091980		209:	 2212	-1	Pk_strainH_chr09	         PKH_092320		
225:	 2264	 1	  CM000450	         PVX_091985		210:	 2213	-1	Pk_strainH_chr09	         PKH_092330		
226:	 2265	 1	  CM000450	         PVX_091990		211:	 2214	-1	Pk_strainH_chr09	         PKH_092340		
227:	 2266	 1	  CM000450	         PVX_091992		212:	 2215	 1	Pk_strainH_chr09	         PKH_092350		
228:	 2267	-1	  CM000450	         PVX_091995		213:	 2216	-1	Pk_strainH_chr09	         PKH_092360		
229:	 2268	-1	  CM000450	         PVX_092000		    	 2217	-1	Pk_strainH_chr09	        PKH_092370		
230:	 2269	-1	  CM000450	         PVX_092005		214:	 2218	-1	Pk_strainH_chr09	         PKH_092380		
231:	 2270	 1	  CM000450	         PVX_092010		215:	 2219	 1	Pk_strainH_chr09	         PKH_092390		
232:	 2271	 1	  CM000450	         PVX_092015		216:	 2220	 1	Pk_strainH_chr09	         PKH_092400		
233:	 2272	 1	  CM000450	         PVX_092020		217:	 2221	 1	Pk_strainH_chr09	         PKH_092410		
234:	 2273	-1	  CM000450	         PVX_092025		    	 2222	-1	Pk_strainH_chr09	        PKH_092420		
235:	 2274	 1	  CM000450	         PVX_092030		218:	 2223	-1	Pk_strainH_chr09	         PKH_092430		
236:	 2275	-1	  CM000450	         PVX_092035		    	 2224	-1	Pk_strainH_chr09	        PKH_092440		
237:	 2276	-1	  CM000450	         PVX_092040		    	 2225	 1	Pk_strainH_chr09	        PKH_092449		
238:	 2277	 1	  CM000450	         PVX_092045		219:	 2226	 1	Pk_strainH_chr09	         PKH_092450		
239:	 2278	-1	  CM000450	         PVX_092050		220:	 2227	-1	Pk_strainH_chr09	         PKH_092460		
240:	 2279	 1	  CM000450	         PVX_092055		221:	 2228	-1	Pk_strainH_chr09	         PKH_092470		
241:	 2280	 1	  CM000450	         PVX_092060		222:	 2229	-1	Pk_strainH_chr09	         PKH_092480		
242:	 2281	 1	  CM000450	         PVX_092065		223:	 2230	 1	Pk_strainH_chr09	         PKH_092490		
243:	 2282	 1	  CM000450	         PVX_092070		224:	 2231	-1	Pk_strainH_chr09	         PKH_092500		
244:	 2283	 1	  CM000450	         PVX_092075		225:	 2232	 1	Pk_strainH_chr09	         PKH_092510		
245:	 2284	-1	  CM000450	         PVX_092080		226:	 2233	 1	Pk_strainH_chr09	         PKH_092520		
246:	 2285	-1	  CM000450	         PVX_092085		227:	 2234	 1	Pk_strainH_chr09	         PKH_092530		
247:	 2286	 1	  CM000450	         PVX_092090		228:	 2235	-1	Pk_strainH_chr09	         PKH_092540		
248:	 2287	 1	  CM000450	         PVX_092095		229:	 2236	-1	Pk_strainH_chr09	         PKH_092550		
249:	 2288	 1	  CM000450	         PVX_092100		230:	 2237	-1	Pk_strainH_chr09	         PKH_092560		
250:	 2289	 1	  CM000450	         PVX_092105		231:	 2238	 1	Pk_strainH_chr09	         PKH_092570		
251:	 2290	-1	  CM000450	         PVX_092110		232:	 2239	 1	Pk_strainH_chr09	         PKH_092580		
252:	 2291	-1	  CM000450	         PVX_092115		233:	 2240	 1	Pk_strainH_chr09	         PKH_092590		
253:	 2292	 1	  CM000450	         PVX_092120		234:	 2241	-1	Pk_strainH_chr09	         PKH_092600		
254:	 2293	 1	  CM000450	         PVX_092125		235:	 2242	 1	Pk_strainH_chr09	         PKH_092610		
255:	 2294	 1	  CM000450	         PVX_092130		236:	 2243	-1	Pk_strainH_chr09	         PKH_092620		
256:	 2295	 1	  CM000450	         PVX_092135		237:	 2244	-1	Pk_strainH_chr09	         PKH_092630		
257:	 2296	-1	  CM000450	         PVX_092140		238:	 2245	 1	Pk_strainH_chr09	         PKH_092640		
258:	 2297	 1	  CM000450	         PVX_092145		239:	 2246	-1	Pk_strainH_chr09	         PKH_092650		
259:	 2298	 1	  CM000450	         PVX_092150		240:	 2247	 1	Pk_strainH_chr09	         PKH_092660		
260:	 2299	-1	  CM000450	         PVX_092155		241:	 2248	 1	Pk_strainH_chr09	         PKH_092670		
261:	 2300	-1	  CM000450	         PVX_092160		242:	 2249	 1	Pk_strainH_chr09	         PKH_092680		
262:	 2301	 1	  CM000450	         PVX_092165		243:	 2250	 1	Pk_strainH_chr09	         PKH_092690		
263:	 2302	-1	  CM000450	         PVX_092170		244:	 2251	 1	Pk_strainH_chr09	         PKH_092700		
264:	 2303	-1	  CM000450	         PVX_092175		245:	 2252	-1	Pk_strainH_chr09	         PKH_092710		
265:	 2304	-1	  CM000450	         PVX_092180		246:	 2253	-1	Pk_strainH_chr09	         PKH_092720		
266:	 2305	 1	  CM000450	         PVX_092185		247:	 2254	 1	Pk_strainH_chr09	         PKH_092730		
267:	 2306	-1	  CM000450	         PVX_092190		248:	 2255	 1	Pk_strainH_chr09	         PKH_092740		
268:	 2307	-1	  CM000450	         PVX_092195		249:	 2256	 1	Pk_strainH_chr09	         PKH_092750		
269:	 2308	-1	  CM000450	         PVX_092200		250:	 2257	 1	Pk_strainH_chr09	         PKH_092760		
270:	 2309	 1	  CM000450	         PVX_092205		251:	 2258	-1	Pk_strainH_chr09	         PKH_092770		
271:	 2310	-1	  CM000450	         PVX_092210		252:	 2259	-1	Pk_strainH_chr09	         PKH_092780		
272:	 2311	-1	  CM000450	         PVX_092215		253:	 2260	 1	Pk_strainH_chr09	         PKH_092790		
273:	 2312	 1	  CM000450	         PVX_092220		254:	 2261	 1	Pk_strainH_chr09	         PKH_092800		
274:	 2313	-1	  CM000450	         PVX_092225		255:	 2262	 1	Pk_strainH_chr09	         PKH_092810		
275:	 2314	 1	  CM000450	         PVX_092230		256:	 2263	 1	Pk_strainH_chr09	         PKH_092820		
276:	 2315	-1	  CM000450	         PVX_092235		257:	 2264	-1	Pk_strainH_chr09	         PKH_092830		
277:	 2316	 1	  CM000450	         PVX_092240		258:	 2265	 1	Pk_strainH_chr09	         PKH_092840		
278:	 2317	 1	  CM000450	         PVX_092245		259:	 2266	 1	Pk_strainH_chr09	         PKH_092850		
279:	 2318	 1	  CM000450	         PVX_092250		260:	 2267	-1	Pk_strainH_chr09	         PKH_092860		
    	 2319	 1	  CM000450	        PVX_300023		261:	 2268	-1	Pk_strainH_chr09	         PKH_092870		
280:	 2320	 1	  CM000450	         PVX_092260		262:	 2269	 1	Pk_strainH_chr09	         PKH_092880		
281:	 2321	-1	  CM000450	         PVX_092265		263:	 2270	-1	Pk_strainH_chr09	         PKH_092890		
282:	 2322	 1	  CM000450	         PVX_092270		264:	 2271	-1	Pk_strainH_chr09	         PKH_092900		
283:	 2323	 1	  CM000450	         PVX_092275		265:	 2272	-1	Pk_strainH_chr09	         PKH_092910		
284:	 2324	 1	  CM000450	         PVX_092280		266:	 2273	 1	Pk_strainH_chr09	         PKH_092920		
285:	 2325	-1	  CM000450	         PVX_092285		    	 2274	-1	Pk_strainH_chr09	        PKH_092930		
286:	 2326	 1	  CM000450	         PVX_092290		    	 2275	-1	Pk_strainH_chr09	        PKH_092940		
    	 2327	 1	  CM000450	        PVX_092295		267:	 2276	-1	Pk_strainH_chr09	         PKH_092950		
287:	 2328	 1	  CM000450	         PVX_092300		268:	 2277	-1	Pk_strainH_chr09	         PKH_092960		
288:	 2329	 1	  CM000450	         PVX_092305		269:	 2278	-1	Pk_strainH_chr09	         PKH_092970		
289:	 2330	 1	  CM000450	         PVX_092310		270:	 2279	 1	Pk_strainH_chr09	         PKH_092980		
290:	 2331	-1	  CM000450	         PVX_092315		271:	 2280	-1	Pk_strainH_chr09	         PKH_092990		
291:	 2332	 1	  CM000450	         PVX_092320		272:	 2281	-1	Pk_strainH_chr09	         PKH_093000		
292:	 2333	 1	  CM000450	         PVX_092325		273:	 2282	 1	Pk_strainH_chr09	         PKH_093010		
293:	 2334	-1	  CM000450	         PVX_092330		274:	 2283	-1	Pk_strainH_chr09	         PKH_093020		
294:	 2335	 1	  CM000450	         PVX_092335		275:	 2284	 1	Pk_strainH_chr09	         PKH_093030		
295:	 2336	-1	  CM000450	         PVX_092340		276:	 2285	-1	Pk_strainH_chr09	         PKH_093040		
296:	 2337	-1	  CM000450	         PVX_092345		277:	 2286	 1	Pk_strainH_chr09	         PKH_093050		
297:	 2338	 1	  CM000450	         PVX_092350		278:	 2287	 1	Pk_strainH_chr09	         PKH_093060		
298:	 2339	 1	  CM000450	         PVX_092355		279:	 2288	 1	Pk_strainH_chr09	         PKH_093070		
    	 2340	 1	  CM000450	        PVX_092360		    	 2289	 1	Pk_strainH_chr09	        PKH_093075		
299:	 2341	-1	  CM000450	         PVX_092365		280:	 2290	 1	Pk_strainH_chr09	         PKH_093080		
300:	 2342	-1	  CM000450	         PVX_092370		281:	 2291	-1	Pk_strainH_chr09	         PKH_093090		
301:	 2343	-1	  CM000450	         PVX_092375		282:	 2292	 1	Pk_strainH_chr09	         PKH_093100		
302:	 2344	-1	  CM000450	         PVX_092380		283:	 2293	 1	Pk_strainH_chr09	         PKH_093110		
303:	 2345	-1	  CM000450	         PVX_092385		284:	 2294	 1	Pk_strainH_chr09	         PKH_093120		
304:	 2346	-1	  CM000450	         PVX_092390		285:	 2295	-1	Pk_strainH_chr09	         PKH_093130		
305:	 2347	 1	  CM000450	         PVX_092395		286:	 2296	 1	Pk_strainH_chr09	         PKH_093140		
306:	 2348	-1	  CM000450	         PVX_092400		287:	 2297	 1	Pk_strainH_chr09	         PKH_093150		
307:	 2349	 1	  CM000450	         PVX_092405		    	 2298	-1	Pk_strainH_chr09	        PKH_093160		
308:	 2350	-1	  CM000450	         PVX_092410		    	 2299	 1	Pk_strainH_chr09	        PKH_093170		
309:	 2351	 1	  CM000450	         PVX_092415		288:	 2300	 1	Pk_strainH_chr09	         PKH_093180		
310:	 2352	 1	  CM000450	         PVX_092420		289:	 2301	 1	Pk_strainH_chr09	         PKH_093190		
311:	 2353	-1	  CM000450	         PVX_092425		290:	 2302	-1	Pk_strainH_chr09	         PKH_093200		
312:	 2354	 1	  CM000450	         PVX_092430		291:	 2303	 1	Pk_strainH_chr09	         PKH_093210		
313:	 2355	-1	  CM000450	         PVX_092435		292:	 2304	 1	Pk_strainH_chr09	         PKH_093220		
314:	 2356	-1	  CM000450	         PVX_092440		293:	 2305	-1	Pk_strainH_chr09	         PKH_093230		
315:	 2357	 1	  CM000450	         PVX_092445		294:	 2306	 1	Pk_strainH_chr09	         PKH_093240		
316:	 2358	 1	  CM000450	         PVX_092450		295:	 2307	-1	Pk_strainH_chr09	         PKH_093250		
317:	 2359	-1	  CM000450	         PVX_092455		296:	 2308	-1	Pk_strainH_chr09	         PKH_093260		
318:	 2360	 1	  CM000450	         PVX_092460		297:	 2309	 1	Pk_strainH_chr09	         PKH_093270		
319:	 2361	 1	  CM000450	         PVX_092465		298:	 2310	 1	Pk_strainH_chr09	         PKH_093280		
320:	 2362	-1	  CM000450	         PVX_092470		299:	 2311	-1	Pk_strainH_chr09	         PKH_093290		
    	 2363	-1	  CM000450	        PVX_092475		300:	 2312	-1	Pk_strainH_chr09	         PKH_093300		
321:	 2364	-1	  CM000450	         PVX_092480		301:	 2313	-1	Pk_strainH_chr09	         PKH_093310		
322:	 2365	-1	  CM000450	         PVX_092485		302:	 2314	-1	Pk_strainH_chr09	         PKH_093320		
323:	 2366	-1	  CM000450	         PVX_092490		303:	 2315	-1	Pk_strainH_chr09	         PKH_093330		
324:	 2367	-1	  CM000450	         PVX_092495		304:	 2316	-1	Pk_strainH_chr09	         PKH_093340		
325:	 2368	 1	  CM000450	         PVX_092500		305:	 2317	 1	Pk_strainH_chr09	         PKH_093350		
326:	 2369	-1	  CM000450	         PVX_092505		306:	 2318	-1	Pk_strainH_chr09	         PKH_093360		
327:	 2370	 1	  CM000450	         PVX_092510		307:	 2319	 1	Pk_strainH_chr09	         PKH_093370		
328:	 2371	 1	  CM000450	         PVX_092515		308:	 2320	-1	Pk_strainH_chr09	         PKH_093380		
329:	 2372	 1	  CM000450	         PVX_092520		309:	 2321	 1	Pk_strainH_chr09	         PKH_093390		
330:	 2373	 1	  CM000450	         PVX_092525		310:	 2322	 1	Pk_strainH_chr09	         PKH_093400		
331:	 2374	-1	  CM000450	         PVX_092530		311:	 2323	-1	Pk_strainH_chr09	         PKH_093410		
332:	 2375	-1	  CM000450	         PVX_092535		312:	 2324	 1	Pk_strainH_chr09	         PKH_093420		
333:	 2376	 1	  CM000450	         PVX_092540		313:	 2325	-1	Pk_strainH_chr09	         PKH_093430		
334:	 2377	-1	  CM000450	         PVX_092545		314:	 2326	-1	Pk_strainH_chr09	         PKH_093440		
335:	 2378	-1	  CM000450	         PVX_092550		315:	 2327	 1	Pk_strainH_chr09	         PKH_093450		
336:	 2379	-1	  CM000450	         PVX_092555		316:	 2328	 1	Pk_strainH_chr09	         PKH_093460		
337:	 2380	 1	  CM000450	         PVX_092560		317:	 2329	-1	Pk_strainH_chr09	         PKH_093470		
338:	 2381	-1	  CM000450	         PVX_092565		318:	 2330	 1	Pk_strainH_chr09	         PKH_093480		
339:	 2382	-1	  CM000450	         PVX_092570		319:	 2331	 1	Pk_strainH_chr09	         PKH_093490		
340:	 2383	-1	  CM000450	         PVX_092575		320:	 2332	-1	Pk_strainH_chr09	         PKH_093500		
341:	 2384	 1	  CM000450	         PVX_092580		321:	 2333	-1	Pk_strainH_chr09	         PKH_093510		
342:	 2385	-1	  CM000450	         PVX_092585		322:	 2334	-1	Pk_strainH_chr09	         PKH_093520		
343:	 2386	-1	  CM000450	         PVX_092590		323:	 2335	-1	Pk_strainH_chr09	         PKH_093530		
344:	 2387	 1	  CM000450	         PVX_092595		324:	 2336	-1	Pk_strainH_chr09	         PKH_093540		
345:	 2388	-1	  CM000450	         PVX_092600		325:	 2337	 1	Pk_strainH_chr09	         PKH_093550		
346:	 2389	-1	  CM000450	         PVX_092605		326:	 2338	-1	Pk_strainH_chr09	         PKH_093560		
347:	 2390	 1	  CM000450	         PVX_092610		327:	 2339	 1	Pk_strainH_chr09	         PKH_093570		
348:	 2391	 1	  CM000450	         PVX_092615		328:	 2340	 1	Pk_strainH_chr09	         PKH_093580		
349:	 2392	 1	  CM000450	         PVX_092620		329:	 2341	 1	Pk_strainH_chr09	         PKH_093590		
350:	 2393	-1	  CM000450	         PVX_092625		330:	 2342	 1	Pk_strainH_chr09	         PKH_093600		
351:	 2394	-1	  CM000450	         PVX_092630		331:	 2343	-1	Pk_strainH_chr09	         PKH_093610		
352:	 2395	 1	  CM000450	         PVX_092635		332:	 2344	-1	Pk_strainH_chr09	         PKH_093620		
353:	 2396	-1	  CM000450	         PVX_092640		333:	 2345	 1	Pk_strainH_chr09	         PKH_093630		
354:	 2397	 1	  CM000450	         PVX_092645		334:	 2346	-1	Pk_strainH_chr09	         PKH_093640		
    	 2398	 1	  CM000450	        PVX_092650		335:	 2347	-1	Pk_strainH_chr09	         PKH_093650		
355:	 2399	 1	  CM000450	         PVX_092655		336:	 2348	-1	Pk_strainH_chr09	         PKH_093660		
356:	 2400	-1	  CM000450	         PVX_092660		337:	 2349	 1	Pk_strainH_chr09	         PKH_093670		
    	 2401	 1	  CM000450	        PVX_092665		338:	 2350	-1	Pk_strainH_chr09	         PKH_093680		
357:	 2402	-1	  CM000450	         PVX_092670		339:	 2351	-1	Pk_strainH_chr09	         PKH_093690		
358:	 2403	 1	  CM000450	         PVX_092675		340:	 2352	-1	Pk_strainH_chr09	         PKH_093700		
359:	 2404	 1	  CM000450	         PVX_092680		341:	 2353	 1	Pk_strainH_chr09	         PKH_093710		
360:	 2405	-1	  CM000450	         PVX_092685		342:	 2354	-1	Pk_strainH_chr09	         PKH_093720		
361:	 2406	 1	  CM000450	         PVX_092690		343:	 2355	-1	Pk_strainH_chr09	         PKH_093730		
362:	 2407	-1	  CM000450	         PVX_092695		344:	 2356	 1	Pk_strainH_chr09	         PKH_093740		
363:	 2408	-1	  CM000450	         PVX_092700		345:	 2357	-1	Pk_strainH_chr09	         PKH_093750		
364:	 2409	 1	  CM000450	         PVX_092705		346:	 2358	-1	Pk_strainH_chr09	         PKH_093760		
365:	 2410	-1	  CM000450	         PVX_092710		347:	 2359	 1	Pk_strainH_chr09	         PKH_093770		
366:	 2411	-1	  CM000450	         PVX_092715		348:	 2360	 1	Pk_strainH_chr09	         PKH_093780		
367:	 2412	 1	  CM000450	         PVX_092720		349:	 2361	 1	Pk_strainH_chr09	         PKH_093790		
368:	 2413	-1	  CM000450	         PVX_092725		350:	 2362	-1	Pk_strainH_chr09	         PKH_093800		
369:	 2414	-1	  CM000450	         PVX_092730		351:	 2363	-1	Pk_strainH_chr09	         PKH_093810		
370:	 2415	-1	  CM000450	         PVX_092735		352:	 2364	 1	Pk_strainH_chr09	         PKH_093820		
371:	 2416	-1	  CM000450	         PVX_092740		353:	 2365	-1	Pk_strainH_chr09	         PKH_093830		
372:	 2417	 1	  CM000450	         PVX_092745		354:	 2366	 1	Pk_strainH_chr09	         PKH_093840		
373:	 2418	 1	  CM000450	         PVX_092750		355:	 2367	 1	Pk_strainH_chr09	         PKH_093850		
374:	 2419	 1	  CM000450	         PVX_092755		356:	 2368	-1	Pk_strainH_chr09	         PKH_093860		
375:	 2420	-1	  CM000450	         PVX_092760		357:	 2369	-1	Pk_strainH_chr09	         PKH_093870		
376:	 2421	 1	  CM000450	         PVX_092765		358:	 2370	 1	Pk_strainH_chr09	         PKH_093880		
377:	 2422	-1	  CM000450	         PVX_092770		359:	 2371	 1	Pk_strainH_chr09	         PKH_093890		
378:	 2423	 1	  CM000450	         PVX_092775		360:	 2372	-1	Pk_strainH_chr09	         PKH_093900		
379:	 2424	-1	  CM000450	         PVX_092780		361:	 2373	 1	Pk_strainH_chr09	         PKH_093910		
380:	 2425	-1	  CM000450	         PVX_092785		362:	 2374	-1	Pk_strainH_chr09	         PKH_093920		
381:	 2426	 1	  CM000450	         PVX_092790		363:	 2375	-1	Pk_strainH_chr09	         PKH_093930		
382:	 2427	 1	  CM000450	         PVX_092795		364:	 2376	 1	Pk_strainH_chr09	         PKH_093940		
383:	 2428	-1	  CM000450	         PVX_092800		365:	 2377	-1	Pk_strainH_chr09	         PKH_093950		
384:	 2429	 1	  CM000450	         PVX_092805		366:	 2378	-1	Pk_strainH_chr09	         PKH_093960		
385:	 2430	-1	  CM000450	         PVX_092810		367:	 2379	 1	Pk_strainH_chr09	         PKH_093970		
386:	 2431	-1	  CM000450	         PVX_092815		368:	 2380	-1	Pk_strainH_chr09	         PKH_093980		
    	 2432	-1	  CM000450	        PVX_092820		369:	 2381	-1	Pk_strainH_chr09	         PKH_093990		
387:	 2433	 1	  CM000450	         PVX_092825		370:	 2382	-1	Pk_strainH_chr09	         PKH_094000		
388:	 2434	 1	  CM000450	         PVX_092830		    	 2383	 1	Pk_strainH_chr09	        PKH_094010		
389:	 2435	 1	  CM000450	         PVX_092835		371:	 2384	-1	Pk_strainH_chr09	         PKH_094020		
390:	 2436	-1	  CM000450	         PVX_092840		372:	 2385	 1	Pk_strainH_chr09	         PKH_094030		
    	 2437	 1	  CM000450	        PVX_092845		373:	 2386	 1	Pk_strainH_chr09	         PKH_094040		
391:	 2438	-1	  CM000450	         PVX_092850		374:	 2387	 1	Pk_strainH_chr09	         PKH_094050		
392:	 2439	-1	  CM000450	         PVX_092855		375:	 2388	-1	Pk_strainH_chr09	         PKH_094060		
393:	 2440	-1	  CM000450	         PVX_092860		376:	 2389	 1	Pk_strainH_chr09	         PKH_094070		
394:	 2441	-1	  CM000450	         PVX_092865		377:	 2390	-1	Pk_strainH_chr09	         PKH_094080		
395:	 2442	-1	  CM000450	         PVX_092870		378:	 2391	 1	Pk_strainH_chr09	         PKH_094090		
396:	 2443	-1	  CM000450	         PVX_092875		379:	 2392	-1	Pk_strainH_chr09	         PKH_094100		
397:	 2444	 1	  CM000450	         PVX_092880		380:	 2393	-1	Pk_strainH_chr09	         PKH_094110		
398:	 2445	-1	  CM000450	         PVX_092885		381:	 2394	 1	Pk_strainH_chr09	         PKH_094120		
399:	 2446	 1	  CM000450	         PVX_092890		382:	 2395	 1	Pk_strainH_chr09	         PKH_094130		
400:	 2447	-1	  CM000450	         PVX_092895		383:	 2396	-1	Pk_strainH_chr09	         PKH_094140		
401:	 2448	-1	  CM000450	         PVX_092900		384:	 2397	 1	Pk_strainH_chr09	         PKH_094150		
402:	 2449	-1	  CM000450	         PVX_092905		385:	 2398	-1	Pk_strainH_chr09	         PKH_094160		
403:	 2450	-1	  CM000450	         PVX_092910		386:	 2399	-1	Pk_strainH_chr09	         PKH_094170		
404:	 2451	-1	  CM000450	         PVX_092915		    	 2400	-1	Pk_strainH_chr09	        PKH_094180		
405:	 2452	 1	  CM000450	         PVX_092920		387:	 2401	 1	Pk_strainH_chr09	         PKH_094190		
406:	 2453	 1	  CM000450	         PVX_092925		388:	 2402	 1	Pk_strainH_chr09	         PKH_094200		
407:	 2454	-1	  CM000450	         PVX_092930		389:	 2403	 1	Pk_strainH_chr09	         PKH_094210		
408:	 2455	-1	  CM000450	         PVX_092935		390:	 2404	-1	Pk_strainH_chr09	         PKH_094220		
409:	 2456	 1	  CM000450	         PVX_092940		    	 2405	-1	Pk_strainH_chr09	        PKH_094230		
410:	 2457	-1	  CM000450	         PVX_092945		391:	 2406	-1	Pk_strainH_chr09	         PKH_094250		
411:	 2458	 1	  CM000450	         PVX_092950		392:	 2407	-1	Pk_strainH_chr09	         PKH_094260		
412:	 2459	 1	  CM000450	         PVX_092955		393:	 2408	-1	Pk_strainH_chr09	         PKH_094270		
413:	 2460	-1	  CM000450	        PVX_092960b		394:	 2409	-1	Pk_strainH_chr09	         PKH_094280		
414:	 2461	-1	  CM000450	        PVX_092960a		395:	 2410	-1	Pk_strainH_chr09	         PKH_094290		
415:	 2462	-1	  CM000450	         PVX_092965		396:	 2411	-1	Pk_strainH_chr09	         PKH_094300		
416:	 2463	 1	  CM000450	         PVX_092970		397:	 2412	 1	Pk_strainH_chr09	         PKH_094310		
417:	 2464	 1	  CM000450	         PVX_092975		398:	 2413	-1	Pk_strainH_chr09	         PKH_094320		
418:	 2465	-1	  CM000450	         PVX_092980		399:	 2414	 1	Pk_strainH_chr09	         PKH_094330		
419:	 2466	-1	  CM000450	         PVX_092985		400:	 2415	-1	Pk_strainH_chr09	         PKH_094340		
420:	 2467	-1	  CM000450	         PVX_092990		401:	 2416	-1	Pk_strainH_chr09	         PKH_094350		
    	     	  	          	                  		402:	 2417	-1	Pk_strainH_chr09	         PKH_094360		
    	     	  	          	                  		403:	 2418	-1	Pk_strainH_chr09	         PKH_094370		
    	     	  	          	                  		404:	 2419	-1	Pk_strainH_chr09	         PKH_094380		
    	     	  	          	                  		405:	 2420	 1	Pk_strainH_chr09	         PKH_094390		
    	     	  	          	                  		406:	 2421	 1	Pk_strainH_chr09	         PKH_094400		
    	     	  	          	                  		407:	 2422	-1	Pk_strainH_chr09	         PKH_094410		
    	     	  	          	                  		408:	 2423	-1	Pk_strainH_chr09	         PKH_094420		
    	     	  	          	                  		409:	 2424	 1	Pk_strainH_chr09	         PKH_094430		
    	     	  	          	                  		410:	 2425	-1	Pk_strainH_chr09	         PKH_094440		
    	     	  	          	                  		411:	 2426	 1	Pk_strainH_chr09	         PKH_094450		
    	     	  	          	                  		412:	 2427	 1	Pk_strainH_chr09	         PKH_094460		
    	     	  	          	                  		413:	 2428	-1	Pk_strainH_chr09	         PKH_094465		
    	     	  	          	                  		414:	 2429	-1	Pk_strainH_chr09	         PKH_094470		
    	     	  	          	                  		415:	 2430	-1	Pk_strainH_chr09	         PKH_094480		
    	     	  	          	                  		416:	 2431	 1	Pk_strainH_chr09	         PKH_094490		
    	     	  	          	                  		417:	 2432	 1	Pk_strainH_chr09	         PKH_094500		
    	     	  	          	                  		418:	 2433	-1	Pk_strainH_chr09	         PKH_094510		
    	     	  	          	                  		419:	 2434	-1	Pk_strainH_chr09	         PKH_094520		
    	     	  	          	                  		    	 2435	-1	Pk_strainH_chr09	 *      PKH_094522		
    	     	  	          	                  		    	 2436	 1	Pk_strainH_chr09	 *      PKH_094530		
    	     	  	          	                  		420:	 2437	-1	Pk_strainH_chr09	         PKH_094540		


CL-11		361	383		1	11		23	35	

  1:	 1670	-1	  CM000449	         PVX_094280		  1:	 1601	-1	Pk_strainH_chr08	         PKH_080050		
    	 1671	-1	  CM000449	        PVX_094285		    	 1602	 1	Pk_strainH_chr08	        PKH_080060		
    	 1672	-1	  CM000449	 *      PVX_094290		  2:	 1603	-1	Pk_strainH_chr08	         PKH_080070		
    	 1673	-1	  CM000449	        PVX_094295		  3:	 1604	 1	Pk_strainH_chr08	         PKH_080080		
  2:	 1674	-1	  CM000449	         PVX_094300		  4:	 1605	 1	Pk_strainH_chr08	         PKH_080090		
  3:	 1675	 1	  CM000449	         PVX_094305		  5:	 1606	 1	Pk_strainH_chr08	         PKH_080100		
  4:	 1676	 1	  CM000449	         PVX_094310		  6:	 1607	-1	Pk_strainH_chr08	         PKH_080120		
  5:	 1677	 1	  CM000449	         PVX_094315		  7:	 1608	 1	Pk_strainH_chr08	         PKH_080130		
  6:	 1678	-1	  CM000449	         PVX_094325		  8:	 1609	 1	Pk_strainH_chr08	         PKH_080140		
  7:	 1679	 1	  CM000449	         PVX_094330		  9:	 1610	 1	Pk_strainH_chr08	         PKH_080150		
  8:	 1680	 1	  CM000449	         PVX_094335		 10:	 1611	 1	Pk_strainH_chr08	         PKH_080160		
  9:	 1681	 1	  CM000449	         PVX_094340		 11:	 1612	 1	Pk_strainH_chr08	         PKH_080170		
 10:	 1682	 1	  CM000449	         PVX_094345		 12:	 1613	 1	Pk_strainH_chr08	         PKH_080180		
 11:	 1683	 1	  CM000449	         PVX_094350		 13:	 1614	 1	Pk_strainH_chr08	         PKH_080190		
 12:	 1684	 1	  CM000449	         PVX_300016		 14:	 1615	-1	Pk_strainH_chr08	         PKH_080200		
 13:	 1685	 1	  CM000449	         PVX_094360		 15:	 1616	-1	Pk_strainH_chr08	         PKH_080210		
 14:	 1686	-1	  CM000449	         PVX_094365		 16:	 1617	-1	Pk_strainH_chr08	         PKH_080220		
 15:	 1687	-1	  CM000449	         PVX_094370		 17:	 1618	 1	Pk_strainH_chr08	         PKH_080230		
 16:	 1688	-1	  CM000449	         PVX_094375		 18:	 1619	-1	Pk_strainH_chr08	         PKH_080240		
 17:	 1689	 1	  CM000449	         PVX_094380		 19:	 1620	-1	Pk_strainH_chr08	         PKH_080250		
 18:	 1690	-1	  CM000449	         PVX_094385		 20:	 1621	 1	Pk_strainH_chr08	         PKH_080260		
 19:	 1691	-1	  CM000449	         PVX_094390		 21:	 1622	-1	Pk_strainH_chr08	         PKH_080270		
 20:	 1692	 1	  CM000449	         PVX_094395		 22:	 1623	-1	Pk_strainH_chr08	         PKH_080280		
 21:	 1693	-1	  CM000449	         PVX_094400		 23:	 1624	-1	Pk_strainH_chr08	         PKH_080290		
 22:	 1694	-1	  CM000449	         PVX_094405		 24:	 1625	-1	Pk_strainH_chr08	         PKH_080300		
 23:	 1695	-1	  CM000449	         PVX_094410		 25:	 1626	-1	Pk_strainH_chr08	         PKH_080310		
 24:	 1696	-1	  CM000449	         PVX_094415		 26:	 1627	 1	Pk_strainH_chr08	         PKH_080320		
 25:	 1697	-1	  CM000449	         PVX_094420		 27:	 1628	-1	Pk_strainH_chr08	         PKH_080330		
 26:	 1698	 1	  CM000449	         PVX_094425		 28:	 1629	 1	Pk_strainH_chr08	         PKH_080340		
 27:	 1699	-1	  CM000449	         PVX_094430		 29:	 1630	 1	Pk_strainH_chr08	         PKH_080350		
 28:	 1700	 1	  CM000449	         PVX_094435		 30:	 1631	-1	Pk_strainH_chr08	         PKH_080360		
 29:	 1701	 1	  CM000449	         PVX_094440		 31:	 1632	 1	Pk_strainH_chr08	         PKH_080370		
 30:	 1702	-1	  CM000449	         PVX_094445		 32:	 1633	-1	Pk_strainH_chr08	         PKH_080380		
 31:	 1703	 1	  CM000449	         PVX_094450		 33:	 1634	-1	Pk_strainH_chr08	         PKH_080390		
 32:	 1704	-1	  CM000449	         PVX_094455		    	 1635	-1	Pk_strainH_chr08	        PKH_080400		
 33:	 1705	-1	  CM000449	         PVX_094460		 34:	 1636	-1	Pk_strainH_chr08	         PKH_080410		
 34:	 1706	-1	  CM000449	         PVX_094465		 35:	 1637	-1	Pk_strainH_chr08	         PKH_080420		
 35:	 1707	-1	  CM000449	         PVX_094470		    	 1638	 1	Pk_strainH_chr08	 *      PKH_080430		
 36:	 1708	-1	  CM000449	         PVX_094475		 36:	 1639	-1	Pk_strainH_chr08	         PKH_080440		
    	 1709	-1	  CM000449	        PVX_094480		 37:	 1640	 1	Pk_strainH_chr08	         PKH_080450		
 37:	 1710	 1	  CM000449	         PVX_094485		 38:	 1641	 1	Pk_strainH_chr08	         PKH_080460		
 38:	 1711	 1	  CM000449	         PVX_094490		 39:	 1642	-1	Pk_strainH_chr08	         PKH_080470		
 39:	 1712	-1	  CM000449	         PVX_094495		 40:	 1643	-1	Pk_strainH_chr08	         PKH_080480		
 40:	 1713	-1	  CM000449	         PVX_094500		 41:	 1644	-1	Pk_strainH_chr08	         PKH_080490		
 41:	 1714	-1	  CM000449	         PVX_094505		 42:	 1645	-1	Pk_strainH_chr08	         PKH_080500		
 42:	 1715	-1	  CM000449	         PVX_094510		 43:	 1646	-1	Pk_strainH_chr08	         PKH_080510		
 43:	 1716	-1	  CM000449	         PVX_094515		 44:	 1647	 1	Pk_strainH_chr08	         PKH_080520		
 44:	 1717	 1	  CM000449	         PVX_094520		 45:	 1648	-1	Pk_strainH_chr08	         PKH_080530		
 45:	 1718	-1	  CM000449	         PVX_094525		 46:	 1649	 1	Pk_strainH_chr08	         PKH_080540		
 46:	 1719	 1	  CM000449	         PVX_094530		 47:	 1650	 1	Pk_strainH_chr08	         PKH_080550		
 47:	 1720	 1	  CM000449	         PVX_094535		 48:	 1651	 1	Pk_strainH_chr08	         PKH_080560		
 48:	 1721	 1	  CM000449	         PVX_094540		 49:	 1652	 1	Pk_strainH_chr08	         PKH_080570		
 49:	 1722	 1	  CM000449	         PVX_094545		 50:	 1653	-1	Pk_strainH_chr08	         PKH_080580		
 50:	 1723	-1	  CM000449	         PVX_094550		 51:	 1654	-1	Pk_strainH_chr08	         PKH_080590		
 51:	 1724	-1	  CM000449	         PVX_094555		 52:	 1655	 1	Pk_strainH_chr08	         PKH_080600		
 52:	 1725	 1	  CM000449	         PVX_094560		 53:	 1656	 1	Pk_strainH_chr08	         PKH_080610		
 53:	 1726	 1	  CM000449	         PVX_094565		 54:	 1657	 1	Pk_strainH_chr08	         PKH_080620		
 54:	 1727	 1	  CM000449	         PVX_094570		 55:	 1658	 1	Pk_strainH_chr08	         PKH_080630		
 55:	 1728	 1	  CM000449	         PVX_094575		 56:	 1659	-1	Pk_strainH_chr08	         PKH_080640		
 56:	 1729	-1	  CM000449	         PVX_094580		    	 1660	 1	Pk_strainH_chr08	 *      PKH_080650		
 57:	 1730	-1	  CM000449	         PVX_094585		    	 1661	 1	Pk_strainH_chr08	        PKH_080655		
 58:	 1731	 1	  CM000449	         PVX_094590		 57:	 1662	-1	Pk_strainH_chr08	         PKH_080660		
 59:	 1732	 1	  CM000449	         PVX_094595		 58:	 1663	 1	Pk_strainH_chr08	         PKH_080670		
 60:	 1733	 1	  CM000449	         PVX_094600		 59:	 1664	 1	Pk_strainH_chr08	         PKH_080680		
 61:	 1734	-1	  CM000449	         PVX_094605		 60:	 1665	 1	Pk_strainH_chr08	         PKH_080690		
 62:	 1735	 1	  CM000449	         PVX_094610		 61:	 1666	-1	Pk_strainH_chr08	         PKH_080700		
 63:	 1736	-1	  CM000449	         PVX_094615		 62:	 1667	 1	Pk_strainH_chr08	         PKH_080710		
 64:	 1737	 1	  CM000449	         PVX_094620		 63:	 1668	-1	Pk_strainH_chr08	         PKH_080720		
 65:	 1738	 1	  CM000449	         PVX_094625		 64:	 1669	 1	Pk_strainH_chr08	         PKH_080730		
 66:	 1739	-1	  CM000449	         PVX_094635		 65:	 1670	 1	Pk_strainH_chr08	         PKH_080740		
 67:	 1740	-1	  CM000449	         PVX_094640		 66:	 1671	-1	Pk_strainH_chr08	         PKH_080750		
    	 1741	-1	  CM000449	        PVX_094645		    	 1672	 1	Pk_strainH_chr08	        PKH_080760		
 68:	 1742	-1	  CM000449	         PVX_094650		    	 1673	-1	Pk_strainH_chr08	        PKH_080770		
 69:	 1743	-1	  CM000449	         PVX_094655		    	 1674	-1	Pk_strainH_chr08	        PKH_080780		
 70:	 1744	-1	  CM000449	         PVX_094660		 67:	 1675	-1	Pk_strainH_chr08	         PKH_080790		
 71:	 1745	 1	  CM000449	         PVX_094665		    	 1676	-1	Pk_strainH_chr08	        PKH_080800		
 72:	 1746	 1	  CM000449	         PVX_094670		 68:	 1677	-1	Pk_strainH_chr08	         PKH_080810		
 73:	 1747	 1	  CM000449	         PVX_094675		 69:	 1678	-1	Pk_strainH_chr08	         PKH_080820		
 74:	 1748	-1	  CM000449	         PVX_094680		 70:	 1679	-1	Pk_strainH_chr08	         PKH_080830		
 75:	 1749	 1	  CM000449	         PVX_094685		 71:	 1680	 1	Pk_strainH_chr08	         PKH_080840		
 76:	 1750	-1	  CM000449	         PVX_094690		 72:	 1681	 1	Pk_strainH_chr08	         PKH_080850		
 77:	 1751	 1	  CM000449	         PVX_094695		 73:	 1682	 1	Pk_strainH_chr08	         PKH_080860		
 78:	 1752	-1	  CM000449	         PVX_094700		 74:	 1683	-1	Pk_strainH_chr08	         PKH_080870		
 79:	 1753	-1	  CM000449	         PVX_094705		 75:	 1684	 1	Pk_strainH_chr08	         PKH_080880		
 80:	 1754	-1	  CM000449	         PVX_094710		 76:	 1685	-1	Pk_strainH_chr08	         PKH_080890		
 81:	 1755	 1	  CM000449	         PVX_094715		 77:	 1686	 1	Pk_strainH_chr08	         PKH_080900		
 82:	 1756	-1	  CM000449	         PVX_094720		 78:	 1687	-1	Pk_strainH_chr08	         PKH_080910		
 83:	 1757	 1	  CM000449	         PVX_094725		 79:	 1688	-1	Pk_strainH_chr08	         PKH_080920		
 84:	 1758	-1	  CM000449	         PVX_094730		 80:	 1689	-1	Pk_strainH_chr08	         PKH_080930		
 85:	 1759	 1	  CM000449	         PVX_094735		 81:	 1690	 1	Pk_strainH_chr08	         PKH_080940		
 86:	 1760	-1	  CM000449	         PVX_094740		 82:	 1691	-1	Pk_strainH_chr08	         PKH_080950		
 87:	 1761	 1	  CM000449	         PVX_094745		 83:	 1692	 1	Pk_strainH_chr08	         PKH_080960		
 88:	 1762	-1	  CM000449	         PVX_094750		 84:	 1693	-1	Pk_strainH_chr08	         PKH_080970		
 89:	 1763	 1	  CM000449	         PVX_094755		 85:	 1694	 1	Pk_strainH_chr08	         PKH_080980		
 90:	 1764	-1	  CM000449	         PVX_094760		 86:	 1695	-1	Pk_strainH_chr08	         PKH_080990		
 91:	 1765	 1	  CM000449	         PVX_094765		 87:	 1696	 1	Pk_strainH_chr08	         PKH_081000		
 92:	 1766	-1	  CM000449	         PVX_094770		 88:	 1697	-1	Pk_strainH_chr08	         PKH_081010		
 93:	 1767	-1	  CM000449	         PVX_094775		 89:	 1698	 1	Pk_strainH_chr08	         PKH_081020		
 94:	 1768	 1	  CM000449	         PVX_094780		 90:	 1699	-1	Pk_strainH_chr08	         PKH_081030		
 95:	 1769	 1	  CM000449	         PVX_094785		 91:	 1700	 1	Pk_strainH_chr08	         PKH_081040		
 96:	 1770	-1	  CM000449	         PVX_094790		 92:	 1701	-1	Pk_strainH_chr08	         PKH_081050		
 97:	 1771	-1	  CM000449	         PVX_094795		 93:	 1702	-1	Pk_strainH_chr08	         PKH_081060		
 98:	 1772	-1	  CM000449	         PVX_094800		 94:	 1703	 1	Pk_strainH_chr08	         PKH_081070		
 99:	 1773	 1	  CM000449	         PVX_094805		 95:	 1704	 1	Pk_strainH_chr08	         PKH_081080		
100:	 1774	 1	  CM000449	         PVX_094810		 96:	 1705	-1	Pk_strainH_chr08	         PKH_081090		
101:	 1775	-1	  CM000449	         PVX_094815		 97:	 1706	-1	Pk_strainH_chr08	         PKH_081100		
102:	 1776	 1	  CM000449	         PVX_094820		 98:	 1707	-1	Pk_strainH_chr08	         PKH_081110		
103:	 1777	-1	  CM000449	         PVX_094825		 99:	 1708	 1	Pk_strainH_chr08	         PKH_081120		
104:	 1778	 1	  CM000449	         PVX_094830		100:	 1709	 1	Pk_strainH_chr08	         PKH_081130		
105:	 1779	-1	  CM000449	         PVX_094835		101:	 1710	-1	Pk_strainH_chr08	         PKH_081140		
106:	 1780	-1	  CM000449	         PVX_094840		102:	 1711	 1	Pk_strainH_chr08	         PKH_081150		
107:	 1781	-1	  CM000449	         PVX_094845		103:	 1712	-1	Pk_strainH_chr08	         PKH_081160		
108:	 1782	-1	  CM000449	         PVX_094850		104:	 1713	 1	Pk_strainH_chr08	         PKH_081170		
109:	 1783	 1	  CM000449	         PVX_094855		105:	 1714	-1	Pk_strainH_chr08	         PKH_081180		
110:	 1784	 1	  CM000449	         PVX_094860		106:	 1715	-1	Pk_strainH_chr08	         PKH_081190		
111:	 1785	-1	  CM000449	         PVX_094865		107:	 1716	-1	Pk_strainH_chr08	         PKH_081200		
112:	 1786	 1	  CM000449	         PVX_094870		108:	 1717	-1	Pk_strainH_chr08	         PKH_081210		
113:	 1787	-1	  CM000449	         PVX_094875		109:	 1718	 1	Pk_strainH_chr08	         PKH_081220		
114:	 1788	 1	  CM000449	         PVX_094880		110:	 1719	 1	Pk_strainH_chr08	         PKH_081230		
115:	 1789	-1	  CM000449	         PVX_094885		111:	 1720	-1	Pk_strainH_chr08	         PKH_081240		
116:	 1790	-1	  CM000449	         PVX_094890		112:	 1721	 1	Pk_strainH_chr08	         PKH_081250		
117:	 1791	 1	  CM000449	         PVX_094895		113:	 1722	-1	Pk_strainH_chr08	         PKH_081260		
118:	 1792	 1	  CM000449	         PVX_094900		114:	 1723	 1	Pk_strainH_chr08	         PKH_081270		
119:	 1793	 1	  CM000449	         PVX_094902		115:	 1724	-1	Pk_strainH_chr08	         PKH_081280		
120:	 1794	 1	  CM000449	         PVX_094905		116:	 1725	-1	Pk_strainH_chr08	         PKH_081290		
121:	 1795	-1	  CM000449	         PVX_094910		117:	 1726	 1	Pk_strainH_chr08	         PKH_081300		
122:	 1796	-1	  CM000449	         PVX_094915		118:	 1727	 1	Pk_strainH_chr08	         PKH_081310		
123:	 1797	 1	  CM000449	         PVX_094920		119:	 1728	 1	Pk_strainH_chr08	         PKH_081320		
124:	 1798	 1	  CM000449	         PVX_094925		120:	 1729	 1	Pk_strainH_chr08	         PKH_081330		
125:	 1799	 1	  CM000449	         PVX_094930		121:	 1730	-1	Pk_strainH_chr08	         PKH_081340		
126:	 1800	 1	  CM000449	         PVX_094935		122:	 1731	-1	Pk_strainH_chr08	         PKH_081350		
127:	 1801	 1	  CM000449	         PVX_094940		    	 1732	 1	Pk_strainH_chr08	        PKH_081360		
128:	 1802	-1	  CM000449	         PVX_094945		123:	 1733	 1	Pk_strainH_chr08	         PKH_081380		
129:	 1803	 1	  CM000449	         PVX_094950		124:	 1734	 1	Pk_strainH_chr08	         PKH_081390		
130:	 1804	-1	  CM000449	         PVX_094960		    	 1735	-1	Pk_strainH_chr08	        PKH_081400		
131:	 1805	-1	  CM000449	         PVX_094965		    	 1736	-1	Pk_strainH_chr08	        PKH_081410		
132:	 1806	 1	  CM000449	         PVX_094970		    	 1737	-1	Pk_strainH_chr08	        PKH_081420		
133:	 1807	-1	  CM000449	         PVX_094975		125:	 1738	 1	Pk_strainH_chr08	         PKH_081430		
134:	 1808	-1	  CM000449	         PVX_094980		126:	 1739	 1	Pk_strainH_chr08	         PKH_081440		
135:	 1809	 1	  CM000449	         PVX_094985		127:	 1740	 1	Pk_strainH_chr08	         PKH_081450		
136:	 1810	 1	  CM000449	         PVX_094990		128:	 1741	-1	Pk_strainH_chr08	         PKH_081460		
137:	 1811	-1	  CM000449	         PVX_094995		129:	 1742	 1	Pk_strainH_chr08	         PKH_081470		
138:	 1812	-1	  CM000449	         PVX_095000		130:	 1743	-1	Pk_strainH_chr08	         PKH_081480		
139:	 1813	-1	  CM000449	         PVX_095005		131:	 1744	-1	Pk_strainH_chr08	         PKH_081490		
140:	 1814	 1	  CM000449	         PVX_095010		132:	 1745	 1	Pk_strainH_chr08	         PKH_081500		
141:	 1815	 1	  CM000449	         PVX_095015		133:	 1746	-1	Pk_strainH_chr08	         PKH_081510		
142:	 1816	 1	  CM000449	         PVX_095020		134:	 1747	-1	Pk_strainH_chr08	         PKH_081520		
143:	 1817	-1	  CM000449	         PVX_095025		135:	 1748	 1	Pk_strainH_chr08	         PKH_081530		
144:	 1818	 1	  CM000449	         PVX_095030		136:	 1749	 1	Pk_strainH_chr08	         PKH_081540		
145:	 1819	-1	  CM000449	         PVX_095035		137:	 1750	-1	Pk_strainH_chr08	         PKH_081550		
146:	 1820	 1	  CM000449	         PVX_095040		138:	 1751	-1	Pk_strainH_chr08	         PKH_081560		
147:	 1821	-1	  CM000449	         PVX_095045		139:	 1752	-1	Pk_strainH_chr08	         PKH_081570		
148:	 1822	-1	  CM000449	         PVX_095050		140:	 1753	 1	Pk_strainH_chr08	         PKH_081580		
149:	 1823	 1	  CM000449	         PVX_095055		    	 1754	-1	Pk_strainH_chr08	 *      PKH_081590		
150:	 1824	-1	  CM000449	         PVX_095060		    	 1755	 1	Pk_strainH_chr08	 *      PKH_081600		
151:	 1825	-1	  CM000449	         PVX_095065		    	 1756	 1	Pk_strainH_chr08	 *      PKH_081605		
152:	 1826	-1	  CM000449	         PVX_095070		141:	 1757	 1	Pk_strainH_chr08	         PKH_081610		
    	 1827	 1	  CM000449	        PVX_095075		142:	 1758	 1	Pk_strainH_chr08	         PKH_081620		
153:	 1828	 1	  CM000449	         PVX_095080		143:	 1759	-1	Pk_strainH_chr08	         PKH_081630		
154:	 1829	-1	  CM000449	         PVX_095085		144:	 1760	 1	Pk_strainH_chr08	         PKH_081640		
155:	 1830	 1	  CM000449	         PVX_095095		145:	 1761	-1	Pk_strainH_chr08	         PKH_081650		
156:	 1831	-1	  CM000449	         PVX_095100		146:	 1762	 1	Pk_strainH_chr08	         PKH_081660		
157:	 1832	 1	  CM000449	         PVX_095105		147:	 1763	-1	Pk_strainH_chr08	         PKH_081670		
158:	 1833	-1	  CM000449	         PVX_095115		148:	 1764	-1	Pk_strainH_chr08	         PKH_081680		
159:	 1834	 1	  CM000449	         PVX_095120		149:	 1765	 1	Pk_strainH_chr08	         PKH_081690		
160:	 1835	 1	  CM000449	         PVX_095125		150:	 1766	-1	Pk_strainH_chr08	         PKH_081700		
161:	 1836	 1	  CM000449	         PVX_095130		151:	 1767	-1	Pk_strainH_chr08	         PKH_081710		
162:	 1837	 1	  CM000449	         PVX_095135		152:	 1768	-1	Pk_strainH_chr08	         PKH_081720		
163:	 1838	-1	  CM000449	         PVX_095140		    	 1769	 1	Pk_strainH_chr08	        PKH_081730		
164:	 1839	-1	  CM000449	         PVX_095145		153:	 1770	 1	Pk_strainH_chr08	         PKH_081740		
165:	 1840	 1	  CM000449	         PVX_095150		154:	 1771	-1	Pk_strainH_chr08	         PKH_081750		
166:	 1841	-1	  CM000449	         PVX_095155		155:	 1772	 1	Pk_strainH_chr08	         PKH_081760		
167:	 1842	 1	  CM000449	         PVX_095160		156:	 1773	-1	Pk_strainH_chr08	         PKH_081770		
168:	 1843	-1	  CM000449	         PVX_095165		    	 1774	-1	Pk_strainH_chr08	 *      PKH_081780		
169:	 1844	 1	  CM000449	         PVX_095170		    	 1775	 1	Pk_strainH_chr08	        PKH_081790		
170:	 1845	 1	  CM000449	         PVX_095175		    	 1776	-1	Pk_strainH_chr08	        PKH_081810		
171:	 1846	 1	  CM000449	         PVX_095180		    	 1777	-1	Pk_strainH_chr08	        PKH_081811		
172:	 1847	-1	  CM000449	         PVX_095185		    	 1778	 1	Pk_strainH_chr08	        PKH_081812		
173:	 1848	-1	  CM000449	         PVX_095190		157:	 1779	 1	Pk_strainH_chr08	         PKH_081813		
174:	 1849	-1	  CM000449	         PVX_095195		158:	 1780	-1	Pk_strainH_chr08	         PKH_081820		
175:	 1850	-1	  CM000449	         PVX_095200		159:	 1781	 1	Pk_strainH_chr08	         PKH_081830		
176:	 1851	 1	  CM000449	         PVX_095205		160:	 1782	 1	Pk_strainH_chr08	         PKH_081840		
177:	 1852	-1	  CM000449	         PVX_095210		161:	 1783	 1	Pk_strainH_chr08	         PKH_081850		
178:	 1853	 1	  CM000449	         PVX_095215		162:	 1784	 1	Pk_strainH_chr08	         PKH_081860		
179:	 1854	-1	  CM000449	         PVX_095220		163:	 1785	-1	Pk_strainH_chr08	         PKH_081870		
180:	 1855	-1	  CM000449	         PVX_095225		164:	 1786	-1	Pk_strainH_chr08	         PKH_081880		
181:	 1856	-1	  CM000449	         PVX_095230		165:	 1787	 1	Pk_strainH_chr08	         PKH_081890		
182:	 1857	-1	  CM000449	         PVX_095235		166:	 1788	-1	Pk_strainH_chr08	         PKH_081900		
183:	 1858	 1	  CM000449	         PVX_095240		167:	 1789	 1	Pk_strainH_chr08	         PKH_081910		
184:	 1859	 1	  CM000449	         PVX_095245		168:	 1790	-1	Pk_strainH_chr08	         PKH_081920		
185:	 1860	-1	  CM000449	         PVX_095250		169:	 1791	 1	Pk_strainH_chr08	         PKH_081930		
186:	 1861	-1	  CM000449	         PVX_095255		170:	 1792	 1	Pk_strainH_chr08	         PKH_081940		
187:	 1862	-1	  CM000449	         PVX_095260		171:	 1793	 1	Pk_strainH_chr08	         PKH_081950		
188:	 1863	-1	  CM000449	         PVX_095265		172:	 1794	-1	Pk_strainH_chr08	         PKH_081960		
189:	 1864	-1	  CM000449	         PVX_095270		173:	 1795	-1	Pk_strainH_chr08	         PKH_081970		
190:	 1865	 1	  CM000449	         PVX_095275		174:	 1796	-1	Pk_strainH_chr08	         PKH_081980		
191:	 1866	 1	  CM000449	         PVX_095280		175:	 1797	-1	Pk_strainH_chr08	         PKH_081990		
192:	 1867	-1	  CM000449	         PVX_095285		176:	 1798	 1	Pk_strainH_chr08	         PKH_082000		
193:	 1868	 1	  CM000449	         PVX_095290		177:	 1799	-1	Pk_strainH_chr08	         PKH_082010		
194:	 1869	-1	  CM000449	         PVX_095295		    	 1800	-1	Pk_strainH_chr08	        PKH_082020		
195:	 1870	 1	  CM000449	         PVX_095300		    	 1801	-1	Pk_strainH_chr08	        PKH_082030		
196:	 1871	-1	  CM000449	         PVX_095305		    	 1802	 1	Pk_strainH_chr08	 *      PKH_082050		
197:	 1872	 1	  CM000449	         PVX_095310		    	 1803	-1	Pk_strainH_chr08	        PKH_082051		
198:	 1873	 1	  CM000449	         PVX_095315		178:	 1804	 1	Pk_strainH_chr08	         PKH_082060		
199:	 1874	-1	  CM000449	         PVX_095320		179:	 1805	-1	Pk_strainH_chr08	         PKH_082070		
200:	 1875	-1	  CM000449	         PVX_095325		180:	 1806	-1	Pk_strainH_chr08	         PKH_082080		
201:	 1876	-1	  CM000449	         PVX_095330		181:	 1807	-1	Pk_strainH_chr08	         PKH_082090		
202:	 1877	-1	  CM000449	         PVX_095335		182:	 1808	-1	Pk_strainH_chr08	         PKH_082100		
203:	 1878	 1	  CM000449	         PVX_095340		183:	 1809	 1	Pk_strainH_chr08	         PKH_082110		
204:	 1879	-1	  CM000449	         PVX_095345		184:	 1810	 1	Pk_strainH_chr08	         PKH_082120		
205:	 1880	-1	  CM000449	         PVX_095350		185:	 1811	-1	Pk_strainH_chr08	         PKH_082130		
206:	 1881	 1	  CM000449	         PVX_095355		186:	 1812	-1	Pk_strainH_chr08	         PKH_082140		
207:	 1882	 1	  CM000449	         PVX_095360		187:	 1813	-1	Pk_strainH_chr08	         PKH_082150		
208:	 1883	 1	  CM000449	         PVX_095365		188:	 1814	-1	Pk_strainH_chr08	         PKH_082160		
209:	 1884	 1	  CM000449	         PVX_095370		189:	 1815	-1	Pk_strainH_chr08	         PKH_082170		
210:	 1885	-1	  CM000449	         PVX_095375		190:	 1816	 1	Pk_strainH_chr08	         PKH_082180		
211:	 1886	 1	  CM000449	         PVX_095380		    	 1817	 1	Pk_strainH_chr08	        PKH_082190		
212:	 1887	 1	  CM000449	         PVX_095385		    	 1818	 1	Pk_strainH_chr08	        PKH_082200		
213:	 1888	-1	  CM000449	         PVX_095390		    	 1819	 1	Pk_strainH_chr08	        PKH_082202		
    	 1889	 1	  CM000449	        PVX_095395		    	 1820	-1	Pk_strainH_chr08	        PKH_082204		
214:	 1890	-1	  CM000449	         PVX_095400		191:	 1821	 1	Pk_strainH_chr08	         PKH_082220		
215:	 1891	 1	  CM000449	         PVX_095405		192:	 1822	-1	Pk_strainH_chr08	         PKH_082230		
216:	 1892	-1	  CM000449	         PVX_095410		193:	 1823	 1	Pk_strainH_chr08	         PKH_082240		
217:	 1893	 1	  CM000449	         PVX_095415		194:	 1824	-1	Pk_strainH_chr08	         PKH_082250		
    	 1894	-1	  CM000449	        PVX_095420		195:	 1825	 1	Pk_strainH_chr08	         PKH_082260		
    	 1895	 1	  CM000449	        PVX_095425		196:	 1826	-1	Pk_strainH_chr08	         PKH_082270		
    	 1896	-1	  CM000449	        PVX_095430		197:	 1827	 1	Pk_strainH_chr08	         PKH_082280		
    	 1897	 1	  CM000449	        PVX_095435		198:	 1828	 1	Pk_strainH_chr08	         PKH_082290		
    	 1898	-1	  CM000449	        PVX_095440		    	 1829	 1	Pk_strainH_chr08	        PKH_082291		
    	 1899	 1	  CM000449	        PVX_095445		    	 1830	 1	Pk_strainH_chr08	 *      PKH_082300		
    	 1900	-1	  CM000449	        PVX_095450		199:	 1831	-1	Pk_strainH_chr08	         PKH_082310		
    	 1901	 1	  CM000449	        PVX_095455		    	 1832	-1	Pk_strainH_chr08	 *      PKH_082320		
    	 1902	 1	  CM000449	        PVX_095460		200:	 1833	-1	Pk_strainH_chr08	         PKH_082330		
    	 1903	-1	  CM000449	        PVX_095465		201:	 1834	-1	Pk_strainH_chr08	         PKH_082340		
    	 1904	-1	  CM000449	        PVX_095470		202:	 1835	-1	Pk_strainH_chr08	         PKH_082350		
    	 1905	-1	  CM000449	        PVX_095475		203:	 1836	 1	Pk_strainH_chr08	         PKH_082360		
    	 1906	 1	  CM000449	        PVX_095480		204:	 1837	-1	Pk_strainH_chr08	         PKH_082370		
    	 1907	-1	  CM000449	        PVX_095485		205:	 1838	-1	Pk_strainH_chr08	         PKH_082380		
    	 1908	-1	  CM000449	        PVX_095490		206:	 1839	 1	Pk_strainH_chr08	         PKH_082390		
    	 1909	-1	  CM000449	        PVX_095495		207:	 1840	 1	Pk_strainH_chr08	         PKH_082400		
218:	 1910	 1	  CM000449	         PVX_119830		208:	 1841	 1	Pk_strainH_chr08	         PKH_082410		
219:	 1911	-1	  CM000449	         PVX_119825		209:	 1842	 1	Pk_strainH_chr08	         PKH_082420		
220:	 1912	-1	  CM000449	         PVX_119820		210:	 1843	-1	Pk_strainH_chr08	         PKH_082430		
221:	 1913	 1	  CM000449	         PVX_119815		211:	 1844	 1	Pk_strainH_chr08	         PKH_082440		
222:	 1914	 1	  CM000449	         PVX_119810		212:	 1845	 1	Pk_strainH_chr08	         PKH_082450		
223:	 1915	-1	  CM000449	         PVX_119805		213:	 1846	-1	Pk_strainH_chr08	         PKH_082460		
224:	 1916	 1	  CM000449	         PVX_119800		214:	 1847	-1	Pk_strainH_chr08	         PKH_082470		
225:	 1917	-1	  CM000449	         PVX_119795		215:	 1848	 1	Pk_strainH_chr08	         PKH_082480		
226:	 1918	 1	  CM000449	         PVX_119790		216:	 1849	-1	Pk_strainH_chr08	         PKH_082490		
227:	 1919	-1	  CM000449	         PVX_119785		217:	 1850	 1	Pk_strainH_chr08	         PKH_082500		
228:	 1920	 1	  CM000449	         PVX_119780		    	 1851	 1	Pk_strainH_chr08	        PKH_082510		
229:	 1921	 1	  CM000449	         PVX_119775		    	 1852	 1	Pk_strainH_chr08	        PKH_082520		
230:	 1922	-1	  CM000449	         PVX_119770		    	 1853	-1	Pk_strainH_chr08	        PKH_082530		
231:	 1923	 1	  CM000449	         PVX_119765		218:	 1854	 1	Pk_strainH_chr08	         PKH_082540		
232:	 1924	 1	  CM000449	         PVX_119760		219:	 1855	-1	Pk_strainH_chr08	         PKH_082550		
233:	 1925	 1	  CM000449	         PVX_119755		220:	 1856	-1	Pk_strainH_chr08	         PKH_082560		
234:	 1926	-1	  CM000449	         PVX_119750		221:	 1857	 1	Pk_strainH_chr08	         PKH_082570		
235:	 1927	 1	  CM000449	         PVX_119745		222:	 1858	 1	Pk_strainH_chr08	         PKH_082580		
236:	 1928	-1	  CM000449	         PVX_119740		223:	 1859	-1	Pk_strainH_chr08	         PKH_082590		
237:	 1929	-1	  CM000449	         PVX_119735		224:	 1860	 1	Pk_strainH_chr08	         PKH_082600		
238:	 1930	 1	  CM000449	         PVX_119725		225:	 1861	-1	Pk_strainH_chr08	         PKH_082610		
239:	 1931	-1	  CM000449	         PVX_119720		226:	 1862	 1	Pk_strainH_chr08	         PKH_082620		
240:	 1932	 1	  CM000449	         PVX_119715		227:	 1863	-1	Pk_strainH_chr08	         PKH_082630		
241:	 1933	-1	  CM000449	         PVX_119710		228:	 1864	 1	Pk_strainH_chr08	         PKH_082640		
242:	 1934	-1	  CM000449	         PVX_119705		229:	 1865	 1	Pk_strainH_chr08	         PKH_082650		
243:	 1935	 1	  CM000449	         PVX_119700		230:	 1866	-1	Pk_strainH_chr08	         PKH_082660		
244:	 1936	-1	  CM000449	         PVX_119695		231:	 1867	 1	Pk_strainH_chr08	         PKH_082670		
245:	 1937	-1	  CM000449	         PVX_119690		232:	 1868	 1	Pk_strainH_chr08	         PKH_082680		
246:	 1938	-1	  CM000449	         PVX_119685		233:	 1869	 1	Pk_strainH_chr08	         PKH_082690		
247:	 1939	 1	  CM000449	         PVX_119680		234:	 1870	-1	Pk_strainH_chr08	         PKH_082700		
248:	 1940	-1	  CM000449	         PVX_119675		235:	 1871	 1	Pk_strainH_chr08	         PKH_082710		
249:	 1941	 1	  CM000449	         PVX_119670		    	 1872	-1	Pk_strainH_chr08	        PKH_082720		
250:	 1942	-1	  CM000449	         PVX_119665		236:	 1873	-1	Pk_strainH_chr08	         PKH_082730		
251:	 1943	 1	  CM000449	         PVX_119660		237:	 1874	-1	Pk_strainH_chr08	         PKH_082740		
252:	 1944	-1	  CM000449	         PVX_119655		238:	 1875	 1	Pk_strainH_chr08	         PKH_082750		
253:	 1945	-1	  CM000449	         PVX_119650		    	 1876	-1	Pk_strainH_chr08	        PKH_082760		
254:	 1946	-1	  CM000449	         PVX_119645		239:	 1877	-1	Pk_strainH_chr08	         PKH_082770		
255:	 1947	-1	  CM000449	         PVX_119640		240:	 1878	 1	Pk_strainH_chr08	         PKH_082780		
256:	 1948	 1	  CM000449	         PVX_119635		241:	 1879	-1	Pk_strainH_chr08	         PKH_082790		
257:	 1949	 1	  CM000449	         PVX_119630		242:	 1880	-1	Pk_strainH_chr08	         PKH_082800		
258:	 1950	-1	  CM000449	         PVX_119625		243:	 1881	 1	Pk_strainH_chr08	         PKH_082810		
259:	 1951	-1	  CM000449	         PVX_119620		244:	 1882	-1	Pk_strainH_chr08	         PKH_082820		
260:	 1952	-1	  CM000449	         PVX_119615		245:	 1883	-1	Pk_strainH_chr08	         PKH_082830		
261:	 1953	-1	  CM000449	         PVX_119610		246:	 1884	-1	Pk_strainH_chr08	         PKH_082840		
262:	 1954	-1	  CM000449	         PVX_119605		247:	 1885	 1	Pk_strainH_chr08	         PKH_082850		
263:	 1955	 1	  CM000449	         PVX_119600		248:	 1886	-1	Pk_strainH_chr08	         PKH_082860		
264:	 1956	-1	  CM000449	         PVX_119595		249:	 1887	 1	Pk_strainH_chr08	         PKH_082870		
265:	 1957	 1	  CM000449	         PVX_119590		    	 1888	 1	Pk_strainH_chr08	 *      PKH_082880		
266:	 1958	-1	  CM000449	         PVX_300001		    	 1889	-1	Pk_strainH_chr08	        PKH_082890		
267:	 1959	-1	  CM000449	         PVX_119585		250:	 1890	-1	Pk_strainH_chr08	         PKH_082900		
268:	 1960	-1	  CM000449	         PVX_119580		251:	 1891	 1	Pk_strainH_chr08	         PKH_082910		
    	 1961	 1	  CM000449	        PVX_119575		252:	 1892	-1	Pk_strainH_chr08	         PKH_082920		
269:	 1962	 1	  CM000449	         PVX_119570		253:	 1893	-1	Pk_strainH_chr08	         PKH_082930		
270:	 1963	-1	  CM000449	         PVX_119565		254:	 1894	-1	Pk_strainH_chr08	         PKH_082940		
271:	 1964	 1	  CM000449	         PVX_119560		255:	 1895	-1	Pk_strainH_chr08	         PKH_082950		
272:	 1965	-1	  CM000449	         PVX_119555		256:	 1896	 1	Pk_strainH_chr08	         PKH_082960		
273:	 1966	-1	  CM000449	         PVX_119550		257:	 1897	 1	Pk_strainH_chr08	         PKH_082970		
274:	 1967	-1	  CM000449	         PVX_119545		258:	 1898	-1	Pk_strainH_chr08	         PKH_082980		
275:	 1968	-1	  CM000449	         PVX_119540		259:	 1899	-1	Pk_strainH_chr08	         PKH_082990		
276:	 1969	 1	  CM000449	         PVX_119535		260:	 1900	-1	Pk_strainH_chr08	         PKH_083000		
277:	 1970	 1	  CM000449	         PVX_119530		261:	 1901	-1	Pk_strainH_chr08	         PKH_083010		
278:	 1971	-1	  CM000449	         PVX_119525		262:	 1902	-1	Pk_strainH_chr08	         PKH_083020		
279:	 1972	-1	  CM000449	         PVX_119520		263:	 1903	 1	Pk_strainH_chr08	         PKH_083030		
280:	 1973	 1	  CM000449	         PVX_119515		264:	 1904	-1	Pk_strainH_chr08	         PKH_083040		
281:	 1974	-1	  CM000449	         PVX_119510		265:	 1905	 1	Pk_strainH_chr08	         PKH_083050		
282:	 1975	 1	  CM000449	         PVX_119505		266:	 1906	-1	Pk_strainH_chr08	         PKH_083060		
283:	 1976	-1	  CM000449	         PVX_119500		267:	 1907	-1	Pk_strainH_chr08	         PKH_083070		
284:	 1977	 1	  CM000449	         PVX_119495		268:	 1908	-1	Pk_strainH_chr08	         PKH_083080		
285:	 1978	 1	  CM000449	         PVX_119490		    	 1909	 1	Pk_strainH_chr08	        PKH_083090		
286:	 1979	-1	  CM000449	         PVX_119485		269:	 1910	 1	Pk_strainH_chr08	         PKH_083100		
287:	 1980	 1	  CM000449	         PVX_119480		270:	 1911	-1	Pk_strainH_chr08	         PKH_083110		
288:	 1981	 1	  CM000449	         PVX_119475		271:	 1912	 1	Pk_strainH_chr08	         PKH_083120		
289:	 1982	-1	  CM000449	         PVX_119470		272:	 1913	-1	Pk_strainH_chr08	         PKH_083130		
290:	 1983	 1	  CM000449	         PVX_119465		273:	 1914	-1	Pk_strainH_chr08	         PKH_083140		
291:	 1984	-1	  CM000449	         PVX_119460		274:	 1915	-1	Pk_strainH_chr08	         PKH_083150		
292:	 1985	-1	  CM000449	         PVX_119455		275:	 1916	-1	Pk_strainH_chr08	         PKH_083160		
293:	 1986	 1	  CM000449	         PVX_119450		276:	 1917	 1	Pk_strainH_chr08	         PKH_083170		
294:	 1987	-1	  CM000449	         PVX_119445		277:	 1918	 1	Pk_strainH_chr08	         PKH_083180		
295:	 1988	 1	  CM000449	         PVX_119440		278:	 1919	-1	Pk_strainH_chr08	         PKH_083190		
296:	 1989	-1	  CM000449	         PVX_119435		279:	 1920	-1	Pk_strainH_chr08	         PKH_083200		
297:	 1990	 1	  CM000449	         PVX_119430		280:	 1921	 1	Pk_strainH_chr08	         PKH_083210		
298:	 1991	 1	  CM000449	         PVX_119425		281:	 1922	-1	Pk_strainH_chr08	         PKH_083220		
299:	 1992	 1	  CM000449	         PVX_119420		282:	 1923	 1	Pk_strainH_chr08	         PKH_083230		
300:	 1993	-1	  CM000449	         PVX_119415		283:	 1924	-1	Pk_strainH_chr08	         PKH_083240		
301:	 1994	 1	  CM000449	         PVX_119410		284:	 1925	 1	Pk_strainH_chr08	         PKH_083250		
302:	 1995	 1	  CM000449	         PVX_119405		285:	 1926	 1	Pk_strainH_chr08	         PKH_083260		
303:	 1996	 1	  CM000449	         PVX_119400		286:	 1927	-1	Pk_strainH_chr08	         PKH_083270		
304:	 1997	-1	  CM000449	         PVX_119395		287:	 1928	 1	Pk_strainH_chr08	         PKH_083280		
305:	 1998	 1	  CM000449	         PVX_119390		288:	 1929	 1	Pk_strainH_chr08	         PKH_083290		
306:	 1999	-1	  CM000449	         PVX_119385		289:	 1930	-1	Pk_strainH_chr08	         PKH_083300		
307:	 2000	 1	  CM000449	         PVX_119380		290:	 1931	 1	Pk_strainH_chr08	         PKH_083310		
308:	 2001	 1	  CM000449	         PVX_119375		291:	 1932	-1	Pk_strainH_chr08	         PKH_083320		
309:	 2002	 1	  CM000449	         PVX_119370		292:	 1933	-1	Pk_strainH_chr08	         PKH_083330		
310:	 2003	-1	  CM000449	         PVX_119365		293:	 1934	 1	Pk_strainH_chr08	         PKH_083340		
311:	 2004	 1	  CM000449	         PVX_119360		294:	 1935	-1	Pk_strainH_chr08	         PKH_083350		
312:	 2005	 1	  CM000449	         PVX_119355		295:	 1936	 1	Pk_strainH_chr08	         PKH_083360		
313:	 2006	 1	  CM000449	         PVX_119350		296:	 1937	-1	Pk_strainH_chr08	         PKH_083370		
314:	 2007	-1	  CM000449	         PVX_119345		297:	 1938	 1	Pk_strainH_chr08	         PKH_083380		
315:	 2008	-1	  CM000449	         PVX_119340		298:	 1939	 1	Pk_strainH_chr08	         PKH_083390		
316:	 2009	 1	  CM000449	         PVX_119335		299:	 1940	 1	Pk_strainH_chr08	         PKH_083400		
317:	 2010	-1	  CM000449	         PVX_119330		300:	 1941	-1	Pk_strainH_chr08	         PKH_083410		
318:	 2011	 1	  CM000449	         PVX_119325		301:	 1942	 1	Pk_strainH_chr08	         PKH_083420		
319:	 2012	 1	  CM000449	         PVX_119320		302:	 1943	 1	Pk_strainH_chr08	         PKH_083430		
320:	 2013	-1	  CM000449	         PVX_119315		303:	 1944	 1	Pk_strainH_chr08	         PKH_083440		
321:	 2014	 1	  CM000449	         PVX_119310		304:	 1945	-1	Pk_strainH_chr08	         PKH_083450		
322:	 2015	-1	  CM000449	         PVX_119305		305:	 1946	 1	Pk_strainH_chr08	         PKH_083460		
323:	 2016	-1	  CM000449	         PVX_119300		306:	 1947	-1	Pk_strainH_chr08	         PKH_083470		
324:	 2017	-1	  CM000449	         PVX_119295		307:	 1948	 1	Pk_strainH_chr08	         PKH_083480		
325:	 2018	 1	  CM000449	         PVX_119290		    	 1949	 1	Pk_strainH_chr08	        PKH_083490		
326:	 2019	-1	  CM000449	         PVX_119285		    	 1950	-1	Pk_strainH_chr08	        PKH_083491		
327:	 2020	 1	  CM000449	         PVX_119280		    	 1951	-1	Pk_strainH_chr08	        PKH_083500		
328:	 2021	 1	  CM000449	         PVX_119275		    	 1952	 1	Pk_strainH_chr08	 *      PKH_083510		
329:	 2022	 1	  CM000449	         PVX_119270		308:	 1953	 1	Pk_strainH_chr08	         PKH_083520		
330:	 2023	 1	  CM000449	         PVX_119265		309:	 1954	 1	Pk_strainH_chr08	         PKH_083530		
331:	 2024	 1	  CM000449	         PVX_119260		310:	 1955	-1	Pk_strainH_chr08	         PKH_083540		
332:	 2025	-1	  CM000449	         PVX_119255		311:	 1956	 1	Pk_strainH_chr08	         PKH_083550		
333:	 2026	-1	  CM000449	         PVX_119250		312:	 1957	 1	Pk_strainH_chr08	         PKH_083560		
334:	 2027	 1	  CM000449	         PVX_119245		313:	 1958	 1	Pk_strainH_chr08	         PKH_083570		
335:	 2028	 1	  CM000449	         PVX_119240		314:	 1959	-1	Pk_strainH_chr08	         PKH_083580		
336:	 2029	 1	  CM000449	         PVX_119230		315:	 1960	-1	Pk_strainH_chr08	         PKH_083590		
337:	 2030	 1	  CM000449	         PVX_119225		316:	 1961	 1	Pk_strainH_chr08	         PKH_083600		
    	     	  	          	                  		317:	 1962	-1	Pk_strainH_chr08	         PKH_083610		
    	     	  	          	                  		318:	 1963	 1	Pk_strainH_chr08	         PKH_083620		
    	     	  	          	                  		319:	 1964	 1	Pk_strainH_chr08	         PKH_083630		
    	     	  	          	                  		320:	 1965	-1	Pk_strainH_chr08	         PKH_083640		
    	     	  	          	                  		321:	 1966	 1	Pk_strainH_chr08	         PKH_083650		
    	     	  	          	                  		322:	 1967	-1	Pk_strainH_chr08	         PKH_083660		
    	     	  	          	                  		323:	 1968	-1	Pk_strainH_chr08	         PKH_083670		
    	     	  	          	                  		324:	 1969	-1	Pk_strainH_chr08	         PKH_083680		
    	     	  	          	                  		325:	 1970	 1	Pk_strainH_chr08	         PKH_083690		
    	     	  	          	                  		326:	 1971	-1	Pk_strainH_chr08	         PKH_083700		
    	     	  	          	                  		327:	 1972	 1	Pk_strainH_chr08	         PKH_083710		
    	     	  	          	                  		328:	 1973	 1	Pk_strainH_chr08	         PKH_083720		
    	     	  	          	                  		329:	 1974	 1	Pk_strainH_chr08	         PKH_083730		
    	     	  	          	                  		330:	 1975	 1	Pk_strainH_chr08	         PKH_083740		
    	     	  	          	                  		331:	 1976	 1	Pk_strainH_chr08	         PKH_083750		
    	     	  	          	                  		332:	 1977	-1	Pk_strainH_chr08	         PKH_083760		
    	     	  	          	                  		333:	 1978	-1	Pk_strainH_chr08	         PKH_083770		
    	     	  	          	                  		334:	 1979	 1	Pk_strainH_chr08	         PKH_083780		
    	     	  	          	                  		335:	 1980	 1	Pk_strainH_chr08	         PKH_083790		
    	     	  	          	                  		    	 1981	-1	Pk_strainH_chr08	        PKH_083800		
    	     	  	          	                  		336:	 1982	 1	Pk_strainH_chr08	         PKH_083810		
    	     	  	          	                  		337:	 1983	 1	Pk_strainH_chr08	         PKH_083820		


CL-10		338	344		0	3		18	21	

  1:	 1306	 1	  CM000448	         PVX_098590		  1:	 1249	 1	Pk_strainH_chr07	         PKH_070010		
  2:	 1307	 1	  CM000448	         PVX_098595		  2:	 1250	 1	Pk_strainH_chr07	         PKH_070020		
  3:	 1308	-1	  CM000448	         PVX_098600		  3:	 1251	-1	Pk_strainH_chr07	         PKH_070030		
  4:	 1309	-1	  CM000448	         PVX_098605		  4:	 1252	-1	Pk_strainH_chr07	         PKH_070040		
  5:	 1310	 1	  CM000448	         PVX_098610		  5:	 1253	 1	Pk_strainH_chr07	         PKH_070050		
  6:	 1311	-1	  CM000448	         PVX_098615		  6:	 1254	-1	Pk_strainH_chr07	         PKH_070060		
  7:	 1312	 1	  CM000448	         PVX_098620		  7:	 1255	 1	Pk_strainH_chr07	         PKH_070070		
  8:	 1313	 1	  CM000448	         PVX_098625		  8:	 1256	 1	Pk_strainH_chr07	         PKH_070080		
  9:	 1314	 1	  CM000448	         PVX_098630		  9:	 1257	 1	Pk_strainH_chr07	         PKH_070090		
 10:	 1315	 1	  CM000448	         PVX_098635		 10:	 1258	 1	Pk_strainH_chr07	         PKH_070100		
 11:	 1316	 1	  CM000448	         PVX_098640		 11:	 1259	 1	Pk_strainH_chr07	         PKH_070110		
 12:	 1317	-1	  CM000448	         PVX_098645		 12:	 1260	-1	Pk_strainH_chr07	         PKH_070120		
 13:	 1318	-1	  CM000448	         PVX_098650		 13:	 1261	-1	Pk_strainH_chr07	         PKH_070130		
 14:	 1319	 1	  CM000448	         PVX_098655		 14:	 1262	 1	Pk_strainH_chr07	         PKH_070140		
 15:	 1320	-1	  CM000448	         PVX_098660		 15:	 1263	-1	Pk_strainH_chr07	         PKH_070150		
 16:	 1321	-1	  CM000448	         PVX_098665		 16:	 1264	-1	Pk_strainH_chr07	         PKH_070160		
 17:	 1322	 1	  CM000448	         PVX_098670		 17:	 1265	 1	Pk_strainH_chr07	         PKH_070170		
 18:	 1323	 1	  CM000448	         PVX_098675		 18:	 1266	 1	Pk_strainH_chr07	         PKH_070180		
 19:	 1324	-1	  CM000448	         PVX_098680		 19:	 1267	-1	Pk_strainH_chr07	         PKH_070190		
 20:	 1325	 1	  CM000448	         PVX_098685		 20:	 1268	 1	Pk_strainH_chr07	         PKH_070200		
 21:	 1326	-1	  CM000448	         PVX_098690		 21:	 1269	-1	Pk_strainH_chr07	         PKH_070210		
 22:	 1327	-1	  CM000448	         PVX_098695		 22:	 1270	-1	Pk_strainH_chr07	         PKH_070220		
 23:	 1328	-1	  CM000448	         PVX_098700		 23:	 1271	-1	Pk_strainH_chr07	         PKH_070230		
 24:	 1329	-1	  CM000448	         PVX_098705		 24:	 1272	-1	Pk_strainH_chr07	         PKH_070240		
 25:	 1330	-1	  CM000448	         PVX_098710		 25:	 1273	-1	Pk_strainH_chr07	         PKH_070250		
 26:	 1331	 1	  CM000448	         PVX_098715		    	 1274	-1	Pk_strainH_chr07	        PKH_070260		
 27:	 1332	 1	  CM000448	         PVX_098720		 26:	 1275	 1	Pk_strainH_chr07	         PKH_070270		
 28:	 1333	-1	  CM000448	         PVX_098725		 27:	 1276	 1	Pk_strainH_chr07	         PKH_070280		
 29:	 1334	 1	  CM000448	         PVX_098730		 28:	 1277	-1	Pk_strainH_chr07	         PKH_070290		
 30:	 1335	-1	  CM000448	         PVX_098735		 29:	 1278	 1	Pk_strainH_chr07	         PKH_070300		
 31:	 1336	 1	  CM000448	         PVX_098740		 30:	 1279	-1	Pk_strainH_chr07	         PKH_070310		
 32:	 1337	-1	  CM000448	         PVX_098745		 31:	 1280	 1	Pk_strainH_chr07	         PKH_070320		
 33:	 1338	 1	  CM000448	         PVX_098750		 32:	 1281	-1	Pk_strainH_chr07	         PKH_070330		
 34:	 1339	-1	  CM000448	         PVX_098755		 33:	 1282	 1	Pk_strainH_chr07	         PKH_070340		
 35:	 1340	 1	  CM000448	         PVX_098760		 34:	 1283	-1	Pk_strainH_chr07	         PKH_070350		
 36:	 1341	-1	  CM000448	         PVX_098765		 35:	 1284	 1	Pk_strainH_chr07	         PKH_070360		
 37:	 1342	 1	  CM000448	         PVX_098770		 36:	 1285	-1	Pk_strainH_chr07	         PKH_070370		
    	 1343	 1	  CM000448	        PVX_098775		 37:	 1286	 1	Pk_strainH_chr07	         PKH_070380		
 38:	 1344	-1	  CM000448	         PVX_098780		    	 1287	-1	Pk_strainH_chr07	        PKH_070390		
 39:	 1345	 1	  CM000448	         PVX_098785		 38:	 1288	-1	Pk_strainH_chr07	         PKH_070400		
 40:	 1346	 1	  CM000448	         PVX_098795		 39:	 1289	 1	Pk_strainH_chr07	         PKH_070410		
 41:	 1347	-1	  CM000448	         PVX_098800		 40:	 1290	 1	Pk_strainH_chr07	         PKH_070420		
 42:	 1348	 1	  CM000448	         PVX_098805		 41:	 1291	-1	Pk_strainH_chr07	         PKH_070430		
 43:	 1349	-1	  CM000448	         PVX_098810		 42:	 1292	 1	Pk_strainH_chr07	         PKH_070440		
 44:	 1350	-1	  CM000448	         PVX_098815		 43:	 1293	-1	Pk_strainH_chr07	         PKH_070450		
 45:	 1351	-1	  CM000448	         PVX_098820		 44:	 1294	-1	Pk_strainH_chr07	         PKH_070460		
 46:	 1352	 1	  CM000448	         PVX_098825		 45:	 1295	-1	Pk_strainH_chr07	         PKH_070470		
 47:	 1353	-1	  CM000448	         PVX_098830		 46:	 1296	 1	Pk_strainH_chr07	         PKH_070480		
 48:	 1354	 1	  CM000448	         PVX_098835		 47:	 1297	-1	Pk_strainH_chr07	         PKH_070490		
 49:	 1355	-1	  CM000448	         PVX_098840		 48:	 1298	 1	Pk_strainH_chr07	         PKH_070500		
 50:	 1356	-1	  CM000448	         PVX_098845		 49:	 1299	-1	Pk_strainH_chr07	         PKH_070510		
 51:	 1357	 1	  CM000448	         PVX_098850		 50:	 1300	-1	Pk_strainH_chr07	         PKH_070520		
 52:	 1358	-1	  CM000448	         PVX_098855		    	 1301	-1	Pk_strainH_chr07	 *      PKH_070530		
 53:	 1359	 1	  CM000448	         PVX_098860		    	 1302	-1	Pk_strainH_chr07	        PKH_070540		
 54:	 1360	-1	  CM000448	         PVX_098865		    	 1303	-1	Pk_strainH_chr07	        PKH_070550		
 55:	 1361	-1	  CM000448	         PVX_098870		 51:	 1304	 1	Pk_strainH_chr07	         PKH_070560		
 56:	 1362	-1	  CM000448	         PVX_098875		 52:	 1305	-1	Pk_strainH_chr07	         PKH_070570		
 57:	 1363	 1	  CM000448	         PVX_098880		 53:	 1306	 1	Pk_strainH_chr07	         PKH_070580		
 58:	 1364	-1	  CM000448	         PVX_098885		 54:	 1307	-1	Pk_strainH_chr07	         PKH_070590		
 59:	 1365	-1	  CM000448	         PVX_098890		 55:	 1308	-1	Pk_strainH_chr07	         PKH_070600		
 60:	 1366	 1	  CM000448	         PVX_098895		 56:	 1309	-1	Pk_strainH_chr07	         PKH_070610		
 61:	 1367	-1	  CM000448	         PVX_098900		 57:	 1310	 1	Pk_strainH_chr07	         PKH_070620		
 62:	 1368	-1	  CM000448	         PVX_098905		 58:	 1311	-1	Pk_strainH_chr07	         PKH_070630		
 63:	 1369	 1	  CM000448	         PVX_098910		 59:	 1312	-1	Pk_strainH_chr07	         PKH_070640		
 64:	 1370	 1	  CM000448	         PVX_098915		 60:	 1313	 1	Pk_strainH_chr07	         PKH_070650		
 65:	 1371	-1	  CM000448	         PVX_098920		 61:	 1314	-1	Pk_strainH_chr07	         PKH_070660		
 66:	 1372	 1	  CM000448	         PVX_098925		 62:	 1315	-1	Pk_strainH_chr07	         PKH_070670		
 67:	 1373	 1	  CM000448	         PVX_098930		 63:	 1316	 1	Pk_strainH_chr07	         PKH_070680		
 68:	 1374	 1	  CM000448	         PVX_098935		 64:	 1317	 1	Pk_strainH_chr07	         PKH_070690		
 69:	 1375	-1	  CM000448	         PVX_098940		 65:	 1318	-1	Pk_strainH_chr07	         PKH_070700		
 70:	 1376	-1	  CM000448	         PVX_098945		 66:	 1319	 1	Pk_strainH_chr07	         PKH_070710		
 71:	 1377	 1	  CM000448	         PVX_098950		 67:	 1320	 1	Pk_strainH_chr07	         PKH_070720		
 72:	 1378	 1	  CM000448	         PVX_098955		 68:	 1321	 1	Pk_strainH_chr07	         PKH_070730		
 73:	 1379	-1	  CM000448	         PVX_098960		 69:	 1322	-1	Pk_strainH_chr07	         PKH_070740		
 74:	 1380	-1	  CM000448	         PVX_098965		 70:	 1323	-1	Pk_strainH_chr07	         PKH_070750		
 75:	 1381	 1	  CM000448	         PVX_098970		 71:	 1324	 1	Pk_strainH_chr07	         PKH_070760		
 76:	 1382	 1	  CM000448	         PVX_098975		 72:	 1325	 1	Pk_strainH_chr07	         PKH_070770		
 77:	 1383	 1	  CM000448	         PVX_098980		 73:	 1326	-1	Pk_strainH_chr07	         PKH_070780		
 78:	 1384	-1	  CM000448	         PVX_098985		 74:	 1327	-1	Pk_strainH_chr07	         PKH_070790		
 79:	 1385	 1	  CM000448	         PVX_098990		 75:	 1328	 1	Pk_strainH_chr07	         PKH_070800		
 80:	 1386	 1	  CM000448	         PVX_098995		 76:	 1329	 1	Pk_strainH_chr07	         PKH_070810		
 81:	 1387	 1	  CM000448	         PVX_099000		 77:	 1330	 1	Pk_strainH_chr07	         PKH_070820		
 82:	 1388	 1	  CM000448	         PVX_099005		 78:	 1331	-1	Pk_strainH_chr07	         PKH_070830		
 83:	 1389	-1	  CM000448	         PVX_099010		 79:	 1332	 1	Pk_strainH_chr07	         PKH_070840		
 84:	 1390	-1	  CM000448	         PVX_099015		 80:	 1333	 1	Pk_strainH_chr07	         PKH_070850		
    	 1391	 1	  CM000448	        PVX_099020		 81:	 1334	 1	Pk_strainH_chr07	         PKH_070860		
 85:	 1392	 1	  CM000448	         PVX_099025		 82:	 1335	 1	Pk_strainH_chr07	         PKH_070870		
 86:	 1393	-1	  CM000448	         PVX_099030		 83:	 1336	-1	Pk_strainH_chr07	         PKH_070880		
 87:	 1394	-1	  CM000448	         PVX_099035		 84:	 1337	-1	Pk_strainH_chr07	         PKH_070890		
 88:	 1395	-1	  CM000448	         PVX_099040		    	 1338	 1	Pk_strainH_chr07	        PKH_070900		
 89:	 1396	-1	  CM000448	         PVX_099045		 85:	 1339	 1	Pk_strainH_chr07	         PKH_070910		
 90:	 1397	-1	  CM000448	         PVX_099050		 86:	 1340	-1	Pk_strainH_chr07	         PKH_070920		
 91:	 1398	-1	  CM000448	         PVX_099055		 87:	 1341	-1	Pk_strainH_chr07	         PKH_070930		
 92:	 1399	 1	  CM000448	         PVX_099060		 88:	 1342	-1	Pk_strainH_chr07	         PKH_070940		
 93:	 1400	 1	  CM000448	         PVX_099065		 89:	 1343	-1	Pk_strainH_chr07	         PKH_070950		
 94:	 1401	 1	  CM000448	         PVX_099070		 90:	 1344	-1	Pk_strainH_chr07	         PKH_070960		
 95:	 1402	-1	  CM000448	         PVX_099075		 91:	 1345	-1	Pk_strainH_chr07	         PKH_070970		
 96:	 1403	 1	  CM000448	         PVX_099080		 92:	 1346	 1	Pk_strainH_chr07	         PKH_070980		
 97:	 1404	-1	  CM000448	         PVX_099085		 93:	 1347	 1	Pk_strainH_chr07	         PKH_070990		
 98:	 1405	-1	  CM000448	         PVX_099090		 94:	 1348	 1	Pk_strainH_chr07	         PKH_071000		
 99:	 1406	 1	  CM000448	         PVX_099095		 95:	 1349	-1	Pk_strainH_chr07	         PKH_071010		
100:	 1407	-1	  CM000448	         PVX_099100		 96:	 1350	 1	Pk_strainH_chr07	         PKH_071020		
101:	 1408	-1	  CM000448	         PVX_099105		 97:	 1351	-1	Pk_strainH_chr07	         PKH_071030		
102:	 1409	-1	  CM000448	         PVX_099107		 98:	 1352	-1	Pk_strainH_chr07	         PKH_071040		
103:	 1410	 1	  CM000448	         PVX_099110		 99:	 1353	 1	Pk_strainH_chr07	         PKH_071050		
104:	 1411	 1	  CM000448	         PVX_099115		100:	 1354	-1	Pk_strainH_chr07	         PKH_071060		
105:	 1412	-1	  CM000448	         PVX_099120		101:	 1355	-1	Pk_strainH_chr07	         PKH_071070		
106:	 1413	 1	  CM000448	         PVX_099125		102:	 1356	-1	Pk_strainH_chr07	         PKH_071080		
107:	 1414	-1	  CM000448	         PVX_099130		103:	 1357	 1	Pk_strainH_chr07	         PKH_071090		
108:	 1415	-1	  CM000448	         PVX_099135		104:	 1358	 1	Pk_strainH_chr07	         PKH_071100		
109:	 1416	-1	  CM000448	         PVX_099140		105:	 1359	-1	Pk_strainH_chr07	         PKH_071110		
110:	 1417	 1	  CM000448	         PVX_099145		106:	 1360	 1	Pk_strainH_chr07	         PKH_071120		
111:	 1418	-1	  CM000448	         PVX_099150		107:	 1361	-1	Pk_strainH_chr07	         PKH_071130		
112:	 1419	 1	  CM000448	         PVX_099155		108:	 1362	-1	Pk_strainH_chr07	         PKH_071140		
113:	 1420	 1	  CM000448	         PVX_099160		109:	 1363	-1	Pk_strainH_chr07	         PKH_071150		
114:	 1421	-1	  CM000448	         PVX_099165		110:	 1364	 1	Pk_strainH_chr07	         PKH_071160		
    	 1422	-1	  CM000448	        PVX_099170		111:	 1365	-1	Pk_strainH_chr07	         PKH_071170		
115:	 1423	 1	  CM000448	         PVX_099175		112:	 1366	 1	Pk_strainH_chr07	         PKH_071180		
116:	 1424	-1	  CM000448	         PVX_099180		113:	 1367	 1	Pk_strainH_chr07	         PKH_071190		
117:	 1425	-1	  CM000448	         PVX_099185		    	 1368	 1	Pk_strainH_chr07	        PKH_071200		
118:	 1426	 1	  CM000448	         PVX_099190		114:	 1369	-1	Pk_strainH_chr07	         PKH_071210		
119:	 1427	-1	  CM000448	         PVX_099195		115:	 1370	 1	Pk_strainH_chr07	         PKH_071220		
120:	 1428	-1	  CM000448	         PVX_099200		116:	 1371	-1	Pk_strainH_chr07	         PKH_071230		
121:	 1429	 1	  CM000448	         PVX_099205		117:	 1372	-1	Pk_strainH_chr07	         PKH_071240		
122:	 1430	 1	  CM000448	         PVX_099210		118:	 1373	 1	Pk_strainH_chr07	         PKH_071250		
123:	 1431	-1	  CM000448	         PVX_099215		119:	 1374	-1	Pk_strainH_chr07	         PKH_071260		
124:	 1432	 1	  CM000448	         PVX_099220		120:	 1375	-1	Pk_strainH_chr07	         PKH_071270		
125:	 1433	 1	  CM000448	         PVX_099225		121:	 1376	 1	Pk_strainH_chr07	         PKH_071280		
126:	 1434	-1	  CM000448	         PVX_099230		122:	 1377	 1	Pk_strainH_chr07	         PKH_071290		
127:	 1435	 1	  CM000448	         PVX_099235		123:	 1378	-1	Pk_strainH_chr07	         PKH_071300		
128:	 1436	 1	  CM000448	         PVX_099240		124:	 1379	 1	Pk_strainH_chr07	         PKH_071310		
129:	 1437	-1	  CM000448	         PVX_099245		125:	 1380	 1	Pk_strainH_chr07	         PKH_071320		
130:	 1438	-1	  CM000448	         PVX_099250		126:	 1381	-1	Pk_strainH_chr07	         PKH_071330		
131:	 1439	-1	  CM000448	         PVX_099255		127:	 1382	 1	Pk_strainH_chr07	         PKH_071340		
132:	 1440	-1	  CM000448	         PVX_300056		128:	 1383	 1	Pk_strainH_chr07	         PKH_071350		
133:	 1441	 1	  CM000448	         PVX_300137		129:	 1384	-1	Pk_strainH_chr07	         PKH_071360		
134:	 1442	 1	  CM000448	         PVX_099265		    	 1385	 1	Pk_strainH_chr07	        PKH_071370		
135:	 1443	-1	  CM000448	         PVX_099270		130:	 1386	-1	Pk_strainH_chr07	         PKH_071380		
136:	 1444	-1	  CM000448	         PVX_099275		131:	 1387	-1	Pk_strainH_chr07	         PKH_071390		
137:	 1445	 1	  CM000448	         PVX_099280		132:	 1388	-1	Pk_strainH_chr07	         PKH_071400		
138:	 1446	 1	  CM000448	         PVX_099285		133:	 1389	 1	Pk_strainH_chr07	         PKH_071410		
139:	 1447	 1	  CM000448	         PVX_099290		134:	 1390	 1	Pk_strainH_chr07	         PKH_071420		
140:	 1448	 1	  CM000448	         PVX_099295		135:	 1391	-1	Pk_strainH_chr07	         PKH_071430		
141:	 1449	-1	  CM000448	         PVX_099300		136:	 1392	-1	Pk_strainH_chr07	         PKH_071440		
142:	 1450	 1	  CM000448	         PVX_099305		137:	 1393	 1	Pk_strainH_chr07	         PKH_071450		
143:	 1451	 1	  CM000448	         PVX_099310		138:	 1394	 1	Pk_strainH_chr07	         PKH_071460		
144:	 1452	 1	  CM000448	         PVX_099315		139:	 1395	 1	Pk_strainH_chr07	         PKH_071470		
145:	 1453	-1	  CM000448	         PVX_099320		140:	 1396	 1	Pk_strainH_chr07	         PKH_071480		
146:	 1454	 1	  CM000448	         PVX_099325		141:	 1397	-1	Pk_strainH_chr07	         PKH_071490		
147:	 1455	-1	  CM000448	         PVX_099330		142:	 1398	 1	Pk_strainH_chr07	         PKH_071500		
148:	 1456	-1	  CM000448	         PVX_099335		143:	 1399	 1	Pk_strainH_chr07	         PKH_071510		
149:	 1457	 1	  CM000448	         PVX_099340		144:	 1400	 1	Pk_strainH_chr07	         PKH_071520		
150:	 1458	 1	  CM000448	         PVX_099345		145:	 1401	-1	Pk_strainH_chr07	         PKH_071530		
151:	 1459	 1	  CM000448	         PVX_099350		146:	 1402	 1	Pk_strainH_chr07	         PKH_071540		
152:	 1460	-1	  CM000448	         PVX_099355		147:	 1403	-1	Pk_strainH_chr07	         PKH_071550		
153:	 1461	 1	  CM000448	         PVX_099360		148:	 1404	-1	Pk_strainH_chr07	         PKH_071560		
154:	 1462	-1	  CM000448	         PVX_099365		149:	 1405	 1	Pk_strainH_chr07	         PKH_071570		
155:	 1463	 1	  CM000448	         PVX_099370		150:	 1406	 1	Pk_strainH_chr07	         PKH_071580		
156:	 1464	-1	  CM000448	         PVX_099375		151:	 1407	 1	Pk_strainH_chr07	         PKH_071590		
157:	 1465	 1	  CM000448	         PVX_099380		152:	 1408	-1	Pk_strainH_chr07	         PKH_071600		
158:	 1466	 1	  CM000448	         PVX_099385		153:	 1409	 1	Pk_strainH_chr07	         PKH_071610		
159:	 1467	 1	  CM000448	         PVX_099390		154:	 1410	-1	Pk_strainH_chr07	         PKH_071620		
160:	 1468	 1	  CM000448	         PVX_099395		155:	 1411	 1	Pk_strainH_chr07	         PKH_071630		
161:	 1469	 1	  CM000448	         PVX_099400		156:	 1412	-1	Pk_strainH_chr07	         PKH_071640		
162:	 1470	-1	  CM000448	         PVX_099405		157:	 1413	 1	Pk_strainH_chr07	         PKH_071650		
163:	 1471	-1	  CM000448	         PVX_099410		158:	 1414	 1	Pk_strainH_chr07	         PKH_071660		
164:	 1472	 1	  CM000448	         PVX_099415		159:	 1415	 1	Pk_strainH_chr07	         PKH_071670		
165:	 1473	-1	  CM000448	         PVX_099420		160:	 1416	 1	Pk_strainH_chr07	         PKH_071680		
166:	 1474	-1	  CM000448	         PVX_099425		161:	 1417	 1	Pk_strainH_chr07	         PKH_071690		
167:	 1475	 1	  CM000448	         PVX_099430		162:	 1418	-1	Pk_strainH_chr07	         PKH_071700		
168:	 1476	 1	  CM000448	         PVX_099435		163:	 1419	-1	Pk_strainH_chr07	         PKH_071710		
169:	 1477	 1	  CM000448	         PVX_099440		164:	 1420	 1	Pk_strainH_chr07	         PKH_071720		
170:	 1478	 1	  CM000448	         PVX_099445		165:	 1421	-1	Pk_strainH_chr07	         PKH_071730		
171:	 1479	 1	  CM000448	         PVX_099450		166:	 1422	-1	Pk_strainH_chr07	         PKH_071740		
172:	 1480	-1	  CM000448	         PVX_099455		167:	 1423	 1	Pk_strainH_chr07	         PKH_071750		
173:	 1481	 1	  CM000448	         PVX_099460		168:	 1424	 1	Pk_strainH_chr07	         PKH_071760		
174:	 1482	-1	  CM000448	         PVX_099465		169:	 1425	 1	Pk_strainH_chr07	         PKH_071770		
    	 1483	-1	  CM000448	        PVX_099470		170:	 1426	 1	Pk_strainH_chr07	         PKH_071780		
175:	 1484	 1	  CM000448	         PVX_099475		171:	 1427	 1	Pk_strainH_chr07	         PKH_071790		
176:	 1485	-1	  CM000448	         PVX_099480		172:	 1428	-1	Pk_strainH_chr07	         PKH_071800		
177:	 1486	 1	  CM000448	         PVX_099485		173:	 1429	 1	Pk_strainH_chr07	         PKH_071810		
178:	 1487	-1	  CM000448	         PVX_099490		174:	 1430	-1	Pk_strainH_chr07	         PKH_071820		
179:	 1488	 1	  CM000448	         PVX_099495		175:	 1431	 1	Pk_strainH_chr07	         PKH_071830		
180:	 1489	 1	  CM000448	         PVX_099500		176:	 1432	-1	Pk_strainH_chr07	         PKH_071840		
181:	 1490	-1	  CM000448	         PVX_099505		177:	 1433	 1	Pk_strainH_chr07	         PKH_071850		
182:	 1491	-1	  CM000448	         PVX_099507		178:	 1434	-1	Pk_strainH_chr07	         PKH_071860		
183:	 1492	 1	  CM000448	         PVX_099510		179:	 1435	 1	Pk_strainH_chr07	         PKH_071870		
184:	 1493	 1	  CM000448	         PVX_099515		180:	 1436	 1	Pk_strainH_chr07	         PKH_071880		
185:	 1494	 1	  CM000448	         PVX_099520		181:	 1437	-1	Pk_strainH_chr07	         PKH_071890		
186:	 1495	 1	  CM000448	         PVX_099525		182:	 1438	-1	Pk_strainH_chr07	         PKH_071900		
187:	 1496	 1	  CM000448	         PVX_300157		183:	 1439	 1	Pk_strainH_chr07	         PKH_071910		
188:	 1497	 1	  CM000448	         PVX_099530		184:	 1440	 1	Pk_strainH_chr07	         PKH_071920		
189:	 1498	 1	  CM000448	         PVX_099535		185:	 1441	 1	Pk_strainH_chr07	         PKH_071930		
190:	 1499	 1	  CM000448	         PVX_099540		186:	 1442	 1	Pk_strainH_chr07	         PKH_071940		
191:	 1500	-1	  CM000448	         PVX_099545		187:	 1443	 1	Pk_strainH_chr07	         PKH_071950		
192:	 1501	-1	  CM000448	         PVX_099550		188:	 1444	 1	Pk_strainH_chr07	         PKH_071960		
193:	 1502	-1	  CM000448	         PVX_099555		189:	 1445	 1	Pk_strainH_chr07	         PKH_071970		
194:	 1503	-1	  CM000448	         PVX_099560		190:	 1446	 1	Pk_strainH_chr07	         PKH_071980		
195:	 1504	-1	  CM000448	         PVX_099565		191:	 1447	-1	Pk_strainH_chr07	         PKH_071990		
196:	 1505	 1	  CM000448	         PVX_099570		192:	 1448	-1	Pk_strainH_chr07	         PKH_072000		
197:	 1506	 1	  CM000448	         PVX_099575		193:	 1449	-1	Pk_strainH_chr07	         PKH_072010		
198:	 1507	 1	  CM000448	         PVX_099580		194:	 1450	-1	Pk_strainH_chr07	         PKH_072020		
199:	 1508	 1	  CM000448	         PVX_099585		195:	 1451	-1	Pk_strainH_chr07	         PKH_072030		
200:	 1509	 1	  CM000448	         PVX_099590		196:	 1452	 1	Pk_strainH_chr07	         PKH_072040		
201:	 1510	-1	  CM000448	         PVX_099595		197:	 1453	 1	Pk_strainH_chr07	         PKH_072050		
202:	 1511	-1	  CM000448	         PVX_099600		198:	 1454	 1	Pk_strainH_chr07	         PKH_072060		
203:	 1512	-1	  CM000448	         PVX_099605		199:	 1455	 1	Pk_strainH_chr07	         PKH_072070		
    	 1513	-1	  CM000448	        PVX_099610		200:	 1456	 1	Pk_strainH_chr07	         PKH_072080		
204:	 1514	 1	  CM000448	         PVX_099615		201:	 1457	-1	Pk_strainH_chr07	         PKH_072090		
205:	 1515	-1	  CM000448	         PVX_099620		202:	 1458	-1	Pk_strainH_chr07	         PKH_072100		
206:	 1516	 1	  CM000448	         PVX_099625		203:	 1459	-1	Pk_strainH_chr07	         PKH_072110		
207:	 1517	-1	  CM000448	         PVX_099630		204:	 1460	 1	Pk_strainH_chr07	         PKH_072120		
208:	 1518	 1	  CM000448	         PVX_099635		205:	 1461	-1	Pk_strainH_chr07	         PKH_072130		
209:	 1519	-1	  CM000448	         PVX_099640		206:	 1462	 1	Pk_strainH_chr07	         PKH_072140		
210:	 1520	 1	  CM000448	         PVX_099645		207:	 1463	-1	Pk_strainH_chr07	         PKH_072150		
211:	 1521	 1	  CM000448	         PVX_099650		208:	 1464	 1	Pk_strainH_chr07	         PKH_072160		
    	 1522	 1	  CM000448	        PVX_099655		209:	 1465	-1	Pk_strainH_chr07	         PKH_072170		
212:	 1523	 1	  CM000448	         PVX_099660		210:	 1466	 1	Pk_strainH_chr07	         PKH_072180		
213:	 1524	 1	  CM000448	         PVX_099665		211:	 1467	 1	Pk_strainH_chr07	         PKH_072190		
214:	 1525	-1	  CM000448	         PVX_099670		212:	 1468	 1	Pk_strainH_chr07	         PKH_072200		
215:	 1526	 1	  CM000448	         PVX_099675		213:	 1469	 1	Pk_strainH_chr07	         PKH_072210		
216:	 1527	-1	  CM000448	         PVX_099680		214:	 1470	-1	Pk_strainH_chr07	         PKH_072220		
217:	 1528	-1	  CM000448	         PVX_099685		215:	 1471	 1	Pk_strainH_chr07	         PKH_072230		
218:	 1529	 1	  CM000448	         PVX_099690		216:	 1472	-1	Pk_strainH_chr07	         PKH_072240		
219:	 1530	 1	  CM000448	         PVX_099695		217:	 1473	-1	Pk_strainH_chr07	         PKH_072250		
220:	 1531	-1	  CM000448	         PVX_099700		218:	 1474	 1	Pk_strainH_chr07	         PKH_072260		
221:	 1532	 1	  CM000448	         PVX_099705		219:	 1475	 1	Pk_strainH_chr07	         PKH_072270		
222:	 1533	 1	  CM000448	         PVX_099710		220:	 1476	-1	Pk_strainH_chr07	         PKH_072280		
223:	 1534	 1	  CM000448	         PVX_099715		221:	 1477	 1	Pk_strainH_chr07	         PKH_072290		
    	 1535	-1	  CM000448	        PVX_099725		222:	 1478	 1	Pk_strainH_chr07	         PKH_072300		
    	 1536	-1	  CM000448	        PVX_099730		223:	 1479	 1	Pk_strainH_chr07	         PKH_072310		
224:	 1537	 1	  CM000448	         PVX_099735		    	 1480	-1	Pk_strainH_chr07	        PKH_072320		
225:	 1538	 1	  CM000448	         PVX_099740		224:	 1481	 1	Pk_strainH_chr07	         PKH_072330		
226:	 1539	-1	  CM000448	         PVX_099745		225:	 1482	 1	Pk_strainH_chr07	         PKH_072340		
227:	 1540	-1	  CM000448	         PVX_099750		226:	 1483	-1	Pk_strainH_chr07	         PKH_072350		
    	 1541	 1	  CM000448	        PVX_099755		    	 1484	-1	Pk_strainH_chr07	        PKH_072360		
228:	 1542	 1	  CM000448	         PVX_099760		    	 1485	-1	Pk_strainH_chr07	        PKH_072370		
229:	 1543	 1	  CM000448	         PVX_099765		    	 1486	-1	Pk_strainH_chr07	        PKH_072380		
    	 1544	-1	  CM000448	        PVX_099770		227:	 1487	-1	Pk_strainH_chr07	         PKH_072410		
230:	 1545	-1	  CM000448	         PVX_099775		228:	 1488	 1	Pk_strainH_chr07	         PKH_072420		
231:	 1546	-1	  CM000448	         PVX_099780		229:	 1489	 1	Pk_strainH_chr07	         PKH_072430		
232:	 1547	 1	  CM000448	         PVX_099785		230:	 1490	-1	Pk_strainH_chr07	         PKH_072440		
233:	 1548	-1	  CM000448	         PVX_099790		    	 1491	-1	Pk_strainH_chr07	        PKH_072450		
    	 1549	 1	  CM000448	        PVX_099795		    	 1492	 1	Pk_strainH_chr07	 *      PKH_072460		
    	 1550	 1	  CM000448	        PVX_099800		231:	 1493	-1	Pk_strainH_chr07	         PKH_072470		
234:	 1551	 1	  CM000448	         PVX_099805		232:	 1494	 1	Pk_strainH_chr07	         PKH_072480		
235:	 1552	-1	  CM000448	         PVX_099810		233:	 1495	-1	Pk_strainH_chr07	         PKH_072490		
236:	 1553	-1	  CM000448	         PVX_099815		    	 1496	 1	Pk_strainH_chr07	        PKH_072500		
237:	 1554	 1	  CM000448	         PVX_099820		234:	 1497	 1	Pk_strainH_chr07	         PKH_072510		
238:	 1555	-1	  CM000448	         PVX_099825		235:	 1498	-1	Pk_strainH_chr07	         PKH_072520		
239:	 1556	 1	  CM000448	         PVX_099830		236:	 1499	-1	Pk_strainH_chr07	         PKH_072530		
    	 1557	 1	  CM000448	        PVX_099835		237:	 1500	 1	Pk_strainH_chr07	         PKH_072540		
240:	 1558	-1	  CM000448	         PVX_099840		    	 1501	 1	Pk_strainH_chr07	        PKH_072550		
241:	 1559	 1	  CM000448	         PVX_099845		238:	 1502	-1	Pk_strainH_chr07	         PKH_072560		
242:	 1560	-1	  CM000448	         PVX_099850		239:	 1503	 1	Pk_strainH_chr07	         PKH_072570		
243:	 1561	-1	  CM000448	         PVX_099855		240:	 1504	-1	Pk_strainH_chr07	         PKH_072580		
244:	 1562	 1	  CM000448	         PVX_099860		241:	 1505	 1	Pk_strainH_chr07	         PKH_072590		
245:	 1563	 1	  CM000448	         PVX_099870		242:	 1506	-1	Pk_strainH_chr07	         PKH_072600		
246:	 1564	-1	  CM000448	         PVX_099875		243:	 1507	-1	Pk_strainH_chr07	         PKH_072610		
    	 1565	-1	  CM000448	        PVX_099880		244:	 1508	 1	Pk_strainH_chr07	         PKH_072620		
247:	 1566	-1	  CM000448	         PVX_099885		245:	 1509	 1	Pk_strainH_chr07	         PKH_072630		
248:	 1567	 1	  CM000448	         PVX_099890		246:	 1510	-1	Pk_strainH_chr07	         PKH_072640		
249:	 1568	 1	  CM000448	         PVX_099895		247:	 1511	-1	Pk_strainH_chr07	         PKH_072650		
    	 1569	-1	  CM000448	        PVX_099900		248:	 1512	 1	Pk_strainH_chr07	         PKH_072660		
250:	 1570	 1	  CM000448	++       PVX_099905		249:	 1513	 1	Pk_strainH_chr07	         PKH_072670		
251:	 1571	 1	  CM000448	         PVX_099910		250:	 1514	 1	Pk_strainH_chr07	 +       PKH_072680		
252:	 1572	 1	  CM000448	         PVX_099915		    	 1515	 1	Pk_strainH_chr07	        PKH_072690		
253:	 1573	 1	  CM000448	         PVX_099920		    	 1516	 1	Pk_strainH_chr07	        PKH_072700		
254:	 1574	 1	  CM000448	         PVX_099930		    	 1517	 1	Pk_strainH_chr07	        PKH_072710		
255:	 1575	-1	  CM000448	         PVX_099935		    	 1518	 1	Pk_strainH_chr07	 *      PKH_072720		
256:	 1576	-1	  CM000448	         PVX_099940		251:	 1519	 1	Pk_strainH_chr07	         PKH_072730		
257:	 1577	-1	  CM000448	         PVX_300154		252:	 1520	 1	Pk_strainH_chr07	         PKH_072740		
258:	 1578	-1	  CM000448	         PVX_300153		253:	 1521	 1	Pk_strainH_chr07	         PKH_072750		
259:	 1579	 1	  CM000448	         PVX_099955		254:	 1522	 1	Pk_strainH_chr07	         PKH_072760		
260:	 1580	 1	  CM000448	         PVX_099960		255:	 1523	-1	Pk_strainH_chr07	         PKH_072770		
261:	 1581	-1	  CM000448	         PVX_099965		256:	 1524	-1	Pk_strainH_chr07	         PKH_072780		
262:	 1582	-1	  CM000448	         PVX_099970		257:	 1525	-1	Pk_strainH_chr07	        PKH_072790b		
263:	 1583	 1	  CM000448	         PVX_099975		258:	 1526	-1	Pk_strainH_chr07	        PKH_072790a		
264:	 1584	 1	  CM000448	         PVX_099980		259:	 1527	 1	Pk_strainH_chr07	         PKH_072800		
265:	 1585	 1	  CM000448	         PVX_099985		260:	 1528	 1	Pk_strainH_chr07	         PKH_072810		
266:	 1586	-1	  CM000448	         PVX_099990		261:	 1529	-1	Pk_strainH_chr07	         PKH_072820		
267:	 1587	-1	  CM000448	         PVX_099995		262:	 1530	-1	Pk_strainH_chr07	         PKH_072830		
268:	 1588	 1	  CM000448	         PVX_100000		263:	 1531	 1	Pk_strainH_chr07	         PKH_072840		
269:	 1589	 1	  CM000448	         PVX_100005		264:	 1532	 1	Pk_strainH_chr07	         PKH_072850		
    	 1590	 1	  CM000448	        PVX_100010		265:	 1533	 1	Pk_strainH_chr07	         PKH_072860		
270:	 1591	-1	  CM000448	         PVX_087165		266:	 1534	-1	Pk_strainH_chr07	         PKH_072870		
271:	 1592	-1	  CM000448	         PVX_087160		267:	 1535	-1	Pk_strainH_chr07	         PKH_072880		
272:	 1593	-1	  CM000448	         PVX_087155		268:	 1536	 1	Pk_strainH_chr07	         PKH_072890		
    	 1594	-1	  CM000448	        PVX_087150		269:	 1537	 1	Pk_strainH_chr07	         PKH_072900		
273:	 1595	 1	  CM000448	         PVX_087145		270:	 1538	-1	Pk_strainH_chr07	         PKH_072910		
274:	 1596	 1	  CM000448	         PVX_087140		271:	 1539	-1	Pk_strainH_chr07	         PKH_072920		
275:	 1597	 1	  CM000448	         PVX_087135		272:	 1540	-1	Pk_strainH_chr07	         PKH_072930		
276:	 1598	-1	  CM000448	         PVX_087130		273:	 1541	 1	Pk_strainH_chr07	         PKH_072940		
277:	 1599	 1	  CM000448	         PVX_087125		    	 1542	 1	Pk_strainH_chr07	        PKH_072950		
278:	 1600	 1	  CM000448	         PVX_087120		274:	 1543	 1	Pk_strainH_chr07	         PKH_072960		
279:	 1601	-1	  CM000448	         PVX_087115		275:	 1544	 1	Pk_strainH_chr07	         PKH_072970		
280:	 1602	-1	  CM000448	         PVX_087110		276:	 1545	-1	Pk_strainH_chr07	         PKH_072980		
281:	 1603	 1	  CM000448	         PVX_300048		277:	 1546	 1	Pk_strainH_chr07	         PKH_072990		
282:	 1604	-1	  CM000448	         PVX_087105		278:	 1547	 1	Pk_strainH_chr07	         PKH_073000		
283:	 1605	 1	  CM000448	         PVX_087095		279:	 1548	-1	Pk_strainH_chr07	         PKH_073010		
284:	 1606	-1	  CM000448	         PVX_087090		280:	 1549	-1	Pk_strainH_chr07	         PKH_073020		
285:	 1607	-1	  CM000448	         PVX_087085		281:	 1550	 1	Pk_strainH_chr07	         PKH_073025		
286:	 1608	-1	  CM000448	         PVX_087080		282:	 1551	-1	Pk_strainH_chr07	         PKH_073030		
287:	 1609	-1	  CM000448	         PVX_087075		283:	 1552	 1	Pk_strainH_chr07	         PKH_073040		
288:	 1610	-1	  CM000448	         PVX_087070		284:	 1553	-1	Pk_strainH_chr07	         PKH_073050		
289:	 1611	-1	  CM000448	         PVX_087065		285:	 1554	-1	Pk_strainH_chr07	         PKH_073060		
290:	 1612	-1	  CM000448	         PVX_087060		286:	 1555	-1	Pk_strainH_chr07	         PKH_073070		
291:	 1613	 1	  CM000448	         PVX_087055		287:	 1556	-1	Pk_strainH_chr07	         PKH_073080		
292:	 1614	 1	  CM000448	         PVX_087050		288:	 1557	-1	Pk_strainH_chr07	         PKH_073090		
293:	 1615	-1	  CM000448	         PVX_087045		289:	 1558	-1	Pk_strainH_chr07	         PKH_073100		
294:	 1616	-1	  CM000448	         PVX_087040		290:	 1559	-1	Pk_strainH_chr07	         PKH_073110		
295:	 1617	-1	  CM000448	         PVX_087035		291:	 1560	 1	Pk_strainH_chr07	         PKH_073120		
296:	 1618	-1	  CM000448	         PVX_087030		292:	 1561	 1	Pk_strainH_chr07	         PKH_073130		
297:	 1619	 1	  CM000448	         PVX_087025		293:	 1562	-1	Pk_strainH_chr07	         PKH_073140		
298:	 1620	-1	  CM000448	         PVX_087020		    	 1563	 1	Pk_strainH_chr07	        PKH_073150		
299:	 1621	-1	  CM000448	         PVX_087015		    	 1564	 1	Pk_strainH_chr07	        PKH_073155		
300:	 1622	 1	  CM000448	         PVX_087010		294:	 1565	-1	Pk_strainH_chr07	         PKH_073160		
301:	 1623	-1	  CM000448	         PVX_087005		295:	 1566	-1	Pk_strainH_chr07	         PKH_073170		
302:	 1624	 1	  CM000448	         PVX_087000		296:	 1567	-1	Pk_strainH_chr07	         PKH_073180		
303:	 1625	 1	  CM000448	         PVX_086995		297:	 1568	 1	Pk_strainH_chr07	         PKH_073190		
304:	 1626	-1	  CM000448	         PVX_086990		298:	 1569	-1	Pk_strainH_chr07	         PKH_073200		
305:	 1627	 1	  CM000448	         PVX_086985		299:	 1570	-1	Pk_strainH_chr07	         PKH_073210		
306:	 1628	 1	  CM000448	         PVX_086980		300:	 1571	 1	Pk_strainH_chr07	         PKH_073220		
307:	 1629	 1	  CM000448	         PVX_086975		301:	 1572	-1	Pk_strainH_chr07	         PKH_073230		
308:	 1630	-1	  CM000448	         PVX_086970		302:	 1573	 1	Pk_strainH_chr07	         PKH_073240		
309:	 1631	-1	  CM000448	         PVX_086965		303:	 1574	 1	Pk_strainH_chr07	         PKH_073250		
310:	 1632	-1	  CM000448	         PVX_300014		304:	 1575	-1	Pk_strainH_chr07	         PKH_073260		
311:	 1633	-1	  CM000448	         PVX_086960		305:	 1576	 1	Pk_strainH_chr07	         PKH_073270		
312:	 1634	 1	  CM000448	         PVX_086955		306:	 1577	 1	Pk_strainH_chr07	         PKH_073280		
313:	 1635	 1	  CM000448	         PVX_086950		307:	 1578	 1	Pk_strainH_chr07	         PKH_073290		
314:	 1636	 1	  CM000448	         PVX_086945		308:	 1579	-1	Pk_strainH_chr07	         PKH_073300		
315:	 1637	 1	  CM000448	         PVX_086940		309:	 1580	-1	Pk_strainH_chr07	         PKH_073310		
    	 1638	 1	  CM000448	        PVX_086935		310:	 1581	-1	Pk_strainH_chr07	         PKH_073312		
316:	 1639	-1	  CM000448	         PVX_086930		    	 1582	-1	Pk_strainH_chr07	        PKH_073315		
317:	 1640	-1	  CM000448	         PVX_086925		311:	 1583	-1	Pk_strainH_chr07	         PKH_073320		
318:	 1641	-1	  CM000448	         PVX_086920		312:	 1584	 1	Pk_strainH_chr07	         PKH_073330		
319:	 1642	-1	  CM000448	         PVX_086915		313:	 1585	 1	Pk_strainH_chr07	         PKH_073340		
320:	 1643	 1	  CM000448	         PVX_086910		314:	 1586	 1	Pk_strainH_chr07	         PKH_073350		
    	     	  	          	                  		315:	 1587	 1	Pk_strainH_chr07	         PKH_073360		
    	     	  	          	                  		316:	 1588	-1	Pk_strainH_chr07	         PKH_073370		
    	     	  	          	                  		317:	 1589	-1	Pk_strainH_chr07	         PKH_073380		
    	     	  	          	                  		318:	 1590	-1	Pk_strainH_chr07	         PKH_073390		
    	     	  	          	                  		319:	 1591	-1	Pk_strainH_chr07	         PKH_073400		
    	     	  	          	                  		320:	 1592	 1	Pk_strainH_chr07	         PKH_073410		


CL-13		308	315		3	4		18	24	

  1:	 2469	 1	  CM000451	         PVX_079695		  1:	 2451	 1	Pk_strainH_chr10	         PKH_100060		
  2:	 2470	-1	  CM000451	         PVX_079700		  2:	 2452	-1	Pk_strainH_chr10	         PKH_100070		
  3:	 2471	 1	  CM000451	         PVX_079705		  3:	 2453	 1	Pk_strainH_chr10	         PKH_100080		
  4:	 2472	 1	  CM000451	         PVX_079710		  4:	 2454	 1	Pk_strainH_chr10	         PKH_100090		
  5:	 2473	-1	  CM000451	         PVX_079715		  5:	 2455	-1	Pk_strainH_chr10	         PKH_100100		
  6:	 2474	 1	  CM000451	         PVX_079720		  6:	 2456	 1	Pk_strainH_chr10	         PKH_100110		
  7:	 2475	-1	  CM000451	         PVX_079725		  7:	 2457	-1	Pk_strainH_chr10	         PKH_100120		
  8:	 2476	-1	  CM000451	         PVX_079730		  8:	 2458	-1	Pk_strainH_chr10	         PKH_100130		
  9:	 2477	 1	  CM000451	         PVX_079735		  9:	 2459	 1	Pk_strainH_chr10	         PKH_100140		
 10:	 2478	-1	  CM000451	         PVX_079740		 10:	 2460	-1	Pk_strainH_chr10	         PKH_100150		
 11:	 2479	 1	  CM000451	         PVX_079745		 11:	 2461	 1	Pk_strainH_chr10	         PKH_100160		
 12:	 2480	-1	  CM000451	         PVX_079750		 12:	 2462	-1	Pk_strainH_chr10	         PKH_100170		
 13:	 2481	 1	  CM000451	         PVX_079755		 13:	 2463	 1	Pk_strainH_chr10	         PKH_100180		
 14:	 2482	-1	  CM000451	         PVX_079760		 14:	 2464	-1	Pk_strainH_chr10	         PKH_100190		
    	 2483	 1	  CM000451	        PVX_079765		    	 2465	 1	Pk_strainH_chr10	        PKH_100210		
 15:	 2484	 1	  CM000451	         PVX_079770		    	 2466	-1	Pk_strainH_chr10	        PKH_100220		
 16:	 2485	 1	  CM000451	         PVX_079775		    	 2467	 1	Pk_strainH_chr10	        PKH_100230		
 17:	 2486	-1	  CM000451	         PVX_079780		    	 2468	 1	Pk_strainH_chr10	 *      PKH_100240		
 18:	 2487	-1	  CM000451	         PVX_079785		 15:	 2469	 1	Pk_strainH_chr10	         PKH_100250		
 19:	 2488	-1	  CM000451	         PVX_079790		    	 2470	-1	Pk_strainH_chr10	        PKH_100260		
 20:	 2489	 1	  CM000451	         PVX_079795		 16:	 2471	 1	Pk_strainH_chr10	         PKH_100270		
 21:	 2490	 1	  CM000451	         PVX_079800		 17:	 2472	-1	Pk_strainH_chr10	         PKH_100280		
 22:	 2491	 1	  CM000451	         PVX_079805		 18:	 2473	-1	Pk_strainH_chr10	         PKH_100290		
 23:	 2492	 1	  CM000451	         PVX_079810		 19:	 2474	-1	Pk_strainH_chr10	         PKH_100300		
 24:	 2493	 1	  CM000451	         PVX_079815		 20:	 2475	 1	Pk_strainH_chr10	         PKH_100310		
 25:	 2494	 1	  CM000451	         PVX_079820		 21:	 2476	 1	Pk_strainH_chr10	         PKH_100320		
 26:	 2495	-1	  CM000451	         PVX_079825		 22:	 2477	 1	Pk_strainH_chr10	         PKH_100330		
 27:	 2496	-1	  CM000451	         PVX_079830		 23:	 2478	 1	Pk_strainH_chr10	         PKH_100340		
 28:	 2497	 1	  CM000451	         PVX_079835		 24:	 2479	 1	Pk_strainH_chr10	         PKH_100350		
 29:	 2498	 1	  CM000451	         PVX_079840		 25:	 2480	 1	Pk_strainH_chr10	         PKH_100360		
 30:	 2499	 1	  CM000451	         PVX_079845		 26:	 2481	-1	Pk_strainH_chr10	         PKH_100370		
 31:	 2500	 1	  CM000451	         PVX_079850		 27:	 2482	-1	Pk_strainH_chr10	         PKH_100380		
 32:	 2501	-1	  CM000451	         PVX_079855		 28:	 2483	 1	Pk_strainH_chr10	         PKH_100390		
 33:	 2502	 1	  CM000451	         PVX_079860		 29:	 2484	 1	Pk_strainH_chr10	         PKH_100400		
 34:	 2503	-1	  CM000451	         PVX_079865		 30:	 2485	 1	Pk_strainH_chr10	         PKH_100410		
 35:	 2504	-1	  CM000451	         PVX_079870		 31:	 2486	 1	Pk_strainH_chr10	         PKH_100420		
 36:	 2505	 1	  CM000451	         PVX_079875		 32:	 2487	-1	Pk_strainH_chr10	         PKH_100430		
 37:	 2506	 1	  CM000451	         PVX_079880		 33:	 2488	 1	Pk_strainH_chr10	         PKH_100440		
 38:	 2507	 1	  CM000451	         PVX_079885		 34:	 2489	-1	Pk_strainH_chr10	         PKH_100450		
 39:	 2508	 1	  CM000451	         PVX_079890		 35:	 2490	-1	Pk_strainH_chr10	         PKH_100460		
 40:	 2509	-1	  CM000451	         PVX_079895		 36:	 2491	 1	Pk_strainH_chr10	         PKH_100470		
 41:	 2510	 1	  CM000451	         PVX_079900		 37:	 2492	 1	Pk_strainH_chr10	         PKH_100480		
 42:	 2511	 1	  CM000451	         PVX_079905		 38:	 2493	 1	Pk_strainH_chr10	         PKH_100490		
    	 2512	-1	  CM000451	 *      PVX_079910		 39:	 2494	 1	Pk_strainH_chr10	         PKH_100500		
 43:	 2513	-1	  CM000451	         PVX_079915		 40:	 2495	-1	Pk_strainH_chr10	         PKH_100510		
 44:	 2514	-1	  CM000451	         PVX_079920		 41:	 2496	 1	Pk_strainH_chr10	         PKH_100520		
 45:	 2515	-1	  CM000451	         PVX_079925		 42:	 2497	 1	Pk_strainH_chr10	         PKH_100530		
 46:	 2516	 1	  CM000451	         PVX_079930		    	 2498	 1	Pk_strainH_chr10	        PKH_100540		
 47:	 2517	 1	  CM000451	         PVX_079935		 43:	 2499	-1	Pk_strainH_chr10	         PKH_100550		
 48:	 2518	-1	  CM000451	         PVX_079940		 44:	 2500	-1	Pk_strainH_chr10	         PKH_100560		
 49:	 2519	 1	  CM000451	         PVX_079945		 45:	 2501	-1	Pk_strainH_chr10	         PKH_100570		
 50:	 2520	-1	  CM000451	         PVX_079950		 46:	 2502	 1	Pk_strainH_chr10	         PKH_100580		
 51:	 2521	-1	  CM000451	         PVX_079955		 47:	 2503	 1	Pk_strainH_chr10	         PKH_100590		
 52:	 2522	-1	  CM000451	         PVX_079960		 48:	 2504	-1	Pk_strainH_chr10	         PKH_100600		
 53:	 2523	 1	  CM000451	         PVX_079965		 49:	 2505	 1	Pk_strainH_chr10	         PKH_100610		
 54:	 2524	 1	  CM000451	         PVX_079970		 50:	 2506	-1	Pk_strainH_chr10	         PKH_100620		
 55:	 2525	-1	  CM000451	         PVX_079975		 51:	 2507	-1	Pk_strainH_chr10	         PKH_100630		
 56:	 2526	 1	  CM000451	         PVX_079980		 52:	 2508	-1	Pk_strainH_chr10	         PKH_100640		
 57:	 2527	-1	  CM000451	         PVX_079985		 53:	 2509	 1	Pk_strainH_chr10	         PKH_100650		
 58:	 2528	-1	  CM000451	         PVX_079990		 54:	 2510	 1	Pk_strainH_chr10	         PKH_100660		
 59:	 2529	-1	  CM000451	         PVX_079995		 55:	 2511	-1	Pk_strainH_chr10	         PKH_100670		
 60:	 2530	-1	  CM000451	         PVX_080000		 56:	 2512	 1	Pk_strainH_chr10	         PKH_100680		
 61:	 2531	-1	  CM000451	         PVX_080005		 57:	 2513	-1	Pk_strainH_chr10	         PKH_100690		
 62:	 2532	 1	  CM000451	         PVX_080010		 58:	 2514	-1	Pk_strainH_chr10	         PKH_100700		
 63:	 2533	 1	  CM000451	         PVX_080015		 59:	 2515	-1	Pk_strainH_chr10	         PKH_100710		
 64:	 2534	-1	  CM000451	         PVX_080020		 60:	 2516	-1	Pk_strainH_chr10	         PKH_100720		
 65:	 2535	-1	  CM000451	         PVX_080025		 61:	 2517	-1	Pk_strainH_chr10	         PKH_100730		
 66:	 2536	 1	  CM000451	         PVX_080030		 62:	 2518	 1	Pk_strainH_chr10	         PKH_100740		
 67:	 2537	 1	  CM000451	         PVX_080035		 63:	 2519	 1	Pk_strainH_chr10	         PKH_100750		
 68:	 2538	 1	  CM000451	         PVX_080040		 64:	 2520	-1	Pk_strainH_chr10	         PKH_100760		
 69:	 2539	-1	  CM000451	         PVX_080045		 65:	 2521	-1	Pk_strainH_chr10	         PKH_100770		
 70:	 2540	-1	  CM000451	         PVX_080050		 66:	 2522	 1	Pk_strainH_chr10	         PKH_100780		
 71:	 2541	 1	  CM000451	         PVX_080055		 67:	 2523	 1	Pk_strainH_chr10	         PKH_100790		
 72:	 2542	-1	  CM000451	         PVX_080060		 68:	 2524	 1	Pk_strainH_chr10	         PKH_100800		
 73:	 2543	 1	  CM000451	         PVX_080065		 69:	 2525	-1	Pk_strainH_chr10	         PKH_100810		
 74:	 2544	-1	  CM000451	         PVX_080070		 70:	 2526	-1	Pk_strainH_chr10	         PKH_100820		
 75:	 2545	 1	  CM000451	         PVX_080075		 71:	 2527	 1	Pk_strainH_chr10	         PKH_100830		
 76:	 2546	-1	  CM000451	         PVX_080080		 72:	 2528	-1	Pk_strainH_chr10	         PKH_100840		
 77:	 2547	 1	  CM000451	         PVX_080085		 73:	 2529	 1	Pk_strainH_chr10	         PKH_100850		
 78:	 2548	-1	  CM000451	         PVX_080090		 74:	 2530	-1	Pk_strainH_chr10	         PKH_100860		
 79:	 2549	 1	  CM000451	         PVX_080095		 75:	 2531	 1	Pk_strainH_chr10	         PKH_100870		
 80:	 2550	-1	  CM000451	         PVX_080100		 76:	 2532	-1	Pk_strainH_chr10	         PKH_100880		
 81:	 2551	-1	  CM000451	         PVX_080105		 77:	 2533	 1	Pk_strainH_chr10	         PKH_100890		
 82:	 2552	 1	  CM000451	         PVX_080110		 78:	 2534	-1	Pk_strainH_chr10	         PKH_100900		
 83:	 2553	-1	  CM000451	         PVX_080115		 79:	 2535	 1	Pk_strainH_chr10	         PKH_100910		
 84:	 2554	-1	  CM000451	         PVX_080120		 80:	 2536	-1	Pk_strainH_chr10	         PKH_100920		
 85:	 2555	-1	  CM000451	         PVX_080125		 81:	 2537	-1	Pk_strainH_chr10	         PKH_100930		
 86:	 2556	-1	  CM000451	         PVX_080130		 82:	 2538	 1	Pk_strainH_chr10	         PKH_100940		
 87:	 2557	 1	  CM000451	         PVX_080135		 83:	 2539	-1	Pk_strainH_chr10	         PKH_100950		
 88:	 2558	-1	  CM000451	         PVX_080140		 84:	 2540	-1	Pk_strainH_chr10	         PKH_100960		
 89:	 2559	 1	  CM000451	         PVX_080145		 85:	 2541	-1	Pk_strainH_chr10	         PKH_100970		
 90:	 2560	-1	  CM000451	         PVX_080150		 86:	 2542	-1	Pk_strainH_chr10	         PKH_100980		
 91:	 2561	-1	  CM000451	         PVX_080155		 87:	 2543	 1	Pk_strainH_chr10	         PKH_100990		
 92:	 2562	-1	  CM000451	         PVX_080160		 88:	 2544	-1	Pk_strainH_chr10	         PKH_101000		
 93:	 2563	 1	  CM000451	         PVX_080165		 89:	 2545	 1	Pk_strainH_chr10	         PKH_101010		
 94:	 2564	-1	  CM000451	         PVX_080170		    	 2546	-1	Pk_strainH_chr10	        PKH_101020		
 95:	 2565	 1	  CM000451	         PVX_080175		 90:	 2547	-1	Pk_strainH_chr10	         PKH_101030		
 96:	 2566	 1	  CM000451	         PVX_080180		 91:	 2548	-1	Pk_strainH_chr10	         PKH_101040		
 97:	 2567	-1	  CM000451	         PVX_080185		 92:	 2549	-1	Pk_strainH_chr10	         PKH_101050		
 98:	 2568	 1	  CM000451	         PVX_080190		 93:	 2550	 1	Pk_strainH_chr10	         PKH_101060		
 99:	 2569	 1	  CM000451	         PVX_080195		 94:	 2551	-1	Pk_strainH_chr10	         PKH_101070		
100:	 2570	-1	  CM000451	         PVX_080200		 95:	 2552	 1	Pk_strainH_chr10	         PKH_101080		
101:	 2571	 1	  CM000451	         PVX_080205		 96:	 2553	 1	Pk_strainH_chr10	         PKH_101090		
102:	 2572	 1	  CM000451	         PVX_080210		 97:	 2554	-1	Pk_strainH_chr10	         PKH_101100		
103:	 2573	 1	  CM000451	         PVX_080215		 98:	 2555	 1	Pk_strainH_chr10	         PKH_101110		
104:	 2574	 1	  CM000451	         PVX_080220		 99:	 2556	 1	Pk_strainH_chr10	         PKH_101120		
105:	 2575	 1	  CM000451	         PVX_080225		100:	 2557	-1	Pk_strainH_chr10	         PKH_101130		
106:	 2576	-1	  CM000451	         PVX_080230		101:	 2558	 1	Pk_strainH_chr10	         PKH_101140		
107:	 2577	 1	  CM000451	         PVX_080235		102:	 2559	 1	Pk_strainH_chr10	         PKH_101150		
108:	 2578	-1	  CM000451	         PVX_080240		103:	 2560	 1	Pk_strainH_chr10	         PKH_101160		
109:	 2579	-1	  CM000451	         PVX_080245		    	 2561	-1	Pk_strainH_chr10	 *      PKH_101170		
110:	 2580	 1	  CM000451	         PVX_080250		    	 2562	-1	Pk_strainH_chr10	 *      PKH_101180		
111:	 2581	 1	  CM000451	         PVX_080255		104:	 2563	 1	Pk_strainH_chr10	         PKH_101190		
112:	 2582	-1	  CM000451	         PVX_080260		105:	 2564	 1	Pk_strainH_chr10	         PKH_101200		
113:	 2583	-1	  CM000451	         PVX_080265		106:	 2565	-1	Pk_strainH_chr10	         PKH_101210		
114:	 2584	 1	  CM000451	         PVX_080270		107:	 2566	 1	Pk_strainH_chr10	         PKH_101220		
115:	 2585	 1	  CM000451	         PVX_080275		108:	 2567	-1	Pk_strainH_chr10	         PKH_101230		
116:	 2586	-1	  CM000451	         PVX_080280		109:	 2568	-1	Pk_strainH_chr10	         PKH_101240		
117:	 2587	 1	  CM000451	         PVX_080285		110:	 2569	 1	Pk_strainH_chr10	         PKH_101250		
118:	 2588	-1	  CM000451	         PVX_080290		111:	 2570	 1	Pk_strainH_chr10	         PKH_101260		
119:	 2589	-1	  CM000451	++       PVX_080295		112:	 2571	-1	Pk_strainH_chr10	         PKH_101270		
120:	 2590	 1	  CM000451	         PVX_080300		113:	 2572	-1	Pk_strainH_chr10	         PKH_101280		
121:	 2591	 1	  CM000451	         PVX_080305		114:	 2573	 1	Pk_strainH_chr10	         PKH_101290		
    	 2592	 1	  CM000451	        PVX_080310		115:	 2574	 1	Pk_strainH_chr10	         PKH_101300		
122:	 2593	-1	  CM000451	         PVX_080315		116:	 2575	-1	Pk_strainH_chr10	         PKH_101310		
123:	 2594	 1	  CM000451	         PVX_080320		117:	 2576	 1	Pk_strainH_chr10	         PKH_101320		
124:	 2595	 1	  CM000451	         PVX_080325		118:	 2577	-1	Pk_strainH_chr10	         PKH_101330		
125:	 2596	 1	  CM000451	         PVX_080330		    	 2578	 1	Pk_strainH_chr10	 *      PKH_101340		
126:	 2597	 1	  CM000451	         PVX_080335		    	 2579	-1	Pk_strainH_chr10	        PKH_101350		
127:	 2598	-1	  CM000451	         PVX_080340		    	 2580	-1	Pk_strainH_chr10	        PKH_101360		
128:	 2599	-1	  CM000451	         PVX_080345		    	 2581	-1	Pk_strainH_chr10	        PKH_101370		
129:	 2600	 1	  CM000451	         PVX_080350		119:	 2582	-1	Pk_strainH_chr10	 +       PKH_101380		
130:	 2601	 1	  CM000451	         PVX_080355		120:	 2583	 1	Pk_strainH_chr10	         PKH_101390		
131:	 2602	 1	  CM000451	         PVX_080360		121:	 2584	 1	Pk_strainH_chr10	         PKH_101400		
132:	 2603	-1	  CM000451	         PVX_080365		122:	 2585	-1	Pk_strainH_chr10	         PKH_101410		
133:	 2604	 1	  CM000451	         PVX_080370		123:	 2586	 1	Pk_strainH_chr10	         PKH_101420		
134:	 2605	 1	  CM000451	         PVX_080375		124:	 2587	 1	Pk_strainH_chr10	         PKH_101430		
135:	 2606	-1	  CM000451	         PVX_080380		125:	 2588	 1	Pk_strainH_chr10	         PKH_101440		
136:	 2607	 1	  CM000451	         PVX_080385		126:	 2589	 1	Pk_strainH_chr10	         PKH_101450		
137:	 2608	 1	  CM000451	         PVX_080390		127:	 2590	-1	Pk_strainH_chr10	         PKH_101460		
138:	 2609	 1	  CM000451	         PVX_080395		128:	 2591	-1	Pk_strainH_chr10	         PKH_101470		
139:	 2610	 1	  CM000451	         PVX_080400		129:	 2592	 1	Pk_strainH_chr10	         PKH_101480		
140:	 2611	 1	  CM000451	         PVX_080405		130:	 2593	 1	Pk_strainH_chr10	         PKH_101490		
141:	 2612	 1	  CM000451	         PVX_080410		131:	 2594	 1	Pk_strainH_chr10	         PKH_101500		
142:	 2613	-1	  CM000451	         PVX_080415		132:	 2595	-1	Pk_strainH_chr10	         PKH_101510		
143:	 2614	 1	  CM000451	         PVX_080420		133:	 2596	 1	Pk_strainH_chr10	         PKH_101520		
144:	 2615	-1	  CM000451	         PVX_080425		134:	 2597	 1	Pk_strainH_chr10	         PKH_101530		
145:	 2616	 1	  CM000451	         PVX_080430		135:	 2598	-1	Pk_strainH_chr10	         PKH_101540		
146:	 2617	-1	  CM000451	         PVX_080435		136:	 2599	 1	Pk_strainH_chr10	         PKH_101550		
147:	 2618	 1	  CM000451	         PVX_080440		137:	 2600	 1	Pk_strainH_chr10	         PKH_101560		
148:	 2619	-1	  CM000451	         PVX_080445		138:	 2601	 1	Pk_strainH_chr10	         PKH_101570		
149:	 2620	 1	  CM000451	         PVX_080450		139:	 2602	 1	Pk_strainH_chr10	         PKH_101580		
150:	 2621	 1	  CM000451	         PVX_080455		140:	 2603	 1	Pk_strainH_chr10	         PKH_101590		
151:	 2622	 1	  CM000451	         PVX_080460		141:	 2604	 1	Pk_strainH_chr10	         PKH_101600		
152:	 2623	-1	  CM000451	         PVX_080465		142:	 2605	-1	Pk_strainH_chr10	         PKH_101610		
153:	 2624	 1	  CM000451	         PVX_080470		143:	 2606	 1	Pk_strainH_chr10	         PKH_101620		
154:	 2625	-1	  CM000451	         PVX_080475		144:	 2607	-1	Pk_strainH_chr10	         PKH_101630		
155:	 2626	-1	  CM000451	         PVX_080480		145:	 2608	 1	Pk_strainH_chr10	         PKH_101640		
    	 2627	-1	  CM000451	        PVX_080485		146:	 2609	-1	Pk_strainH_chr10	         PKH_101650		
    	 2628	 1	  CM000451	 *      PVX_080490		147:	 2610	 1	Pk_strainH_chr10	         PKH_101660		
156:	 2629	 1	  CM000451	         PVX_080495		148:	 2611	-1	Pk_strainH_chr10	         PKH_101670		
157:	 2630	-1	  CM000451	         PVX_080500		149:	 2612	 1	Pk_strainH_chr10	         PKH_101680		
158:	 2631	 1	  CM000451	         PVX_080505		150:	 2613	 1	Pk_strainH_chr10	         PKH_101690		
159:	 2632	-1	  CM000451	         PVX_080510		151:	 2614	 1	Pk_strainH_chr10	         PKH_101700		
160:	 2633	 1	  CM000451	         PVX_080515		152:	 2615	-1	Pk_strainH_chr10	         PKH_101710		
161:	 2634	 1	  CM000451	         PVX_080520		153:	 2616	 1	Pk_strainH_chr10	         PKH_101720		
162:	 2635	-1	  CM000451	         PVX_080525		154:	 2617	-1	Pk_strainH_chr10	         PKH_101730		
163:	 2636	-1	  CM000451	         PVX_080530		155:	 2618	-1	Pk_strainH_chr10	         PKH_101740		
164:	 2637	 1	  CM000451	         PVX_080535		    	 2619	-1	Pk_strainH_chr10	        PKH_101750		
165:	 2638	 1	  CM000451	         PVX_080540		156:	 2620	 1	Pk_strainH_chr10	         PKH_101760		
166:	 2639	-1	  CM000451	         PVX_080545		157:	 2621	-1	Pk_strainH_chr10	         PKH_101770		
167:	 2640	 1	  CM000451	         PVX_080550		158:	 2622	 1	Pk_strainH_chr10	         PKH_101780		
168:	 2641	-1	  CM000451	         PVX_080555		159:	 2623	-1	Pk_strainH_chr10	         PKH_101790		
169:	 2642	 1	  CM000451	         PVX_080560		160:	 2624	 1	Pk_strainH_chr10	         PKH_101800		
170:	 2643	-1	  CM000451	         PVX_080565		161:	 2625	 1	Pk_strainH_chr10	         PKH_101810		
171:	 2644	 1	  CM000451	         PVX_080570		162:	 2626	-1	Pk_strainH_chr10	         PKH_101820		
172:	 2645	 1	  CM000451	         PVX_080575		163:	 2627	-1	Pk_strainH_chr10	         PKH_101830		
173:	 2646	-1	  CM000451	         PVX_080580		164:	 2628	 1	Pk_strainH_chr10	         PKH_101840		
174:	 2647	 1	  CM000451	         PVX_080585		165:	 2629	 1	Pk_strainH_chr10	         PKH_101850		
175:	 2648	-1	  CM000451	         PVX_080590		166:	 2630	-1	Pk_strainH_chr10	         PKH_101860		
176:	 2649	-1	  CM000451	         PVX_080595		167:	 2631	 1	Pk_strainH_chr10	         PKH_101870		
177:	 2650	 1	  CM000451	         PVX_080600		168:	 2632	-1	Pk_strainH_chr10	         PKH_101880		
178:	 2651	 1	  CM000451	         PVX_080605		169:	 2633	 1	Pk_strainH_chr10	         PKH_101890		
179:	 2652	-1	  CM000451	         PVX_080610		170:	 2634	-1	Pk_strainH_chr10	         PKH_101900		
180:	 2653	 1	  CM000451	         PVX_080615		171:	 2635	 1	Pk_strainH_chr10	         PKH_101910		
181:	 2654	-1	  CM000451	         PVX_080620		172:	 2636	 1	Pk_strainH_chr10	         PKH_101920		
182:	 2655	 1	  CM000451	         PVX_080625		173:	 2637	-1	Pk_strainH_chr10	         PKH_101930		
    	 2656	 1	  CM000451	 *      PVX_080630		174:	 2638	 1	Pk_strainH_chr10	         PKH_101940		
183:	 2657	 1	  CM000451	         PVX_080635		175:	 2639	-1	Pk_strainH_chr10	         PKH_101950		
184:	 2658	-1	  CM000451	         PVX_080640		176:	 2640	-1	Pk_strainH_chr10	         PKH_101960		
185:	 2659	-1	  CM000451	         PVX_080645		177:	 2641	 1	Pk_strainH_chr10	         PKH_101970		
186:	 2660	 1	  CM000451	         PVX_080650		178:	 2642	 1	Pk_strainH_chr10	         PKH_101980		
187:	 2661	-1	  CM000451	         PVX_080655		179:	 2643	-1	Pk_strainH_chr10	         PKH_101990		
188:	 2662	-1	  CM000451	         PVX_080660		180:	 2644	 1	Pk_strainH_chr10	         PKH_102000		
189:	 2663	-1	  CM000451	         PVX_080665		    	 2645	-1	Pk_strainH_chr10	        PKH_102010		
190:	 2664	 1	  CM000451	         PVX_080670		181:	 2646	-1	Pk_strainH_chr10	         PKH_102020		
191:	 2665	-1	  CM000451	         PVX_080675		182:	 2647	 1	Pk_strainH_chr10	         PKH_102030		
192:	 2666	-1	  CM000451	         PVX_080680		    	 2648	 1	Pk_strainH_chr10	        PKH_102040		
193:	 2667	 1	  CM000451	         PVX_080685		    	 2649	-1	Pk_strainH_chr10	        PKH_102050		
194:	 2668	-1	  CM000451	         PVX_080690		    	 2650	 1	Pk_strainH_chr10	        PKH_102060		
195:	 2669	-1	  CM000451	         PVX_080695		    	 2651	 1	Pk_strainH_chr10	        PKH_102070		
196:	 2670	-1	  CM000451	         PVX_080700		    	 2652	-1	Pk_strainH_chr10	        PKH_102071		
197:	 2671	 1	  CM000451	         PVX_098085		183:	 2653	 1	Pk_strainH_chr10	         PKH_102090		
198:	 2672	-1	  CM000451	         PVX_098080		184:	 2654	-1	Pk_strainH_chr10	         PKH_102100		
199:	 2673	 1	  CM000451	         PVX_098075		185:	 2655	-1	Pk_strainH_chr10	         PKH_102110		
200:	 2674	-1	  CM000451	         PVX_098070		186:	 2656	 1	Pk_strainH_chr10	         PKH_102120		
201:	 2675	 1	  CM000451	         PVX_098065		187:	 2657	-1	Pk_strainH_chr10	         PKH_102130		
202:	 2676	-1	  CM000451	         PVX_098060		    	 2658	 1	Pk_strainH_chr10	        PKH_102140		
203:	 2677	-1	  CM000451	         PVX_098055		188:	 2659	-1	Pk_strainH_chr10	         PKH_102150		
204:	 2678	-1	  CM000451	         PVX_098050		189:	 2660	-1	Pk_strainH_chr10	         PKH_102160		
205:	 2679	 1	  CM000451	         PVX_098045		190:	 2661	 1	Pk_strainH_chr10	         PKH_102170		
206:	 2680	-1	  CM000451	         PVX_098040		191:	 2662	-1	Pk_strainH_chr10	         PKH_102180		
207:	 2681	-1	  CM000451	         PVX_098035		192:	 2663	-1	Pk_strainH_chr10	         PKH_102190		
    	 2682	 1	  CM000451	        PVX_098030		193:	 2664	 1	Pk_strainH_chr10	         PKH_102200		
208:	 2683	 1	  CM000451	         PVX_098025		194:	 2665	-1	Pk_strainH_chr10	         PKH_102210		
209:	 2684	-1	  CM000451	         PVX_098020		195:	 2666	-1	Pk_strainH_chr10	         PKH_102220		
210:	 2685	 1	  CM000451	         PVX_098015		196:	 2667	-1	Pk_strainH_chr10	         PKH_102230		
211:	 2686	-1	  CM000451	         PVX_098010		197:	 2668	 1	Pk_strainH_chr10	         PKH_102240		
    	 2687	-1	  CM000451	        PVX_098005		198:	 2669	-1	Pk_strainH_chr10	         PKH_102250		
212:	 2688	 1	  CM000451	         PVX_098000		199:	 2670	 1	Pk_strainH_chr10	         PKH_102260		
213:	 2689	-1	  CM000451	         PVX_097995		200:	 2671	-1	Pk_strainH_chr10	         PKH_102270		
214:	 2690	-1	  CM000451	         PVX_097990		201:	 2672	 1	Pk_strainH_chr10	         PKH_102280		
215:	 2691	 1	  CM000451	         PVX_097985		202:	 2673	-1	Pk_strainH_chr10	         PKH_102290		
216:	 2692	-1	  CM000451	         PVX_097980		203:	 2674	-1	Pk_strainH_chr10	         PKH_102300		
217:	 2693	-1	  CM000451	         PVX_097975		204:	 2675	-1	Pk_strainH_chr10	         PKH_102310		
218:	 2694	 1	  CM000451	         PVX_097970		205:	 2676	 1	Pk_strainH_chr10	         PKH_102320		
219:	 2695	-1	  CM000451	         PVX_097965		206:	 2677	-1	Pk_strainH_chr10	         PKH_102330		
220:	 2696	 1	  CM000451	         PVX_097960		207:	 2678	-1	Pk_strainH_chr10	         PKH_102340		
221:	 2697	-1	  CM000451	         PVX_097955		208:	 2679	 1	Pk_strainH_chr10	         PKH_102350		
222:	 2698	-1	  CM000451	         PVX_097950		    	 2680	 1	Pk_strainH_chr10	        PKH_102360		
223:	 2699	 1	  CM000451	         PVX_097945		    	 2681	-1	Pk_strainH_chr10	        PKH_102370		
224:	 2700	-1	  CM000451	         PVX_097940		209:	 2682	-1	Pk_strainH_chr10	         PKH_102380		
225:	 2701	 1	  CM000451	         PVX_097935		210:	 2683	 1	Pk_strainH_chr10	         PKH_102390		
226:	 2702	 1	  CM000451	         PVX_097930		211:	 2684	-1	Pk_strainH_chr10	         PKH_102400		
227:	 2703	 1	  CM000451	         PVX_097925		212:	 2685	 1	Pk_strainH_chr10	         PKH_102410		
228:	 2704	 1	  CM000451	         PVX_097920		213:	 2686	-1	Pk_strainH_chr10	         PKH_102420		
229:	 2705	 1	  CM000451	         PVX_097915		214:	 2687	-1	Pk_strainH_chr10	         PKH_102430		
230:	 2706	 1	  CM000451	         PVX_097910		215:	 2688	 1	Pk_strainH_chr10	         PKH_102440		
231:	 2707	 1	  CM000451	         PVX_097905		216:	 2689	-1	Pk_strainH_chr10	         PKH_102450		
232:	 2708	-1	  CM000451	         PVX_097900		217:	 2690	-1	Pk_strainH_chr10	         PKH_102460		
233:	 2709	-1	  CM000451	         PVX_097895		218:	 2691	 1	Pk_strainH_chr10	         PKH_102470		
234:	 2710	 1	  CM000451	         PVX_097890		219:	 2692	-1	Pk_strainH_chr10	         PKH_102480		
235:	 2711	-1	  CM000451	         PVX_097885		220:	 2693	 1	Pk_strainH_chr10	         PKH_102490		
236:	 2712	-1	  CM000451	         PVX_097880		221:	 2694	-1	Pk_strainH_chr10	         PKH_102500		
237:	 2713	 1	  CM000451	         PVX_097875		222:	 2695	-1	Pk_strainH_chr10	         PKH_102510		
238:	 2714	 1	  CM000451	         PVX_097870		223:	 2696	 1	Pk_strainH_chr10	         PKH_102520		
239:	 2715	-1	  CM000451	         PVX_097865		224:	 2697	-1	Pk_strainH_chr10	         PKH_102530		
240:	 2716	 1	  CM000451	         PVX_097860		225:	 2698	 1	Pk_strainH_chr10	         PKH_102540		
241:	 2717	-1	  CM000451	         PVX_097855		226:	 2699	 1	Pk_strainH_chr10	         PKH_102550		
242:	 2718	 1	  CM000451	         PVX_300004		227:	 2700	 1	Pk_strainH_chr10	         PKH_102560		
243:	 2719	 1	  CM000451	         PVX_097850		228:	 2701	 1	Pk_strainH_chr10	         PKH_102570		
244:	 2720	 1	  CM000451	         PVX_097845		229:	 2702	 1	Pk_strainH_chr10	         PKH_102580		
245:	 2721	-1	  CM000451	         PVX_097840		230:	 2703	 1	Pk_strainH_chr10	         PKH_102590		
246:	 2722	 1	  CM000451	         PVX_097835		231:	 2704	 1	Pk_strainH_chr10	         PKH_102600		
247:	 2723	 1	  CM000451	         PVX_097830		232:	 2705	-1	Pk_strainH_chr10	         PKH_102610		
248:	 2724	-1	  CM000451	         PVX_097825		233:	 2706	-1	Pk_strainH_chr10	         PKH_102620		
249:	 2725	-1	  CM000451	         PVX_097820		234:	 2707	 1	Pk_strainH_chr10	         PKH_102630		
250:	 2726	-1	  CM000451	         PVX_097815		235:	 2708	-1	Pk_strainH_chr10	         PKH_102640		
251:	 2727	 1	  CM000451	         PVX_097810		236:	 2709	-1	Pk_strainH_chr10	         PKH_102650		
252:	 2728	-1	  CM000451	         PVX_097805		237:	 2710	 1	Pk_strainH_chr10	         PKH_102660		
253:	 2729	 1	  CM000451	         PVX_097800		238:	 2711	 1	Pk_strainH_chr10	         PKH_102670		
254:	 2730	-1	  CM000451	         PVX_097795		239:	 2712	-1	Pk_strainH_chr10	         PKH_102680		
255:	 2731	-1	  CM000451	         PVX_097790		240:	 2713	 1	Pk_strainH_chr10	         PKH_102690		
256:	 2732	-1	  CM000451	         PVX_300042		241:	 2714	-1	Pk_strainH_chr10	         PKH_102700		
257:	 2733	-1	  CM000451	         PVX_097785		242:	 2715	 1	Pk_strainH_chr10	         PKH_102710		
258:	 2734	 1	  CM000451	         PVX_097780		243:	 2716	 1	Pk_strainH_chr10	         PKH_102720		
259:	 2735	-1	  CM000451	         PVX_097775		244:	 2717	 1	Pk_strainH_chr10	         PKH_102730		
260:	 2736	-1	  CM000451	         PVX_097770		245:	 2718	-1	Pk_strainH_chr10	         PKH_102740		
261:	 2737	 1	  CM000451	         PVX_097765		246:	 2719	 1	Pk_strainH_chr10	         PKH_102750		
262:	 2738	 1	  CM000451	         PVX_097760		247:	 2720	 1	Pk_strainH_chr10	         PKH_102760		
263:	 2739	 1	  CM000451	         PVX_097755		248:	 2721	-1	Pk_strainH_chr10	         PKH_102770		
264:	 2740	 1	  CM000451	         PVX_097750		249:	 2722	-1	Pk_strainH_chr10	         PKH_102780		
265:	 2741	-1	  CM000451	         PVX_097745		250:	 2723	-1	Pk_strainH_chr10	         PKH_102790		
266:	 2742	 1	  CM000451	         PVX_097740		251:	 2724	 1	Pk_strainH_chr10	         PKH_102800		
267:	 2743	-1	  CM000451	         PVX_097735		252:	 2725	-1	Pk_strainH_chr10	         PKH_102810		
    	 2744	-1	  CM000451	        PVX_097730		253:	 2726	 1	Pk_strainH_chr10	         PKH_102820		
    	 2745	-1	  CM000451	        PVX_097725		254:	 2727	-1	Pk_strainH_chr10	         PKH_102830		
    	 2746	-1	  CM000451	        PVX_097720		255:	 2728	-1	Pk_strainH_chr10	         PKH_102840		
268:	 2747	-1	  CM000451	         PVX_097715		256:	 2729	-1	Pk_strainH_chr10	         PKH_102850		
    	 2748	-1	  CM000451	        PVX_097710		257:	 2730	-1	Pk_strainH_chr10	         PKH_102860		
    	 2749	-1	  CM000451	        PVX_097705		258:	 2731	 1	Pk_strainH_chr10	         PKH_102870		
    	 2750	-1	  CM000451	        PVX_097700		259:	 2732	-1	Pk_strainH_chr10	         PKH_102880		
    	 2751	-1	  CM000451	        PVX_097695		    	 2733	 1	Pk_strainH_chr10	        PKH_102890		
    	 2752	-1	  CM000451	        PVX_097690		260:	 2734	-1	Pk_strainH_chr10	         PKH_102900		
    	 2753	-1	  CM000451	        PVX_097685		261:	 2735	 1	Pk_strainH_chr10	         PKH_102910		
    	 2754	-1	  CM000451	        PVX_097680		262:	 2736	 1	Pk_strainH_chr10	         PKH_102920		
269:	 2755	-1	  CM000451	++       PVX_097675		263:	 2737	 1	Pk_strainH_chr10	         PKH_102930		
    	 2756	-1	  CM000451	        PVX_097670		    	 2738	-1	Pk_strainH_chr10	        PKH_102940		
270:	 2757	-1	  CM000451	         PVX_097665		    	 2739	-1	Pk_strainH_chr10	        PKH_102950		
271:	 2758	 1	  CM000451	         PVX_097660		    	 2740	-1	Pk_strainH_chr10	        PKH_102960		
272:	 2759	-1	  CM000451	         PVX_097655		264:	 2741	 1	Pk_strainH_chr10	         PKH_102970		
273:	 2760	 1	  CM000451	         PVX_097650		265:	 2742	-1	Pk_strainH_chr10	         PKH_102980		
274:	 2761	-1	  CM000451	         PVX_097645		266:	 2743	 1	Pk_strainH_chr10	         PKH_102990		
275:	 2762	 1	  CM000451	         PVX_097640		267:	 2744	-1	Pk_strainH_chr10	         PKH_103000		
276:	 2763	 1	  CM000451	         PVX_097635		268:	 2745	-1	Pk_strainH_chr10	         PKH_103010		
277:	 2764	-1	  CM000451	         PVX_097630		269:	 2746	-1	Pk_strainH_chr10	 +       PKH_103020		
278:	 2765	 1	  CM000451	         PVX_097625		270:	 2747	-1	Pk_strainH_chr10	         PKH_103030		
279:	 2766	 1	  CM000451	         PVX_097620		271:	 2748	 1	Pk_strainH_chr10	         PKH_103040		
280:	 2767	-1	  CM000451	         PVX_097615		272:	 2749	-1	Pk_strainH_chr10	         PKH_103050		
281:	 2768	 1	  CM000451	         PVX_097610		273:	 2750	 1	Pk_strainH_chr10	         PKH_103060		
282:	 2769	-1	  CM000451	         PVX_097605		274:	 2751	-1	Pk_strainH_chr10	         PKH_103070		
283:	 2770	 1	  CM000451	         PVX_097600		275:	 2752	 1	Pk_strainH_chr10	         PKH_103080		
284:	 2771	-1	  CM000451	         PVX_097595		276:	 2753	 1	Pk_strainH_chr10	         PKH_103090		
285:	 2772	 1	  CM000451	         PVX_097592		277:	 2754	-1	Pk_strainH_chr10	         PKH_103100		
286:	 2773	 1	  CM000451	         PVX_097590		278:	 2755	 1	Pk_strainH_chr10	         PKH_103110		
    	 2774	-1	  CM000451	        PVX_097585		279:	 2756	 1	Pk_strainH_chr10	         PKH_103120		
    	 2775	 1	  CM000451	        PVX_097580		280:	 2757	-1	Pk_strainH_chr10	         PKH_103130		
287:	 2776	-1	  CM000451	         PVX_097577		281:	 2758	 1	Pk_strainH_chr10	         PKH_103140		
    	     	  	          	                  		282:	 2759	-1	Pk_strainH_chr10	         PKH_103150		
    	     	  	          	                  		283:	 2760	 1	Pk_strainH_chr10	         PKH_103160		
    	     	  	          	                  		284:	 2761	-1	Pk_strainH_chr10	         PKH_103170		
    	     	  	          	                  		285:	 2762	 1	Pk_strainH_chr10	         PKH_103180		
    	     	  	          	                  		286:	 2763	 1	Pk_strainH_chr10	         PKH_103190		
    	     	  	          	                  		    	 2764	-1	Pk_strainH_chr10	        PKH_103200		
    	     	  	          	                  		287:	 2765	-1	Pk_strainH_chr10	         PKH_103210		


CL-7		296	280		4	7		43	24	

  1:	  750	-1	  CM000446	         PVX_088815		  1:	  725	-1	Pk_strainH_chr05	         PKH_050030		
  2:	  751	 1	  CM000446	         PVX_088820		  2:	  726	 1	Pk_strainH_chr05	         PKH_050040		
  3:	  752	 1	  CM000446	         PVX_088825		  3:	  727	 1	Pk_strainH_chr05	         PKH_050050		
  4:	  753	 1	  CM000446	         PVX_088830		  4:	  728	 1	Pk_strainH_chr05	         PKH_050060		
  5:	  754	-1	  CM000446	         PVX_088835		  5:	  729	-1	Pk_strainH_chr05	         PKH_050070		
  6:	  755	-1	  CM000446	         PVX_088840		  6:	  730	-1	Pk_strainH_chr05	         PKH_050080		
    	  756	 1	  CM000446	        PVX_088845		  7:	  731	 1	Pk_strainH_chr05	         PKH_050090		
  7:	  757	 1	  CM000446	         PVX_088850		  8:	  732	-1	Pk_strainH_chr05	         PKH_050100		
  8:	  758	-1	  CM000446	         PVX_088855		  9:	  733	 1	Pk_strainH_chr05	         PKH_050110		
  9:	  759	 1	  CM000446	         PVX_088860		 10:	  734	-1	Pk_strainH_chr05	         PKH_050120		
    	  760	 1	  CM000446	        PVX_088864		 11:	  735	 1	Pk_strainH_chr05	         PKH_050130		
 10:	  761	-1	  CM000446	         PVX_088870		 12:	  736	 1	Pk_strainH_chr05	         PKH_050140		
 11:	  762	 1	  CM000446	         PVX_088875		 13:	  737	-1	Pk_strainH_chr05	         PKH_050150		
 12:	  763	 1	  CM000446	         PVX_088880		 14:	  738	-1	Pk_strainH_chr05	         PKH_050160		
 13:	  764	-1	  CM000446	         PVX_088885		 15:	  739	-1	Pk_strainH_chr05	         PKH_050170		
 14:	  765	-1	  CM000446	         PVX_088890		    	  740	 1	Pk_strainH_chr05	 *      PKH_050180		
 15:	  766	-1	  CM000446	         PVX_088895		 16:	  741	-1	Pk_strainH_chr05	         PKH_050190		
 16:	  767	-1	  CM000446	         PVX_088905		 17:	  742	 1	Pk_strainH_chr05	         PKH_050200		
 17:	  768	 1	  CM000446	         PVX_088907		 18:	  743	 1	Pk_strainH_chr05	         PKH_050210		
 18:	  769	 1	  CM000446	         PVX_088910		 19:	  744	-1	Pk_strainH_chr05	         PKH_050220		
 19:	  770	-1	  CM000446	         PVX_088915		 20:	  745	 1	Pk_strainH_chr05	         PKH_050230		
 20:	  771	 1	  CM000446	         PVX_088920		 21:	  746	 1	Pk_strainH_chr05	         PKH_050240		
 21:	  772	 1	  CM000446	         PVX_088930		 22:	  747	 1	Pk_strainH_chr05	         PKH_050250		
 22:	  773	 1	  CM000446	         PVX_088935		 23:	  748	 1	Pk_strainH_chr05	         PKH_050260		
 23:	  774	 1	  CM000446	         PVX_088940		 24:	  749	-1	Pk_strainH_chr05	         PKH_050270		
 24:	  775	-1	  CM000446	         PVX_088945		 25:	  750	 1	Pk_strainH_chr05	         PKH_050280		
 25:	  776	 1	  CM000446	         PVX_088950		 26:	  751	-1	Pk_strainH_chr05	         PKH_050290		
 26:	  777	-1	  CM000446	         PVX_088955		 27:	  752	 1	Pk_strainH_chr05	         PKH_050300		
 27:	  778	 1	  CM000446	         PVX_088960		 28:	  753	-1	Pk_strainH_chr05	         PKH_050310		
 28:	  779	-1	  CM000446	         PVX_088965		 29:	  754	 1	Pk_strainH_chr05	         PKH_050320		
 29:	  780	 1	  CM000446	         PVX_088970		 30:	  755	 1	Pk_strainH_chr05	         PKH_050330		
 30:	  781	 1	  CM000446	         PVX_088975		 31:	  756	-1	Pk_strainH_chr05	         PKH_050340		
 31:	  782	-1	  CM000446	         PVX_088985		 32:	  757	-1	Pk_strainH_chr05	         PKH_050350		
 32:	  783	-1	  CM000446	         PVX_088990		 33:	  758	-1	Pk_strainH_chr05	         PKH_050360		
 33:	  784	-1	  CM000446	         PVX_088995		    	  759	-1	Pk_strainH_chr05	        PKH_050370		
    	  785	-1	  CM000446	        PVX_089000		 34:	  760	-1	Pk_strainH_chr05	         PKH_050380		
    	  786	-1	  CM000446	        PVX_089005		 35:	  761	 1	Pk_strainH_chr05	         PKH_050390		
 34:	  787	-1	  CM000446	         PVX_089010		 36:	  762	-1	Pk_strainH_chr05	         PKH_050400		
 35:	  788	 1	  CM000446	         PVX_089015		 37:	  763	 1	Pk_strainH_chr05	         PKH_050410		
 36:	  789	-1	  CM000446	         PVX_089020		 38:	  764	 1	Pk_strainH_chr05	         PKH_050420		
 37:	  790	 1	  CM000446	         PVX_089025		 39:	  765	-1	Pk_strainH_chr05	         PKH_050430		
 38:	  791	 1	  CM000446	         PVX_089030		 40:	  766	 1	Pk_strainH_chr05	         PKH_050440		
 39:	  792	-1	  CM000446	         PVX_089035		 41:	  767	-1	Pk_strainH_chr05	         PKH_050450		
 40:	  793	 1	  CM000446	         PVX_089040		 42:	  768	 1	Pk_strainH_chr05	         PKH_050460		
 41:	  794	-1	  CM000446	         PVX_089045		 43:	  769	 1	Pk_strainH_chr05	         PKH_050470		
 42:	  795	 1	  CM000446	         PVX_089050		 44:	  770	-1	Pk_strainH_chr05	         PKH_050480		
 43:	  796	 1	  CM000446	         PVX_089055		 45:	  771	-1	Pk_strainH_chr05	         PKH_050490		
 44:	  797	-1	  CM000446	         PVX_089060		    	  772	 1	Pk_strainH_chr05	        PKH_050500		
 45:	  798	-1	  CM000446	         PVX_089065		    	  773	-1	Pk_strainH_chr05	        PKH_050510		
 46:	  799	-1	  CM000446	         PVX_089070		 46:	  774	-1	Pk_strainH_chr05	         PKH_050520		
 47:	  800	 1	  CM000446	         PVX_089075		 47:	  775	 1	Pk_strainH_chr05	         PKH_050530		
 48:	  801	 1	  CM000446	         PVX_089080		 48:	  776	 1	Pk_strainH_chr05	         PKH_050540		
 49:	  802	-1	  CM000446	         PVX_089085		 49:	  777	-1	Pk_strainH_chr05	         PKH_050550		
 50:	  803	-1	  CM000446	         PVX_300012		 50:	  778	-1	Pk_strainH_chr05	         PKH_050560		
 51:	  804	 1	  CM000446	         PVX_089090		 51:	  779	 1	Pk_strainH_chr05	         PKH_050570		
 52:	  805	-1	  CM000446	         PVX_089095		 52:	  780	-1	Pk_strainH_chr05	         PKH_050580		
 53:	  806	-1	  CM000446	         PVX_089105		 53:	  781	-1	Pk_strainH_chr05	         PKH_050590		
 54:	  807	-1	  CM000446	         PVX_089110		 54:	  782	-1	Pk_strainH_chr05	         PKH_050600		
 55:	  808	 1	  CM000446	         PVX_089115		 55:	  783	 1	Pk_strainH_chr05	         PKH_050610		
 56:	  809	-1	  CM000446	         PVX_089120		 56:	  784	-1	Pk_strainH_chr05	         PKH_050620		
 57:	  810	-1	  CM000446	         PVX_089125		 57:	  785	-1	Pk_strainH_chr05	         PKH_050630		
 58:	  811	-1	  CM000446	         PVX_089130		 58:	  786	-1	Pk_strainH_chr05	         PKH_050640		
 59:	  812	-1	  CM000446	         PVX_089135		 59:	  787	-1	Pk_strainH_chr05	         PKH_050650		
 60:	  813	 1	  CM000446	         PVX_089140		 60:	  788	 1	Pk_strainH_chr05	         PKH_050660		
 61:	  814	 1	  CM000446	         PVX_089145		 61:	  789	 1	Pk_strainH_chr05	         PKH_050670		
 62:	  815	-1	  CM000446	         PVX_089150		 62:	  790	-1	Pk_strainH_chr05	         PKH_050680		
 63:	  816	-1	  CM000446	         PVX_089155		 63:	  791	-1	Pk_strainH_chr05	         PKH_050690		
 64:	  817	 1	  CM000446	         PVX_089160		 64:	  792	 1	Pk_strainH_chr05	         PKH_050700		
 65:	  818	-1	  CM000446	         PVX_089165		 65:	  793	-1	Pk_strainH_chr05	         PKH_050710		
 66:	  819	-1	  CM000446	         PVX_089170		 66:	  794	-1	Pk_strainH_chr05	         PKH_050720		
 67:	  820	 1	  CM000446	         PVX_089175		 67:	  795	 1	Pk_strainH_chr05	         PKH_050730		
 68:	  821	 1	  CM000446	         PVX_089180		 68:	  796	 1	Pk_strainH_chr05	         PKH_050740		
 69:	  822	 1	  CM000446	         PVX_089185		 69:	  797	 1	Pk_strainH_chr05	         PKH_050750		
 70:	  823	-1	  CM000446	         PVX_089195		 70:	  798	-1	Pk_strainH_chr05	         PKH_050760		
 71:	  824	-1	  CM000446	         PVX_089200		 71:	  799	-1	Pk_strainH_chr05	         PKH_050770		
 72:	  825	 1	  CM000446	         PVX_089205		 72:	  800	 1	Pk_strainH_chr05	         PKH_050780		
 73:	  826	 1	  CM000446	         PVX_089210		 73:	  801	 1	Pk_strainH_chr05	         PKH_050790		
 74:	  827	 1	  CM000446	         PVX_089215		 74:	  802	 1	Pk_strainH_chr05	         PKH_050800		
 75:	  828	 1	  CM000446	         PVX_089220		 75:	  803	 1	Pk_strainH_chr05	         PKH_050810		
 76:	  829	-1	  CM000446	         PVX_089225		 76:	  804	-1	Pk_strainH_chr05	         PKH_050820		
 77:	  830	 1	  CM000446	         PVX_089230		 77:	  805	 1	Pk_strainH_chr05	         PKH_050830		
 78:	  831	-1	  CM000446	         PVX_089235		 78:	  806	-1	Pk_strainH_chr05	         PKH_050840		
 79:	  832	 1	  CM000446	         PVX_089240		 79:	  807	 1	Pk_strainH_chr05	         PKH_050850		
 80:	  833	-1	  CM000446	         PVX_089245		 80:	  808	-1	Pk_strainH_chr05	         PKH_050860		
 81:	  834	 1	  CM000446	         PVX_089250		 81:	  809	 1	Pk_strainH_chr05	         PKH_050870		
 82:	  835	-1	  CM000446	         PVX_089255		 82:	  810	-1	Pk_strainH_chr05	         PKH_050880		
 83:	  836	 1	  CM000446	         PVX_089260		 83:	  811	 1	Pk_strainH_chr05	         PKH_050890		
 84:	  837	-1	  CM000446	         PVX_089265		 84:	  812	-1	Pk_strainH_chr05	         PKH_050900		
 85:	  838	 1	  CM000446	         PVX_089270		 85:	  813	 1	Pk_strainH_chr05	         PKH_050910		
 86:	  839	-1	  CM000446	         PVX_089275		 86:	  814	-1	Pk_strainH_chr05	         PKH_050920		
 87:	  840	-1	  CM000446	         PVX_089280		 87:	  815	-1	Pk_strainH_chr05	         PKH_050930		
 88:	  841	-1	  CM000446	         PVX_089285		 88:	  816	-1	Pk_strainH_chr05	         PKH_050940		
 89:	  842	 1	  CM000446	         PVX_089290		 89:	  817	 1	Pk_strainH_chr05	         PKH_050950		
 90:	  843	 1	  CM000446	         PVX_089295		    	  818	-1	Pk_strainH_chr05	        PKH_050960		
 91:	  844	-1	  CM000446	         PVX_089300		 90:	  819	 1	Pk_strainH_chr05	         PKH_050970		
 92:	  845	-1	  CM000446	         PVX_089305		 91:	  820	-1	Pk_strainH_chr05	         PKH_050980		
 93:	  846	-1	  CM000446	         PVX_089310		 92:	  821	-1	Pk_strainH_chr05	         PKH_050990		
 94:	  847	 1	  CM000446	         PVX_089315		 93:	  822	-1	Pk_strainH_chr05	         PKH_051000		
 95:	  848	 1	  CM000446	         PVX_089320		 94:	  823	 1	Pk_strainH_chr05	         PKH_051010		
 96:	  849	-1	  CM000446	         PVX_089325		 95:	  824	 1	Pk_strainH_chr05	         PKH_051020		
 97:	  850	-1	  CM000446	         PVX_089330		 96:	  825	-1	Pk_strainH_chr05	         PKH_051030		
 98:	  851	-1	  CM000446	         PVX_089335		 97:	  826	-1	Pk_strainH_chr05	         PKH_051040		
 99:	  852	-1	  CM000446	         PVX_089340		    	  827	-1	Pk_strainH_chr05	        PKH_051050		
100:	  853	-1	  CM000446	         PVX_089345		    	  828	-1	Pk_strainH_chr05	        PKH_051060		
101:	  854	 1	  CM000446	         PVX_089355		 98:	  829	-1	Pk_strainH_chr05	         PKH_051070		
102:	  855	 1	  CM000446	         PVX_089360		 99:	  830	-1	Pk_strainH_chr05	         PKH_051080		
103:	  856	 1	  CM000446	         PVX_089365		100:	  831	-1	Pk_strainH_chr05	         PKH_051090		
104:	  857	 1	  CM000446	         PVX_089370		101:	  832	 1	Pk_strainH_chr05	         PKH_051100		
105:	  858	 1	  CM000446	         PVX_089375		102:	  833	 1	Pk_strainH_chr05	         PKH_051110		
106:	  859	 1	  CM000446	         PVX_089380		103:	  834	 1	Pk_strainH_chr05	         PKH_051120		
107:	  860	 1	  CM000446	         PVX_089385		104:	  835	 1	Pk_strainH_chr05	         PKH_051130		
108:	  861	-1	  CM000446	         PVX_089390		105:	  836	 1	Pk_strainH_chr05	         PKH_051140		
109:	  862	-1	  CM000446	         PVX_089395		106:	  837	 1	Pk_strainH_chr05	         PKH_051150		
110:	  863	-1	  CM000446	         PVX_089400		107:	  838	 1	Pk_strainH_chr05	         PKH_051160		
111:	  864	-1	  CM000446	         PVX_089405		108:	  839	-1	Pk_strainH_chr05	         PKH_051170		
112:	  865	-1	  CM000446	         PVX_089410		109:	  840	-1	Pk_strainH_chr05	         PKH_051180		
113:	  866	 1	  CM000446	         PVX_089415		110:	  841	-1	Pk_strainH_chr05	         PKH_051190		
114:	  867	-1	  CM000446	         PVX_089425		111:	  842	-1	Pk_strainH_chr05	         PKH_051200		
115:	  868	 1	  CM000446	         PVX_089430		112:	  843	-1	Pk_strainH_chr05	         PKH_051210		
116:	  869	-1	  CM000446	         PVX_089435		113:	  844	 1	Pk_strainH_chr05	         PKH_051220		
    	  870	 1	  CM000446	        PVX_089440		114:	  845	-1	Pk_strainH_chr05	         PKH_051230		
    	  871	-1	  CM000446	        PVX_089445		115:	  846	 1	Pk_strainH_chr05	         PKH_051240		
    	  872	 1	  CM000446	        PVX_089450		    	  847	 1	Pk_strainH_chr05	        PKH_051250		
117:	  873	 1	  CM000446	         PVX_089455		    	  848	-1	Pk_strainH_chr05	        PKH_051260		
    	  874	 1	  CM000446	        PVX_089460		    	  849	-1	Pk_strainH_chr05	        PKH_051270		
    	  875	-1	  CM000446	        PVX_089465		    	  850	-1	Pk_strainH_chr05	        PKH_051280		
    	  876	-1	  CM000446	        PVX_089467		116:	  851	-1	Pk_strainH_chr05	         PKH_051290		
    	  877	-1	  CM000446	        PVX_089470		117:	  852	 1	Pk_strainH_chr05	         PKH_051300		
    	  878	-1	  CM000446	        PVX_089473		118:	  853	 1	Pk_strainH_chr05	         PKH_051310		
    	  879	-1	  CM000446	 *      PVX_089475		119:	  854	 1	Pk_strainH_chr05	         PKH_051320		
118:	  880	 1	  CM000446	         PVX_089480		120:	  855	-1	Pk_strainH_chr05	         PKH_051330		
119:	  881	 1	  CM000446	         PVX_089485		121:	  856	 1	Pk_strainH_chr05	         PKH_051340		
120:	  882	-1	  CM000446	         PVX_089490		    	  857	-1	Pk_strainH_chr05	        PKH_051350		
121:	  883	 1	  CM000446	         PVX_089495		122:	  858	-1	Pk_strainH_chr05	         PKH_051360		
122:	  884	-1	  CM000446	         PVX_089500		123:	  859	-1	Pk_strainH_chr05	         PKH_051370		
123:	  885	-1	  CM000446	         PVX_089505		124:	  860	-1	Pk_strainH_chr05	         PKH_051380		
124:	  886	-1	  CM000446	         PVX_089510		125:	  861	-1	Pk_strainH_chr05	         PKH_051390		
125:	  887	-1	  CM000446	         PVX_089515		126:	  862	 1	Pk_strainH_chr05	         PKH_051400		
126:	  888	 1	  CM000446	         PVX_089520		127:	  863	-1	Pk_strainH_chr05	         PKH_051410		
127:	  889	-1	  CM000446	         PVX_089525		128:	  864	 1	Pk_strainH_chr05	         PKH_051420		
128:	  890	 1	  CM000446	         PVX_089530		129:	  865	 1	Pk_strainH_chr05	         PKH_051430		
129:	  891	 1	  CM000446	         PVX_089535		    	  866	 1	Pk_strainH_chr05	        PKH_051440		
    	  892	-1	  CM000446	 *      PVX_089540		    	  867	 1	Pk_strainH_chr05	        PKH_051450		
    	  893	 1	  CM000446	        PVX_089545		    	  868	 1	Pk_strainH_chr05	        PKH_051460		
130:	  894	 1	  CM000446	         PVX_089550		    	  869	-1	Pk_strainH_chr05	        PKH_051470		
131:	  895	-1	  CM000446	         PVX_089555		    	  870	-1	Pk_strainH_chr05	        PKH_051480		
132:	  896	-1	  CM000446	         PVX_089560		    	  871	-1	Pk_strainH_chr05	        PKH_051490		
133:	  897	-1	  CM000446	         PVX_089565		    	  872	 1	Pk_strainH_chr05	 *      PKH_051500		
134:	  898	 1	  CM000446	         PVX_089570		    	  873	-1	Pk_strainH_chr05	        PKH_051510		
135:	  899	-1	  CM000446	         PVX_089575		130:	  874	 1	Pk_strainH_chr05	         PKH_051520		
136:	  900	 1	  CM000446	         PVX_089580		131:	  875	-1	Pk_strainH_chr05	         PKH_051530		
137:	  901	-1	  CM000446	         PVX_089585		    	  876	-1	Pk_strainH_chr05	 *      PKH_051540		
138:	  902	-1	  CM000446	         PVX_089590		132:	  877	-1	Pk_strainH_chr05	         PKH_051550		
139:	  903	 1	  CM000446	         PVX_089592		133:	  878	-1	Pk_strainH_chr05	         PKH_051560		
140:	  904	 1	  CM000446	         PVX_089595		134:	  879	 1	Pk_strainH_chr05	         PKH_051570		
141:	  905	-1	  CM000446	         PVX_089600		135:	  880	-1	Pk_strainH_chr05	         PKH_051580		
142:	  906	 1	  CM000446	         PVX_089605		136:	  881	 1	Pk_strainH_chr05	         PKH_051590		
143:	  907	-1	  CM000446	         PVX_089610		137:	  882	-1	Pk_strainH_chr05	         PKH_051600		
144:	  908	 1	  CM000446	         PVX_089615		138:	  883	-1	Pk_strainH_chr05	         PKH_051610		
145:	  909	 1	  CM000446	         PVX_089620		139:	  884	 1	Pk_strainH_chr05	         PKH_051620		
146:	  910	 1	  CM000446	         PVX_089625		140:	  885	 1	Pk_strainH_chr05	         PKH_051630		
147:	  911	-1	  CM000446	         PVX_089630		141:	  886	-1	Pk_strainH_chr05	         PKH_051640		
148:	  912	 1	  CM000446	         PVX_300046		142:	  887	 1	Pk_strainH_chr05	         PKH_051650		
149:	  913	 1	  CM000446	         PVX_089635		143:	  888	-1	Pk_strainH_chr05	         PKH_051660		
150:	  914	-1	  CM000446	         PVX_089640		144:	  889	 1	Pk_strainH_chr05	         PKH_051670		
151:	  915	-1	  CM000446	         PVX_089645		145:	  890	 1	Pk_strainH_chr05	         PKH_051680		
152:	  916	 1	  CM000446	         PVX_089650		146:	  891	 1	Pk_strainH_chr05	         PKH_051690		
153:	  917	-1	  CM000446	         PVX_089655		147:	  892	-1	Pk_strainH_chr05	         PKH_051700		
154:	  918	-1	  CM000446	         PVX_089660		148:	  893	 1	Pk_strainH_chr05	         PKH_051710		
155:	  919	-1	  CM000446	         PVX_089665		149:	  894	 1	Pk_strainH_chr05	         PKH_051720		
156:	  920	-1	  CM000446	         PVX_300003		150:	  895	-1	Pk_strainH_chr05	         PKH_051730		
157:	  921	-1	  CM000446	         PVX_089670		151:	  896	-1	Pk_strainH_chr05	         PKH_051740		
158:	  922	 1	  CM000446	         PVX_089675		152:	  897	 1	Pk_strainH_chr05	         PKH_051750		
159:	  923	-1	  CM000446	         PVX_089680		153:	  898	-1	Pk_strainH_chr05	         PKH_051760		
160:	  924	-1	  CM000446	         PVX_089685		154:	  899	-1	Pk_strainH_chr05	         PKH_051770		
161:	  925	 1	  CM000446	         PVX_089690		155:	  900	-1	Pk_strainH_chr05	         PKH_051780		
162:	  926	-1	  CM000446	         PVX_089695		156:	  901	-1	Pk_strainH_chr05	         PKH_051790		
163:	  927	 1	  CM000446	         PVX_089700		157:	  902	-1	Pk_strainH_chr05	         PKH_051800		
164:	  928	-1	  CM000446	         PVX_089705		158:	  903	 1	Pk_strainH_chr05	         PKH_051810		
165:	  929	 1	  CM000446	         PVX_089710		159:	  904	-1	Pk_strainH_chr05	         PKH_051820		
166:	  930	-1	  CM000446	         PVX_089715		160:	  905	-1	Pk_strainH_chr05	         PKH_051830		
167:	  931	 1	  CM000446	         PVX_089720		161:	  906	 1	Pk_strainH_chr05	         PKH_051840		
168:	  932	-1	  CM000446	         PVX_089725		162:	  907	-1	Pk_strainH_chr05	         PKH_051850		
169:	  933	 1	  CM000446	         PVX_089730		163:	  908	 1	Pk_strainH_chr05	         PKH_051860		
170:	  934	-1	  CM000446	         PVX_089735		164:	  909	-1	Pk_strainH_chr05	         PKH_051870		
171:	  935	-1	  CM000446	         PVX_089740		165:	  910	 1	Pk_strainH_chr05	         PKH_051880		
172:	  936	 1	  CM000446	         PVX_089745		166:	  911	-1	Pk_strainH_chr05	         PKH_051890		
173:	  937	-1	  CM000446	         PVX_089750		167:	  912	 1	Pk_strainH_chr05	         PKH_051900		
174:	  938	-1	  CM000446	         PVX_089755		168:	  913	-1	Pk_strainH_chr05	         PKH_051910		
    	  939	-1	  CM000446	        PVX_089760		169:	  914	 1	Pk_strainH_chr05	         PKH_051920
[truncated: 104,767 more chars]
