# Supplementary material for: Genome Comparison of Human and Non-Human Malaria Parasites Reveals Species Subset-Specific Genes Potentially Linked to Human Disease
Source: PLoS Comput Biol. 2011 Dec 22;7(12):e1002320. doi: 10.1371/journal.pcbi.1002320 (PMC3245289; doi:10.1371/journal.pcbi.1002320)
Supplement: Dataset S4 — Additional revised P. vivax and P. knowlesi gene models in GFF3 format. This file contains GeneWise gene models produced during syntenic examination of putative parasite-specific genes using genes from the syntenic genomic region of P. falciparum genes as query. Some predictions are based on low sequence similarity (down to ∼15% global protein sequence PID) and should therefore be considered preliminary. (TXT) [file pcbi.1002320.s004.txt]

CM000455	pviv_synteny_improved	gene	1747571	1757920	.	+	.	ID=PFL1085w_ortholog;query=PFL1085w;improved=1;replaced_genes=PVX_123760;Name=PVX_123760;description=hypothetical+protein;gene_type=protein
CM000455	pviv_synteny_improved	mRNA	1747571	1757920	.	+	.	ID=rna_PFL1085w_ortholog-1;ontology_term=GO:0005634,GO:0003700;description=hypothetical+protein;Dbxref=ApiDB_PlasmoDB:PFL1085w_ortholog,NCBI_gi:148806188,NCBI_gi:156103243,taxon:126793;size=1494;Parent=PFL1085w_ortholog
CM000455	pviv_synteny_improved	CDS	1747571	1757920	.	+	0	ID=cds_PFL1085w_ortholog-1;description=.;size=1494;Parent=rna_PFL1085w_ortholog-1
CM000452	pviv_synteny_improved	gene	1706837	1715341	.	-	.	ID=PVX_113550;clustalpid=22.74;queryCoverage=99.93;AlignmentGaps=51;pseudogene=0;gene_type=protein;bitscore=271.48;truncated=1;alignmentLen=2801;query=PFF0380w;queryLen=2752;improved=1;replaced_genes=PVX_113550;Name=PVX_113550
CM000452	pviv_synteny_improved	mRNA	1706837	1715341	.	-	.	ID=rna_PVX_113550;truncated=1;pseudogene=0;Name=rna_PVX_113550;Parent=PVX_113550
CM000452	pviv_synteny_improved	CDS	1713850	1715341	.	-	0	ID=cds_PVX_113550-1;truncated=1;pseudogene=0;Name=cds_PVX_113550-1;Parent=rna_PVX_113550
CM000452	pviv_synteny_improved	CDS	1711101	1713639	.	-	1	ID=cds_PVX_113550-2;truncated=1;pseudogene=0;Name=cds_PVX_113550-2;Parent=rna_PVX_113550
CM000452	pviv_synteny_improved	CDS	1710847	1710935	.	-	2	ID=cds_PVX_113550-3;truncated=1;pseudogene=0;Name=cds_PVX_113550-3;Parent=rna_PVX_113550
CM000452	pviv_synteny_improved	CDS	1708291	1710699	.	-	1	ID=cds_PVX_113550-4;truncated=1;pseudogene=0;Name=cds_PVX_113550-4;Parent=rna_PVX_113550
CM000452	pviv_synteny_improved	CDS	1706837	1707945	.	-	1	ID=cds_PVX_113550-5;truncated=1;pseudogene=0;Name=cds_PVX_113550-5;Parent=rna_PVX_113550
CM000452	pviv_synteny_improved	gene	1694022	1697534	.	-	.	ID=PVX_300054;clustalpid=30.56;pseudogene=0;queryCoverage=100.00;AlignmentGaps=30;gene_type=protein;bitscore=499.98;truncated=1;alignmentLen=1352;query=PFF0400w;queryLen=1322;improved=1;Name=PVX_300054
CM000452	pviv_synteny_improved	mRNA	1694022	1697534	.	-	.	ID=rna_PVX_300054;truncated=1;pseudogene=0;Name=rna_PVX_300054;Parent=PVX_300054
CM000452	pviv_synteny_improved	CDS	1694591	1697534	.	-	0	ID=cds_PVX_300054-1;truncated=1;pseudogene=0;Name=cds_PVX_300054-1;Parent=rna_PVX_300054
CM000452	pviv_synteny_improved	CDS	1694022	1694506	.	-	1	ID=cds_PVX_300054-2;truncated=1;pseudogene=0;Name=cds_PVX_300054-2;Parent=rna_PVX_300054
CM000442	pviv_synteny_improved	gene	357337	361136	.	-	.	ID=PVX_300055;clustalpid=46.94;pseudogene=0;queryCoverage=99.74;AlignmentGaps=35;gene_type=protein;bitscore=1135.86;truncated=1;alignmentLen=1188;query=MAL7P1.28;queryLen=1156;improved=1;Name=PVX_300055
CM000442	pviv_synteny_improved	mRNA	357337	361136	.	-	.	ID=rna_PVX_300055;truncated=1;pseudogene=0;Name=rna_PVX_300055;Parent=PVX_300055
CM000442	pviv_synteny_improved	CDS	358322	361136	.	-	0	ID=cds_PVX_300055-1;truncated=1;pseudogene=0;Name=cds_PVX_300055-1;Parent=rna_PVX_300055
CM000442	pviv_synteny_improved	CDS	357755	358129	.	-	1	ID=cds_PVX_300055-2;truncated=1;pseudogene=0;Name=cds_PVX_300055-2;Parent=rna_PVX_300055
CM000442	pviv_synteny_improved	CDS	357505	357597	.	-	1	ID=cds_PVX_300055-3;truncated=1;pseudogene=0;Name=cds_PVX_300055-3;Parent=rna_PVX_300055
CM000442	pviv_synteny_improved	CDS	357337	357377	.	-	1	ID=cds_PVX_300055-4;truncated=1;pseudogene=0;Name=cds_PVX_300055-4;Parent=rna_PVX_300055
CM000453	pviv_synteny_improved	gene	1745628	1764442	.	+	.	ID=PF14_0600a_ortholog;clustalpid=0.97;query=PF14_0600a;description=hypothetical+protein;gene_type=protein;improved=1;replaced_genes=PVX_117305,PVX_117310;Name=PVX_117305
CM000453	pviv_synteny_improved	mRNA	1745628	1764442	.	+	.	ID=rna_PF14_0600a_ortholog-1;Name=PF14_0600a_ortholog-1;Parent=PF14_0600a_ortholog
CM000453	pviv_synteny_improved	CDS	1763775	1764164	.	+	0	ID=cds_PF14_0600a_ortholog-10;Name=cds_PF14_0600a_ortholog-10;description=.;size=390;Parent=rna_PF14_0600a_ortholog-1
CM000453	pviv_synteny_improved	CDS	1746550	1746614	.	+	0	ID=cds_PF14_0600a_ortholog-4;Name=cds_PF14_0600a_ortholog-4;description=.;size=65;Parent=rna_PF14_0600a_ortholog-1
CM000453	pviv_synteny_improved	CDS	1746029	1746114	.	+	0	ID=cds_PF14_0600a_ortholog-2;Name=cds_PF14_0600a_ortholog-2;description=.;size=86;Parent=rna_PF14_0600a_ortholog-1
CM000453	pviv_synteny_improved	CDS	1745628	1745915	.	+	0	ID=cds_PF14_0600a_ortholog-1;Name=cds_PF14_0600a_ortholog-1;description=.;size=288;Parent=rna_PF14_0600a_ortholog-1
CM000453	pviv_synteny_improved	CDS	1746762	1746821	.	+	1	ID=cds_PF14_0600a_ortholog-5;Name=cds_PF14_0600a_ortholog-5;description=.;size=60;Parent=rna_PF14_0600a_ortholog-1
CM000453	pviv_synteny_improved	CDS	1759218	1763538	.	+	0	ID=cds_PF14_0600a_ortholog-9;Name=cds_PF14_0600a_ortholog-9;description=.;size=4305;Parent=rna_PF14_0600a_ortholog-1
CM000453	pviv_synteny_improved	CDS	1746261	1746393	.	+	1	ID=cds_PF14_0600a_ortholog-3;Name=cds_PF14_0600a_ortholog-3;description=.;size=133;Parent=rna_PF14_0600a_ortholog-1
CM000453	pviv_synteny_improved	CDS	1747422	1747514	.	+	1	ID=cds_PF14_0600a_ortholog-7;Name=cds_PF14_0600a_ortholog-7;description=.;size=93;Parent=rna_PF14_0600a_ortholog-1
CM000453	pviv_synteny_improved	CDS	1747661	1759036	.	+	1	ID=cds_PF14_0600a_ortholog-8;Name=cds_PF14_0600a_ortholog-8;description=.;size=11389;Parent=rna_PF14_0600a_ortholog-1
CM000453	pviv_synteny_improved	CDS	1764365	1764442	.	+	0	ID=cds_PF14_0600a_ortholog-11;Name=cds_PF14_0600a_ortholog-11;description=.;size=78;Parent=rna_PF14_0600a_ortholog-1
CM000453	pviv_synteny_improved	CDS	1747007	1747090	.	+	1	ID=cds_PF14_0600a_ortholog-6;Name=cds_PF14_0600a_ortholog-6;description=.;size=84;Parent=rna_PF14_0600a_ortholog-1
CM000450	pviv_synteny_improved	gene	60977	61162	.	+	.	ID=PF11_0050_ortholog;clustalpid=50.82;query=PF11_0050;description=hypothetical+protein,+conserved;gene_type=protein;improved=1;replaced_genes=PVX_090875;Name=PVX_090875b
CM000450	pviv_synteny_improved	mRNA	60977	61162	.	+	.	ID=rna_PF11_0050_ortholog-1;Name=PF11_0050_ortholog-1;description=hypothetical+protein,+conserved;Dbxref=ApiDB_PlasmoDB:PVX_090875,taxon:126793;Parent=PF11_0050_ortholog
CM000450	pviv_synteny_improved	CDS	60977	61162	.	+	0	ID=cds_PF11_0050_ortholog-2;Name=cds_PF11_0050_ortholog-2;Parent=rna_PF11_0050_ortholog-1
CM000450	pviv_synteny_improved	gene	49497	59804	.	+	.	ID=PF11_0049_ortholog;clustalpid=39.40;query=PF11_0049;description=hypothetical+protein,+conserved;gene_type=protein;improved=1;replaced_genes=PVX_090875;Name=PVX_090875a
CM000450	pviv_synteny_improved	mRNA	49497	59804	.	+	.	ID=rna_PF11_0049_ortholog-1;Name=PF11_0049_ortholog-1;description=hypothetical+protein,+conserved;Dbxref=ApiDB_PlasmoDB:PVX_090875,taxon:126793;Parent=PF11_0049_ortholog
CM000450	pviv_synteny_improved	CDS	49497	59804	.	+	0	ID=cds_PF11_0049_ortholog-1;Name=cds_PF11_0049_ortholog-1;Parent=rna_PF11_0049_ortholog-1
CM000450	pviv_synteny_improved	gene	1860604	1861474	.	-	.	ID=PVX_300057;clustalpid=58.82;pseudogene=0;queryCoverage=98.04;AlignmentGaps=0;gene_type=protein;bitscore=84.15;truncated=1;alignmentLen=100;query=PF11_0480a;queryLen=102;improved=1;Name=PVX_300057
CM000450	pviv_synteny_improved	mRNA	1860604	1861474	.	-	.	ID=rna_PVX_300057;truncated=1;pseudogene=0;Name=rna_PVX_300057;Parent=PVX_300057
CM000450	pviv_synteny_improved	CDS	1861345	1861474	.	-	0	ID=cds_PVX_300057-1;truncated=1;pseudogene=0;Name=cds_PVX_300057-1;Parent=rna_PVX_300057
CM000450	pviv_synteny_improved	CDS	1861158	1861227	.	-	1	ID=cds_PVX_300057-2;truncated=1;pseudogene=0;Name=cds_PVX_300057-2;Parent=rna_PVX_300057
CM000450	pviv_synteny_improved	CDS	1860914	1860977	.	-	2	ID=cds_PVX_300057-3;truncated=1;pseudogene=0;Name=cds_PVX_300057-3;Parent=rna_PVX_300057
CM000450	pviv_synteny_improved	CDS	1860604	1860645	.	-	0	ID=cds_PVX_300057-4;truncated=1;pseudogene=0;Name=cds_PVX_300057-4;Parent=rna_PVX_300057
CM000450	pviv_synteny_improved	gene	421023	421568	.	+	.	ID=PVX_300058;clustalpid=35.61;pseudogene=0;queryCoverage=100.00;AlignmentGaps=4;gene_type=protein;bitscore=37.56;truncated=1;alignmentLen=133;query=PF11_0140;queryLen=129;improved=1;Name=PVX_300058
CM000450	pviv_synteny_improved	mRNA	421023	421568	.	+	.	ID=rna_PVX_300058;truncated=1;pseudogene=0;Name=rna_PVX_300058;Parent=PVX_300058
CM000450	pviv_synteny_improved	CDS	421023	421316	.	+	0	ID=cds_PVX_300058-1;truncated=1;pseudogene=0;Name=cds_PVX_300058-1;Parent=rna_PVX_300058
CM000450	pviv_synteny_improved	CDS	421479	421568	.	+	0	ID=cds_PVX_300058-2;truncated=1;pseudogene=0;Name=cds_PVX_300058-2;Parent=rna_PVX_300058
CM000444	pviv_synteny_improved	gene	652987	655194	.	+	.	ID=PVX_300059;clustalpid=16.92;pseudogene=0;queryCoverage=100.00;AlignmentGaps=21;gene_type=protein;bitscore=-52.68;truncated=1;alignmentLen=800;query=MAL7P1.115;queryLen=779;improved=1;Name=PVX_300059
CM000444	pviv_synteny_improved	mRNA	652987	655194	.	+	.	ID=rna_PVX_300059;truncated=1;pseudogene=0;Name=rna_PVX_300059;Parent=PVX_300059
CM000444	pviv_synteny_improved	CDS	652987	655194	.	+	0	ID=cds_PVX_300059-1;truncated=1;pseudogene=0;Name=cds_PVX_300059-1;Parent=rna_PVX_300059
CM000455	pviv_synteny_improved	gene	1390709	1391185	.	-	.	ID=PVX_300060;clustalpid=36.61;pseudogene=0;queryCoverage=99.10;AlignmentGaps=1;gene_type=protein;bitscore=60.51;truncated=1;alignmentLen=111;query=PFL0645c;queryLen=111;improved=1;Name=PVX_300060
CM000455	pviv_synteny_improved	mRNA	1390709	1391185	.	-	.	ID=rna_PVX_300060;truncated=1;pseudogene=0;Name=rna_PVX_300060;Parent=PVX_300060
CM000455	pviv_synteny_improved	CDS	1391028	1391185	.	-	0	ID=cds_PVX_300060-1;truncated=1;pseudogene=0;Name=cds_PVX_300060-1;Parent=rna_PVX_300060
CM000455	pviv_synteny_improved	CDS	1390709	1390883	.	-	2	ID=cds_PVX_300060-2;truncated=1;pseudogene=0;Name=cds_PVX_300060-2;Parent=rna_PVX_300060
CM000448	pviv_synteny_improved	gene	1034847	1038134	.	-	.	ID=PVX_099775;clustalpid=19.35;query=PFI1315c;improved=1;replaced_genes=PVX_099775%2CPVX_099770;gene_type=protein;Name=PVX_099775
CM000448	pviv_synteny_improved	mRNA	1034847	1038134	.	-	.	ID=mrna_PVX_099775;Name=mrna_PVX_099775;Parent=PVX_099775
CM000448	pviv_synteny_improved	CDS	1036402	1038134	.	-	.	ID=cds_gw_PVX_099775-3;Name=cds_gw_PVX_099775-3;Parent=mrna_PVX_099775
CM000448	pviv_synteny_improved	CDS	1034847	1036332	.	-	.	ID=cds_gw_PVX_099775-4;Name=cds_gw_PVX_099775-4;Parent=mrna_PVX_099775
CM000451	pviv_synteny_improved	gene	963023	963662	.	+	.	ID=PVX_300061;clustalpid=55.91;pseudogene=0;queryCoverage=100.00;AlignmentGaps=12;gene_type=protein;bitscore=125.74;truncated=1;alignmentLen=127;query=PFE0460c;queryLen=115;improved=1;Name=PVX_300061
CM000451	pviv_synteny_improved	mRNA	963023	963662	.	+	.	ID=rna_PVX_300061;truncated=1;pseudogene=0;Name=rna_PVX_300061;Parent=PVX_300061
CM000451	pviv_synteny_improved	CDS	963023	963118	.	+	0	ID=cds_PVX_300061-1;truncated=1;pseudogene=0;Name=cds_PVX_300061-1;Parent=rna_PVX_300061
CM000451	pviv_synteny_improved	CDS	963378	963662	.	+	0	ID=cds_PVX_300061-2;truncated=1;pseudogene=0;Name=cds_PVX_300061-2;Parent=rna_PVX_300061
CM000446	pviv_synteny_improved	gene	654785	657586	.	+	.	ID=PF08_0060_ortholog;query=PF08_0060;improved=1;replaced_genes=PVX_089545;Name=PVX_089545;description=hypothetical+protein;gene_type=protein
CM000446	pviv_synteny_improved	mRNA	654785	657586	.	+	.	ID=rna_PF08_0060_ortholog-1;Name=PF08_0060_ortholog-1;description=hypothetical+protein;Dbxref=ApiDB_PlasmoDB:PF08_0060_ortholog,NCBI_gi:148803872,NCBI_gi:156097931,taxon:126793;size=777;Parent=PF08_0060_ortholog
CM000446	pviv_synteny_improved	CDS	654785	657586	.	+	0	ID=cds_PF08_0060_ortholog-1;Name=cds_PF08_0060_ortholog-1;description=.;size=777;Parent=rna_PF08_0060_ortholog-1
CM000446	pviv_synteny_improved	gene	215292	218894	.	-	.	ID=PF08_0017_ortholog;clustalpid=14.49;query=PF08_0017;description=hypothetical+protein;gene_type=protein;improved=1;replaced_genes=PVX_089005,PVX_089000;Name=PVX_089005
CM000446	pviv_synteny_improved	mRNA	215292	218894	.	-	.	ID=rna_PF08_0017_ortholog-1;Name=PF08_0017_ortholog-1;description=hypothetical+protein;size=1228;Parent=PF08_0017_ortholog
CM000446	pviv_synteny_improved	CDS	215292	218894	.	-	0	ID=cds_PF08_0017_ortholog-1;Name=cds_PF08_0017_ortholog-1;Parent=rna_PF08_0017_ortholog-1
CM000442	pviv_synteny_improved	gene	371197	378848	.	-	.	ID=MAL7P1.29_ortholog;clustalpid=37.05;query=MAL7P1.29;improved=1;replaced_genes=PVX_088030,PVX_088025;Name=PVX_088030;gene_type=protein
CM000442	pviv_synteny_improved	mRNA	371197	378848	.	-	.	ID=mrna_MAL7P1.29_ortholog;Name=mrna_MAL7P1.29_ortholog;Parent=MAL7P1.29_ortholog
CM000442	pviv_synteny_improved	CDS	372782	378848	.	-	.	ID=cds_gw_MAL7P1.29_ortholog-1;Name=cds_gw_MAL7P1.29_ortholog-1;Parent=mrna_MAL7P1.29_ortholog
CM000442	pviv_synteny_improved	CDS	371197	372206	.	-	.	ID=cds_down_MAL7P1.29_ortholog-2;Name=cds_down_MAL7P1.29_ortholog-2;Parent=mrna_MAL7P1.29_ortholog
CM000448	pviv_synteny_improved	gene	991258	1001001	.	-	.	ID=PFI1280c_ortholog;clustalpid=19.90;query=PFI1280c;description=protein+kinase,+putative;Note=PFI1280c (19.9/100.0);gene_type=protein;improved=1;replaced_genes=PVX_099730,PVX_099725;Name=PVX_099730
CM000448	pviv_synteny_improved	mRNA	991258	1001001	.	-	.	ID=rna_PFI1280c_ortholog-1;description=protein+kinase,+putative;size=4065;ontology_term=GO:0006468,GO:0004672,GO:0004674,GO:0004713,GO:0005524;Dbxref=ApiDB_PlasmoDB:PVX_099725,NCBI_gi:148803668,NCBI_gi:156097522,taxon:126793;Name=PFI1280c_ortholog-1;Parent=PFI1280c_ortholog
CM000448	pviv_synteny_improved	CDS	991258	1001001	.	-	.	ID=cds_PFI1280c_ortholog-1;Name=cds_PFI1280c_ortholog-1;description=.;size=4065;Parent=rna_PFI1280c_ortholog-1
CM000454	pviv_synteny_improved	gene	542354	543210	.	-	.	ID=PVX_300062;clustalpid=36.71;pseudogene=0;queryCoverage=99.37;AlignmentGaps=0;gene_type=protein;bitscore=74.84;truncated=1;alignmentLen=157;query=PF14_0351;queryLen=158;improved=1;Name=PVX_300062
CM000454	pviv_synteny_improved	mRNA	542354	543210	.	-	.	ID=rna_PVX_300062;truncated=1;pseudogene=0;Name=rna_PVX_300062;Parent=PVX_300062
CM000454	pviv_synteny_improved	CDS	542955	543210	.	-	0	ID=cds_PVX_300062-1;truncated=1;pseudogene=0;Name=cds_PVX_300062-1;Parent=rna_PVX_300062
CM000454	pviv_synteny_improved	CDS	542619	542764	.	-	1	ID=cds_PVX_300062-2;truncated=1;pseudogene=0;Name=cds_PVX_300062-2;Parent=rna_PVX_300062
CM000454	pviv_synteny_improved	CDS	542354	542410	.	-	0	ID=cds_PVX_300062-3;truncated=1;pseudogene=0;Name=cds_PVX_300062-3;Parent=rna_PVX_300062
CM000448	pviv_synteny_improved	gene	455994	457484	.	+	.	ID=PVX_099020;clustalpid=26.65;queryCoverage=100.00;AlignmentGaps=12;pseudogene=0;gene_type=protein;bitscore=153.60;truncated=0;alignmentLen=522;query=PFI0565w;queryLen=510;improved=1;replaced_genes=PVX_099020;Name=PVX_099020
CM000448	pviv_synteny_improved	mRNA	455994	457484	.	+	.	ID=rna_PVX_099020;truncated=0;pseudogene=0;Name=rna_PVX_099020;Parent=PVX_099020
CM000448	pviv_synteny_improved	CDS	455994	457484	.	+	0	ID=cds_PVX_099020-1;truncated=0;pseudogene=0;Name=cds_PVX_099020-1;Parent=rna_PVX_099020
CM000445	pviv_synteny_improved	gene	110882	111697	.	+	.	ID=PFB0900c_ortholog;query=PFB0900c;improved=1;replaced_genes=PVX_002570;Name=PVX_002570;description=hypothetical+protein;gene_type=protein
CM000445	pviv_synteny_improved	mRNA	110882	111697	.	+	.	ID=rna_PFB0900c_ortholog-1;Name=PFB0900c_ortholog-1;description=hypothetical+protein;Dbxref=ApiDB_PlasmoDB:PFB0900c_ortholog,NCBI_gi:148801727,NCBI_gi:156093629,taxon:126793;size=351;Parent=PFB0900c_ortholog
CM000445	pviv_synteny_improved	CDS	110882	111697	.	+	0	ID=cds_PFB0900c_ortholog-1;Name=cds_PFB0900c_ortholog-1;description=.;size=351;Parent=rna_PFB0900c_ortholog-1
CM000454	pviv_synteny_improved	gene	280143	281876	.	-	.	ID=PFL0380c_ortholog;query=PFL0380c;improved=1;pseudogene=0;Name=PVX_300063;gene_type=protein
CM000454	pviv_synteny_improved	mRNA	280143	281876	.	-	.	ID=rna_PFL0380c_ortholog;pseudogene=0;Name=rna_PFL0380c_ortholog;Parent=PFL0380c_ortholog
CM000454	pviv_synteny_improved	CDS	280143	281876	.	-	0	ID=cds_PFL0380c_ortholog-1;pseudogene=0;Name=cds_PFL0380c_ortholog-1;Parent=rna_PFL0380c_ortholog
CM000448	pviv_synteny_improved	gene	1048805	1053069	.	+	.	ID=PFI1335w_ortholog;clustalpid=17.26;query=PFI1335w;description=hypothetical+protein,+conserved;Note=PFI1335w (17.3/100.0);gene_type=protein;improved=1;replaced_genes=PVX_099795,PVX_099800;Name=PVX_099795
CM000448	pviv_synteny_improved	mRNA	1048805	1053069	.	+	.	ID=rna_PFI1335w_ortholog-1;description=hypothetical+protein,+conserved;size=849;ontology_term=GO:0003676,GO:0008270;Dbxref=ApiDB_PlasmoDB:PVX_099795,NCBI_gi:148803682,NCBI_gi:156097550,taxon:126793;Name=PFI1335w_ortholog-1;Parent=PFI1335w_ortholog
CM000448	pviv_synteny_improved	CDS	1050032	1050847	.	+	1	ID=cds_PFI1335w_ortholog-4;Name=cds_PFI1335w_ortholog-4;Parent=rna_PFI1335w_ortholog-1
CM000448	pviv_synteny_improved	CDS	1049414	1049848	.	+	1	ID=cds_PFI1335w_ortholog-3;Name=cds_PFI1335w_ortholog-3;Parent=rna_PFI1335w_ortholog-1
CM000448	pviv_synteny_improved	CDS	1050965	1053069	.	+	1	ID=cds_PFI1335w_ortholog-5;Name=cds_PFI1335w_ortholog-5;Parent=rna_PFI1335w_ortholog-1
CM000448	pviv_synteny_improved	CDS	1049029	1049158	.	+	0	ID=cds_PFI1335w_ortholog-2;Name=cds_PFI1335w_ortholog-2;Parent=rna_PFI1335w_ortholog-1
CM000448	pviv_synteny_improved	CDS	1048805	1048918	.	+	0	ID=cds_PFI1335w_ortholog-1;Name=cds_PFI1335w_ortholog-1;Parent=rna_PFI1335w_ortholog-1
CM000448	pviv_synteny_improved	gene	520430	521011	.	+	.	ID=PVX_300064;clustalpid=34.88;pseudogene=0;queryCoverage=98.84;AlignmentGaps=0;gene_type=protein;bitscore=32.65;truncated=0;alignmentLen=85;query=PFI0675w;queryLen=86;improved=1;Name=PVX_300064
CM000448	pviv_synteny_improved	mRNA	520430	521011	.	+	.	ID=rna_PVX_300064;truncated=0;pseudogene=0;Name=rna_PVX_300064;Parent=PVX_300064
CM000448	pviv_synteny_improved	CDS	520430	520559	.	+	0	ID=cds_PVX_300064-1;truncated=0;pseudogene=0;Name=cds_PVX_300064-1;Parent=rna_PVX_300064
CM000448	pviv_synteny_improved	CDS	520926	521011	.	+	1	ID=cds_PVX_300064-2;truncated=0;pseudogene=0;Name=cds_PVX_300064-2;Parent=rna_PVX_300064
CM000445	pviv_synteny_improved	gene	766712	767634	.	+	.	ID=PVX_300065;clustalpid=44.35;pseudogene=0;queryCoverage=98.33;AlignmentGaps=4;gene_type=protein;bitscore=97.08;truncated=1;alignmentLen=122;query=PFB0135w;queryLen=120;improved=1;Name=PVX_300065
CM000445	pviv_synteny_improved	mRNA	766712	767634	.	+	.	ID=rna_PVX_300065;truncated=1;pseudogene=0;Name=rna_PVX_300065;Parent=PVX_300065
CM000445	pviv_synteny_improved	CDS	766712	766748	.	+	0	ID=cds_PVX_300065-1;truncated=1;pseudogene=0;Name=cds_PVX_300065-1;Parent=rna_PVX_300065
CM000445	pviv_synteny_improved	CDS	766980	767060	.	+	1	ID=cds_PVX_300065-2;truncated=1;pseudogene=0;Name=cds_PVX_300065-2;Parent=rna_PVX_300065
CM000445	pviv_synteny_improved	CDS	767381	767634	.	+	1	ID=cds_PVX_300065-3;truncated=1;pseudogene=0;Name=cds_PVX_300065-3;Parent=rna_PVX_300065
CM000444	pviv_synteny_improved	gene	608154	608645	.	-	.	ID=PVX_300066;clustalpid=41.90;pseudogene=0;queryCoverage=99.04;AlignmentGaps=1;gene_type=protein;bitscore=85.02;truncated=1;alignmentLen=104;query=MAL7P1.105;queryLen=104;improved=1;Name=PVX_300066
CM000444	pviv_synteny_improved	mRNA	608154	608645	.	-	.	ID=rna_PVX_300066;truncated=1;pseudogene=0;Name=rna_PVX_300066;Parent=PVX_300066
CM000444	pviv_synteny_improved	CDS	608560	608645	.	-	0	ID=cds_PVX_300066-1;truncated=1;pseudogene=0;Name=cds_PVX_300066-1;Parent=rna_PVX_300066
CM000444	pviv_synteny_improved	CDS	608154	608379	.	-	2	ID=cds_PVX_300066-2;truncated=1;pseudogene=0;Name=cds_PVX_300066-2;Parent=rna_PVX_300066
CM000443	pviv_synteny_improved	gene	416095	427505	.	-	.	ID=PFA0220w_ortholog;clustalpid=23.26;query=PFA0220w;improved=1;replaced_genes=PVX_081540,PVX_081545;Name=PVX_081545;gene_type=protein
CM000443	pviv_synteny_improved	mRNA	416095	427505	.	-	.	ID=mRNA_PFA0220w_ortholog;Parent=PFA0220w_ortholog
CM000443	pviv_synteny_improved	CDS	416095	416434	.	-	.	ID=cds_PFA0220w_ortholog-1;Parent=mRNA_PFA0220w_ortholog
CM000443	pviv_synteny_improved	CDS	419493	427505	.	-	.	ID=cds_PFA0220w_ortholog-3;Parent=mRNA_PFA0220w_ortholog
CM000443	pviv_synteny_improved	CDS	416632	419306	.	-	.	ID=cds_PFA0220w_ortholog-2;Parent=mRNA_PFA0220w_ortholog
CM000443	pviv_synteny_improved	gene	605003	605936	.	-	.	ID=PVX_300067;clustalpid=55.24;pseudogene=0;queryCoverage=98.60;AlignmentGaps=0;gene_type=protein;bitscore=135.07;truncated=0;alignmentLen=141;query=MAL7P1.154a;queryLen=143;improved=1;Name=PVX_300067
CM000443	pviv_synteny_improved	mRNA	605003	605936	.	-	.	ID=rna_PVX_300067;truncated=0;pseudogene=0;Name=rna_PVX_300067;Parent=PVX_300067
CM000443	pviv_synteny_improved	CDS	605794	605936	.	-	0	ID=cds_PVX_300067-1;truncated=0;pseudogene=0;Name=cds_PVX_300067-1;Parent=rna_PVX_300067
CM000443	pviv_synteny_improved	CDS	605380	605522	.	-	2	ID=cds_PVX_300067-2;truncated=0;pseudogene=0;Name=cds_PVX_300067-2;Parent=rna_PVX_300067
CM000443	pviv_synteny_improved	CDS	605137	605234	.	-	1	ID=cds_PVX_300067-3;truncated=0;pseudogene=0;Name=cds_PVX_300067-3;Parent=rna_PVX_300067
CM000443	pviv_synteny_improved	CDS	605003	605047	.	-	0	ID=cds_PVX_300067-4;truncated=0;pseudogene=0;Name=cds_PVX_300067-4;Parent=rna_PVX_300067
CM000445	pviv_synteny_improved	gene	684206	686277	.	+	.	ID=PFB0227c_ortholog;query=PFB0227c;improved=1;replaced_genes=PVX_003685;Name=PVX_003685;description=hypothetical+protein;gene_type=protein
CM000445	pviv_synteny_improved	mRNA	684206	686277	.	+	.	ID=rna_PFB0227c_ortholog-1;Name=PFB0227c_ortholog-1;description=hypothetical+protein;Dbxref=ApiDB_PlasmoDB:PFB0227c_ortholog,NCBI_gi:148801850,NCBI_gi:156093876,taxon:126793;size=588;Parent=PFB0227c_ortholog
CM000445	pviv_synteny_improved	CDS	684568	684645	.	+	1	ID=cds_PFB0227c_ortholog-2;Name=cds_PFB0227c_ortholog-2;Parent=rna_PFB0227c_ortholog-1
CM000445	pviv_synteny_improved	CDS	684206	684440	.	+	0	ID=cds_PFB0227c_ortholog-1;Name=cds_PFB0227c_ortholog-1;Parent=rna_PFB0227c_ortholog-1
CM000445	pviv_synteny_improved	CDS	684818	685340	.	+	1	ID=cds_PFB0227c_ortholog-3;Name=cds_PFB0227c_ortholog-3;Parent=rna_PFB0227c_ortholog-1
CM000445	pviv_synteny_improved	CDS	685690	686277	.	+	0	ID=cds_PFB0227c_ortholog-4;Name=cds_PFB0227c_ortholog-4;Parent=rna_PFB0227c_ortholog-1
CM000451	pviv_synteny_improved	gene	828231	828824	.	+	.	ID=PVX_300068;clustalpid=31.10;pseudogene=0;queryCoverage=100.00;AlignmentGaps=4;gene_type=protein;bitscore=97.67;truncated=0;alignmentLen=212;query=PFE0575c;queryLen=208;improved=1;Name=PVX_300068
CM000451	pviv_synteny_improved	mRNA	828231	828824	.	+	.	ID=rna_PVX_300068;truncated=0;pseudogene=0;Name=rna_PVX_300068;Parent=PVX_300068
CM000451	pviv_synteny_improved	CDS	828231	828824	.	+	0	ID=cds_PVX_300068-1;truncated=0;pseudogene=0;Name=cds_PVX_300068-1;Parent=rna_PVX_300068
CM000447	pviv_synteny_improved	gene	414496	418710	.	-	.	ID=PF10_0234_ortholog;clustalpid=10.68;query=PF10_0234;improved=1;replaced_genes=PVX_111505,PVX_111510;Name=PVX_111505;gene_type=protein
CM000447	pviv_synteny_improved	mRNA	414496	418710	.	-	.	ID=rna_PF10_0234_ortholog-1;Name=PF10_0234_ortholog-1;Parent=PF10_0234_ortholog
CM000447	pviv_synteny_improved	CDS	414496	418710	.	-	.	ID=cds_PF10_0234_ortholog-1;Name=cds_PF10_0234_ortholog-1;Parent=rna_PF10_0234_ortholog-1
CM000450	pviv_synteny_improved	gene	258773	259274	.	+	.	ID=PVX_300069;clustalpid=47.66;pseudogene=0;queryCoverage=100.00;AlignmentGaps=0;gene_type=protein;bitscore=123.95;truncated=1;alignmentLen=107;query=PF11_0095a;queryLen=107;improved=1;Name=PVX_300069
CM000450	pviv_synteny_improved	mRNA	258773	259274	.	+	.	ID=rna_PVX_300069;truncated=1;pseudogene=0;Name=rna_PVX_300069;Parent=PVX_300069
CM000450	pviv_synteny_improved	CDS	258773	258889	.	+	0	ID=cds_PVX_300069-1;truncated=1;pseudogene=0;Name=cds_PVX_300069-1;Parent=rna_PVX_300069
CM000450	pviv_synteny_improved	CDS	259071	259274	.	+	0	ID=cds_PVX_300069-2;truncated=1;pseudogene=0;Name=cds_PVX_300069-2;Parent=rna_PVX_300069
CM000452	pviv_synteny_improved	gene	521780	524903	.	+	.	ID=MAL13P1.294_ortholog;clustalpid=95.37;query=MAL13P1.294,PFE1215c;improved=1;replaced_genes=PVX_114920,PVX_114915;Name=PVX_114920;gene_type=protein
CM000452	pviv_synteny_improved	mRNA	521780	524903	.	+	.	ID=rna_MAL13P1.294_ortholog-1;Parent=MAL13P1.294_ortholog
CM000452	pviv_synteny_improved	CDS	522884	522975	.	+	1	ID=cds_MAL13P1.294_ortholog-6;Parent=rna_MAL13P1.294_ortholog-1
CM000452	pviv_synteny_improved	CDS	523314	523359	.	+	2	ID=cds_MAL13P1.294_ortholog-8;Parent=rna_MAL13P1.294_ortholog-1
CM000452	pviv_synteny_improved	CDS	521882	521938	.	+	0	ID=cds_MAL13P1.294_ortholog-2;Parent=rna_MAL13P1.294_ortholog-1
CM000452	pviv_synteny_improved	CDS	524217	524371	.	+	2	ID=cds_MAL13P1.294_ortholog-12;Parent=rna_MAL13P1.294_ortholog-1
CM000452	pviv_synteny_improved	CDS	522110	522150	.	+	0	ID=cds_MAL13P1.294_ortholog-3;Parent=rna_MAL13P1.294_ortholog-1
CM000452	pviv_synteny_improved	CDS	523135	523220	.	+	0	ID=cds_MAL13P1.294_ortholog-7;Parent=rna_MAL13P1.294_ortholog-1
CM000452	pviv_synteny_improved	CDS	524857	524903	.	+	1	ID=cds_MAL13P1.294_ortholog-15;Parent=rna_MAL13P1.294_ortholog-1
CM000452	pviv_synteny_improved	CDS	524660	524735	.	+	0	ID=cds_MAL13P1.294_ortholog-14;Parent=rna_MAL13P1.294_ortholog-1
CM000452	pviv_synteny_improved	CDS	523730	523810	.	+	0	ID=cds_MAL13P1.294_ortholog-10;Parent=rna_MAL13P1.294_ortholog-1
CM000452	pviv_synteny_improved	CDS	522596	522723	.	+	2	ID=cds_MAL13P1.294_ortholog-5;Parent=rna_MAL13P1.294_ortholog-1
CM000452	pviv_synteny_improved	CDS	524521	524561	.	+	1	ID=cds_MAL13P1.294_ortholog-13;Parent=rna_MAL13P1.294_ortholog-1
CM000452	pviv_synteny_improved	CDS	521780	521794	.	+	0	ID=cds_MAL13P1.294_ortholog-1;Parent=rna_MAL13P1.294_ortholog-1
CM000452	pviv_synteny_improved	CDS	523525	523587	.	+	0	ID=cds_MAL13P1.294_ortholog-9;Parent=rna_MAL13P1.294_ortholog-1
CM000452	pviv_synteny_improved	CDS	523923	524035	.	+	0	ID=cds_MAL13P1.294_ortholog-11;Parent=rna_MAL13P1.294_ortholog-1
CM000452	pviv_synteny_improved	CDS	522379	522438	.	+	2	ID=cds_MAL13P1.294_ortholog-4;Parent=rna_MAL13P1.294_ortholog-1
CM000449	pviv_synteny_improved	gene	265523	266284	.	-	.	ID=PVX_300070;clustalpid=26.49;pseudogene=0;queryCoverage=100.00;AlignmentGaps=7;gene_type=protein;bitscore=55.88;truncated=1;alignmentLen=273;query=PF10_0056;queryLen=266;improved=1;Name=PVX_300070
CM000449	pviv_synteny_improved	mRNA	265523	266284	.	-	.	ID=rna_PVX_300070;truncated=1;pseudogene=0;Name=rna_PVX_300070;Parent=PVX_300070
CM000449	pviv_synteny_improved	CDS	265523	266284	.	-	0	ID=cds_PVX_300070-1;truncated=1;pseudogene=0;Name=cds_PVX_300070-1;Parent=rna_PVX_300070
CM000454	pviv_synteny_improved	gene	138234	139116	.	+	.	ID=PFL0245w_ortholog;query=PFL0245w;pseudogene=0;gene_type=protein;truncated=1;improved=1;Name=PVX_300071
CM000454	pviv_synteny_improved	mRNA	138234	139116	.	+	.	ID=rna_PFL0245w_ortholog;truncated=1;pseudogene=0;Parent=PFL0245w_ortholog
CM000454	pviv_synteny_improved	CDS	139000	139116	.	+	0	ID=cds_PFL0245w_ortholog-4;truncated=1;pseudogene=0;Parent=rna_PFL0245w_ortholog
CM000454	pviv_synteny_improved	CDS	138369	138434	.	+	1	ID=cds_PFL0245w_ortholog-2;truncated=1;pseudogene=0;Parent=rna_PFL0245w_ortholog
CM000454	pviv_synteny_improved	CDS	138234	138270	.	+	0	ID=cds_PFL0245w_ortholog-1;truncated=1;pseudogene=0;Parent=rna_PFL0245w_ortholog
CM000454	pviv_synteny_improved	CDS	138713	138828	.	+	1	ID=cds_PFL0245w_ortholog-3;truncated=1;pseudogene=0;Parent=rna_PFL0245w_ortholog
CM000453	pviv_synteny_improved	gene	366921	372360	.	-	.	ID=MAL13P1.222_ortholog;clustalpid=8.47;query=MAL13P1.222;description=hypothetical+protein;Note=MAL13P1.222 (22.5/100.0);gene_type=protein;improved=1;replaced_genes=PVX_083140,PVX_083145;Name=PVX_083140
CM000453	pviv_synteny_improved	mRNA	366921	372360	.	-	.	ID=rna_MAL13P1.222_ortholog-1;Name=MAL13P1.222_ortholog-1;description=hypothetical+protein;Dbxref=ApiDB_PlasmoDB:PVX_083140,NCBI_gi:148803101,NCBI_gi:156096386,taxon:126793;size=2781;Parent=MAL13P1.222_ortholog
CM000453	pviv_synteny_improved	UTR	371669	372360	.	-	.	ID=utr_MAL13P1.222_ortholog-1R;Name=utr_MAL13P1.222_ortholog-1R;description=exon;size=2749;Parent=rna_MAL13P1.222_ortholog-1
CM000453	pviv_synteny_improved	CDS	366921	371669	.	-	0	ID=cds_MAL13P1.222_ortholog-1;Name=cds_MAL13P1.222_ortholog-1;description=.;size=2749;Parent=rna_MAL13P1.222_ortholog-1
CM000452	pviv_synteny_improved	gene	1522396	1522752	.	-	.	ID=PVX_300073;clustalpid=47.06;pseudogene=0;queryCoverage=100.00;AlignmentGaps=1;gene_type=protein;bitscore=152.87;truncated=0;alignmentLen=119;query=PFF0600w;queryLen=118;improved=1;Name=PVX_300073
CM000452	pviv_synteny_improved	mRNA	1522396	1522752	.	-	.	ID=rna_PVX_300073;truncated=0;pseudogene=0;Name=rna_PVX_300073;Parent=PVX_300073
CM000452	pviv_synteny_improved	CDS	1522396	1522752	.	-	0	ID=cds_PVX_300073-1;truncated=0;pseudogene=0;Name=cds_PVX_300073-1;Parent=rna_PVX_300073
CM000453	pviv_synteny_improved	gene	1130456	1132945	.	-	.	ID=MAL13P1.138_ortholog;clustalpid=38.04;query=MAL13P1.138;description=hypothetical+protein,+conserved;gene_type=protein;improved=1;replaced_genes=PVX_116605;Name=PVX_116605b
CM000453	pviv_synteny_improved	mRNA	1130456	1132945	.	-	.	ID=rna_MAL13P1.138_ortholog-1;Name=MAL13P1.138_ortholog-1;description=hypothetical+protein,+conserved;Dbxref=ApiDB_PlasmoDB:PVX_116605,taxon:126793;Parent=MAL13P1.138_ortholog
CM000453	pviv_synteny_improved	CDS	1130934	1131079	.	-	1	ID=cds_MAL13P1.138_ortholog-4;Name=cds_MAL13P1.138_ortholog-4;description=.;size=146;Parent=rna_MAL13P1.138_ortholog-1
CM000453	pviv_synteny_improved	CDS	1131649	1132945	.	-	0	ID=cds_MAL13P1.138_ortholog-2;Name=cds_MAL13P1.138_ortholog-2;description=.;size=1006;Parent=rna_MAL13P1.138_ortholog-1
CM000453	pviv_synteny_improved	CDS	1130456	1130522	.	-	1	ID=cds_MAL13P1.138_ortholog-6;Name=cds_MAL13P1.138_ortholog-6;description=.;size=67;Parent=rna_MAL13P1.138_ortholog-1
CM000453	pviv_synteny_improved	CDS	1131208	1131250	.	-	2	ID=cds_MAL13P1.138_ortholog-3;Name=cds_MAL13P1.138_ortholog-3;description=.;size=43;Parent=rna_MAL13P1.138_ortholog-1
CM000453	pviv_synteny_improved	CDS	1130675	1130807	.	-	2	ID=cds_MAL13P1.138_ortholog-5;Name=cds_MAL13P1.138_ortholog-5;description=.;size=133;Parent=rna_MAL13P1.138_ortholog-1
CM000453	pviv_synteny_improved	gene	1133589	1142444	.	-	.	ID=MAL13P1.137_ortholog;clustalpid=13.28;query=MAL13P1.137;description=hypothetical+protein,+conserved;gene_type=protein;improved=1;replaced_genes=PVX_116605;Name=PVX_116605a
CM000453	pviv_synteny_improved	mRNA	1133589	1142444	.	-	.	ID=rna_MAL13P1.137_ortholog-1;Name=MAL13P1.137_ortholog-1;description=hypothetical+protein,+conserved;Dbxref=ApiDB_PlasmoDB:PVX_116605,taxon:126793;Parent=MAL13P1.137_ortholog
CM000453	pviv_synteny_improved	CDS	1133589	1142444	.	-	0	ID=cds_MAL13P1.137_ortholog-1;Name=cds_MAL13P1.137_ortholog-1;description=.;size=8793;Parent=rna_MAL13P1.137_ortholog-1
CM000443	pviv_synteny_improved	gene	226218	227211	.	+	.	ID=PVX_300074;clustalpid=52.96;pseudogene=0;queryCoverage=99.60;AlignmentGaps=4;gene_type=protein;bitscore=276.08;truncated=1;alignmentLen=252;query=PFA0505c;queryLen=249;improved=1;Name=PVX_300074
CM000443	pviv_synteny_improved	mRNA	226218	227211	.	+	.	ID=rna_PVX_300074;truncated=1;pseudogene=0;Name=rna_PVX_300074;Parent=PVX_300074
CM000443	pviv_synteny_improved	CDS	226218	226384	.	+	0	ID=cds_PVX_300074-1;truncated=1;pseudogene=0;Name=cds_PVX_300074-1;Parent=rna_PVX_300074
CM000443	pviv_synteny_improved	CDS	226629	227211	.	+	2	ID=cds_PVX_300074-2;truncated=1;pseudogene=0;Name=cds_PVX_300074-2;Parent=rna_PVX_300074
CM000454	pviv_synteny_improved	gene	1963522	1964805	.	+	.	ID=PF14_0031b_ortholog;clustalpid=20.33;query=PF14_0031b;description=hypothetical+protein;Note=PF14_0031b (20.6/100.0);gene_type=protein;improved=1;replaced_genes=PVX_086270;Name=PVX_086270b
CM000454	pviv_synteny_improved	mRNA	1963522	1964805	.	+	.	ID=rna_PF14_0031b_ortholog-1;Name=PF14_0031b_ortholog-1;description=hypothetical+protein;Dbxref=ApiDB_PlasmoDB:PF14_0031b_ortholog,NCBI_gi:148805791,NCBI_gi:156102448,taxon:126793;size=5880;Parent=PF14_0031b_ortholog
CM000454	pviv_synteny_improved	CDS	1963522	1964805	.	+	0	ID=cds_PF14_0031b_ortholog-2;Name=cds_PF14_0031b_ortholog-2;description=.;size=1284;Parent=rna_PF14_0031b_ortholog-1
CM000454	pviv_synteny_improved	gene	1958926	1962606	.	+	.	ID=PF14_0031_ortholog;clustalpid=27.41;query=PF14_0031;description=hypothetical+protein;Note=PF14_0031 (27.4/100.0);gene_type=protein;improved=1;replaced_genes=PVX_086270;Name=PVX_086270a
CM000454	pviv_synteny_improved	mRNA	1958926	1962606	.	+	.	ID=rna_PF14_0031_ortholog-1;Name=PF14_0031_ortholog-1;description=hypothetical+protein;Dbxref=ApiDB_PlasmoDB:PF14_0031_ortholog,NCBI_gi:148805791,NCBI_gi:156102448,taxon:126793;size=5880;Parent=PF14_0031_ortholog
CM000454	pviv_synteny_improved	CDS	1958926	1962606	.	+	0	ID=cds_PF14_0031_ortholog-1;Name=cds_PF14_0031_ortholog-1;description=.;size=3681;Parent=rna_PF14_0031_ortholog-1
CM000443	pviv_synteny_improved	gene	614859	617373	.	-	.	ID=PVX_081735;clustalpid=41.11;query=MAL7P1.156;improved=1;replaced_genes=PVX_081735%2CPVX_081730;gene_type=protein;Name=PVX_081735
CM000443	pviv_synteny_improved	mRNA	614859	617373	.	-	.	ID=mrna_PVX_081735;Name=mrna_PVX_081735;Parent=PVX_081735
CM000443	pviv_synteny_improved	CDS	617338	617373	.	-	.	ID=cds_up_PVX_081735-1;Name=cds_up_PVX_081735-1;Parent=mrna_PVX_081735
CM000443	pviv_synteny_improved	CDS	616457	617215	.	-	.	ID=cds_up_PVX_081735-2;Name=cds_up_PVX_081735-2;Parent=mrna_PVX_081735
CM000443	pviv_synteny_improved	CDS	616075	616175	.	-	.	ID=cds_gw_PVX_081735-4;Name=cds_gw_PVX_081735-4;Parent=mrna_PVX_081735
CM000443	pviv_synteny_improved	CDS	614859	615717	.	-	.	ID=cds_gw_PVX_081735-5;Name=cds_gw_PVX_081735-5;Parent=mrna_PVX_081735
CM000452	pviv_synteny_improved	gene	871533	879299	.	-	.	ID=PFF1370w_ortholog;query=PFF1370w;improved=1;pseudogene=0;Name=PVX_300076;gene_type=protein
CM000452	pviv_synteny_improved	mRNA	871533	879299	.	-	.	ID=rna_PFF1370w_ortholog-1;pseudogene=0;Name=rna_PFF1370w_ortholog-1;Parent=PFF1370w_ortholog
CM000452	pviv_synteny_improved	CDS	871533	879299	.	-	0	ID=cds_PFF1370w_ortholog-1;pseudogene=0;Name=cds_PFF1370w_ortholog-1;Parent=rna_PFF1370w_ortholog-1
CM000453	pviv_synteny_improved	gene	2577504	2578749	.	-	.	ID=PVX_300077;clustalpid=49.34;pseudogene=0;queryCoverage=99.12;AlignmentGaps=0;gene_type=protein;bitscore=191.89;truncated=0;alignmentLen=225;query=PF14_0418;queryLen=227;improved=1;Name=PVX_300077
CM000453	pviv_synteny_improved	mRNA	2577504	2578749	.	-	.	ID=rna_PVX_300077;truncated=0;pseudogene=0;Name=rna_PVX_300077;Parent=PVX_300077
CM000453	pviv_synteny_improved	CDS	2578649	2578749	.	-	0	ID=cds_PVX_300077-1;truncated=0;pseudogene=0;Name=cds_PVX_300077-1;Parent=rna_PVX_300077
CM000453	pviv_synteny_improved	CDS	2578316	2578513	.	-	2	ID=cds_PVX_300077-2;truncated=0;pseudogene=0;Name=cds_PVX_300077-2;Parent=rna_PVX_300077
CM000453	pviv_synteny_improved	CDS	2577883	2578030	.	-	2	ID=cds_PVX_300077-3;truncated=0;pseudogene=0;Name=cds_PVX_300077-3;Parent=rna_PVX_300077
CM000453	pviv_synteny_improved	CDS	2577504	2577737	.	-	0	ID=cds_PVX_300077-4;truncated=0;pseudogene=0;Name=cds_PVX_300077-4;Parent=rna_PVX_300077
CM000455	pviv_synteny_improved	gene	2267117	2278042	.	+	.	ID=PVX_300078;clustalpid=22.66;pseudogene=0;queryCoverage=99.97;AlignmentGaps=92;gene_type=protein;bitscore=590.41;truncated=1;alignmentLen=3987;query=PFL1645w;queryLen=3896;improved=1;Name=PVX_300078
CM000455	pviv_synteny_improved	mRNA	2267117	2278042	.	+	.	ID=rna_PVX_300078;truncated=1;pseudogene=0;Name=rna_PVX_300078;Parent=PVX_300078
CM000455	pviv_synteny_improved	CDS	2267117	2267292	.	+	0	ID=cds_PVX_300078-1;truncated=1;pseudogene=0;Name=cds_PVX_300078-1;Parent=rna_PVX_300078
CM000455	pviv_synteny_improved	CDS	2267899	2271434	.	+	2	ID=cds_PVX_300078-2;truncated=1;pseudogene=0;Name=cds_PVX_300078-2;Parent=rna_PVX_300078
CM000455	pviv_synteny_improved	CDS	2271501	2278042	.	+	1	ID=cds_PVX_300078-3;truncated=1;pseudogene=0;Name=cds_PVX_300078-3;Parent=rna_PVX_300078
CM000453	pviv_synteny_improved	gene	2398187	2404013	.	+	.	ID=PVX_118080;clustalpid=49.30;query=PF14_0458;improved=1;replaced_genes=PVX_118080%2CPVX_118085;gene_type=protein;Name=PVX_118080
CM000453	pviv_synteny_improved	mRNA	2398187	2404013	.	+	.	ID=mrna_PVX_118080;Name=mrna_PVX_118080;Parent=PVX_118080
CM000453	pviv_synteny_improved	CDS	2398187	2398252	.	+	.	ID=cds_up_PVX_118080-1;Name=cds_up_PVX_118080-1;Parent=mrna_PVX_118080
CM000453	pviv_synteny_improved	CDS	2398423	2398563	.	+	.	ID=cds_up_PVX_118080-2;Name=cds_up_PVX_118080-2;Parent=mrna_PVX_118080
CM000453	pviv_synteny_improved	CDS	2398691	2398832	.	+	.	ID=cds_up_PVX_118080-3;Name=cds_up_PVX_118080-3;Parent=mrna_PVX_118080
CM000453	pviv_synteny_improved	CDS	2398948	2399102	.	+	.	ID=cds_up_PVX_118080-4;Name=cds_up_PVX_118080-4;Parent=mrna_PVX_118080
CM000453	pviv_synteny_improved	CDS	2399224	2399363	.	+	.	ID=cds_up_PVX_118080-5;Name=cds_up_PVX_118080-5;Parent=mrna_PVX_118080
CM000453	pviv_synteny_improved	CDS	2399520	2399589	.	+	.	ID=cds_up_PVX_118080-6;Name=cds_up_PVX_118080-6;Parent=mrna_PVX_118080
CM000453	pviv_synteny_improved	CDS	2399782	2399859	.	+	.	ID=cds_up_PVX_118080-7;Name=cds_up_PVX_118080-7;Parent=mrna_PVX_118080
CM000453	pviv_synteny_improved	CDS	2399984	2400114	.	+	.	ID=cds_up_PVX_118080-8;Name=cds_up_PVX_118080-8;Parent=mrna_PVX_118080
CM000453	pviv_synteny_improved	CDS	2400272	2400335	.	+	.	ID=cds_up_PVX_118080-9;Name=cds_up_PVX_118080-9;Parent=mrna_PVX_118080
CM000453	pviv_synteny_improved	CDS	2400514	2400576	.	+	.	ID=cds_gw_PVX_118080-11;Name=cds_gw_PVX_118080-11;Parent=mrna_PVX_118080
CM000453	pviv_synteny_improved	CDS	2400781	2400824	.	+	.	ID=cds_gw_PVX_118080-12;Name=cds_gw_PVX_118080-12;Parent=mrna_PVX_118080
CM000453	pviv_synteny_improved	CDS	2400988	2401066	.	+	.	ID=cds_gw_PVX_118080-13;Name=cds_gw_PVX_118080-13;Parent=mrna_PVX_118080
CM000453	pviv_synteny_improved	CDS	2401259	2403174	.	+	.	ID=cds_gw_PVX_118080-14;Name=cds_gw_PVX_118080-14;Parent=mrna_PVX_118080
CM000453	pviv_synteny_improved	CDS	2403437	2403551	.	+	.	ID=cds_down_PVX_118080-15;Name=cds_down_PVX_118080-15;Parent=mrna_PVX_118080
CM000453	pviv_synteny_improved	CDS	2403654	2404013	.	+	.	ID=cds_down_PVX_118080-16;Name=cds_down_PVX_118080-16;Parent=mrna_PVX_118080
CM000448	pviv_synteny_improved	gene	293239	295165	.	-	.	ID=PFI0390c_ortholog;query=PFI0390c;improved=1;pseudogene=0;Name=PVX_300079;gene_type=protein
CM000448	pviv_synteny_improved	mRNA	293239	295165	.	-	.	ID=rna_PFI0390c_ortholog;pseudogene=0;Name=rna_PFI0390c_ortholog;Parent=PFI0390c_ortholog
CM000448	pviv_synteny_improved	CDS	293801	295165	.	-	0	ID=cds_PFI0390c_ortholog-1;pseudogene=0;Name=cds_PFI0390c_ortholog-1;Parent=rna_PFI0390c_ortholog
CM000448	pviv_synteny_improved	CDS	293239	293349	.	-	0	ID=cds_PFI0390c_ortholog-3;pseudogene=0;Name=cds_PFI0390c_ortholog-3;Parent=rna_PFI0390c_ortholog
CM000448	pviv_synteny_improved	CDS	293507	293581	.	-	0	ID=cds_PFI0390c_ortholog-2;pseudogene=0;Name=cds_PFI0390c_ortholog-2;Parent=rna_PFI0390c_ortholog
CM000449	pviv_synteny_improved	gene	1370213	1375522	.	+	.	ID=PFC0385c_ortholog;query=PFC0385c;improved=1;replaced_genes=PVX_119575;Name=PVX_119575;description=serine/threonine+protein+kinase+6,+putative;gene_type=protein
CM000449	pviv_synteny_improved	mRNA	1370213	1375522	.	+	.	ID=rna_PFC0385c_ortholog-1;description=serine/threonine+protein+kinase+6,+putative;size=1362;ontology_term=GO:0006468,GO:0004672,GO:0004674,GO:0004713,GO:0005524;Dbxref=ApiDB_PlasmoDB:PFC0385c_ortholog,NCBI_gi:148801986,NCBI_gi:156094149,taxon:126793;Name=PFC0385c_ortholog-1;Parent=PFC0385c_ortholog
CM000449	pviv_synteny_improved	CDS	1375445	1375522	.	+	0	ID=cds_PFC0385c_ortholog-3;Name=cds_PFC0385c_ortholog-3;description=.;size=78;Parent=rna_PFC0385c_ortholog-1
CM000449	pviv_synteny_improved	CDS	1375044	1375127	.	+	0	ID=cds_PFC0385c_ortholog-2;Name=cds_PFC0385c_ortholog-2;description=.;size=84;Parent=rna_PFC0385c_ortholog-1
CM000449	pviv_synteny_improved	CDS	1370213	1374874	.	+	0	ID=cds_PFC0385c_ortholog-1;Name=cds_PFC0385c_ortholog-1;description=.;size=714;Parent=rna_PFC0385c_ortholog-1
CM000454	pviv_synteny_improved	gene	725430	742391	.	+	.	ID=PF14_0315_ortholog;clustalpid=23.10;query=PF14_0315;improved=1;replaced_genes=PVX_084860,PVX_084865;Name=PVX_084860;gene_type=protein
CM000454	pviv_synteny_improved	mRNA	725430	742391	.	+	.	ID=rna_PF14_0315_ortholog;Name=rna_PF14_0315_ortholog;Parent=PF14_0315_ortholog
CM000454	pviv_synteny_improved	CDS	725430	742391	.	+	0	ID=cds_PF14_0315_ortholog-1;Name=cds_PF14_0315_ortholog-1;Parent=rna_PF14_0315_ortholog
CM000453	pviv_synteny_improved	gene	1369946	1373524	.	-	.	ID=PF14_0683_ortholog;query=PF14_0683;improved=1;pseudogene=0;Name=PVX_300080;gene_type=protein
CM000453	pviv_synteny_improved	mRNA	1369946	1373524	.	-	.	ID=rna_PF14_0683_ortholog;pseudogene=0;Name=rna_PF14_0683_ortholog;Parent=PF14_0683_ortholog
CM000453	pviv_synteny_improved	CDS	1369946	1373524	.	-	0	ID=cds_PF14_0683_ortholog;pseudogene=0;Name=cds_PF14_0683_ortholog;Parent=rna_PF14_0683_ortholog
CM000443	pviv_synteny_improved	gene	449320	451447	.	-	.	ID=PFA0185w_ortholog;query=PFA0185w;improved=1;pseudogene=0;Name=PVX_300081;gene_type=protein
CM000443	pviv_synteny_improved	mRNA	449320	451447	.	-	.	ID=rna_PFA0185w_ortholog;pseudogene=0;Name=rna_PFA0185w_ortholog;Parent=PFA0185w_ortholog
CM000443	pviv_synteny_improved	CDS	449834	450103	.	-	1	ID=cds_PFA0185w_ortholog-2;pseudogene=0;Name=cds_PFA0185w_ortholog-2;Parent=rna_PFA0185w_ortholog
CM000443	pviv_synteny_improved	CDS	449582	449724	.	-	1	ID=cds_PFA0185w_ortholog-3;pseudogene=0;Name=cds_PFA0185w_ortholog-3;Parent=rna_PFA0185w_ortholog
CM000443	pviv_synteny_improved	CDS	449320	449397	.	-	0	ID=cds_PFA0185w_ortholog-4;pseudogene=0;Name=cds_PFA0185w_ortholog-4;Parent=rna_PFA0185w_ortholog
CM000443	pviv_synteny_improved	CDS	450274	451447	.	-	0	ID=cds_PFA0185w_ortholog-1;pseudogene=0;Name=cds_PFA0185w_ortholog-1;Parent=rna_PFA0185w_ortholog
CM000451	pviv_synteny_improved	gene	428931	429870	.	-	.	ID=PVX_300082;clustalpid=53.21;pseudogene=0;queryCoverage=100.00;AlignmentGaps=2;gene_type=protein;bitscore=72.71;truncated=1;alignmentLen=109;query=PFE1100w;queryLen=107;improved=1;Name=PVX_300082
CM000451	pviv_synteny_improved	mRNA	428931	429870	.	-	.	ID=rna_PVX_300082;truncated=1;pseudogene=0;Name=rna_PVX_300082;Parent=PVX_300082
CM000451	pviv_synteny_improved	CDS	429790	429870	.	-	0	ID=cds_PVX_300082-1;truncated=1;pseudogene=0;Name=cds_PVX_300082-1;Parent=rna_PVX_300082
CM000451	pviv_synteny_improved	CDS	429451	429513	.	-	0	ID=cds_PVX_300082-2;truncated=1;pseudogene=0;Name=cds_PVX_300082-2;Parent=rna_PVX_300082
CM000451	pviv_synteny_improved	CDS	428931	429113	.	-	0	ID=cds_PVX_300082-3;truncated=1;pseudogene=0;Name=cds_PVX_300082-3;Parent=rna_PVX_300082
CM000448	pviv_synteny_improved	gene	1216435	1217133	.	+	.	ID=PVX_300083;clustalpid=51.07;pseudogene=0;queryCoverage=99.56;AlignmentGaps=5;gene_type=protein;bitscore=267.17;truncated=1;alignmentLen=233;query=PFI1515w;queryLen=229;improved=1;Name=PVX_300083
CM000448	pviv_synteny_improved	mRNA	1216435	1217133	.	+	.	ID=rna_PVX_300083;truncated=1;pseudogene=0;Name=rna_PVX_300083;Parent=PVX_300083
CM000448	pviv_synteny_improved	CDS	1216435	1217133	.	+	0	ID=cds_PVX_300083-1;truncated=1;pseudogene=0;Name=cds_PVX_300083-1;Parent=rna_PVX_300083
CM000452	pviv_synteny_improved	gene	945288	946540	.	+	.	ID=PVX_114465;clustalpid=58.27;queryCoverage=95.68;AlignmentGaps=0;pseudogene=0;gene_type=protein;bitscore=89.93;truncated=1;alignmentLen=133;query=PFF1320c;queryLen=139;improved=1;replaced_genes=PVX_114465;Name=PVX_114465
CM000452	pviv_synteny_improved	mRNA	945288	946540	.	+	.	ID=rna_PVX_114465;truncated=1;pseudogene=0;Name=rna_PVX_114465;Parent=PVX_114465
CM000452	pviv_synteny_improved	CDS	945288	945338	.	+	0	ID=cds_PVX_114465-1;truncated=1;pseudogene=0;Name=cds_PVX_114465-1;Parent=rna_PVX_114465
CM000452	pviv_synteny_improved	CDS	945545	945598	.	+	0	ID=cds_PVX_114465-2;truncated=1;pseudogene=0;Name=cds_PVX_114465-2;Parent=rna_PVX_114465
CM000452	pviv_synteny_improved	CDS	945758	945809	.	+	0	ID=cds_PVX_114465-3;truncated=1;pseudogene=0;Name=cds_PVX_114465-3;Parent=rna_PVX_114465
CM000452	pviv_synteny_improved	CDS	945939	946042	.	+	1	ID=cds_PVX_114465-4;truncated=1;pseudogene=0;Name=cds_PVX_114465-4;Parent=rna_PVX_114465
CM000452	pviv_synteny_improved	CDS	946253	946344	.	+	0	ID=cds_PVX_114465-5;truncated=1;pseudogene=0;Name=cds_PVX_114465-5;Parent=rna_PVX_114465
CM000452	pviv_synteny_improved	CDS	946489	946540	.	+	2	ID=cds_PVX_114465-6;truncated=1;pseudogene=0;Name=cds_PVX_114465-6;Parent=rna_PVX_114465
CM000446	pviv_synteny_improved	gene	972932	989248	.	+	.	ID=PFD0840w_ortholog;clustalpid=19.17;query=PFD0840w;description=hypothetical+protein;Note=PFD0840w (19.2/100.0);gene_type=protein;improved=1;replaced_genes=PVX_089960,PVX_089965;Name=PVX_089960
CM000446	pviv_synteny_improved	mRNA	972932	989248	.	+	.	ID=rna_PFD0840w_ortholog-1;Name=PFD0840w_ortholog-1;description=hypothetical+protein;Dbxref=ApiDB_PlasmoDB:PVX_089960,NCBI_gi:148803958,NCBI_gi:156098103,taxon:126793;Parent=PFD0840w_ortholog
CM000446	pviv_synteny_improved	CDS	972932	989248	.	+	.	ID=cds_PFD0840w_ortholog-1;Name=cds_PFD0840w_ortholog-1;description=.;size=1373;Parent=rna_PFD0840w_ortholog-1
CM000451	pviv_synteny_improved	gene	1175002	1176114	.	+	.	ID=PVX_300084;clustalpid=49.71;pseudogene=0;queryCoverage=100.00;AlignmentGaps=0;gene_type=protein;bitscore=142.56;truncated=1;alignmentLen=173;query=PFE0200c;queryLen=173;improved=1;Name=PVX_300084
CM000451	pviv_synteny_improved	mRNA	1175002	1176114	.	+	.	ID=rna_PVX_300084;truncated=1;pseudogene=0;Name=rna_PVX_300084;Parent=PVX_300084
CM000451	pviv_synteny_improved	CDS	1175002	1175097	.	+	0	ID=cds_PVX_300084-1;truncated=1;pseudogene=0;Name=cds_PVX_300084-1;Parent=rna_PVX_300084
CM000451	pviv_synteny_improved	CDS	1175352	1175459	.	+	0	ID=cds_PVX_300084-2;truncated=1;pseudogene=0;Name=cds_PVX_300084-2;Parent=rna_PVX_300084
CM000451	pviv_synteny_improved	CDS	1175622	1175714	.	+	0	ID=cds_PVX_300084-3;truncated=1;pseudogene=0;Name=cds_PVX_300084-3;Parent=rna_PVX_300084
CM000451	pviv_synteny_improved	CDS	1175944	1176114	.	+	0	ID=cds_PVX_300084-4;truncated=1;pseudogene=0;Name=cds_PVX_300084-4;Parent=rna_PVX_300084
CM000446	pviv_synteny_improved	gene	997678	999906	.	+	.	ID=PVX_089975;clustalpid=29.07;queryCoverage=99.61;AlignmentGaps=18;pseudogene=0;gene_type=protein;bitscore=80.02;truncated=1;alignmentLen=529;query=PFD0860w;queryLen=513;improved=1;replaced_genes=PVX_089975;Name=PVX_089975
CM000446	pviv_synteny_improved	mRNA	997678	999906	.	+	.	ID=rna_PVX_089975;truncated=1;pseudogene=0;Name=rna_PVX_089975;Parent=PVX_089975
CM000446	pviv_synteny_improved	CDS	997678	997723	.	+	0	ID=cds_PVX_089975-1;truncated=1;pseudogene=0;Name=cds_PVX_089975-1;Parent=rna_PVX_089975
CM000446	pviv_synteny_improved	CDS	997840	997934	.	+	1	ID=cds_PVX_089975-2;truncated=1;pseudogene=0;Name=cds_PVX_089975-2;Parent=rna_PVX_089975
CM000446	pviv_synteny_improved	CDS	998100	998183	.	+	0	ID=cds_PVX_089975-3;truncated=1;pseudogene=0;Name=cds_PVX_089975-3;Parent=rna_PVX_089975
CM000446	pviv_synteny_improved	CDS	998383	998557	.	+	0	ID=cds_PVX_089975-4;truncated=1;pseudogene=0;Name=cds_PVX_089975-4;Parent=rna_PVX_089975
CM000446	pviv_synteny_improved	CDS	998834	999906	.	+	1	ID=cds_PVX_089975-5;truncated=1;pseudogene=0;Name=cds_PVX_089975-5;Parent=rna_PVX_089975
CM000450	pviv_synteny_improved	gene	787741	788415	.	-	.	ID=PVX_300085;clustalpid=34.73;pseudogene=0;queryCoverage=100.00;AlignmentGaps=8;gene_type=protein;bitscore=138.27;truncated=1;alignmentLen=262;query=PF11_0238;queryLen=254;improved=1;Name=PVX_300085
CM000450	pviv_synteny_improved	mRNA	787741	788415	.	-	.	ID=rna_PVX_300085;truncated=1;pseudogene=0;Name=rna_PVX_300085;Parent=PVX_300085
CM000450	pviv_synteny_improved	CDS	787741	788415	.	-	0	ID=cds_PVX_300085-1;truncated=1;pseudogene=0;Name=cds_PVX_300085-1;Parent=rna_PVX_300085
CM000455	pviv_synteny_improved	gene	2219021	2226467	.	-	.	ID=PFL1600c_ortholog;clustalpid=11.42;query=PFL1600c;description=hypothetical+protein;gene_type=protein;improved=1;replaced_genes=PVX_100620,PVX_100615;Name=PVX_100620
CM000455	pviv_synteny_improved	mRNA	2219021	2226467	.	-	.	ID=rna_PFL1600c_ortholog-1;Name=PFL1600c_ortholog-1;Parent=PFL1600c_ortholog
CM000455	pviv_synteny_improved	CDS	2220665	2226467	.	-	0	ID=cds_PFL1600c_ortholog-1;Name=cds_PFL1600c_ortholog-1;Parent=rna_PFL1600c_ortholog-1
CM000455	pviv_synteny_improved	CDS	2219021	2219058	.	-	2	ID=cds_PFL1600c_ortholog-3;Name=cds_PFL1600c_ortholog-3;Parent=rna_PFL1600c_ortholog-1
CM000455	pviv_synteny_improved	CDS	2219135	2220301	.	-	2	ID=cds_PFL1600c_ortholog-2;Name=cds_PFL1600c_ortholog-2;Parent=rna_PFL1600c_ortholog-1
CM000442	pviv_synteny_improved	gene	538952	540693	.	+	.	ID=PVX_300161;clustalpid=30.49;query=MAL8P1.136;improved=1;replaced_genes=PVX_088255;gene_type=protein;Name=PVX_300161
CM000442	pviv_synteny_improved	mRNA	538952	540693	.	+	.	ID=mrna_PVX_300161;Name=mrna_PVX_300161;Parent=PVX_300161
CM000442	pviv_synteny_improved	CDS	538952	539004	.	+	.	ID=cds_PVX_300161-1;Name=cds_PVX_300161-1;Parent=mrna_PVX_300161
CM000442	pviv_synteny_improved	CDS	539181	539331	.	+	.	ID=cds_PVX_300161-2;Name=cds_PVX_300161-2;Parent=mrna_PVX_300161
CM000442	pviv_synteny_improved	CDS	539519	539611	.	+	.	ID=cds_PVX_300161-3;Name=cds_PVX_300161-3;Parent=mrna_PVX_300161
CM000442	pviv_synteny_improved	CDS	539740	539880	.	+	.	ID=cds_PVX_300161-4;Name=cds_PVX_300161-4;Parent=mrna_PVX_300161
CM000442	pviv_synteny_improved	CDS	540021	540375	.	+	.	ID=cds_PVX_300161-5;Name=cds_PVX_300161-5;Parent=mrna_PVX_300161
CM000442	pviv_synteny_improved	CDS	541320	540693	.	+	.	ID=cds_PVX_300161-6;Name=cds_PVX_300161-6;Parent=mrna_PVX_300161
CM000442	pviv_synteny_improved	gene	541397	542689	.	+	.	ID=PVX_300162;clustalpid=34.19;query=MAL8P1.136a;improved=1;replaced_genes=PVX_088255;gene_type=protein;Name=PVX_300162
CM000442	pviv_synteny_improved	mRNA	541397	542689	.	+	.	ID=mrna_PVX_300162;Name=mrna_PVX_300162;Parent=PVX_300162
CM000442	pviv_synteny_improved	CDS	541397	542689	.	+	.	ID=cds_PVX_300162-1;Name=cds_PVX_300162-1;Parent=mrna_PVX_300162
CM000446	pviv_synteny_improved	gene	649795	651174	.	+	.	ID=PVX_300086;clustalpid=18.34;pseudogene=0;queryCoverage=100.00;AlignmentGaps=1;gene_type=protein;bitscore=-42.14;truncated=1;alignmentLen=726;query=MAL8P1.74;queryLen=725;improved=1;Name=PVX_300086
CM000446	pviv_synteny_improved	mRNA	649795	651174	.	+	.	ID=rna_PVX_300086;truncated=1;pseudogene=0;Name=rna_PVX_300086;Parent=PVX_300086
CM000446	pviv_synteny_improved	CDS	649795	651174	.	+	0	ID=cds_PVX_300086-1;truncated=1;pseudogene=0;Name=cds_PVX_300086-1;Parent=rna_PVX_300086
CM000442	pviv_synteny_improved	gene	676336	677863	.	-	.	ID=MAL8P1.149_ortholog;query=MAL8P1.149;improved=1;pseudogene=0;Name=PVX_300087;gene_type=protein
CM000442	pviv_synteny_improved	mRNA	676336	677863	.	-	.	ID=rna_MAL8P1.149_ortholog;pseudogene=0;Name=rna_MAL8P1.149_ortholog;Parent=MAL8P1.149_ortholog
CM000442	pviv_synteny_improved	CDS	676336	676428	.	-	0	ID=cds_MAL8P1.149_ortholog-5;pseudogene=0;Name=cds_MAL8P1.149_ortholog-5;Parent=rna_MAL8P1.149_ortholog
CM000442	pviv_synteny_improved	CDS	677280	677494	.	-	1	ID=cds_MAL8P1.149_ortholog-2;pseudogene=0;Name=cds_MAL8P1.149_ortholog-2;Parent=rna_MAL8P1.149_ortholog
CM000442	pviv_synteny_improved	CDS	676549	676884	.	-	0	ID=cds_MAL8P1.149_ortholog-4;pseudogene=0;Name=cds_MAL8P1.149_ortholog-4;Parent=rna_MAL8P1.149_ortholog
CM000442	pviv_synteny_improved	CDS	677734	677863	.	-	0	ID=cds_MAL8P1.149_ortholog-1;pseudogene=0;Name=cds_MAL8P1.149_ortholog-1;Parent=rna_MAL8P1.149_ortholog
CM000442	pviv_synteny_improved	CDS	676996	677169	.	-	0	ID=cds_MAL8P1.149_ortholog-3;pseudogene=0;Name=cds_MAL8P1.149_ortholog-3;Parent=rna_MAL8P1.149_ortholog
CM000453	pviv_synteny_improved	gene	1358325	1364611	.	+	.	ID=PVX_116882;clustalpid=20.53;query=PF14_0686;improved=1;replaced_genes=PVX_116882%2CPVX_116885;gene_type=protein;Name=PVX_116882
CM000453	pviv_synteny_improved	mRNA	1358325	1364611	.	+	.	ID=mrna_PVX_116882;Name=mrna_PVX_116882;Parent=PVX_116882
CM000453	pviv_synteny_improved	CDS	1358325	1360151	.	+	.	ID=cds_gw_PVX_116882-2;Name=cds_gw_PVX_116882-2;Parent=mrna_PVX_116882
CM000453	pviv_synteny_improved	CDS	1360430	1364611	.	+	.	ID=cds_gw_PVX_116882-3;Name=cds_gw_PVX_116882-3;Parent=mrna_PVX_116882
CM000453	pviv_synteny_improved	gene	1366824	1369118	.	-	.	ID=PF14_0684_ortholog;query=PF14_0684;improved=1;pseudogene=0;Name=PVX_300088;gene_type=protein
CM000453	pviv_synteny_improved	mRNA	1366824	1369118	.	-	.	ID=rna_PF14_0684_ortholog;pseudogene=0;Name=rna_PF14_0684_ortholog;Parent=PF14_0684_ortholog
CM000453	pviv_synteny_improved	CDS	1366824	1369118	.	-	0	ID=cds_PF14_0684_ortholog;pseudogene=0;Name=cds_PF14_0684_ortholog;Parent=rna_PF14_0684_ortholog
CM000453	pviv_synteny_improved	gene	54766	58068	.	+	.	ID=PVX_083525;clustalpid=47.69;query=MAL13P1.267;improved=1;replaced_genes=PVX_083525%2CPVX_083520;gene_type=protein;Name=PVX_083525
CM000453	pviv_synteny_improved	mRNA	54766	58068	.	+	.	ID=mrna_PVX_083525;Name=mrna_PVX_083525;Parent=PVX_083525
CM000453	pviv_synteny_improved	CDS	54766	55075	.	+	.	ID=cds_up_PVX_083525-1;Name=cds_up_PVX_083525-1;Parent=mrna_PVX_083525
CM000453	pviv_synteny_improved	CDS	55221	55294	.	+	.	ID=cds_up_PVX_083525-2;Name=cds_up_PVX_083525-2;Parent=mrna_PVX_083525
CM000453	pviv_synteny_improved	CDS	55465	55511	.	+	.	ID=cds_up_PVX_083525-3;Name=cds_up_PVX_083525-3;Parent=mrna_PVX_083525
CM000453	pviv_synteny_improved	CDS	55658	55755	.	+	.	ID=cds_up_PVX_083525-4;Name=cds_up_PVX_083525-4;Parent=mrna_PVX_083525
CM000453	pviv_synteny_improved	CDS	56143	56279	.	+	.	ID=cds_gw_PVX_083525-6;Name=cds_gw_PVX_083525-6;Parent=mrna_PVX_083525
CM000453	pviv_synteny_improved	CDS	56361	56470	.	+	.	ID=cds_gw_PVX_083525-7;Name=cds_gw_PVX_083525-7;Parent=mrna_PVX_083525
CM000453	pviv_synteny_improved	CDS	56724	56816	.	+	.	ID=cds_gw_PVX_083525-8;Name=cds_gw_PVX_083525-8;Parent=mrna_PVX_083525
CM000453	pviv_synteny_improved	CDS	56965	57050	.	+	.	ID=cds_gw_PVX_083525-9;Name=cds_gw_PVX_083525-9;Parent=mrna_PVX_083525
CM000453	pviv_synteny_improved	CDS	57181	57284	.	+	.	ID=cds_gw_PVX_083525-10;Name=cds_gw_PVX_083525-10;Parent=mrna_PVX_083525
CM000453	pviv_synteny_improved	CDS	57564	57618	.	+	.	ID=cds_gw_PVX_083525-11;Name=cds_gw_PVX_083525-11;Parent=mrna_PVX_083525
CM000453	pviv_synteny_improved	CDS	57756	57839	.	+	.	ID=cds_down_PVX_083525-12;Name=cds_down_PVX_083525-12;Parent=mrna_PVX_083525
CM000453	pviv_synteny_improved	CDS	58031	58068	.	+	.	ID=cds_down_PVX_083525-13;Name=cds_down_PVX_083525-13;Parent=mrna_PVX_083525
CM000455	pviv_synteny_improved	gene	2824410	2825700	.	-	.	ID=PVX_300089;clustalpid=56.60;pseudogene=0;queryCoverage=100.00;AlignmentGaps=0;gene_type=protein;bitscore=93.18;truncated=1;alignmentLen=159;query=PFL2375c;queryLen=159;improved=1;Name=PVX_300089
CM000455	pviv_synteny_improved	mRNA	2824410	2825700	.	-	.	ID=rna_PVX_300089;truncated=1;pseudogene=0;Name=rna_PVX_300089;Parent=PVX_300089
CM000455	pviv_synteny_improved	CDS	2825494	2825700	.	-	0	ID=cds_PVX_300089-1;truncated=1;pseudogene=0;Name=cds_PVX_300089-1;Parent=rna_PVX_300089
CM000455	pviv_synteny_improved	CDS	2825195	2825287	.	-	0	ID=cds_PVX_300089-2;truncated=1;pseudogene=0;Name=cds_PVX_300089-2;Parent=rna_PVX_300089
CM000455	pviv_synteny_improved	CDS	2824946	2825044	.	-	0	ID=cds_PVX_300089-3;truncated=1;pseudogene=0;Name=cds_PVX_300089-3;Parent=rna_PVX_300089
CM000455	pviv_synteny_improved	CDS	2824787	2824819	.	-	0	ID=cds_PVX_300089-4;truncated=1;pseudogene=0;Name=cds_PVX_300089-4;Parent=rna_PVX_300089
CM000455	pviv_synteny_improved	CDS	2824410	2824448	.	-	0	ID=cds_PVX_300089-5;truncated=1;pseudogene=0;Name=cds_PVX_300089-5;Parent=rna_PVX_300089
CM000448	pviv_synteny_improved	gene	174257	178412	.	-	.	ID=PVX_300090;clustalpid=53.09;pseudogene=0;queryCoverage=99.44;AlignmentGaps=9;gene_type=protein;bitscore=1036.52;truncated=0;alignmentLen=901;query=PFI0265c;queryLen=897;improved=1;Name=PVX_300090
CM000448	pviv_synteny_improved	mRNA	174257	178412	.	-	.	ID=rna_PVX_300090;truncated=0;pseudogene=0;Name=rna_PVX_300090;Parent=PVX_300090
CM000448	pviv_synteny_improved	CDS	178349	178412	.	-	0	ID=cds_PVX_300090-1;truncated=0;pseudogene=0;Name=cds_PVX_300090-1;Parent=rna_PVX_300090
CM000448	pviv_synteny_improved	CDS	178065	178174	.	-	1	ID=cds_PVX_300090-2;truncated=0;pseudogene=0;Name=cds_PVX_300090-2;Parent=rna_PVX_300090
CM000448	pviv_synteny_improved	CDS	176516	177473	.	-	0	ID=cds_PVX_300090-3;truncated=0;pseudogene=0;Name=cds_PVX_300090-3;Parent=rna_PVX_300090
CM000448	pviv_synteny_improved	CDS	176333	176395	.	-	1	ID=cds_PVX_300090-4;truncated=0;pseudogene=0;Name=cds_PVX_300090-4;Parent=rna_PVX_300090
CM000448	pviv_synteny_improved	CDS	175987	176043	.	-	1	ID=cds_PVX_300090-5;truncated=0;pseudogene=0;Name=cds_PVX_300090-5;Parent=rna_PVX_300090
CM000448	pviv_synteny_improved	CDS	175028	175807	.	-	1	ID=cds_PVX_300090-6;truncated=0;pseudogene=0;Name=cds_PVX_300090-6;Parent=rna_PVX_300090
CM000448	pviv_synteny_improved	CDS	174257	174894	.	-	1	ID=cds_PVX_300090-7;truncated=0;pseudogene=0;Name=cds_PVX_300090-7;Parent=rna_PVX_300090
CM000443	pviv_synteny_improved	gene	583714	598638	.	-	.	ID=PVX_300091;clustalpid=33.09;pseudogene=0;queryCoverage=99.95;AlignmentGaps=134;gene_type=protein;bitscore=2574.69;truncated=0;alignmentLen=5692;query=PF07_0118;queryLen=5561;improved=1;Name=PVX_300091
CM000443	pviv_synteny_improved	mRNA	583714	598638	.	-	.	ID=rna_PVX_300091;truncated=0;pseudogene=0;Name=rna_PVX_300091;Parent=PVX_300091
CM000443	pviv_synteny_improved	CDS	592872	598638	.	-	0	ID=cds_PVX_300091-1;truncated=0;pseudogene=0;Name=cds_PVX_300091-1;Parent=rna_PVX_300091
CM000443	pviv_synteny_improved	CDS	589680	592592	.	-	1	ID=cds_PVX_300091-2;truncated=0;pseudogene=0;Name=cds_PVX_300091-2;Parent=rna_PVX_300091
CM000443	pviv_synteny_improved	CDS	584876	589220	.	-	1	ID=cds_PVX_300091-3;truncated=0;pseudogene=0;Name=cds_PVX_300091-3;Parent=rna_PVX_300091
CM000443	pviv_synteny_improved	CDS	583714	584800	.	-	2	ID=cds_PVX_300091-4;truncated=0;pseudogene=0;Name=cds_PVX_300091-4;Parent=rna_PVX_300091
CM000453	pviv_synteny_improved	gene	570102	573644	.	+	.	ID=PVX_082940a;clustalpid=29.37;query=PF13_0221;improved=1;replaced_genes=PVX_082940;gene_type=protein;Name=PVX_082940a
CM000453	pviv_synteny_improved	mRNA	570102	573644	.	+	.	ID=mrna_PVX_082940a;Name=mrna_PVX_082940a;Parent=PVX_082940a
CM000453	pviv_synteny_improved	CDS	570102	573644	.	+	.	ID=cds_PVX_082940a-1;Name=cds_PVX_082940a-1;Parent=mrna_PVX_082940a
CM000453	pviv_synteny_improved	gene	575291	576529	.	+	.	ID=PVX_082940b;clustalpid=37.44;query=PF13_0220;improved=1;replaced_genes=PVX_082940;gene_type=protein;Name=PVX_082940b
CM000453	pviv_synteny_improved	mRNA	575291	576529	.	+	.	ID=mrna_PVX_082940b;Name=mrna_PVX_082940b;Parent=PVX_082940b
CM000453	pviv_synteny_improved	CDS	575291	575416	.	+	.	ID=cds_PVX_082940b-1;Name=cds_PVX_082940b-1;Parent=mrna_PVX_082940b
CM000453	pviv_synteny_improved	CDS	575555	576529	.	+	.	ID=cds_PVX_082940b-2;Name=cds_PVX_082940b-2;Parent=mrna_PVX_082940b
CM000450	pviv_synteny_improved	gene	143183	143578	.	+	.	ID=PVX_300092;clustalpid=41.67;pseudogene=0;queryCoverage=100.00;AlignmentGaps=0;gene_type=protein;bitscore=132.94;truncated=0;alignmentLen=132;query=PF11_0070;queryLen=132;improved=1;Name=PVX_300092
CM000450	pviv_synteny_improved	mRNA	143183	143578	.	+	.	ID=rna_PVX_300092;truncated=0;pseudogene=0;Name=rna_PVX_300092;Parent=PVX_300092
CM000450	pviv_synteny_improved	CDS	143183	143578	.	+	0	ID=cds_PVX_300092-1;truncated=0;pseudogene=0;Name=cds_PVX_300092-1;Parent=rna_PVX_300092
CM000454	pviv_synteny_improved	gene	1586344	1589280	.	-	.	ID=PVX_300093;clustalpid=47.90;pseudogene=0;queryCoverage=99.79;AlignmentGaps=4;gene_type=protein;bitscore=802.20;truncated=0;alignmentLen=949;query=PF14_0113;queryLen=947;improved=1;Name=PVX_300093
CM000454	pviv_synteny_improved	mRNA	1586344	1589280	.	-	.	ID=rna_PVX_300093;truncated=0;pseudogene=0;Name=rna_PVX_300093;Parent=PVX_300093
CM000454	pviv_synteny_improved	CDS	1589259	1589280	.	-	0	ID=cds_PVX_300093-1;truncated=0;pseudogene=0;Name=cds_PVX_300093-1;Parent=rna_PVX_300093
CM000454	pviv_synteny_improved	CDS	1587932	1589041	.	-	1	ID=cds_PVX_300093-2;truncated=0;pseudogene=0;Name=cds_PVX_300093-2;Parent=rna_PVX_300093
CM000454	pviv_synteny_improved	CDS	1587163	1587838	.	-	1	ID=cds_PVX_300093-3;truncated=0;pseudogene=0;Name=cds_PVX_300093-3;Parent=rna_PVX_300093
CM000454	pviv_synteny_improved	CDS	1586344	1587133	.	-	2	ID=cds_PVX_300093-4;truncated=0;pseudogene=0;Name=cds_PVX_300093-4;Parent=rna_PVX_300093
CM000446	pviv_synteny_improved	gene	993618	996661	.	-	.	ID=PVX_300094;clustalpid=40.68;pseudogene=0;queryCoverage=99.75;AlignmentGaps=25;gene_type=protein;bitscore=533.94;truncated=1;alignmentLen=830;query=PFD0855c;queryLen=807;improved=1;Name=PVX_300094
CM000446	pviv_synteny_improved	mRNA	993618	996661	.	-	.	ID=rna_PVX_300094;truncated=1;pseudogene=0;Name=rna_PVX_300094;Parent=PVX_300094
CM000446	pviv_synteny_improved	CDS	996586	996661	.	-	0	ID=cds_PVX_300094-1;truncated=1;pseudogene=0;Name=cds_PVX_300094-1;Parent=rna_PVX_300094
CM000446	pviv_synteny_improved	CDS	996268	996380	.	-	1	ID=cds_PVX_300094-2;truncated=1;pseudogene=0;Name=cds_PVX_300094-2;Parent=rna_PVX_300094
CM000446	pviv_synteny_improved	CDS	995531	996006	.	-	0	ID=cds_PVX_300094-3;truncated=1;pseudogene=0;Name=cds_PVX_300094-3;Parent=rna_PVX_300094
CM000446	pviv_synteny_improved	CDS	993618	995349	.	-	2	ID=cds_PVX_300094-4;truncated=1;pseudogene=0;Name=cds_PVX_300094-4;Parent=rna_PVX_300094
CM000452	pviv_synteny_improved	gene	1501346	1501522	.	-	.	ID=PVX_300095;clustalpid=60.00;pseudogene=0;queryCoverage=100.00;AlignmentGaps=0;gene_type=protein;bitscore=73.49;truncated=1;alignmentLen=60;query=PFF0640w;queryLen=60;improved=1;Name=PVX_300095
CM000452	pviv_synteny_improved	mRNA	1501346	1501522	.	-	.	ID=rna_PVX_300095;truncated=1;pseudogene=0;Name=rna_PVX_300095;Parent=PVX_300095
CM000452	pviv_synteny_improved	CDS	1501346	1501522	.	-	0	ID=cds_PVX_300095-1;truncated=1;pseudogene=0;Name=cds_PVX_300095-1;Parent=rna_PVX_300095
CM000448	pviv_synteny_improved	gene	239481	241997	.	-	.	ID=PVX_098775;clustalpid=39.60;queryCoverage=100.00;AlignmentGaps=14;pseudogene=0;gene_type=protein;bitscore=525.63;truncated=1;alignmentLen=857;query=PFI0325c;queryLen=843;improved=1;replaced_genes=PVX_098775;Name=PVX_098775
CM000448	pviv_synteny_improved	mRNA	239481	241997	.	-	.	ID=rna_PVX_098775;truncated=1;pseudogene=0;Name=rna_PVX_098775;Parent=PVX_098775
CM000448	pviv_synteny_improved	CDS	240928	241997	.	-	0	ID=cds_PVX_098775-1;truncated=1;pseudogene=0;Name=cds_PVX_098775-1;Parent=rna_PVX_098775
CM000448	pviv_synteny_improved	CDS	239481	240645	.	-	2	ID=cds_PVX_098775-2;truncated=1;pseudogene=0;Name=cds_PVX_098775-2;Parent=rna_PVX_098775
CM000449	pviv_synteny_improved	gene	279647	281985	.	-	.	ID=PVX_094480;clustalpid=39.69;query=PF10_0058;improved=1;replaced_genes=PVX_094480%2CPVX_094475;gene_type=protein;Name=PVX_094480
CM000449	pviv_synteny_improved	mRNA	279647	281985	.	-	.	ID=mrna_PVX_094480;Name=mrna_PVX_094480;Parent=PVX_094480
CM000449	pviv_synteny_improved	CDS	281492	281985	.	-	.	ID=cds_gw_PVX_094480-2;Name=cds_gw_PVX_094480-2;Parent=mrna_PVX_094480
CM000449	pviv_synteny_improved	CDS	280042	281348	.	-	.	ID=cds_gw_PVX_094480-3;Name=cds_gw_PVX_094480-3;Parent=mrna_PVX_094480
CM000449	pviv_synteny_improved	CDS	279647	279987	.	-	.	ID=cds_gw_PVX_094480-4;Name=cds_gw_PVX_094480-4;Parent=mrna_PVX_094480
CM000450	pviv_synteny_improved	gene	514245	516904	.	-	.	ID=PF11_0168_ortholog;clustalpid=32.72;query=PF11_0168;description=hypothetical+protein,+conserved;Note=PF11_0168 (36.6/100.0);gene_type=protein;improved=1;replaced_genes=PVX_091435;Name=PVX_091435b
CM000450	pviv_synteny_improved	mRNA	514245	516904	.	-	.	ID=rna_PF11_0168_ortholog-1;Name=PF11_0168_ortholog-1;description=hypothetical+protein,+conserved;Dbxref=ApiDB_PlasmoDB:PF11_0168_ortholog,taxon:126793;size=8437;Parent=PF11_0168_ortholog
CM000450	pviv_synteny_improved	CDS	514245	514435	.	-	2	ID=cds_PF11_0168_ortholog-3;Name=cds_PF11_0168_ortholog-3;description=.;size=191;Parent=rna_PF11_0168_ortholog-1
CM000450	pviv_synteny_improved	CDS	516826	516904	.	-	1	ID=cds_PF11_0168_ortholog-1;Name=cds_PF11_0168_ortholog-1;description=.;size=86;Parent=rna_PF11_0168_ortholog-1
CM000450	pviv_synteny_improved	CDS	514599	516611	.	-	0	ID=cds_PF11_0168_ortholog-2;Name=cds_PF11_0168_ortholog-2;description=.;size=1183;Parent=rna_PF11_0168_ortholog-1
CM000450	pviv_synteny_improved	gene	518310	522681	.	-	.	ID=PF11_0168a_ortholog;clustalpid=36.60;query=PF11_0168a;description=hypothetical+protein,+conserved;Note=PF11_0168a (32.7/100.0);gene_type=protein;improved=1;replaced_genes=PVX_091435;Name=PVX_091435a
CM000450	pviv_synteny_improved	mRNA	518310	522681	.	-	.	ID=rna_PF11_0168a_ortholog-1;Name=PF11_0168a_ortholog-1;description=hypothetical+protein,+conserved;Dbxref=ApiDB_PlasmoDB:PF11_0168a_ortholog,taxon:126793;size=8437;Parent=PF11_0168a_ortholog
CM000450	pviv_synteny_improved	CDS	518310	522681	.	-	0	ID=cds_PF11_0168a_ortholog-1;Name=cds_PF11_0168a_ortholog-1;description=.;size=4338;Parent=rna_PF11_0168a_ortholog-1
CM000451	pviv_synteny_improved	gene	964071	965769	.	-	.	ID=PVX_300096;clustalpid=52.69;pseudogene=0;queryCoverage=99.11;AlignmentGaps=15;gene_type=protein;bitscore=357.84;truncated=1;alignmentLen=350;query=PFE0455w;queryLen=338;improved=1;Name=PVX_300096
CM000451	pviv_synteny_improved	mRNA	964071	965769	.	-	.	ID=rna_PVX_300096;truncated=1;pseudogene=0;Name=rna_PVX_300096;Parent=PVX_300096
CM000451	pviv_synteny_improved	CDS	965712	965769	.	-	0	ID=cds_PVX_300096-1;truncated=1;pseudogene=0;Name=cds_PVX_300096-1;Parent=rna_PVX_300096
CM000451	pviv_synteny_improved	CDS	965376	965547	.	-	1	ID=cds_PVX_300096-2;truncated=1;pseudogene=0;Name=cds_PVX_300096-2;Parent=rna_PVX_300096
CM000451	pviv_synteny_improved	CDS	965088	965250	.	-	2	ID=cds_PVX_300096-3;truncated=1;pseudogene=0;Name=cds_PVX_300096-3;Parent=rna_PVX_300096
CM000451	pviv_synteny_improved	CDS	964447	964918	.	-	0	ID=cds_PVX_300096-4;truncated=1;pseudogene=0;Name=cds_PVX_300096-4;Parent=rna_PVX_300096
CM000451	pviv_synteny_improved	CDS	964071	964258	.	-	1	ID=cds_PVX_300096-5;truncated=1;pseudogene=0;Name=cds_PVX_300096-5;Parent=rna_PVX_300096
CM000452	pviv_synteny_improved	gene	542191	543104	.	-	.	ID=PVX_300097;clustalpid=53.19;pseudogene=0;queryCoverage=99.28;AlignmentGaps=2;gene_type=protein;bitscore=146.47;truncated=1;alignmentLen=140;query=MAL13P1.287;queryLen=139;improved=1;Name=PVX_300097
CM000452	pviv_synteny_improved	mRNA	542191	543104	.	-	.	ID=rna_PVX_300097;truncated=1;pseudogene=0;Name=rna_PVX_300097;Parent=PVX_300097
CM000452	pviv_synteny_improved	CDS	542992	543104	.	-	0	ID=cds_PVX_300097-1;truncated=1;pseudogene=0;Name=cds_PVX_300097-1;Parent=rna_PVX_300097
CM000452	pviv_synteny_improved	CDS	542541	542649	.	-	2	ID=cds_PVX_300097-2;truncated=1;pseudogene=0;Name=cds_PVX_300097-2;Parent=rna_PVX_300097
CM000452	pviv_synteny_improved	CDS	542191	542388	.	-	0	ID=cds_PVX_300097-3;truncated=1;pseudogene=0;Name=cds_PVX_300097-3;Parent=rna_PVX_300097
CM000453	pviv_synteny_improved	gene	1020972	1022172	.	-	.	ID=PVX_300152;clustalpid=56.83;pseudogene=0;queryCoverage=99.28;AlignmentGaps=0;gene_type=protein;bitscore=86.14;truncated=1;alignmentLen=137;query=PF13_0156a;queryLen=138;improved=1;Name=PVX_300152
CM000453	pviv_synteny_improved	mRNA	1020972	1022172	.	-	.	ID=rna_PVX_300152;truncated=1;pseudogene=0;Name=rna_PVX_300152;Parent=PVX_300152
CM000453	pviv_synteny_improved	CDS	1022071	1022172	.	-	0	ID=cds_PVX_300152-1;truncated=1;pseudogene=0;Name=cds_PVX_300152-1;Parent=rna_PVX_300152
CM000453	pviv_synteny_improved	CDS	1021730	1021833	.	-	0	ID=cds_PVX_300152-2;truncated=1;pseudogene=0;Name=cds_PVX_300152-2;Parent=rna_PVX_300152
CM000453	pviv_synteny_improved	CDS	1021613	1021629	.	-	2	ID=cds_PVX_300152-3;truncated=1;pseudogene=0;Name=cds_PVX_300152-3;Parent=rna_PVX_300152
CM000453	pviv_synteny_improved	CDS	1021206	1021276	.	-	1	ID=cds_PVX_300152-4;truncated=1;pseudogene=0;Name=cds_PVX_300152-4;Parent=rna_PVX_300152
CM000453	pviv_synteny_improved	CDS	1020972	1021067	.	-	0	ID=cds_PVX_300152-5;truncated=1;pseudogene=0;Name=cds_PVX_300152-5;Parent=rna_PVX_300152
CM000452	pviv_synteny_improved	gene	1447085	1449478	.	+	.	ID=PVX_113845a;clustalpid=42.32;query=PFF0685c;improved=1;replaced_genes=PVX_113845;gene_type=protein;Name=PVX_113845a
CM000452	pviv_synteny_improved	mRNA	1447085	1449478	.	+	.	ID=mrna_PVX_113845a;Name=mrna_PVX_113845a;Parent=PVX_113845a
CM000452	pviv_synteny_improved	CDS	1447085	1448798	.	+	.	ID=cds_PVX_113845a-1;Name=cds_PVX_113845a-1;Parent=mrna_PVX_113845a
CM000452	pviv_synteny_improved	CDS	1448880	1449478	.	+	.	ID=cds_PVX_113845a-2;Name=cds_PVX_113845a-2;Parent=mrna_PVX_113845a
CM000452	pviv_synteny_improved	gene	1450896	1453199	.	+	.	ID=PVX_113845b;clustalpid=30.27;query=PFF0683c;improved=1;replaced_genes=PVX_113845;gene_type=protein;Name=PVX_113845b
CM000452	pviv_synteny_improved	mRNA	1450896	1453199	.	+	.	ID=mrna_PVX_113845b;Name=mrna_PVX_113845b;Parent=PVX_113845b
CM000452	pviv_synteny_improved	CDS	1450896	1453199	.	+	.	ID=cds_PVX_113845b-1;Name=cds_PVX_113845b-1;Parent=mrna_PVX_113845b
CM000453	pviv_synteny_improved	gene	269764	271381	.	+	.	ID=PVX_300098;clustalpid=56.44;pseudogene=0;queryCoverage=100.00;AlignmentGaps=2;gene_type=protein;bitscore=174.72;truncated=1;alignmentLen=203;query=MAL13P1.235;queryLen=201;improved=1;Name=PVX_300098
CM000453	pviv_synteny_improved	mRNA	269764	271381	.	+	.	ID=rna_PVX_300098;truncated=1;pseudogene=0;Name=rna_PVX_300098;Parent=PVX_300098
CM000453	pviv_synteny_improved	CDS	269764	269901	.	+	0	ID=cds_PVX_300098-1;truncated=1;pseudogene=0;Name=cds_PVX_300098-1;Parent=rna_PVX_300098
CM000453	pviv_synteny_improved	CDS	270408	270566	.	+	0	ID=cds_PVX_300098-2;truncated=1;pseudogene=0;Name=cds_PVX_300098-2;Parent=rna_PVX_300098
CM000453	pviv_synteny_improved	CDS	270734	270796	.	+	0	ID=cds_PVX_300098-3;truncated=1;pseudogene=0;Name=cds_PVX_300098-3;Parent=rna_PVX_300098
CM000453	pviv_synteny_improved	CDS	270975	271154	.	+	0	ID=cds_PVX_300098-4;truncated=1;pseudogene=0;Name=cds_PVX_300098-4;Parent=rna_PVX_300098
CM000453	pviv_synteny_improved	CDS	271322	271381	.	+	0	ID=cds_PVX_300098-5;truncated=1;pseudogene=0;Name=cds_PVX_300098-5;Parent=rna_PVX_300098
CM000451	pviv_synteny_improved	gene	85868	92405	.	-	.	ID=PVX_300099;clustalpid=41.01;pseudogene=0;queryCoverage=99.95;AlignmentGaps=40;gene_type=protein;bitscore=1206.02;truncated=1;alignmentLen=1945;query=PFE1485w;queryLen=1906;improved=1;Name=PVX_300099
CM000451	pviv_synteny_improved	mRNA	85868	92405	.	-	.	ID=rna_PVX_300099;truncated=1;pseudogene=0;Name=rna_PVX_300099;Parent=PVX_300099
CM000451	pviv_synteny_improved	CDS	92178	92405	.	-	0	ID=cds_PVX_300099-1;truncated=1;pseudogene=0;Name=cds_PVX_300099-1;Parent=rna_PVX_300099
CM000451	pviv_synteny_improved	CDS	87957	91348	.	-	0	ID=cds_PVX_300099-2;truncated=1;pseudogene=0;Name=cds_PVX_300099-2;Parent=rna_PVX_300099
CM000451	pviv_synteny_improved	CDS	85868	87635	.	-	2	ID=cds_PVX_300099-3;truncated=1;pseudogene=0;Name=cds_PVX_300099-3;Parent=rna_PVX_300099
CM000442	pviv_synteny_improved	gene	638700	647067	.	-	.	ID=MAL8P1.143_ortholog;query=MAL8P1.143-b;improved=1;replaced_genes=PVX_093565;Name=PVX_093565;gene_type=protein
CM000442	pviv_synteny_improved	mRNA	638700	647067	.	-	.	ID=rna_MAL8P1.143_ortholog;Name=rna_MAL8P1.143_ortholog;Parent=MAL8P1.143_ortholog
CM000442	pviv_synteny_improved	CDS	645702	646024	.	-	2	ID=cds_MAL8P1.143_ortholog-2;Name=cds_MAL8P1.143_ortholog-2;Parent=rna_MAL8P1.143_ortholog
CM000442	pviv_synteny_improved	CDS	638700	638770	.	-	1	ID=cds_MAL8P1.143_ortholog-6;Name=cds_MAL8P1.143_ortholog-6;Parent=rna_MAL8P1.143_ortholog
CM000442	pviv_synteny_improved	CDS	641986	642245	.	-	2	ID=cds_MAL8P1.143_ortholog-4;Name=cds_MAL8P1.143_ortholog-4;Parent=rna_MAL8P1.143_ortholog
CM000442	pviv_synteny_improved	CDS	638894	641777	.	-	1	ID=cds_MAL8P1.143_ortholog-5;Name=cds_MAL8P1.143_ortholog-5;Parent=rna_MAL8P1.143_ortholog
CM000442	pviv_synteny_improved	CDS	646304	647067	.	-	0	ID=cds_MAL8P1.143_ortholog-1;Name=cds_MAL8P1.143_ortholog-1;Parent=rna_MAL8P1.143_ortholog
CM000455	pviv_synteny_improved	gene	2893877	2895468	.	-	.	ID=PVX_300100;clustalpid=52.45;pseudogene=0;queryCoverage=97.86;AlignmentGaps=5;gene_type=protein;bitscore=39.67;truncated=1;alignmentLen=142;query=PFL2450c;queryLen=140;improved=1;Name=PVX_300100
CM000455	pviv_synteny_improved	mRNA	2893877	2895468	.	-	.	ID=rna_PVX_300100;truncated=1;pseudogene=0;Name=rna_PVX_300100;Parent=PVX_300100
CM000455	pviv_synteny_improved	CDS	2895437	2895468	.	-	0	ID=cds_PVX_300100-1;truncated=1;pseudogene=0;Name=cds_PVX_300100-1;Parent=rna_PVX_300100
CM000455	pviv_synteny_improved	CDS	2894962	2895043	.	-	2	ID=cds_PVX_300100-2;truncated=1;pseudogene=0;Name=cds_PVX_300100-2;Parent=rna_PVX_300100
CM000455	pviv_synteny_improved	CDS	2894729	2894788	.	-	0	ID=cds_PVX_300100-3;truncated=1;pseudogene=0;Name=cds_PVX_300100-3;Parent=rna_PVX_300100
CM000455	pviv_synteny_improved	CDS	2894544	2894623	.	-	0	ID=cds_PVX_300100-4;truncated=1;pseudogene=0;Name=cds_PVX_300100-4;Parent=rna_PVX_300100
CM000455	pviv_synteny_improved	CDS	2894315	2894353	.	-	2	ID=cds_PVX_300100-5;truncated=1;pseudogene=0;Name=cds_PVX_300100-5;Parent=rna_PVX_300100
CM000455	pviv_synteny_improved	CDS	2894114	2894192	.	-	2	ID=cds_PVX_300100-6;truncated=1;pseudogene=0;Name=cds_PVX_300100-6;Parent=rna_PVX_300100
CM000455	pviv_synteny_improved	CDS	2893877	2893930	.	-	0	ID=cds_PVX_300100-7;truncated=1;pseudogene=0;Name=cds_PVX_300100-7;Parent=rna_PVX_300100
CM000448	pviv_synteny_improved	gene	615680	621511	.	+	.	ID=PFI0805w_ortholog;query=PFI0805w;improved=1;pseudogene=0;Name=PVX_300101;gene_type=protein
CM000448	pviv_synteny_improved	mRNA	615680	621511	.	+	.	ID=rna_PFI0805w_ortholog;pseudogene=0;Name=rna_PFI0805w_ortholog;Parent=PFI0805w_ortholog
CM000448	pviv_synteny_improved	CDS	615680	621511	.	+	0	ID=cds_PFI0805w_ortholog-1;pseudogene=0;Name=cds_PFI0805w_ortholog-1;Parent=rna_PFI0805w_ortholog
CM000454	pviv_synteny_improved	gene	1007162	1011247	.	+	.	ID=PVX_300102;clustalpid=19.60;pseudogene=0;queryCoverage=100.00;AlignmentGaps=87;gene_type=protein;bitscore=42.28;truncated=1;alignmentLen=1518;query=PF14_0245;queryLen=1431;improved=1;Name=PVX_300102
CM000454	pviv_synteny_improved	mRNA	1007162	1011247	.	+	.	ID=rna_PVX_300102;truncated=1;pseudogene=0;Name=rna_PVX_300102;Parent=PVX_300102
CM000454	pviv_synteny_improved	CDS	1007162	1011247	.	+	0	ID=cds_PVX_300102-1;truncated=1;pseudogene=0;Name=cds_PVX_300102-1;Parent=rna_PVX_300102
CM000455	pviv_synteny_improved	gene	739923	740658	.	-	.	ID=PVX_300103;clustalpid=58.65;pseudogene=0;queryCoverage=99.04;AlignmentGaps=0;gene_type=protein;bitscore=59.72;truncated=1;alignmentLen=103;query=PF13_0090a;queryLen=104;improved=1;Name=PVX_300103
CM000455	pviv_synteny_improved	mRNA	739923	740658	.	-	.	ID=rna_PVX_300103;truncated=1;pseudogene=0;Name=rna_PVX_300103;Parent=PVX_300103
CM000455	pviv_synteny_improved	CDS	740575	740658	.	-	0	ID=cds_PVX_300103-1;truncated=1;pseudogene=0;Name=cds_PVX_300103-1;Parent=rna_PVX_300103
CM000455	pviv_synteny_improved	CDS	740446	740497	.	-	0	ID=cds_PVX_300103-2;truncated=1;pseudogene=0;Name=cds_PVX_300103-2;Parent=rna_PVX_300103
CM000455	pviv_synteny_improved	CDS	740281	740342	.	-	1	ID=cds_PVX_300103-3;truncated=1;pseudogene=0;Name=cds_PVX_300103-3;Parent=rna_PVX_300103
CM000455	pviv_synteny_improved	CDS	740127	740195	.	-	0	ID=cds_PVX_300103-4;truncated=1;pseudogene=0;Name=cds_PVX_300103-4;Parent=rna_PVX_300103
CM000455	pviv_synteny_improved	CDS	739923	739967	.	-	0	ID=cds_PVX_300103-5;truncated=1;pseudogene=0;Name=cds_PVX_300103-5;Parent=rna_PVX_300103
CM000448	pviv_synteny_improved	gene	1282167	1283066	.	+	.	ID=PVX_300159;clustalpid=30.37;pseudogene=0;queryCoverage=99.63;AlignmentGaps=4;gene_type=protein;bitscore=101.87;truncated=1;alignmentLen=271;query=PFI1617w;queryLen=268;improved=1;Name=PVX_300159
CM000448	pviv_synteny_improved	mRNA	1282167	1283066	.	+	.	ID=rna_PVX_300159;truncated=1;pseudogene=0;Name=rna_PVX_300159;Parent=PVX_300159
CM000448	pviv_synteny_improved	CDS	1282167	1282840	.	+	0	ID=cds_PVX_300159-1;truncated=1;pseudogene=0;Name=cds_PVX_300159-1;Parent=rna_PVX_300159
CM000448	pviv_synteny_improved	CDS	1282976	1283066	.	+	2	ID=cds_PVX_300159-2;truncated=1;pseudogene=0;Name=cds_PVX_300159-2;Parent=rna_PVX_300159
CM000443	pviv_synteny_improved	gene	242271	242969	.	+	.	ID=PVX_300104;clustalpid=52.63;pseudogene=0;queryCoverage=98.67;AlignmentGaps=2;gene_type=protein;bitscore=155.12;truncated=0;alignmentLen=150;query=PFA0470c;queryLen=150;improved=1;Name=PVX_300104
CM000443	pviv_synteny_improved	mRNA	242271	242969	.	+	.	ID=rna_PVX_300104;truncated=0;pseudogene=0;Name=rna_PVX_300104;Parent=PVX_300104
CM000443	pviv_synteny_improved	CDS	242271	242415	.	+	0	ID=cds_PVX_300104-1;truncated=0;pseudogene=0;Name=cds_PVX_300104-1;Parent=rna_PVX_300104
CM000443	pviv_synteny_improved	CDS	242582	242635	.	+	1	ID=cds_PVX_300104-2;truncated=0;pseudogene=0;Name=cds_PVX_300104-2;Parent=rna_PVX_300104
CM000443	pviv_synteny_improved	CDS	242737	242969	.	+	1	ID=cds_PVX_300104-3;truncated=0;pseudogene=0;Name=cds_PVX_300104-3;Parent=rna_PVX_300104
CM000447	pviv_synteny_improved	gene	575467	576791	.	-	.	ID=PF10_0280_ortholog;query=PF10_0280;improved=1;pseudogene=0;Name=PVX_300105;gene_type=protein
CM000447	pviv_synteny_improved	mRNA	575467	576791	.	-	.	ID=rna_PF10_0280_ortholog;pseudogene=0;Name=rna_PF10_0280_ortholog;Parent=PF10_0280_ortholog
CM000447	pviv_synteny_improved	CDS	575467	575545	.	-	.	ID=cds_PF10_0280_ortholog-4;pseudogene=0;Name=cds_PF10_0280_ortholog-4;Parent=rna_PF10_0280_ortholog
CM000447	pviv_synteny_improved	CDS	576060	576149	.	-	.	ID=cds_PF10_0280_ortholog-2;pseudogene=0;Name=cds_PF10_0280_ortholog-2;Parent=rna_PF10_0280_ortholog
CM000447	pviv_synteny_improved	CDS	576670	576791	.	-	.	ID=cds_PF10_0280_ortholog-1;pseudogene=0;Name=cds_PF10_0280_ortholog-1;Parent=rna_PF10_0280_ortholog
CM000447	pviv_synteny_improved	CDS	575709	575858	.	-	.	ID=cds_PF10_0280_ortholog-3;pseudogene=0;Name=cds_PF10_0280_ortholog-3;Parent=rna_PF10_0280_ortholog
CM000453	pviv_synteny_improved	gene	723923	724713	.	-	.	ID=PVX_300106;clustalpid=56.17;pseudogene=0;queryCoverage=100.00;AlignmentGaps=7;gene_type=protein;bitscore=195.64;truncated=1;alignmentLen=162;query=PF13_0202;queryLen=155;improved=1;Name=PVX_300106
CM000453	pviv_synteny_improved	mRNA	723923	724713	.	-	.	ID=rna_PVX_300106;truncated=1;pseudogene=0;Name=rna_PVX_300106;Parent=PVX_300106
CM000453	pviv_synteny_improved	CDS	724414	724713	.	-	0	ID=cds_PVX_300106-1;truncated=1;pseudogene=0;Name=cds_PVX_300106-1;Parent=rna_PVX_300106
CM000453	pviv_synteny_improved	CDS	723923	724108	.	-	0	ID=cds_PVX_300106-2;truncated=1;pseudogene=0;Name=cds_PVX_300106-2;Parent=rna_PVX_300106
CM000450	pviv_synteny_improved	gene	188161	191514	.	+	.	ID=PVX_091032;clustalpid=52.03;query=PF11_0084;improved=1;replaced_genes=PVX_091032%2CPVX_091035;gene_type=protein;Name=PVX_091032
CM000450	pviv_synteny_improved	mRNA	188161	191514	.	+	.	ID=mrna_PVX_091032;Name=mrna_PVX_091032;Parent=PVX_091032
CM000450	pviv_synteny_improved	CDS	188161	188251	.	+	.	ID=cds_gw_PVX_091032-3;Name=cds_gw_PVX_091032-3;Parent=mrna_PVX_091032
CM000450	pviv_synteny_improved	CDS	188486	188815	.	+	.	ID=cds_gw_PVX_091032-4;Name=cds_gw_PVX_091032-4;Parent=mrna_PVX_091032
CM000450	pviv_synteny_improved	CDS	189170	189268	.	+	.	ID=cds_gw_PVX_091032-5;Name=cds_gw_PVX_091032-5;Parent=mrna_PVX_091032
CM000450	pviv_synteny_improved	CDS	189483	189538	.	+	.	ID=cds_gw_PVX_091032-6;Name=cds_gw_PVX_091032-6;Parent=mrna_PVX_091032
CM000450	pviv_synteny_improved	CDS	189698	189838	.	+	.	ID=cds_gw_PVX_091032-7;Name=cds_gw_PVX_091032-7;Parent=mrna_PVX_091032
CM000450	pviv_synteny_improved	CDS	189990	190052	.	+	.	ID=cds_down_PVX_091032-8;Name=cds_down_PVX_091032-8;Parent=mrna_PVX_091032
CM000450	pviv_synteny_improved	CDS	190227	190303	.	+	.	ID=cds_down_PVX_091032-9;Name=cds_down_PVX_091032-9;Parent=mrna_PVX_091032
CM000450	pviv_synteny_improved	CDS	190476	191514	.	+	.	ID=cds_down_PVX_091032-10;Name=cds_down_PVX_091032-10;Parent=mrna_PVX_091032
CM000449	pviv_synteny_improved	gene	1402363	1407276	.	-	.	ID=PVX_119525;clustalpid=29.52;queryCoverage=100.00;AlignmentGaps=42;pseudogene=0;gene_type=protein;bitscore=697.42;truncated=0;alignmentLen=1753;query=PFC0345w;queryLen=1711;improved=1;replaced_genes=PVX_119525;Name=PVX_119525
CM000449	pviv_synteny_improved	mRNA	1402363	1407276	.	-	.	ID=rna_PVX_119525;truncated=0;pseudogene=0;Name=rna_PVX_119525;Parent=PVX_119525
CM000449	pviv_synteny_improved	CDS	1403523	1407276	.	-	0	ID=cds_PVX_119525-1;truncated=0;pseudogene=0;Name=cds_PVX_119525-1;Parent=rna_PVX_119525
CM000449	pviv_synteny_improved	CDS	1402363	1403345	.	-	1	ID=cds_PVX_119525-2;truncated=0;pseudogene=0;Name=cds_PVX_119525-2;Parent=rna_PVX_119525
CM000449	pviv_synteny_improved	gene	1117678	1120726	.	-	.	ID=PVX_300107;clustalpid=20.78;pseudogene=0;queryCoverage=99.59;AlignmentGaps=2;gene_type=protein;bitscore=-20.86;truncated=1;alignmentLen=485;query=PFC0680w;queryLen=485;improved=1;Name=PVX_300107
CM000449	pviv_synteny_improved	mRNA	1117678	1120726	.	-	.	ID=rna_PVX_300107;truncated=1;pseudogene=0;Name=rna_PVX_300107;Parent=PVX_300107
CM000449	pviv_synteny_improved	CDS	1120330	1120726	.	-	0	ID=cds_PVX_300107-1;truncated=1;pseudogene=0;Name=cds_PVX_300107-1;Parent=rna_PVX_300107
CM000449	pviv_synteny_improved	CDS	1119939	1120178	.	-	1	ID=cds_PVX_300107-2;truncated=1;pseudogene=0;Name=cds_PVX_300107-2;Parent=rna_PVX_300107
CM000449	pviv_synteny_improved	CDS	1118723	1119041	.	-	1	ID=cds_PVX_300107-3;truncated=1;pseudogene=0;Name=cds_PVX_300107-3;Parent=rna_PVX_300107
CM000449	pviv_synteny_improved	CDS	1117678	1118065	.	-	2	ID=cds_PVX_300107-4;truncated=1;pseudogene=0;Name=cds_PVX_300107-4;Parent=rna_PVX_300107
CM000449	pviv_synteny_improved	gene	969378	970659	.	-	.	ID=PVX_300108;clustalpid=31.67;pseudogene=1;queryCoverage=99.16;AlignmentGaps=2;gene_type=protein;bitscore=16.11;truncated=1;alignmentLen=120;query=PFC0830w;queryLen=119;improved=1;Name=PVX_300108
CM000449	pviv_synteny_improved	mRNA	969378	970659	.	-	.	ID=rna_PVX_300108;truncated=1;pseudogene=1;Name=rna_PVX_300108;Parent=PVX_300108
CM000449	pviv_synteny_improved	CDS	970503	970659	.	-	0	ID=cds_PVX_300108-1;truncated=1;pseudogene=1;Name=cds_PVX_300108-1;Parent=rna_PVX_300108
CM000449	pviv_synteny_improved	CDS	969378	969573	.	-	1	ID=cds_PVX_300108-2;truncated=1;pseudogene=1;Name=cds_PVX_300108-2;Parent=rna_PVX_300108
CM000454	pviv_synteny_improved	gene	1089057	1094062	.	-	.	ID=PF14_0225_ortholog;query=PF14_0225;improved=1;replaced_genes=PVX_085310;Name=PVX_085310;description=hypothetical+protein,+conserved;gene_type=protein
CM000454	pviv_synteny_improved	mRNA	1089057	1094062	.	-	.	ID=rna_PF14_0225_ortholog-1;Name=PF14_0225_ortholog-1;description=hypothetical+protein,+conserved;Dbxref=ApiDB_PlasmoDB:PF14_0225_ortholog,NCBI_gi:148805601,NCBI_gi:156102068,taxon:126793;size=2788;Parent=PF14_0225_ortholog
CM000454	pviv_synteny_improved	CDS	1089057	1093307	.	-	0	ID=cds_PF14_0225_ortholog-4;Name=cds_PF14_0225_ortholog-4;description=.;size=1725;Parent=rna_PF14_0225_ortholog-1
CM000454	pviv_synteny_improved	CDS	1094015	1094062	.	-	0	ID=cds_PF14_0225_ortholog-1;Name=cds_PF14_0225_ortholog-1;description=.;size=48;Parent=rna_PF14_0225_ortholog-1
CM000454	pviv_synteny_improved	CDS	1093769	1093811	.	-	0	ID=cds_PF14_0225_ortholog-2;Name=cds_PF14_0225_ortholog-2;description=.;size=43;Parent=rna_PF14_0225_ortholog-1
CM000454	pviv_synteny_improved	CDS	1093494	1093573	.	-	2	ID=cds_PF14_0225_ortholog-3;Name=cds_PF14_0225_ortholog-3;description=.;size=80;Parent=rna_PF14_0225_ortholog-1
CM000446	pviv_synteny_improved	gene	806052	808448	.	-	.	ID=PFD0775c_ortholog;query=PFD0775c;improved=1;replaced_genes=PVX_089755;Name=PVX_089755;gene_type=protein
CM000446	pviv_synteny_improved	mRNA	806052	808448	.	-	.	ID=rna_PFD0775c_ortholog;Name=rna_PFD0775c_ortholog;Parent=PFD0775c_ortholog
CM000446	pviv_synteny_improved	CDS	806052	806104	.	-	1	ID=cds_PFD0775c_ortholog-6;Name=cds_PFD0775c_ortholog-6;Parent=rna_PFD0775c_ortholog
CM000446	pviv_synteny_improved	CDS	807623	808448	.	-	0	ID=cds_PFD0775c_ortholog-1;Name=cds_PFD0775c_ortholog-1;Parent=rna_PFD0775c_ortholog
CM000446	pviv_synteny_improved	CDS	806731	806906	.	-	1	ID=cds_PFD0775c_ortholog-3;Name=cds_PFD0775c_ortholog-3;Parent=rna_PFD0775c_ortholog
CM000446	pviv_synteny_improved	CDS	806297	806360	.	-	0	ID=cds_PFD0775c_ortholog-5;Name=cds_PFD0775c_ortholog-5;Parent=rna_PFD0775c_ortholog
CM000446	pviv_synteny_improved	CDS	807228	807491	.	-	1	ID=cds_PFD0775c_ortholog-2;Name=cds_PFD0775c_ortholog-2;Parent=rna_PFD0775c_ortholog
CM000446	pviv_synteny_improved	CDS	806492	806581	.	-	0	ID=cds_PFD0775c_ortholog-4;Name=cds_PFD0775c_ortholog-4;Parent=rna_PFD0775c_ortholog
CM000451	pviv_synteny_improved	gene	1068265	1079312	.	-	.	ID=PFE0320w_ortholog;clustalpid=15.08;query=PFE0320w;description=hypothetical+protein;Note=PFE0320w (15.1/100.0);gene_type=protein;improved=1;replaced_genes=PVX_097880,PVX_097885;Name=PVX_097880
CM000451	pviv_synteny_improved	mRNA	1068265	1079312	.	-	.	ID=rna_PFE0320w_ortholog-1;Name=PFE0320w_ortholog-1;description=hypothetical+protein;Parent=PFE0320w_ortholog
CM000451	pviv_synteny_improved	CDS	1068265	1071299	.	-	2	ID=cds_PFE0320w_ortholog-3;Name=cds_PFE0320w_ortholog-3;Parent=rna_PFE0320w_ortholog-1
CM000451	pviv_synteny_improved	CDS	1071462	1075799	.	-	2	ID=cds_PFE0320w_ortholog-2;Name=cds_PFE0320w_ortholog-2;Parent=rna_PFE0320w_ortholog-1
CM000451	pviv_synteny_improved	CDS	1076021	1079312	.	-	0	ID=cds_PFE0320w_ortholog-1;Name=cds_PFE0320w_ortholog-1;Parent=rna_PFE0320w_ortholog-1
CM000450	pviv_synteny_improved	gene	948811	952542	.	-	.	ID=PVX_300109;clustalpid=33.26;pseudogene=0;queryCoverage=99.92;AlignmentGaps=39;gene_type=protein;bitscore=563.31;truncated=1;alignmentLen=1354;query=PF11_0271;queryLen=1316;improved=1;Name=PVX_300109
CM000450	pviv_synteny_improved	mRNA	948811	952542	.	-	.	ID=rna_PVX_300109;truncated=1;pseudogene=0;Name=rna_PVX_300109;Parent=PVX_300109
CM000450	pviv_synteny_improved	CDS	952155	952542	.	-	0	ID=cds_PVX_300109-1;truncated=1;pseudogene=0;Name=cds_PVX_300109-1;Parent=rna_PVX_300109
CM000450	pviv_synteny_improved	CDS	949333	952064	.	-	1	ID=cds_PVX_300109-2;truncated=1;pseudogene=0;Name=cds_PVX_300109-2;Parent=rna_PVX_300109
CM000450	pviv_synteny_improved	CDS	949042	949221	.	-	0	ID=cds_PVX_300109-3;truncated=1;pseudogene=0;Name=cds_PVX_300109-3;Parent=rna_PVX_300109
CM000450	pviv_synteny_improved	CDS	948811	948894	.	-	0	ID=cds_PVX_300109-4;truncated=1;pseudogene=0;Name=cds_PVX_300109-4;Parent=rna_PVX_300109
CM000450	pviv_synteny_improved	gene	1805850	1808383	.	+	.	ID=PF11_0470_ortholog;query=PF11_0470;improved=1;pseudogene=0;Name=PVX_300110;gene_type=protein
CM000450	pviv_synteny_improved	mRNA	1805850	1808383	.	+	.	ID=rna_PF11_0470_ortholog;pseudogene=0;Name=rna_PF11_0470_ortholog;Parent=PF11_0470_ortholog
CM000450	pviv_synteny_improved	CDS	1806601	1806696	.	+	0	ID=cds_PF11_0470_ortholog-3;pseudogene=0;Name=cds_PF11_0470_ortholog-3;Parent=rna_PF11_0470_ortholog
CM000450	pviv_synteny_improved	CDS	1806001	1806422	.	+	1	ID=cds_PF11_0470_ortholog-2;pseudogene=0;Name=cds_PF11_0470_ortholog-2;Parent=rna_PF11_0470_ortholog
CM000450	pviv_synteny_improved	CDS	1808039	1808100	.	+	0	ID=cds_PF11_0470_ortholog-10;pseudogene=0;Name=cds_PF11_0470_ortholog-10;Parent=rna_PF11_0470_ortholog
CM000450	pviv_synteny_improved	CDS	1806843	1806908	.	+	0	ID=cds_PF11_0470_ortholog-4;pseudogene=0;Name=cds_PF11_0470_ortholog-4;Parent=rna_PF11_0470_ortholog
CM000450	pviv_synteny_improved	CDS	1805850	1805871	.	+	0	ID=cds_PF11_0470_ortholog-1;pseudogene=0;Name=cds_PF11_0470_ortholog-1;Parent=rna_PF11_0470_ortholog
CM000450	pviv_synteny_improved	CDS	1807874	1807902	.	+	1	ID=cds_PF11_0470_ortholog-9;pseudogene=0;Name=cds_PF11_0470_ortholog-9;Parent=rna_PF11_0470_ortholog
CM000450	pviv_synteny_improved	CDS	1806999	1807078	.	+	0	ID=cds_PF11_0470_ortholog-5;pseudogene=0;Name=cds_PF11_0470_ortholog-5;Parent=rna_PF11_0470_ortholog
CM000450	pviv_synteny_improved	CDS	1807402	1807444	.	+	1	ID=cds_PF11_0470_ortholog-7;pseudogene=0;Name=cds_PF11_0470_ortholog-7;Parent=rna_PF11_0470_ortholog
CM000450	pviv_synteny_improved	CDS	1807244	1807284	.	+	2	ID=cds_PF11_0470_ortholog-6;pseudogene=0;Name=cds_PF11_0470_ortholog-6;Parent=rna_PF11_0470_ortholog
CM000450	pviv_synteny_improved	CDS	1808320	1808383	.	+	2	ID=cds_PF11_0470_ortholog-11;pseudogene=0;Name=cds_PF11_0470_ortholog-11;Parent=rna_PF11_0470_ortholog
CM000450	pviv_synteny_improved	CDS	1807630	1807712	.	+	2	ID=cds_PF11_0470_ortholog-8;pseudogene=0;Name=cds_PF11_0470_ortholog-8;Parent=rna_PF11_0470_ortholog
CM000455	pviv_synteny_improved	gene	830213	832081	.	+	.	ID=PVX_300111;clustalpid=59.21;pseudogene=0;queryCoverage=99.12;AlignmentGaps=0;gene_type=protein;bitscore=179.23;truncated=0;alignmentLen=226;query=MAL13P1.97;queryLen=228;improved=1;Name=PVX_300111
CM000455	pviv_synteny_improved	mRNA	830213	832081	.	+	.	ID=rna_PVX_300111;truncated=0;pseudogene=0;Name=rna_PVX_300111;Parent=PVX_300111
CM000455	pviv_synteny_improved	CDS	830213	830254	.	+	0	ID=cds_PVX_300111-1;truncated=0;pseudogene=0;Name=cds_PVX_300111-1;Parent=rna_PVX_300111
CM000455	pviv_synteny_improved	CDS	830471	830536	.	+	0	ID=cds_PVX_300111-2;truncated=0;pseudogene=0;Name=cds_PVX_300111-2;Parent=rna_PVX_300111
CM000455	pviv_synteny_improved	CDS	830654	830800	.	+	0	ID=cds_PVX_300111-3;truncated=0;pseudogene=0;Name=cds_PVX_300111-3;Parent=rna_PVX_300111
CM000455	pviv_synteny_improved	CDS	830938	831051	.	+	0	ID=cds_PVX_300111-4;truncated=0;pseudogene=0;Name=cds_PVX_300111-4;Parent=rna_PVX_300111
CM000455	pviv_synteny_improved	CDS	831217	831314	.	+	0	ID=cds_PVX_300111-5;truncated=0;pseudogene=0;Name=cds_PVX_300111-5;Parent=rna_PVX_300111
CM000455	pviv_synteny_improved	CDS	831451	831515	.	+	2	ID=cds_PVX_300111-6;truncated=0;pseudogene=0;Name=cds_PVX_300111-6;Parent=rna_PVX_300111
CM000455	pviv_synteny_improved	CDS	831704	831810	.	+	1	ID=cds_PVX_300111-7;truncated=0;pseudogene=0;Name=cds_PVX_300111-7;Parent=rna_PVX_300111
CM000455	pviv_synteny_improved	CDS	832037	832081	.	+	0	ID=cds_PVX_300111-8;truncated=0;pseudogene=0;Name=cds_PVX_300111-8;Parent=rna_PVX_300111
CM000444	pviv_synteny_improved	gene	438561	439696	.	+	.	ID=MAL7P1.78_ortholog;clustalpid=59.90;query=MAL7P1.78;description=hypothetical+protein,+conserved;gene_type=protein;improved=1;replaced_genes=PVX_000605;Name=PVX_000605a
CM000444	pviv_synteny_improved	mRNA	438561	439696	.	+	.	ID=rna_MAL7P1.78_ortholog-1;Name=MAL7P1.78_ortholog-1;description=hypothetical+protein,+conserved;Dbxref=ApiDB_PlasmoDB:PVX_000605,taxon:126793;Parent=MAL7P1.78_ortholog
CM000444	pviv_synteny_improved	CDS	438878	438967	.	+	2	ID=cds_MAL7P1.78_ortholog-2;Name=cds_MAL7P1.78_ortholog-2;Parent=rna_MAL7P1.78_ortholog-1
CM000444	pviv_synteny_improved	CDS	439430	439501	.	+	0	ID=cds_MAL7P1.78_ortholog-4;Name=cds_MAL7P1.78_ortholog-4;Parent=rna_MAL7P1.78_ortholog-1
CM000444	pviv_synteny_improved	CDS	439149	439306	.	+	2	ID=cds_MAL7P1.78_ortholog-3;Name=cds_MAL7P1.78_ortholog-3;Parent=rna_MAL7P1.78_ortholog-1
CM000444	pviv_synteny_improved	CDS	439646	439696	.	+	0	ID=cds_MAL7P1.78_ortholog-5;Name=cds_MAL7P1.78_ortholog-5;Parent=rna_MAL7P1.78_ortholog-1
CM000444	pviv_synteny_improved	CDS	438561	438771	.	+	0	ID=cds_MAL7P1.78_ortholog-1;Name=cds_MAL7P1.78_ortholog-1;Parent=rna_MAL7P1.78_ortholog-1
CM000444	pviv_synteny_improved	gene	439891	442542	.	+	.	ID=MAL7P1.79_ortholog;clustalpid=11.13;query=MAL7P1.79;description=hypothetical+protein,+conserved;gene_type=protein;improved=1;replaced_genes=PVX_000605;Name=PVX_000605b
CM000444	pviv_synteny_improved	mRNA	439891	442542	.	+	.	ID=rna_MAL7P1.79_ortholog-1;Name=MAL7P1.79_ortholog-1;description=hypothetical+protein,+conserved;Dbxref=ApiDB_PlasmoDB:PVX_000605,taxon:126793;Parent=MAL7P1.79_ortholog
CM000444	pviv_synteny_improved	CDS	441439	441666	.	+	0	ID=cds_MAL7P1.79_ortholog-10;Name=cds_MAL7P1.79_ortholog-10;Parent=rna_MAL7P1.79_ortholog-1
CM000444	pviv_synteny_improved	CDS	441211	441250	.	+	1	ID=cds_MAL7P1.79_ortholog-9;Name=cds_MAL7P1.79_ortholog-9;Parent=rna_MAL7P1.79_ortholog-1
CM000444	pviv_synteny_improved	CDS	442372	442542	.	+	0	ID=cds_MAL7P1.79_ortholog-13;Name=cds_MAL7P1.79_ortholog-13;Parent=rna_MAL7P1.79_ortholog-1
CM000444	pviv_synteny_improved	CDS	441789	441940	.	+	0	ID=cds_MAL7P1.79_ortholog-11;Name=cds_MAL7P1.79_ortholog-11;Parent=rna_MAL7P1.79_ortholog-1
CM000444	pviv_synteny_improved	CDS	442099	442198	.	+	1	ID=cds_MAL7P1.79_ortholog-12;Name=cds_MAL7P1.79_ortholog-12;Parent=rna_MAL7P1.79_ortholog-1
CM000444	pviv_synteny_improved	CDS	440840	440989	.	+	1	ID=cds_MAL7P1.79_ortholog-8;Name=cds_MAL7P1.79_ortholog-8;Parent=rna_MAL7P1.79_ortholog-1
CM000444	pviv_synteny_improved	CDS	440458	440716	.	+	2	ID=cds_MAL7P1.79_ortholog-7;Name=cds_MAL7P1.79_ortholog-7;Parent=rna_MAL7P1.79_ortholog-1
CM000444	pviv_synteny_improved	CDS	439891	440281	.	+	0	ID=cds_MAL7P1.79_ortholog-6;Name=cds_MAL7P1.79_ortholog-6;Parent=rna_MAL7P1.79_ortholog-1
CM000444	pviv_synteny_improved	CDS	439891	439917	.	+	0	ID=cds_MAL7P1.79_ortholog-6;Name=cds_MAL7P1.79_ortholog-6;Parent=cds_MAL7P1.79_ortholog-6
CM000444	pviv_synteny_improved	CDS	440061	440281	.	+	1	ID=cds_MAL7P1.79_ortholog-6;Name=cds_MAL7P1.79_ortholog-6;Parent=cds_MAL7P1.79_ortholog-6
CM000452	pviv_synteny_improved	gene	1036528	1038062	.	+	.	ID=PVX_114345b;clustalpid=35.27;query=PFF1190c;improved=1;replaced_genes=PVX_114345;gene_type=protein;Name=PVX_114345b
CM000452	pviv_synteny_improved	mRNA	1036528	1038062	.	+	.	ID=mrna_PVX_114345b;Name=mrna_PVX_114345b;Parent=PVX_114345b
CM000452	pviv_synteny_improved	CDS	1036528	1036905	.	+	.	ID=cds_PVX_114345b-1;Name=cds_PVX_114345b-1;Parent=mrna_PVX_114345b
CM000452	pviv_synteny_improved	CDS	1037432	1037436	.	+	.	ID=cds_PVX_114345b-2;Name=cds_PVX_114345b-2;Parent=mrna_PVX_114345b
CM000452	pviv_synteny_improved	CDS	1037583	1037597	.	+	.	ID=cds_PVX_114345b-3;Name=cds_PVX_114345b-3;Parent=mrna_PVX_114345b
CM000452	pviv_synteny_improved	CDS	1037717	1037779	.	+	.	ID=cds_PVX_114345b-4;Name=cds_PVX_114345b-4;Parent=mrna_PVX_114345b
CM000452	pviv_synteny_improved	CDS	1038026	1038062	.	+	.	ID=cds_PVX_114345b-5;Name=cds_PVX_114345b-5;Parent=mrna_PVX_114345b
CM000452	pviv_synteny_improved	gene	1030115	1035654	.	+	.	ID=PVX_114345a;clustalpid=22.17;query=PFF1195c;improved=1;replaced_genes=PVX_114345;gene_type=protein;Name=PVX_114345a
CM000452	pviv_synteny_improved	mRNA	1030115	1035654	.	+	.	ID=mrna_PVX_114345a;Name=mrna_PVX_114345a;Parent=PVX_114345a
CM000452	pviv_synteny_improved	CDS	1030115	1030184	.	+	.	ID=cds_PVX_114345a-1;Name=cds_PVX_114345a-1;Parent=mrna_PVX_114345a
CM000452	pviv_synteny_improved	CDS	1030440	1030469	.	+	.	ID=cds_PVX_114345a-2;Name=cds_PVX_114345a-2;Parent=mrna_PVX_114345a
CM000452	pviv_synteny_improved	CDS	1030747	1030776	.	+	.	ID=cds_PVX_114345a-3;Name=cds_PVX_114345a-3;Parent=mrna_PVX_114345a
CM000452	pviv_synteny_improved	CDS	1030928	1030957	.	+	.	ID=cds_PVX_114345a-4;Name=cds_PVX_114345a-4;Parent=mrna_PVX_114345a
CM000452	pviv_synteny_improved	CDS	1031110	1031130	.	+	.	ID=cds_PVX_114345a-5;Name=cds_PVX_114345a-5;Parent=mrna_PVX_114345a
CM000452	pviv_synteny_improved	CDS	1031270	1031296	.	+	.	ID=cds_PVX_114345a-6;Name=cds_PVX_114345a-6;Parent=mrna_PVX_114345a
CM000452	pviv_synteny_improved	CDS	1031532	1031558	.	+	.	ID=cds_PVX_114345a-7;Name=cds_PVX_114345a-7;Parent=mrna_PVX_114345a
CM000452	pviv_synteny_improved	CDS	1031702	1031728	.	+	.	ID=cds_PVX_114345a-8;Name=cds_PVX_114345a-8;Parent=mrna_PVX_114345a
CM000452	pviv_synteny_improved	CDS	1031903	1031941	.	+	.	ID=cds_PVX_114345a-9;Name=cds_PVX_114345a-9;Parent=mrna_PVX_114345a
CM000452	pviv_synteny_improved	CDS	1032036	1032062	.	+	.	ID=cds_PVX_114345a-10;Name=cds_PVX_114345a-10;Parent=mrna_PVX_114345a
CM000452	pviv_synteny_improved	CDS	1032190	1032225	.	+	.	ID=cds_PVX_114345a-11;Name=cds_PVX_114345a-11;Parent=mrna_PVX_114345a
CM000452	pviv_synteny_improved	CDS	1032350	1032388	.	+	.	ID=cds_PVX_114345a-12;Name=cds_PVX_114345a-12;Parent=mrna_PVX_114345a
CM000452	pviv_synteny_improved	CDS	1032496	1032534	.	+	.	ID=cds_PVX_114345a-13;Name=cds_PVX_114345a-13;Parent=mrna_PVX_114345a
CM000452	pviv_synteny_improved	CDS	1032823	1032861	.	+	.	ID=cds_PVX_114345a-14;Name=cds_PVX_114345a-14;Parent=mrna_PVX_114345a
CM000452	pviv_synteny_improved	CDS	1032993	1033040	.	+	.	ID=cds_PVX_114345a-15;Name=cds_PVX_114345a-15;Parent=mrna_PVX_114345a
CM000452	pviv_synteny_improved	CDS	1033246	1033388	.	+	.	ID=cds_PVX_114345a-16;Name=cds_PVX_114345a-16;Parent=mrna_PVX_114345a
CM000452	pviv_synteny_improved	CDS	1033516	1033723	.	+	.	ID=cds_PVX_114345a-17;Name=cds_PVX_114345a-17;Parent=mrna_PVX_114345a
CM000452	pviv_synteny_improved	CDS	1033862	1033903	.	+	.	ID=cds_PVX_114345a-18;Name=cds_PVX_114345a-18;Parent=mrna_PVX_114345a
CM000452	pviv_synteny_improved	CDS	1034135	1035654	.	+	.	ID=cds_PVX_114345a-19;Name=cds_PVX_114345a-19;Parent=mrna_PVX_114345a
CM000450	pviv_synteny_improved	gene	1236980	1239835	.	+	.	ID=PF11_0347_ortholog;clustalpid=36.44;query=PF11_0347;description=hypothetical+protein,+conserved;gene_type=protein;improved=1;replaced_genes=PVX_092290,PVX_092295;Name=PVX_092290
CM000450	pviv_synteny_improved	mRNA	1236980	1239835	.	+	.	ID=rna_PF11_0347_ortholog-1;description=hypothetical+protein,+conserved;size=2230;ontology_term=GO:0003676;Dbxref=ApiDB_PlasmoDB:PF11_0347_ortholog,NCBI_gi:148804324,NCBI_gi:156098869,taxon:126793;Name=PF11_0347_ortholog-1;Parent=PF11_0347_ortholog
CM000450	pviv_synteny_improved	CDS	1237423	1237854	.	+	0	ID=cds_PF11_0347_ortholog-1;Name=cds_PF11_0347_ortholog-1;description=.;size=875;Parent=rna_PF11_0347_ortholog-1
CM000450	pviv_synteny_improved	CDS	1238026	1239835	.	+	0	ID=cds_PF11_0347_ortholog-2;Name=cds_PF11_0347_ortholog-2;description=.;size=1155;Parent=rna_PF11_0347_ortholog-1
CM000447	pviv_synteny_improved	gene	486424	492418	.	-	.	ID=PF10_0254_ortholog;query=PF10_0254;improved=1;replaced_genes=PVX_111415;Name=PVX_111415;description=hypothetical+protein;gene_type=protein;size=2448
CM000447	pviv_synteny_improved	mRNA	486424	492418	.	-	.	ID=rna_PF10_0254_ortholog-1;description=hypothetical+protein;size=2448;ontology_term=GO:0016740;Dbxref=ApiDB_PlasmoDB:PF10_0254_ortholog,NCBI_gi:148801079,NCBI_gi:156082031,taxon:126793;Name=PF10_0254_ortholog-1;Parent=PF10_0254_ortholog
CM000447	pviv_synteny_improved	CDS	488921	489015	.	-	.	ID=cds_PF10_0254_ortholog-5;Name=cds_PF10_0254_ortholog-5;Parent=rna_PF10_0254_ortholog-1
CM000447	pviv_synteny_improved	CDS	486980	487051	.	-	.	ID=cds_PF10_0254_ortholog-9;Name=cds_PF10_0254_ortholog-9;Parent=rna_PF10_0254_ortholog-1
CM000447	pviv_synteny_improved	CDS	490055	492418	.	-	.	ID=cds_PF10_0254_ortholog-1;Name=cds_PF10_0254_ortholog-1;Parent=rna_PF10_0254_ortholog-1
CM000447	pviv_synteny_improved	CDS	486424	486456	.	-	.	ID=cds_PF10_0254_ortholog-11;Name=cds_PF10_0254_ortholog-11;Parent=rna_PF10_0254_ortholog-1
CM000447	pviv_synteny_improved	CDS	486719	486844	.	-	.	ID=cds_PF10_0254_ortholog-10;Name=cds_PF10_0254_ortholog-10;Parent=rna_PF10_0254_ortholog-1
CM000447	pviv_synteny_improved	CDS	489186	489251	.	-	.	ID=cds_PF10_0254_ortholog-4;Name=cds_PF10_0254_ortholog-4;Parent=rna_PF10_0254_ortholog-1
CM000447	pviv_synteny_improved	CDS	489578	489949	.	-	.	ID=cds_PF10_0254_ortholog-2;Name=cds_PF10_0254_ortholog-2;Parent=rna_PF10_0254_ortholog-1
CM000447	pviv_synteny_improved	CDS	489348	489443	.	-	.	ID=cds_PF10_0254_ortholog-3;Name=cds_PF10_0254_ortholog-3;Parent=rna_PF10_0254_ortholog-1
CM000447	pviv_synteny_improved	CDS	487452	487760	.	-	.	ID=cds_PF10_0254_ortholog-8;Name=cds_PF10_0254_ortholog-8;Parent=rna_PF10_0254_ortholog-1
CM000447	pviv_synteny_improved	CDS	488534	488682	.	-	.	ID=cds_PF10_0254_ortholog-6;Name=cds_PF10_0254_ortholog-6;Parent=rna_PF10_0254_ortholog-1
CM000447	pviv_synteny_improved	CDS	487827	488065	.	-	.	ID=cds_PF10_0254_ortholog-7;Name=cds_PF10_0254_ortholog-7;Parent=rna_PF10_0254_ortholog-1
CM000444	pviv_synteny_improved	gene	569013	569981	.	+	.	ID=PVX_300112;clustalpid=57.26;pseudogene=0;queryCoverage=100.00;AlignmentGaps=0;gene_type=protein;bitscore=302.76;truncated=1;alignmentLen=234;query=MAL7P1.97;queryLen=234;improved=1;Name=PVX_300112
CM000444	pviv_synteny_improved	mRNA	569013	569981	.	+	.	ID=rna_PVX_300112;truncated=1;pseudogene=0;Name=rna_PVX_300112;Parent=PVX_300112
CM000444	pviv_synteny_improved	CDS	569013	569429	.	+	0	ID=cds_PVX_300112-1;truncated=1;pseudogene=0;Name=cds_PVX_300112-1;Parent=rna_PVX_300112
CM000444	pviv_synteny_improved	CDS	569697	569981	.	+	0	ID=cds_PVX_300112-2;truncated=1;pseudogene=0;Name=cds_PVX_300112-2;Parent=rna_PVX_300112
CM000448	pviv_synteny_improved	gene	1279284	1281896	.	+	.	ID=PFI1615w_ortholog;query=PFI1615w;improved=1;pseudogene=0;Name=PVX_300113;gene_type=protein
CM000448	pviv_synteny_improved	mRNA	1279284	1281896	.	+	.	ID=rna_PFI1615w_ortholog;pseudogene=0;Name=rna_PFI1615w_ortholog;Parent=PFI1615w_ortholog
CM000448	pviv_synteny_improved	CDS	1279284	1281896	.	+	0	ID=cds_PFI1615w_ortholog-1;pseudogene=0;Name=cds_PFI1615w_ortholog-1;Parent=rna_PFI1615w_ortholog
CM000452	pviv_synteny_improved	gene	420690	422985	.	+	.	ID=MAL13P1.302_ortholog;clustalpid=66.67;query=MAL13P1.302;improved=1;replaced_genes=PVX_114995;Name=PVX_114995a;gene_type=protein
CM000452	pviv_synteny_improved	mRNA	420690	422985	.	+	.	ID=mRNA_MAL13P1.302_ortholog;Parent=MAL13P1.302_ortholog
CM000452	pviv_synteny_improved	CDS	420848	421075	.	+	.	ID=MAL13P1.302_ortholog-E2;Parent=mRNA_MAL13P1.302_ortholog
CM000452	pviv_synteny_improved	CDS	420690	420727	.	+	.	ID=MAL13P1.302_ortholog-E1;Parent=mRNA_MAL13P1.302_ortholog
CM000452	pviv_synteny_improved	CDS	421587	422681	.	+	.	ID=MAL13P1.302_ortholog-E4;Parent=mRNA_MAL13P1.302_ortholog
CM000452	pviv_synteny_improved	CDS	421199	421314	.	+	.	ID=MAL13P1.302_ortholog-E3;Parent=mRNA_MAL13P1.302_ortholog
CM000452	pviv_synteny_improved	CDS	422840	422985	.	+	.	ID=MAL13P1.302_ortholog-E5;Parent=mRNA_MAL13P1.302_ortholog
CM000452	pviv_synteny_improved	gene	423999	425528	.	+	.	ID=PF13_0321_ortholog;clustalpid=15.86;query=PF13_0321;improved=1;replaced_genes=PVX_114995;Name=PVX_114995b;gene_type=protein
CM000452	pviv_synteny_improved	mRNA	423999	425528	.	+	.	ID=rna_PF13_0321_ortholog;Parent=PF13_0321_ortholog
CM000452	pviv_synteny_improved	CDS	423999	425528	.	+	0	ID=cds_PF13_0321_ortholog-1;Parent=rna_PF13_0321_ortholog
CM000454	pviv_synteny_improved	gene	1700774	1704664	.	-	.	ID=PF14_0093_ortholog;query=PF14_0093;improved=1;pseudogene=0;Name=PVX_300114;gene_type=protein
CM000454	pviv_synteny_improved	mRNA	1700774	1704664	.	-	.	ID=rna_PF14_0093_ortholog;pseudogene=0;Name=rna_PF14_0093_ortholog;Parent=PF14_0093_ortholog
CM000454	pviv_synteny_improved	CDS	1700774	1704664	.	-	0	ID=cds_PF14_0093_ortholog;pseudogene=0;Name=cds_PF14_0093_ortholog;Parent=rna_PF14_0093_ortholog
CM000454	pviv_synteny_improved	gene	688096	694830	.	-	.	ID=PF14_0320_ortholog;query=PF14_0320;improved=1;pseudogene=0;Name=PVX_300115;gene_type=protein
CM000454	pviv_synteny_improved	mRNA	688096	694830	.	-	.	ID=rna_PF14_0320_ortholog;pseudogene=0;Name=rna_PF14_0320_ortholog;Parent=PF14_0320_ortholog
CM000454	pviv_synteny_improved	CDS	688096	694830	.	-	0	ID=cds_PF14_0320_ortholog;pseudogene=0;Name=cds_PF14_0320_ortholog;Parent=rna_PF14_0320_ortholog
CM000450	pviv_synteny_improved	gene	306745	308068	.	-	.	ID=PVX_091165;clustalpid=45.45;queryCoverage=99.10;AlignmentGaps=11;pseudogene=0;gene_type=protein;bitscore=130.71;truncated=1;alignmentLen=230;query=PF11_0109;queryLen=221;improved=1;replaced_genes=PVX_091165;Name=PVX_091165
CM000450	pviv_synteny_improved	mRNA	306745	308068	.	-	.	ID=rna_PVX_091165;truncated=1;pseudogene=0;Name=rna_PVX_091165;Parent=PVX_091165
CM000450	pviv_synteny_improved	CDS	308029	308068	.	-	0	ID=cds_PVX_091165-1;truncated=1;pseudogene=0;Name=cds_PVX_091165-1;Parent=rna_PVX_091165
CM000450	pviv_synteny_improved	CDS	307644	307710	.	-	1	ID=cds_PVX_091165-2;truncated=1;pseudogene=0;Name=cds_PVX_091165-2;Parent=rna_PVX_091165
CM000450	pviv_synteny_improved	CDS	307432	307504	.	-	2	ID=cds_PVX_091165-3;truncated=1;pseudogene=0;Name=cds_PVX_091165-3;Parent=rna_PVX_091165
CM000450	pviv_synteny_improved	CDS	306745	307245	.	-	0	ID=cds_PVX_091165-4;truncated=1;pseudogene=0;Name=cds_PVX_091165-4;Parent=rna_PVX_091165
CM000455	pviv_synteny_improved	gene	1038833	1039322	.	-	.	ID=PVX_300116;clustalpid=47.71;pseudogene=0;queryCoverage=100.00;AlignmentGaps=1;gene_type=protein;bitscore=80.24;truncated=1;alignmentLen=109;query=PF07_0060;queryLen=108;improved=1;Name=PVX_300116
CM000455	pviv_synteny_improved	mRNA	1038833	1039322	.	-	.	ID=rna_PVX_300116;truncated=1;pseudogene=0;Name=rna_PVX_300116;Parent=PVX_300116
CM000455	pviv_synteny_improved	CDS	1039154	1039322	.	-	0	ID=cds_PVX_300116-1;truncated=1;pseudogene=0;Name=cds_PVX_300116-1;Parent=rna_PVX_300116
CM000455	pviv_synteny_improved	CDS	1038833	1038972	.	-	1	ID=cds_PVX_300116-2;truncated=1;pseudogene=0;Name=cds_PVX_300116-2;Parent=rna_PVX_300116
CM000452	pviv_synteny_improved	gene	1641447	1644343	.	-	.	ID=PVX_300117;clustalpid=29.76;pseudogene=0;queryCoverage=99.57;AlignmentGaps=9;gene_type=protein;bitscore=143.74;truncated=1;alignmentLen=472;query=PFF0455w;queryLen=465;improved=1;Name=PVX_300117
CM000452	pviv_synteny_improved	mRNA	1641447	1644343	.	-	.	ID=rna_PVX_300117;truncated=1;pseudogene=0;Name=rna_PVX_300117;Parent=PVX_300117
CM000452	pviv_synteny_improved	CDS	1644142	1644343	.	-	0	ID=cds_PVX_300117-1;truncated=1;pseudogene=0;Name=cds_PVX_300117-1;Parent=rna_PVX_300117
CM000452	pviv_synteny_improved	CDS	1642028	1642738	.	-	1	ID=cds_PVX_300117-2;truncated=1;pseudogene=0;Name=cds_PVX_300117-2;Parent=rna_PVX_300117
CM000452	pviv_synteny_improved	CDS	1641447	1641865	.	-	1	ID=cds_PVX_300117-3;truncated=1;pseudogene=0;Name=cds_PVX_300117-3;Parent=rna_PVX_300117
CM000455	pviv_synteny_improved	gene	1333558	1336200	.	-	.	ID=PVX_300118;clustalpid=43.72;pseudogene=0;queryCoverage=100.00;AlignmentGaps=29;gene_type=protein;bitscore=689.12;truncated=0;alignmentLen=879;query=PF08_0101;queryLen=850;improved=1;Name=PVX_300118
CM000455	pviv_synteny_improved	mRNA	1333558	1336200	.	-	.	ID=rna_PVX_300118;truncated=0;pseudogene=0;Name=rna_PVX_300118;Parent=PVX_300118
CM000455	pviv_synteny_improved	CDS	1335618	1336200	.	-	0	ID=cds_PVX_300118-1;truncated=0;pseudogene=0;Name=cds_PVX_300118-1;Parent=rna_PVX_300118
CM000455	pviv_synteny_improved	CDS	1333558	1335470	.	-	1	ID=cds_PVX_300118-2;truncated=0;pseudogene=0;Name=cds_PVX_300118-2;Parent=rna_PVX_300118
CM000455	pviv_synteny_improved	gene	374998	375276	.	-	.	ID=PVX_300119;clustalpid=53.19;pseudogene=0;queryCoverage=100.00;AlignmentGaps=6;gene_type=protein;bitscore=90.87;truncated=0;alignmentLen=94;query=PF13_0039;queryLen=88;improved=1;Name=PVX_300119
CM000455	pviv_synteny_improved	mRNA	374998	375276	.	-	.	ID=rna_PVX_300119;truncated=0;pseudogene=0;Name=rna_PVX_300119;Parent=PVX_300119
CM000455	pviv_synteny_improved	CDS	374998	375276	.	-	0	ID=cds_PVX_300119-1;truncated=0;pseudogene=0;Name=cds_PVX_300119-1;Parent=rna_PVX_300119
CM000454	pviv_synteny_improved	gene	890378	893882	.	+	.	ID=PVX_085075;clustalpid=53.40;query=PF14_0272;improved=1;replaced_genes=PVX_085075%2CPVX_085080;gene_type=protein;Name=PVX_085075
CM000454	pviv_synteny_improved	mRNA	890378	893882	.	+	.	ID=mrna_PVX_085075;Name=mrna_PVX_085075;Parent=PVX_085075
CM000454	pviv_synteny_improved	CDS	890378	890450	.	+	.	ID=cds_up_PVX_085075-1;Name=cds_up_PVX_085075-1;Parent=mrna_PVX_085075
CM000454	pviv_synteny_improved	CDS	890619	890658	.	+	.	ID=cds_up_PVX_085075-2;Name=cds_up_PVX_085075-2;Parent=mrna_PVX_085075
CM000454	pviv_synteny_improved	CDS	890845	890861	.	+	.	ID=cds_up_PVX_085075-3;Name=cds_up_PVX_085075-3;Parent=mrna_PVX_085075
CM000454	pviv_synteny_improved	CDS	891022	891154	.	+	.	ID=cds_up_PVX_085075-4;Name=cds_up_PVX_085075-4;Parent=mrna_PVX_085075
CM000454	pviv_synteny_improved	CDS	891293	891393	.	+	.	ID=cds_up_PVX_085075-5;Name=cds_up_PVX_085075-5;Parent=mrna_PVX_085075
CM000454	pviv_synteny_improved	CDS	891503	891594	.	+	.	ID=cds_gw_PVX_085075-7;Name=cds_gw_PVX_085075-7;Parent=mrna_PVX_085075
CM000454	pviv_synteny_improved	CDS	891691	891748	.	+	.	ID=cds_gw_PVX_085075-8;Name=cds_gw_PVX_085075-8;Parent=mrna_PVX_085075
CM000454	pviv_synteny_improved	CDS	891954	892039	.	+	.	ID=cds_gw_PVX_085075-9;Name=cds_gw_PVX_085075-9;Parent=mrna_PVX_085075
CM000454	pviv_synteny_improved	CDS	892213	892281	.	+	.	ID=cds_gw_PVX_085075-10;Name=cds_gw_PVX_085075-10;Parent=mrna_PVX_085075
CM000454	pviv_synteny_improved	CDS	892465	892573	.	+	.	ID=cds_gw_PVX_085075-11;Name=cds_gw_PVX_085075-11;Parent=mrna_PVX_085075
CM000454	pviv_synteny_improved	CDS	892735	892803	.	+	.	ID=cds_gw_PVX_085075-12;Name=cds_gw_PVX_085075-12;Parent=mrna_PVX_085075
CM000454	pviv_synteny_improved	CDS	893052	893110	.	+	.	ID=cds_gw_PVX_085075-13;Name=cds_gw_PVX_085075-13;Parent=mrna_PVX_085075
CM000454	pviv_synteny_improved	CDS	893338	893440	.	+	.	ID=cds_down_PVX_085075-14;Name=cds_down_PVX_085075-14;Parent=mrna_PVX_085075
CM000454	pviv_synteny_improved	CDS	893624	893677	.	+	.	ID=cds_down_PVX_085075-15;Name=cds_down_PVX_085075-15;Parent=mrna_PVX_085075
CM000454	pviv_synteny_improved	CDS	893806	893882	.	+	.	ID=cds_down_PVX_085075-16;Name=cds_down_PVX_085075-16;Parent=mrna_PVX_085075
CM000454	pviv_synteny_improved	gene	37121	59181	.	+	.	ID=PVX_084145;clustalpid=54.58;query=PFL0115w;improved=1;replaced_genes=PVX_084145%2CPVX_084160;gene_type=protein;Name=PVX_084145
CM000454	pviv_synteny_improved	mRNA	37121	59181	.	+	.	ID=mrna_PVX_084145;Name=mrna_PVX_084145;Parent=PVX_084145
CM000454	pviv_synteny_improved	CDS	37121	37210	.	+	.	ID=cds_up_PVX_084145-1;Name=cds_up_PVX_084145-1;Parent=mrna_PVX_084145
CM000454	pviv_synteny_improved	CDS	37325	37412	.	+	.	ID=cds_up_PVX_084145-2;Name=cds_up_PVX_084145-2;Parent=mrna_PVX_084145
CM000454	pviv_synteny_improved	CDS	37515	41520	.	+	.	ID=cds_up_PVX_084145-3;Name=cds_up_PVX_084145-3;Parent=mrna_PVX_084145
CM000454	pviv_synteny_improved	CDS	41722	42007	.	+	.	ID=cds_up_PVX_084145-4;Name=cds_up_PVX_084145-4;Parent=mrna_PVX_084145
CM000454	pviv_synteny_improved	CDS	42139	42226	.	+	.	ID=cds_up_PVX_084145-5;Name=cds_up_PVX_084145-5;Parent=mrna_PVX_084145
CM000454	pviv_synteny_improved	CDS	42362	42591	.	+	.	ID=cds_up_PVX_084145-6;Name=cds_up_PVX_084145-6;Parent=mrna_PVX_084145
CM000454	pviv_synteny_improved	CDS	42907	43182	.	+	.	ID=cds_up_PVX_084145-7;Name=cds_up_PVX_084145-7;Parent=mrna_PVX_084145
CM000454	pviv_synteny_improved	CDS	43362	43613	.	+	.	ID=cds_up_PVX_084145-8;Name=cds_up_PVX_084145-8;Parent=mrna_PVX_084145
CM000454	pviv_synteny_improved	CDS	43768	44065	.	+	.	ID=cds_up_PVX_084145-9;Name=cds_up_PVX_084145-9;Parent=mrna_PVX_084145
CM000454	pviv_synteny_improved	CDS	44195	44277	.	+	.	ID=cds_up_PVX_084145-10;Name=cds_up_PVX_084145-10;Parent=mrna_PVX_084145
CM000454	pviv_synteny_improved	CDS	44438	44595	.	+	.	ID=cds_up_PVX_084145-11;Name=cds_up_PVX_084145-11;Parent=mrna_PVX_084145
CM000454	pviv_synteny_improved	CDS	44944	45085	.	+	.	ID=cds_up_PVX_084145-12;Name=cds_up_PVX_084145-12;Parent=mrna_PVX_084145
CM000454	pviv_synteny_improved	CDS	45210	45430	.	+	.	ID=cds_up_PVX_084145-13;Name=cds_up_PVX_084145-13;Parent=mrna_PVX_084145
CM000454	pviv_synteny_improved	CDS	45615	45674	.	+	.	ID=cds_up_PVX_084145-14;Name=cds_up_PVX_084145-14;Parent=mrna_PVX_084145
CM000454	pviv_synteny_improved	CDS	46567	46969	.	+	.	ID=cds_up_PVX_084145-15;Name=cds_up_PVX_084145-15;Parent=mrna_PVX_084145
CM000454	pviv_synteny_improved	CDS	47093	47297	.	+	.	ID=cds_up_PVX_084145-16;Name=cds_up_PVX_084145-16;Parent=mrna_PVX_084145
CM000454	pviv_synteny_improved	CDS	47461	47666	.	+	.	ID=cds_gw_PVX_084145-18;Name=cds_gw_PVX_084145-18;Parent=mrna_PVX_084145
CM000454	pviv_synteny_improved	CDS	48081	49037	.	+	.	ID=cds_gw_PVX_084145-19;Name=cds_gw_PVX_084145-19;Parent=mrna_PVX_084145
CM000454	pviv_synteny_improved	CDS	49161	49287	.	+	.	ID=cds_down_PVX_084145-20;Name=cds_down_PVX_084145-20;Parent=mrna_PVX_084145
CM000454	pviv_synteny_improved	CDS	49565	49761	.	+	.	ID=cds_down_PVX_084145-21;Name=cds_down_PVX_084145-21;Parent=mrna_PVX_084145
CM000454	pviv_synteny_improved	CDS	49894	50145	.	+	.	ID=cds_down_PVX_084145-22;Name=cds_down_PVX_084145-22;Parent=mrna_PVX_084145
CM000454	pviv_synteny_improved	CDS	50268	50455	.	+	.	ID=cds_down_PVX_084145-23;Name=cds_down_PVX_084145-23;Parent=mrna_PVX_084145
CM000454	pviv_synteny_improved	CDS	50644	50720	.	+	.	ID=cds_down_PVX_084145-24;Name=cds_down_PVX_084145-24;Parent=mrna_PVX_084145
CM000454	pviv_synteny_improved	CDS	50838	50911	.	+	.	ID=cds_down_PVX_084145-25;Name=cds_down_PVX_084145-25;Parent=mrna_PVX_084145
CM000454	pviv_synteny_improved	CDS	51047	51526	.	+	.	ID=cds_down_PVX_084145-26;Name=cds_down_PVX_084145-26;Parent=mrna_PVX_084145
CM000454	pviv_synteny_improved	CDS	51765	55161	.	+	.	ID=cds_down_PVX_084145-27;Name=cds_down_PVX_084145-27;Parent=mrna_PVX_084145
CM000454	pviv_synteny_improved	CDS	55291	57091	.	+	.	ID=cds_down_PVX_084145-28;Name=cds_down_PVX_084145-28;Parent=mrna_PVX_084145
CM000454	pviv_synteny_improved	CDS	57228	57420	.	+	.	ID=cds_down_PVX_084145-29;Name=cds_down_PVX_084145-29;Parent=mrna_PVX_084145
CM000454	pviv_synteny_improved	CDS	57532	59181	.	+	.	ID=cds_down_PVX_084145-30;Name=cds_down_PVX_084145-30;Parent=mrna_PVX_084145
CM000450	pviv_synteny_improved	gene	1557435	1560165	.	+	.	ID=PVX_300120;clustalpid=28.41;pseudogene=1;queryCoverage=99.33;AlignmentGaps=2;gene_type=protein;bitscore=30.42;truncated=1;alignmentLen=598;query=PF11_0411;queryLen=600;improved=1;Name=PVX_300120
CM000450	pviv_synteny_improved	mRNA	1557435	1560165	.	+	.	ID=rna_PVX_300120;truncated=1;pseudogene=1;Name=rna_PVX_300120;Parent=PVX_300120
CM000450	pviv_synteny_improved	CDS	1557435	1557504	.	+	0	ID=cds_PVX_300120-1;truncated=1;pseudogene=1;Name=cds_PVX_300120-1;Parent=rna_PVX_300120
CM000450	pviv_synteny_improved	CDS	1558166	1558313	.	+	1	ID=cds_PVX_300120-2;truncated=1;pseudogene=1;Name=cds_PVX_300120-2;Parent=rna_PVX_300120
CM000450	pviv_synteny_improved	CDS	1558327	1558592	.	+	2	ID=cds_PVX_300120-3;truncated=1;pseudogene=1;Name=cds_PVX_300120-3;Parent=rna_PVX_300120
CM000450	pviv_synteny_improved	CDS	1558671	1559291	.	+	1	ID=cds_PVX_300120-4;truncated=1;pseudogene=1;Name=cds_PVX_300120-4;Parent=rna_PVX_300120
CM000450	pviv_synteny_improved	CDS	1559355	1559747	.	+	1	ID=cds_PVX_300120-5;truncated=1;pseudogene=1;Name=cds_PVX_300120-5;Parent=rna_PVX_300120
CM000450	pviv_synteny_improved	CDS	1560087	1560165	.	+	2	ID=cds_PVX_300120-6;truncated=1;pseudogene=1;Name=cds_PVX_300120-6;Parent=rna_PVX_300120
CM000455	pviv_synteny_improved	gene	2838682	2847692	.	-	.	ID=PVX_101385;clustalpid=34.25;query=PFL2390c;improved=1;replaced_genes=PVX_101385%2CPVX_101380;gene_type=protein;Name=PVX_101385
CM000455	pviv_synteny_improved	mRNA	2838682	2847692	.	-	.	ID=mrna_PVX_101385;Name=mrna_PVX_101385;Parent=PVX_101385
CM000455	pviv_synteny_improved	CDS	2840671	2847692	.	-	.	ID=cds_up_PVX_101385-1;Name=cds_up_PVX_101385-1;Parent=mrna_PVX_101385
CM000455	pviv_synteny_improved	CDS	2840480	2840559	.	-	.	ID=cds_up_PVX_101385-2;Name=cds_up_PVX_101385-2;Parent=mrna_PVX_101385
CM000455	pviv_synteny_improved	CDS	2840224	2840340	.	-	.	ID=cds_up_PVX_101385-3;Name=cds_up_PVX_101385-3;Parent=mrna_PVX_101385
CM000455	pviv_synteny_improved	CDS	2839869	2839971	.	-	.	ID=cds_gw_PVX_101385-5;Name=cds_gw_PVX_101385-5;Parent=mrna_PVX_101385
CM000455	pviv_synteny_improved	CDS	2838682	2839012	.	-	.	ID=cds_gw_PVX_101385-6;Name=cds_gw_PVX_101385-6;Parent=mrna_PVX_101385
CM000446	pviv_synteny_improved	gene	435726	436707	.	-	.	ID=PVX_300121;clustalpid=46.67;pseudogene=0;queryCoverage=100.00;AlignmentGaps=12;gene_type=protein;bitscore=78.32;truncated=0;alignmentLen=136;query=MAL8P1.52;queryLen=124;improved=1;Name=PVX_300121
CM000446	pviv_synteny_improved	mRNA	435726	436707	.	-	.	ID=rna_PVX_300121;truncated=0;pseudogene=0;Name=rna_PVX_300121;Parent=PVX_300121
CM000446	pviv_synteny_improved	CDS	436630	436707	.	-	0	ID=cds_PVX_300121-1;truncated=0;pseudogene=0;Name=cds_PVX_300121-1;Parent=rna_PVX_300121
CM000446	pviv_synteny_improved	CDS	435726	436037	.	-	0	ID=cds_PVX_300121-2;truncated=0;pseudogene=0;Name=cds_PVX_300121-2;Parent=rna_PVX_300121
CM000455	pviv_synteny_improved	gene	2108558	2110846	.	+	.	ID=PVX_124175;clustalpid=41.95;queryCoverage=99.15;AlignmentGaps=21;pseudogene=0;gene_type=protein;bitscore=602.08;truncated=0;alignmentLen=836;query=PFL1480w;queryLen=822;improved=1;replaced_genes=PVX_124175;Name=PVX_124175
CM000455	pviv_synteny_improved	mRNA	2108558	2110846	.	+	.	ID=rna_PVX_124175;truncated=0;pseudogene=0;Name=rna_PVX_124175;Parent=PVX_124175
CM000455	pviv_synteny_improved	CDS	2108558	2110846	.	+	0	ID=cds_PVX_124175-1;truncated=0;pseudogene=0;Name=cds_PVX_124175-1;Parent=rna_PVX_124175
CM000454	pviv_synteny_improved	gene	1756079	1756578	.	-	.	ID=PF14_0082_ortholog;query=PF14_0082;improved=1;pseudogene=0;Name=PVX_300123;gene_type=protein
CM000454	pviv_synteny_improved	mRNA	1756079	1756578	.	-	.	ID=rna_PF14_0082_ortholog;pseudogene=0;Name=rna_PF14_0082_ortholog;Parent=PF14_0082_ortholog
CM000454	pviv_synteny_improved	CDS	1756079	1756578	.	-	0	ID=cds_PF14_0082_ortholog-1;pseudogene=0;Name=cds_PF14_0082_ortholog-1;Parent=rna_PF14_0082_ortholog
CM000444	pviv_synteny_improved	gene	667653	668855	.	+	.	ID=PVX_300124;clustalpid=59.55;pseudogene=0;queryCoverage=100.00;AlignmentGaps=0;gene_type=protein;bitscore=601.57;truncated=1;alignmentLen=403;query=MAL7P1.118;queryLen=403;improved=1;Name=PVX_300124
CM000444	pviv_synteny_improved	mRNA	667653	668855	.	+	.	ID=rna_PVX_300124;truncated=1;pseudogene=0;Name=rna_PVX_300124;Parent=PVX_300124
CM000444	pviv_synteny_improved	CDS	667653	668855	.	+	0	ID=cds_PVX_300124-1;truncated=1;pseudogene=0;Name=cds_PVX_300124-1;Parent=rna_PVX_300124
CM000454	pviv_synteny_improved	gene	1066248	1070846	.	-	.	ID=PVX_085290;clustalpid=30.51;query=PF14_0229;improved=1;replaced_genes=PVX_085290%2CPVX_085285;gene_type=protein;Name=PVX_085290
CM000454	pviv_synteny_improved	mRNA	1066248	1070846	.	-	.	ID=mrna_PVX_085290;Name=mrna_PVX_085290;Parent=PVX_085290
CM000454	pviv_synteny_improved	CDS	1067893	1070846	.	-	.	ID=cds_gw_PVX_085290-2;Name=cds_gw_PVX_085290-2;Parent=mrna_PVX_085290
CM000454	pviv_synteny_improved	CDS	1067212	1067739	.	-	.	ID=cds_gw_PVX_085290-3;Name=cds_gw_PVX_085290-3;Parent=mrna_PVX_085290
CM000454	pviv_synteny_improved	CDS	1066468	1067043	.	-	.	ID=cds_gw_PVX_085290-4;Name=cds_gw_PVX_085290-4;Parent=mrna_PVX_085290
CM000454	pviv_synteny_improved	CDS	1066248	1066347	.	-	.	ID=cds_gw_PVX_085290-5;Name=cds_gw_PVX_085290-5;Parent=mrna_PVX_085290
CM000446	pviv_synteny_improved	gene	1169360	1169581	.	+	.	ID=PVX_300125;clustalpid=33.78;pseudogene=0;queryCoverage=100.00;AlignmentGaps=4;gene_type=protein;bitscore=37.05;truncated=1;alignmentLen=75;query=PFD1007w;queryLen=71;improved=1;Name=PVX_300125
CM000446	pviv_synteny_improved	mRNA	1169360	1169581	.	+	.	ID=rna_PVX_300125;truncated=1;pseudogene=0;Name=rna_PVX_300125;Parent=PVX_300125
CM000446	pviv_synteny_improved	CDS	1169360	1169581	.	+	0	ID=cds_PVX_300125-1;truncated=1;pseudogene=0;Name=cds_PVX_300125-1;Parent=rna_PVX_300125
CM000444	pviv_synteny_improved	gene	665693	666421	.	+	.	ID=PVX_300126;clustalpid=30.92;pseudogene=0;queryCoverage=100.00;AlignmentGaps=4;gene_type=protein;bitscore=106.45;truncated=1;alignmentLen=249;query=PF07_0090;queryLen=245;improved=1;Name=PVX_300126
CM000444	pviv_synteny_improved	mRNA	665693	666421	.	+	.	ID=rna_PVX_300126;truncated=1;pseudogene=0;Name=rna_PVX_300126;Parent=PVX_300126
CM000444	pviv_synteny_improved	CDS	665693	666421	.	+	0	ID=cds_PVX_300126-1;truncated=1;pseudogene=0;Name=cds_PVX_300126-1;Parent=rna_PVX_300126
CM000453	pviv_synteny_improved	gene	1520088	1527446	.	-	.	ID=PVX_300127;clustalpid=42.94;pseudogene=0;queryCoverage=99.69;AlignmentGaps=52;gene_type=protein;bitscore=1530.10;truncated=1;alignmentLen=2012;query=PF14_0648;queryLen=1966;improved=1;Name=PVX_300127
CM000453	pviv_synteny_improved	mRNA	1520088	1527446	.	-	.	ID=rna_PVX_300127;truncated=1;pseudogene=0;Name=rna_PVX_300127;Parent=PVX_300127
CM000453	pviv_synteny_improved	CDS	1527403	1527446	.	-	0	ID=cds_PVX_300127-1;truncated=1;pseudogene=0;Name=cds_PVX_300127-1;Parent=rna_PVX_300127
CM000453	pviv_synteny_improved	CDS	1526645	1527087	.	-	2	ID=cds_PVX_300127-2;truncated=1;pseudogene=0;Name=cds_PVX_300127-2;Parent=rna_PVX_300127
CM000453	pviv_synteny_improved	CDS	1526168	1526375	.	-	1	ID=cds_PVX_300127-3;truncated=1;pseudogene=0;Name=cds_PVX_300127-3;Parent=rna_PVX_300127
CM000453	pviv_synteny_improved	CDS	1525907	1525977	.	-	2	ID=cds_PVX_300127-4;truncated=1;pseudogene=0;Name=cds_PVX_300127-4;Parent=rna_PVX_300127
CM000453	pviv_synteny_improved	CDS	1525622	1525740	.	-	1	ID=cds_PVX_300127-5;truncated=1;pseudogene=0;Name=cds_PVX_300127-5;Parent=rna_PVX_300127
CM000453	pviv_synteny_improved	CDS	1525339	1525460	.	-	0	ID=cds_PVX_300127-6;truncated=1;pseudogene=0;Name=cds_PVX_300127-6;Parent=rna_PVX_300127
CM000453	pviv_synteny_improved	CDS	1522267	1525224	.	-	2	ID=cds_PVX_300127-7;truncated=1;pseudogene=0;Name=cds_PVX_300127-7;Parent=rna_PVX_300127
CM000453	pviv_synteny_improved	CDS	1521999	1522110	.	-	2	ID=cds_PVX_300127-8;truncated=1;pseudogene=0;Name=cds_PVX_300127-8;Parent=rna_PVX_300127
CM000453	pviv_synteny_improved	CDS	1521282	1521893	.	-	0	ID=cds_PVX_300127-9;truncated=1;pseudogene=0;Name=cds_PVX_300127-9;Parent=rna_PVX_300127
CM000453	pviv_synteny_improved	CDS	1520942	1521101	.	-	0	ID=cds_PVX_300127-10;truncated=1;pseudogene=0;Name=cds_PVX_300127-10;Parent=rna_PVX_300127
CM000453	pviv_synteny_improved	CDS	1520088	1520845	.	-	1	ID=cds_PVX_300127-11;truncated=1;pseudogene=0;Name=cds_PVX_300127-11;Parent=rna_PVX_300127
CM000453	pviv_synteny_improved	gene	907828	909900	.	-	.	ID=PVX_30128;clustalpid=21.82;pseudogene=0;queryCoverage=99.86;AlignmentGaps=14;gene_type=protein;bitscore=85.61;truncated=1;alignmentLen=720;query=MAL13P1.158;queryLen=707;improved=1;Name=PVX_30128
CM000453	pviv_synteny_improved	mRNA	907828	909900	.	-	.	ID=rna_PVX_30128;truncated=1;pseudogene=0;Name=rna_PVX_30128;Parent=PVX_30128
CM000453	pviv_synteny_improved	CDS	908931	909900	.	-	0	ID=cds_PVX_30128-1;truncated=1;pseudogene=0;Name=cds_PVX_30128-1;Parent=rna_PVX_30128
CM000453	pviv_synteny_improved	CDS	907828	908771	.	-	1	ID=cds_PVX_30128-2;truncated=1;pseudogene=0;Name=cds_PVX_30128-2;Parent=rna_PVX_30128
CM000450	pviv_synteny_improved	gene	279221	283500	.	-	.	ID=PVX_091135b;clustalpid=22.78;query=PF11_0540a;improved=1;replaced_genes=PVX_091135;gene_type=protein;Name=PVX_091135b
CM000450	pviv_synteny_improved	mRNA	279221	283500	.	-	.	ID=mrna_PVX_091135b;Name=mrna_PVX_091135b;Parent=PVX_091135b
CM000450	pviv_synteny_improved	CDS	282096	283500	.	-	.	ID=cds_PVX_091135b-1;Name=cds_PVX_091135b-1;Parent=mrna_PVX_091135b
CM000450	pviv_synteny_improved	CDS	279221	281850	.	-	.	ID=cds_PVX_091135b-2;Name=cds_PVX_091135b-2;Parent=mrna_PVX_091135b
CM000450	pviv_synteny_improved	gene	284486	286008	.	-	.	ID=PVX_091135a;clustalpid=50.00;query=PF11_0540;improved=1;replaced_genes=PVX_091135;gene_type=protein;Name=PVX_091135a
CM000450	pviv_synteny_improved	mRNA	284486	286008	.	-	.	ID=mrna_PVX_091135a;Name=mrna_PVX_091135a;Parent=PVX_091135a
CM000450	pviv_synteny_improved	CDS	285424	286008	.	-	.	ID=cds_PVX_091135a-1;Name=cds_PVX_091135a-1;Parent=mrna_PVX_091135a
CM000450	pviv_synteny_improved	CDS	284837	285284	.	-	.	ID=cds_PVX_091135a-2;Name=cds_PVX_091135a-2;Parent=mrna_PVX_091135a
CM000450	pviv_synteny_improved	CDS	284486	284748	.	-	.	ID=cds_PVX_091135a-3;Name=cds_PVX_091135a-3;Parent=mrna_PVX_091135a
CM000450	pviv_synteny_improved	gene	704777	705004	.	+	.	ID=PVX_300129;clustalpid=54.76;pseudogene=0;queryCoverage=100.00;AlignmentGaps=1;gene_type=protein;bitscore=98.79;truncated=1;alignmentLen=84;query=PF11_0215;queryLen=83;improved=1;Name=PVX_300129
CM000450	pviv_synteny_improved	mRNA	704777	705004	.	+	.	ID=rna_PVX_300129;truncated=1;pseudogene=0;Name=rna_PVX_300129;Parent=PVX_300129
CM000450	pviv_synteny_improved	CDS	704777	705004	.	+	0	ID=cds_PVX_300129-1;truncated=1;pseudogene=0;Name=cds_PVX_300129-1;Parent=rna_PVX_300129
CM000454	pviv_synteny_improved	gene	748596	751976	.	+	.	ID=PVX_084875;clustalpid=28.78;query=PF14_0313;improved=1;replaced_genes=PVX_084875%2CPVX_084880;gene_type=protein;Name=PVX_084875
CM000454	pviv_synteny_improved	mRNA	748596	751976	.	+	.	ID=mrna_PVX_084875;Name=mrna_PVX_084875;Parent=PVX_084875
CM000454	pviv_synteny_improved	CDS	748596	748685	.	+	.	ID=cds_gw_PVX_084875-3;Name=cds_gw_PVX_084875-3;Parent=mrna_PVX_084875
CM000454	pviv_synteny_improved	CDS	748791	751976	.	+	.	ID=cds_gw_PVX_084875-4;Name=cds_gw_PVX_084875-4;Parent=mrna_PVX_084875
Pk_strainH_chr12	pkno_synteny_improved	gene	54075	57240	.	+	.	ID=PKH_120130;clustalpid=40.83;query=MAL13P1.267;improved=1;replaced_genes=PKH_120130%2CPKH_120140;gene_type=protein;Name=PKH_120130
Pk_strainH_chr12	pkno_synteny_improved	mRNA	54075	57240	.	+	.	ID=mrna_PKH_120130;Name=mrna_PKH_120130;Parent=PKH_120130
Pk_strainH_chr12	pkno_synteny_improved	CDS	54075	54384	.	+	.	ID=cds_up_PKH_120130-1;Name=cds_up_PKH_120130-1;Parent=mrna_PKH_120130
Pk_strainH_chr12	pkno_synteny_improved	CDS	54547	54620	.	+	.	ID=cds_up_PKH_120130-2;Name=cds_up_PKH_120130-2;Parent=mrna_PKH_120130
Pk_strainH_chr12	pkno_synteny_improved	CDS	54812	54858	.	+	.	ID=cds_up_PKH_120130-3;Name=cds_up_PKH_120130-3;Parent=mrna_PKH_120130
Pk_strainH_chr12	pkno_synteny_improved	CDS	54993	55090	.	+	.	ID=cds_up_PKH_120130-4;Name=cds_up_PKH_120130-4;Parent=mrna_PKH_120130
Pk_strainH_chr12	pkno_synteny_improved	CDS	55487	55678	.	+	.	ID=cds_gw_PKH_120130-6;Name=cds_gw_PKH_120130-6;Parent=mrna_PKH_120130
Pk_strainH_chr12	pkno_synteny_improved	CDS	56072	56174	.	+	.	ID=cds_gw_PKH_120130-7;Name=cds_gw_PKH_120130-7;Parent=mrna_PKH_120130
Pk_strainH_chr12	pkno_synteny_improved	CDS	56339	56442	.	+	.	ID=cds_down_PKH_120130-8;Name=cds_down_PKH_120130-8;Parent=mrna_PKH_120130
Pk_strainH_chr12	pkno_synteny_improved	CDS	56556	56675	.	+	.	ID=cds_down_PKH_120130-9;Name=cds_down_PKH_120130-9;Parent=mrna_PKH_120130
Pk_strainH_chr12	pkno_synteny_improved	CDS	56916	57005	.	+	.	ID=cds_down_PKH_120130-10;Name=cds_down_PKH_120130-10;Parent=mrna_PKH_120130
Pk_strainH_chr12	pkno_synteny_improved	CDS	57143	57240	.	+	.	ID=cds_down_PKH_120130-11;Name=cds_down_PKH_120130-11;Parent=mrna_PKH_120130
Pk_strainH_chr09	pkno_synteny_improved	gene	2020308	2021145	.	-	.	ID=PKH_094445;clustalpid=57.84;pseudogene=0;queryCoverage=98.04;AlignmentGaps=0;gene_type=protein;bitscore=82.64;truncated=1;alignmentLen=100;query=PF11_0480a;queryLen=102;improved=1;Name=PKH_094445
Pk_strainH_chr09	pkno_synteny_improved	mRNA	2020308	2021145	.	-	.	ID=rna_PKH_094445;truncated=1;pseudogene=0;Name=rna_PKH_094445;Parent=PKH_094445
Pk_strainH_chr09	pkno_synteny_improved	CDS	2021016	2021145	.	-	0	ID=cds_PKH_094445-1;truncated=1;pseudogene=0;Name=cds_PKH_094445-1;Parent=rna_PKH_094445
Pk_strainH_chr09	pkno_synteny_improved	CDS	2020813	2020882	.	-	1	ID=cds_PKH_094445-2;truncated=1;pseudogene=0;Name=cds_PKH_094445-2;Parent=rna_PKH_094445
Pk_strainH_chr09	pkno_synteny_improved	CDS	2020560	2020623	.	-	2	ID=cds_PKH_094445-3;truncated=1;pseudogene=0;Name=cds_PKH_094445-3;Parent=rna_PKH_094445
Pk_strainH_chr09	pkno_synteny_improved	CDS	2020308	2020349	.	-	0	ID=cds_PKH_094445-4;truncated=1;pseudogene=0;Name=cds_PKH_094445-4;Parent=rna_PKH_094445
Pk_strainH_chr07	pkno_synteny_improved	gene	557830	558392	.	+	.	ID=PKH_071105;clustalpid=40.70;pseudogene=0;queryCoverage=98.84;AlignmentGaps=0;gene_type=protein;bitscore=43.49;truncated=0;alignmentLen=85;query=PFI0675w;queryLen=86;improved=1;Name=PKH_071105
Pk_strainH_chr07	pkno_synteny_improved	mRNA	557830	558392	.	+	.	ID=rna_PKH_071105;truncated=0;pseudogene=0;Name=rna_PKH_071105;Parent=PKH_071105
Pk_strainH_chr07	pkno_synteny_improved	CDS	557830	557959	.	+	0	ID=cds_PKH_071105-1;truncated=0;pseudogene=0;Name=cds_PKH_071105-1;Parent=rna_PKH_071105
Pk_strainH_chr07	pkno_synteny_improved	CDS	558307	558392	.	+	1	ID=cds_PKH_071105-2;truncated=0;pseudogene=0;Name=cds_PKH_071105-2;Parent=rna_PKH_071105
Pk_strainH_chr11	pkno_synteny_improved	gene	204290	217336	.	+	.	ID=PKH_110430;clustalpid=39.13;query=MAL13P1.334;improved=1;replaced_genes=PKH_110430%2CPKH_110440;gene_type=protein;Name=PKH_110430
Pk_strainH_chr11	pkno_synteny_improved	mRNA	204290	217336	.	+	.	ID=mrna_PKH_110430;Name=mrna_PKH_110430;Parent=PKH_110430
Pk_strainH_chr11	pkno_synteny_improved	CDS	204290	205167	.	+	.	ID=cds_up_PKH_110430-1;Name=cds_up_PKH_110430-1;Parent=mrna_PKH_110430
Pk_strainH_chr11	pkno_synteny_improved	CDS	205308	206346	.	+	.	ID=cds_gw_PKH_110430-3;Name=cds_gw_PKH_110430-3;Parent=mrna_PKH_110430
Pk_strainH_chr11	pkno_synteny_improved	CDS	207651	207718	.	+	.	ID=cds_gw_PKH_110430-4;Name=cds_gw_PKH_110430-4;Parent=mrna_PKH_110430
Pk_strainH_chr11	pkno_synteny_improved	CDS	207907	216162	.	+	.	ID=cds_gw_PKH_110430-5;Name=cds_gw_PKH_110430-5;Parent=mrna_PKH_110430
Pk_strainH_chr11	pkno_synteny_improved	CDS	216493	217336	.	+	.	ID=cds_gw_PKH_110430-6;Name=cds_gw_PKH_110430-6;Parent=mrna_PKH_110430
Pk_strainH_chr09	pkno_synteny_improved	gene	253224	253808	.	+	.	ID=PKH_090555;clustalpid=50.47;pseudogene=0;queryCoverage=100.00;AlignmentGaps=0;gene_type=protein;bitscore=122.65;truncated=1;alignmentLen=107;query=PF11_0095a;queryLen=107;improved=1;Name=PKH_090555
Pk_strainH_chr09	pkno_synteny_improved	mRNA	253224	253808	.	+	.	ID=rna_PKH_090555;truncated=1;pseudogene=0;Name=rna_PKH_090555;Parent=PKH_090555
Pk_strainH_chr09	pkno_synteny_improved	CDS	253224	253340	.	+	0	ID=cds_PKH_090555-1;truncated=1;pseudogene=0;Name=cds_PKH_090555-1;Parent=rna_PKH_090555
Pk_strainH_chr09	pkno_synteny_improved	CDS	253611	253808	.	+	0	ID=cds_PKH_090555-2;truncated=1;pseudogene=0;Name=cds_PKH_090555-2;Parent=rna_PKH_090555
Pk_strainH_chr11	pkno_synteny_improved	gene	1724320	1724676	.	-	.	ID=PKH_113655;clustalpid=50.42;pseudogene=0;queryCoverage=100.00;AlignmentGaps=1;gene_type=protein;bitscore=161.37;truncated=0;alignmentLen=119;query=PFF0600w;queryLen=118;improved=1;Name=PKH_113655
Pk_strainH_chr11	pkno_synteny_improved	mRNA	1724320	1724676	.	-	.	ID=rna_PKH_113655;truncated=0;pseudogene=0;Name=rna_PKH_113655;Parent=PKH_113655
Pk_strainH_chr11	pkno_synteny_improved	CDS	1724320	1724676	.	-	0	ID=cds_PKH_113655-1;truncated=0;pseudogene=0;Name=cds_PKH_113655-1;Parent=rna_PKH_113655
Pk_strainH_chr13	pkno_synteny_improved	gene	2097673	2098746	21.5	+	.	ID=PF14_0031b_ortholog;clustalpid=23.76;query=PF14_0031b;improved=1;replaced_genes=PKH_134370;Name=PKH_134370b;gene_type=protein
Pk_strainH_chr13	pkno_synteny_improved	mRNA	2097673	2098746	.	+	.	ID=rna_PF14_0031b_ortholog;Parent=PF14_0031b_ortholog
Pk_strainH_chr13	pkno_synteny_improved	CDS	2097673	2098746	.	+	.	ID=cds_PF14_0031b_ortholog-1;Parent=rna_PF14_0031b_ortholog
Pk_strainH_chr13	pkno_synteny_improved	gene	2092887	2096672	.	+	.	ID=PF14_0031_ortholog;clustalpid=28.78;query=PF14_0031;improved=1;replaced_genes=PKH_134370;Name=PKH_134370a;gene_type=protein
Pk_strainH_chr13	pkno_synteny_improved	mRNA	2092887	2096672	.	+	.	ID=rna_PF14_0031_ortholog;Parent=PF14_0031_ortholog
Pk_strainH_chr13	pkno_synteny_improved	CDS	2092887	2096672	.	+	.	ID=cds_PF14_0031_ortholog-1;Parent=rna_PF14_0031_ortholog
Pk_strainH_chr11	pkno_synteny_improved	gene	1985371	1991200	.	-	.	ID=PFF0410w_ortholog;clustalpid=33.76;query=PFF0410w;improved=1;replaced_genes=PKH_114100,PKH_114090;Name=PKH_114100;gene_type=protein
Pk_strainH_chr11	pkno_synteny_improved	mRNA	1985371	1991200	.	-	.	ID=rna_PFF0410w_ortholog;Parent=PFF0410w_ortholog
Pk_strainH_chr11	pkno_synteny_improved	CDS	1985371	1986829	.	-	.	ID=cds_PFF0410w_ortholog-1;Parent=rna_PFF0410w_ortholog
Pk_strainH_chr11	pkno_synteny_improved	CDS	1987437	1991200	.	-	.	ID=cds_PFF0410w_ortholog-3;Parent=rna_PFF0410w_ortholog
Pk_strainH_chr11	pkno_synteny_improved	CDS	1987197	1987397	.	-	.	ID=cds_PFF0410w_ortholog-2;Parent=rna_PFF0410w_ortholog
Pk_strainH_chr06	pkno_synteny_improved	gene	452952	458341	.	-	.	ID=PKH_060970;clustalpid=33.72;query=PF10_0248;improved=1;replaced_genes=PKH_060970%2CPKH_060960;gene_type=protein;Name=PKH_060970
Pk_strainH_chr06	pkno_synteny_improved	mRNA	452952	458341	.	-	.	ID=mrna_PKH_060970;Name=mrna_PKH_060970;Parent=PKH_060970
Pk_strainH_chr06	pkno_synteny_improved	CDS	457966	458341	.	-	.	ID=cds_up_PKH_060970-1;Name=cds_up_PKH_060970-1;Parent=mrna_PKH_060970
Pk_strainH_chr06	pkno_synteny_improved	CDS	457709	457853	.	-	.	ID=cds_up_PKH_060970-2;Name=cds_up_PKH_060970-2;Parent=mrna_PKH_060970
Pk_strainH_chr06	pkno_synteny_improved	CDS	457470	457543	.	-	.	ID=cds_up_PKH_060970-3;Name=cds_up_PKH_060970-3;Parent=mrna_PKH_060970
Pk_strainH_chr06	pkno_synteny_improved	CDS	457095	457313	.	-	.	ID=cds_up_PKH_060970-4;Name=cds_up_PKH_060970-4;Parent=mrna_PKH_060970
Pk_strainH_chr06	pkno_synteny_improved	CDS	456783	456968	.	-	.	ID=cds_up_PKH_060970-5;Name=cds_up_PKH_060970-5;Parent=mrna_PKH_060970
Pk_strainH_chr06	pkno_synteny_improved	CDS	456552	456647	.	-	.	ID=cds_gw_PKH_060970-7;Name=cds_gw_PKH_060970-7;Parent=mrna_PKH_060970
Pk_strainH_chr06	pkno_synteny_improved	CDS	456210	456385	.	-	.	ID=cds_gw_PKH_060970-8;Name=cds_gw_PKH_060970-8;Parent=mrna_PKH_060970
Pk_strainH_chr06	pkno_synteny_improved	CDS	455833	456049	.	-	.	ID=cds_gw_PKH_060970-9;Name=cds_gw_PKH_060970-9;Parent=mrna_PKH_060970
Pk_strainH_chr06	pkno_synteny_improved	CDS	455646	455699	.	-	.	ID=cds_gw_PKH_060970-10;Name=cds_gw_PKH_060970-10;Parent=mrna_PKH_060970
Pk_strainH_chr06	pkno_synteny_improved	CDS	455384	455502	.	-	.	ID=cds_gw_PKH_060970-11;Name=cds_gw_PKH_060970-11;Parent=mrna_PKH_060970
Pk_strainH_chr06	pkno_synteny_improved	CDS	454680	455229	.	-	.	ID=cds_gw_PKH_060970-12;Name=cds_gw_PKH_060970-12;Parent=mrna_PKH_060970
Pk_strainH_chr06	pkno_synteny_improved	CDS	453254	454540	.	-	.	ID=cds_down_PKH_060970-13;Name=cds_down_PKH_060970-13;Parent=mrna_PKH_060970
Pk_strainH_chr06	pkno_synteny_improved	CDS	452952	453067	.	-	.	ID=cds_down_PKH_060970-14;Name=cds_down_PKH_060970-14;Parent=mrna_PKH_060970
Pk_strainH_chr13	pkno_synteny_improved	gene	1857325	1858294	.	+	.	ID=PF14_0089b_ortholog;query=PF14_0089-b;improved=1;pseudogene=0;Name=PKH_133845;gene_type=protein
Pk_strainH_chr13	pkno_synteny_improved	mRNA	1857325	1858294	.	+	.	ID=rna_PF14_0089b_ortholog;pseudogene=0;Parent=PF14_0089b_ortholog
Pk_strainH_chr13	pkno_synteny_improved	CDS	1857541	1857997	.	+	1	ID=cds_PF14_0089b_ortholog-2;pseudogene=0;Parent=rna_PF14_0089b_ortholog
Pk_strainH_chr13	pkno_synteny_improved	CDS	1857325	1857379	.	+	0	ID=cds_PF14_0089b_ortholog-1;pseudogene=0;Parent=rna_PF14_0089b_ortholog
Pk_strainH_chr13	pkno_synteny_improved	CDS	1858150	1858294	.	+	2	ID=cds_PF14_0089b_ortholog-3;pseudogene=0;Parent=rna_PF14_0089b_ortholog
Pk_strainH_chr13	pkno_synteny_improved	gene	1044848	1045423	.	-	.	ID=PKH_132175;clustalpid=3.27;pseudogene=1;queryCoverage=4.67;AlignmentGaps=0;gene_type=protein;bitscore=-155.24;truncated=1;alignmentLen=110;query=PF14_0264;queryLen=2353;improved=1;Name=PKH_132175
Pk_strainH_chr13	pkno_synteny_improved	mRNA	1044848	1045423	.	-	.	ID=rna_PKH_132175;truncated=1;pseudogene=1;Name=rna_PKH_132175;Parent=PKH_132175
Pk_strainH_chr13	pkno_synteny_improved	CDS	1045388	1045423	.	-	0	ID=cds_PKH_132175-1;truncated=1;pseudogene=1;Name=cds_PKH_132175-1;Parent=rna_PKH_132175
Pk_strainH_chr13	pkno_synteny_improved	CDS	1044848	1045131	.	-	0	ID=cds_PKH_132175-2;truncated=1;pseudogene=1;Name=cds_PKH_132175-2;Parent=rna_PKH_132175
Pk_strainH_chr12	pkno_synteny_improved	gene	1414494	1417937	.	-	.	ID=PF14_0683_ortholog;clustalpid=21.67;query=PF14_0683;improved=1;replaced_genes=PKH_123370;Name=PKH_123370a;gene_type=protein
Pk_strainH_chr12	pkno_synteny_improved	mRNA	1414494	1417937	.	-	.	ID=rna_PF14_0683_ortholog;Parent=PF14_0683_ortholog
Pk_strainH_chr12	pkno_synteny_improved	CDS	1414494	1417937	.	-	0	ID=cds_PF14_0683_ortholog-1;Parent=rna_PF14_0683_ortholog
Pk_strainH_chr12	pkno_synteny_improved	gene	1411516	1413777	.	-	.	ID=PF14_0684_ortholog;clustalpid=13.77;query=PF14_0684;improved=1;replaced_genes=PKH_123370;Name=PKH_123370b;gene_type=protein
Pk_strainH_chr12	pkno_synteny_improved	mRNA	1411516	1413777	.	-	.	ID=rna_PF14_0684_ortholog;Parent=PF14_0684_ortholog
Pk_strainH_chr12	pkno_synteny_improved	CDS	1411516	1413777	.	-	0	ID=cds_PF14_0684_ortholog-1;Parent=rna_PF14_0684_ortholog
Pk_strainH_chr01	pkno_synteny_improved	gene	22130	22613	.	-	.	ID=PF07_0008_ortholog;query=PF07_0008;improved=1;replaced_genes=PKH_010080;Name=PKH_010080;gene_type=protein
Pk_strainH_chr01	pkno_synteny_improved	mRNA	22130	22613	.	-	.	ID=rna_PF07_0008_ortholog;Parent=PF07_0008_ortholog
Pk_strainH_chr01	pkno_synteny_improved	CDS	22404	22613	.	-	0	ID=cds_PF07_0008_ortholog-1;Parent=rna_PF07_0008_ortholog
Pk_strainH_chr01	pkno_synteny_improved	CDS	22130	22228	.	-	0	ID=cds_PF07_0008_ortholog-2;Parent=rna_PF07_0008_ortholog
Pk_strainH_chr12	pkno_synteny_improved	gene	1646614	1647628	.	-	.	ID=PF14_0633a_ortholog;query=PF14_0633a;improved=1;pseudogene=0;Name=PKH_123915;gene_type=protein
Pk_strainH_chr12	pkno_synteny_improved	mRNA	1646614	1647628	.	-	.	ID=rna_PF14_0633a_ortholog;pseudogene=0;Parent=PF14_0633a_ortholog
Pk_strainH_chr12	pkno_synteny_improved	CDS	1646614	1646669	.	-	1	ID=cds_PF14_0633a_ortholog-6;pseudogene=0;Parent=rna_PF14_0633a_ortholog
Pk_strainH_chr12	pkno_synteny_improved	CDS	1647321	1647385	.	-	2	ID=cds_PF14_0633a_ortholog-2;pseudogene=0;Parent=rna_PF14_0633a_ortholog
Pk_strainH_chr12	pkno_synteny_improved	CDS	1647151	1647210	.	-	1	ID=cds_PF14_0633a_ortholog-3;pseudogene=0;Parent=rna_PF14_0633a_ortholog
Pk_strainH_chr12	pkno_synteny_improved	CDS	1647040	1647050	.	-	1	ID=cds_PF14_0633a_ortholog-4;pseudogene=0;Parent=rna_PF14_0633a_ortholog
Pk_strainH_chr12	pkno_synteny_improved	CDS	1647510	1647628	.	-	0	ID=cds_PF14_0633a_ortholog-1;pseudogene=0;Parent=rna_PF14_0633a_ortholog
Pk_strainH_chr12	pkno_synteny_improved	CDS	1646763	1646841	.	-	0	ID=cds_PF14_0633a_ortholog-5;pseudogene=0;Parent=rna_PF14_0633a_ortholog
Pk_strainH_chr10	pkno_synteny_improved	gene	845234	848733	.	+	.	ID=PKH_101755;clustalpid=17.68;pseudogene=1;queryCoverage=98.98;AlignmentGaps=9;gene_type=protein;bitscore=-137.43;truncated=1;alignmentLen=492;query=PFE0755c;queryLen=488;improved=1;Name=PKH_101755
Pk_strainH_chr10	pkno_synteny_improved	mRNA	845234	848733	.	+	.	ID=rna_PKH_101755;truncated=1;pseudogene=1;Name=rna_PKH_101755;Parent=PKH_101755
Pk_strainH_chr10	pkno_synteny_improved	CDS	845234	845668	.	+	0	ID=cds_PKH_101755-1;truncated=1;pseudogene=1;Name=cds_PKH_101755-1;Parent=rna_PKH_101755
Pk_strainH_chr10	pkno_synteny_improved	CDS	845683	845771	.	+	2	ID=cds_PKH_101755-2;truncated=1;pseudogene=1;Name=cds_PKH_101755-2;Parent=rna_PKH_101755
Pk_strainH_chr10	pkno_synteny_improved	CDS	846560	846826	.	+	1	ID=cds_PKH_101755-3;truncated=1;pseudogene=1;Name=cds_PKH_101755-3;Parent=rna_PKH_101755
Pk_strainH_chr10	pkno_synteny_improved	CDS	846886	847138	.	+	1	ID=cds_PKH_101755-4;truncated=1;pseudogene=1;Name=cds_PKH_101755-4;Parent=rna_PKH_101755
Pk_strainH_chr10	pkno_synteny_improved	CDS	847917	848137	.	+	2	ID=cds_PKH_101755-5;truncated=1;pseudogene=1;Name=cds_PKH_101755-5;Parent=rna_PKH_101755
Pk_strainH_chr10	pkno_synteny_improved	CDS	848657	848733	.	+	1	ID=cds_PKH_101755-6;truncated=1;pseudogene=1;Name=cds_PKH_101755-6;Parent=rna_PKH_101755
Pk_strainH_chr12	pkno_synteny_improved	gene	1069758	1070977	.	-	.	ID=PKH_122505;clustalpid=57.55;pseudogene=0;queryCoverage=99.28;AlignmentGaps=0;gene_type=protein;bitscore=86.23;truncated=1;alignmentLen=137;query=PF13_0156a;queryLen=138;improved=1;Name=PKH_122505
Pk_strainH_chr12	pkno_synteny_improved	mRNA	1069758	1070977	.	-	.	ID=rna_PKH_122505;truncated=1;pseudogene=0;Name=rna_PKH_122505;Parent=PKH_122505
Pk_strainH_chr12	pkno_synteny_improved	CDS	1070876	1070977	.	-	0	ID=cds_PKH_122505-1;truncated=1;pseudogene=0;Name=cds_PKH_122505-1;Parent=rna_PKH_122505
Pk_strainH_chr12	pkno_synteny_improved	CDS	1070534	1070637	.	-	0	ID=cds_PKH_122505-2;truncated=1;pseudogene=0;Name=cds_PKH_122505-2;Parent=rna_PKH_122505
Pk_strainH_chr12	pkno_synteny_improved	CDS	1070418	1070434	.	-	2	ID=cds_PKH_122505-3;truncated=1;pseudogene=0;Name=cds_PKH_122505-3;Parent=rna_PKH_122505
Pk_strainH_chr12	pkno_synteny_improved	CDS	1070000	1070070	.	-	1	ID=cds_PKH_122505-4;truncated=1;pseudogene=0;Name=cds_PKH_122505-4;Parent=rna_PKH_122505
Pk_strainH_chr12	pkno_synteny_improved	CDS	1069758	1069853	.	-	0	ID=cds_PKH_122505-5;truncated=1;pseudogene=0;Name=cds_PKH_122505-5;Parent=rna_PKH_122505
Pk_strainH_chr12	pkno_synteny_improved	gene	1809666	1828698	.	+	.	ID=PF14_0600a_ortholog;clustalpid=0.93;query=PF14_0600a;improved=1;replaced_genes=PKH_124250,PKH_124260;Name=PKH_124250;gene_type=protein
Pk_strainH_chr12	pkno_synteny_improved	mRNA	1809666	1828698	.	+	.	ID=rna_PF14_0600a_ortholog;Parent=PF14_0600a_ortholog
Pk_strainH_chr12	pkno_synteny_improved	CDS	1809666	1809953	.	+	0	ID=cds_PF14_0600a_ortholog-1;Parent=rna_PF14_0600a_ortholog
Pk_strainH_chr12	pkno_synteny_improved	CDS	1810599	1810663	.	+	0	ID=cds_PF14_0600a_ortholog-4;Parent=rna_PF14_0600a_ortholog
Pk_strainH_chr12	pkno_synteny_improved	CDS	1811731	1823241	.	+	2	ID=cds_PF14_0600a_ortholog-8;Parent=rna_PF14_0600a_ortholog
Pk_strainH_chr12	pkno_synteny_improved	CDS	1810072	1810157	.	+	0	ID=cds_PF14_0600a_ortholog-2;Parent=rna_PF14_0600a_ortholog
Pk_strainH_chr12	pkno_synteny_improved	CDS	1823468	1827767	.	+	2	ID=cds_PF14_0600a_ortholog-9;Parent=rna_PF14_0600a_ortholog
Pk_strainH_chr12	pkno_synteny_improved	CDS	1828031	1828420	.	+	0	ID=cds_PF14_0600a_ortholog-10;Parent=rna_PF14_0600a_ortholog
Pk_strainH_chr12	pkno_synteny_improved	CDS	1810310	1810442	.	+	2	ID=cds_PF14_0600a_ortholog-3;Parent=rna_PF14_0600a_ortholog
Pk_strainH_chr12	pkno_synteny_improved	CDS	1828624	1828698	.	+	0	ID=cds_PF14_0600a_ortholog-11;Parent=rna_PF14_0600a_ortholog
Pk_strainH_chr12	pkno_synteny_improved	CDS	1811476	1811568	.	+	2	ID=cds_PF14_0600a_ortholog-7;Parent=rna_PF14_0600a_ortholog
Pk_strainH_chr12	pkno_synteny_improved	CDS	1810801	1810860	.	+	2	ID=cds_PF14_0600a_ortholog-5;Parent=rna_PF14_0600a_ortholog
Pk_strainH_chr12	pkno_synteny_improved	CDS	1811050	1811133	.	+	2	ID=cds_PF14_0600a_ortholog-6;Parent=rna_PF14_0600a_ortholog
Pk_strainH_chr06	pkno_synteny_improved	gene	480982	486788	.	-	.	ID=PF10_0254_ortholog;clustalpid=28.19;query=PF10_0254;improved=1;replaced_genes=PKH_061040,PKH_061030,PKH_061020;Name=PKH_061040;gene_type=protein
Pk_strainH_chr06	pkno_synteny_improved	mRNA	480982	486788	.	-	.	ID=rna_PF10_0254_ortholog;Parent=PF10_0254_ortholog
Pk_strainH_chr06	pkno_synteny_improved	CDS	482941	483089	.	-	.	ID=cds_PF10_0254_ortholog-8;Parent=rna_PF10_0254_ortholog
Pk_strainH_chr06	pkno_synteny_improved	CDS	483506	483571	.	-	.	ID=cds_PF10_0254_ortholog-10;Parent=rna_PF10_0254_ortholog
Pk_strainH_chr06	pkno_synteny_improved	CDS	481176	481283	.	-	.	ID=cds_PF10_0254_ortholog-2;Parent=rna_PF10_0254_ortholog
Pk_strainH_chr06	pkno_synteny_improved	CDS	481425	481496	.	-	.	ID=cds_PF10_0254_ortholog-3;Parent=rna_PF10_0254_ortholog
Pk_strainH_chr06	pkno_synteny_improved	CDS	482459	482730	.	-	.	ID=cds_PF10_0254_ortholog-7;Parent=rna_PF10_0254_ortholog
Pk_strainH_chr06	pkno_synteny_improved	CDS	486269	486788	.	-	.	ID=cds_PF10_0254_ortholog-14;Parent=rna_PF10_0254_ortholog
Pk_strainH_chr06	pkno_synteny_improved	CDS	483253	483347	.	-	.	ID=cds_PF10_0254_ortholog-9;Parent=rna_PF10_0254_ortholog
Pk_strainH_chr06	pkno_synteny_improved	CDS	484527	486205	.	-	.	ID=cds_PF10_0254_ortholog-13;Parent=rna_PF10_0254_ortholog
Pk_strainH_chr06	pkno_synteny_improved	CDS	480982	481080	.	-	.	ID=cds_PF10_0254_ortholog-1;Parent=rna_PF10_0254_ortholog
Pk_strainH_chr06	pkno_synteny_improved	CDS	481871	482158	.	-	.	ID=cds_PF10_0254_ortholog-5;Parent=rna_PF10_0254_ortholog
Pk_strainH_chr06	pkno_synteny_improved	CDS	483797	483892	.	-	.	ID=cds_PF10_0254_ortholog-11;Parent=rna_PF10_0254_ortholog
Pk_strainH_chr06	pkno_synteny_improved	CDS	484023	484394	.	-	.	ID=cds_PF10_0254_ortholog-12;Parent=rna_PF10_0254_ortholog
Pk_strainH_chr06	pkno_synteny_improved	CDS	481652	481690	.	-	.	ID=cds_PF10_0254_ortholog-4;Parent=rna_PF10_0254_ortholog
Pk_strainH_chr06	pkno_synteny_improved	CDS	482283	482321	.	-	.	ID=cds_PF10_0254_ortholog-6;Parent=rna_PF10_0254_ortholog
Pk_strainH_chr05	pkno_synteny_improved	gene	866139	868540	.	-	.	ID=PFD0775c_ortholog;query=PFD0775c;improved=1;replaced_genes=PKH_051970;Name=PKH_051970;gene_type=protein
Pk_strainH_chr05	pkno_synteny_improved	mRNA	866139	868540	.	-	.	ID=rna_PFD0775c_ortholog;Parent=PFD0775c_ortholog
Pk_strainH_chr05	pkno_synteny_improved	CDS	866633	866722	.	-	.	ID=cds_PFD0775c_ortholog-3;Parent=rna_PFD0775c_ortholog
Pk_strainH_chr05	pkno_synteny_improved	CDS	866139	866191	.	-	.	ID=cds_PFD0775c_ortholog-1;Parent=rna_PFD0775c_ortholog
Pk_strainH_chr05	pkno_synteny_improved	CDS	866835	866941	.	-	.	ID=cds_PFD0775c_ortholog-4;Parent=rna_PFD0775c_ortholog
Pk_strainH_chr05	pkno_synteny_improved	CDS	867532	868540	.	-	.	ID=cds_PFD0775c_ortholog-6;Parent=rna_PFD0775c_ortholog
Pk_strainH_chr05	pkno_synteny_improved	CDS	866389	866452	.	-	.	ID=cds_PFD0775c_ortholog-2;Parent=rna_PFD0775c_ortholog
Pk_strainH_chr05	pkno_synteny_improved	CDS	867104	867190	.	-	.	ID=cds_PFD0775c_ortholog-5;Parent=rna_PFD0775c_ortholog
Pk_strainH_chr03	pkno_synteny_improved	gene	155552	158109	.	-	.	ID=PKH_030210b;clustalpid=42.61;queryCoverage=99.10;AlignmentGaps=14;pseudogene=0;gene_type=protein;bitscore=300.85;truncated=1;query=MAL7P1.79;alignmentLen=456;queryLen=446;improved=1;replaced_genes=PKH_030210;Name=PKH_030210b
Pk_strainH_chr03	pkno_synteny_improved	mRNA	155552	158109	.	-	.	ID=rna_PKH_030210b;truncated=1;pseudogene=0;Name=rna_PKH_030210b;Parent=PKH_030210b
Pk_strainH_chr03	pkno_synteny_improved	CDS	157863	158109	.	-	0	ID=cds_PKH_030210b-1;truncated=1;pseudogene=0;Name=cds_PKH_030210b-1;Parent=rna_PKH_030210b
Pk_strainH_chr03	pkno_synteny_improved	CDS	157456	157714	.	-	1	ID=cds_PKH_030210b-2;truncated=1;pseudogene=0;Name=cds_PKH_030210b-2;Parent=rna_PKH_030210b
Pk_strainH_chr03	pkno_synteny_improved	CDS	157196	157345	.	-	2	ID=cds_PKH_030210b-3;truncated=1;pseudogene=0;Name=cds_PKH_030210b-3;Parent=rna_PKH_030210b
Pk_strainH_chr03	pkno_synteny_improved	CDS	156909	157002	.	-	2	ID=cds_PKH_030210b-4;truncated=1;pseudogene=0;Name=cds_PKH_030210b-4;Parent=rna_PKH_030210b
Pk_strainH_chr03	pkno_synteny_improved	CDS	156555	156764	.	-	0	ID=cds_PKH_030210b-5;truncated=1;pseudogene=0;Name=cds_PKH_030210b-5;Parent=rna_PKH_030210b
Pk_strainH_chr03	pkno_synteny_improved	CDS	156270	156424	.	-	0	ID=cds_PKH_030210b-6;truncated=1;pseudogene=0;Name=cds_PKH_030210b-6;Parent=rna_PKH_030210b
Pk_strainH_chr03	pkno_synteny_improved	CDS	155888	155987	.	-	2	ID=cds_PKH_030210b-7;truncated=1;pseudogene=0;Name=cds_PKH_030210b-7;Parent=rna_PKH_030210b
Pk_strainH_chr03	pkno_synteny_improved	CDS	155552	155716	.	-	0	ID=cds_PKH_030210b-8;truncated=1;pseudogene=0;Name=cds_PKH_030210b-8;Parent=rna_PKH_030210b
Pk_strainH_chr03	pkno_synteny_improved	gene	158478	159576	.	-	.	ID=PKH_030210a;clustalpid=58.38;queryCoverage=98.98;AlignmentGaps=0;pseudogene=0;gene_type=protein;bitscore=184.47;truncated=0;query=MAL7P1.78;alignmentLen=195;queryLen=197;improved=1;replaced_genes=PKH_030210;Name=PKH_030210a
Pk_strainH_chr03	pkno_synteny_improved	mRNA	158478	159576	.	-	.	ID=rna_PKH_030210a;truncated=0;pseudogene=0;Name=rna_PKH_030210a;Parent=PKH_030210a
Pk_strainH_chr03	pkno_synteny_improved	CDS	159366	159576	.	-	0	ID=cds_PKH_030210a-1;truncated=0;pseudogene=0;Name=cds_PKH_030210a-1;Parent=rna_PKH_030210a
Pk_strainH_chr03	pkno_synteny_improved	CDS	159175	159264	.	-	1	ID=cds_PKH_030210a-2;truncated=0;pseudogene=0;Name=cds_PKH_030210a-2;Parent=rna_PKH_030210a
Pk_strainH_chr03	pkno_synteny_improved	CDS	158854	158975	.	-	1	ID=cds_PKH_030210a-3;truncated=0;pseudogene=0;Name=cds_PKH_030210a-3;Parent=rna_PKH_030210a
Pk_strainH_chr03	pkno_synteny_improved	CDS	158651	158722	.	-	0	ID=cds_PKH_030210a-4;truncated=0;pseudogene=0;Name=cds_PKH_030210a-4;Parent=rna_PKH_030210a
Pk_strainH_chr03	pkno_synteny_improved	CDS	158478	158528	.	-	0	ID=cds_PKH_030210a-5;truncated=0;pseudogene=0;Name=cds_PKH_030210a-5;Parent=rna_PKH_030210a
Pk_strainH_chr11	pkno_synteny_improved	gene	1220098	1224633	.	+	.	ID=PKH_112480a;clustalpid=22.60;query=PFF1195c;improved=1;replaced_genes=PKH_112480;gene_type=protein;Name=PKH_112480a
Pk_strainH_chr11	pkno_synteny_improved	mRNA	1220098	1224633	.	+	.	ID=mrna_PKH_112480a;Name=mrna_PKH_112480a;Parent=PKH_112480a
Pk_strainH_chr11	pkno_synteny_improved	CDS	1220098	1220167	.	+	.	ID=cds_PKH_112480a-1;Name=cds_PKH_112480a-1;Parent=mrna_PKH_112480a
Pk_strainH_chr11	pkno_synteny_improved	CDS	1220344	1220373	.	+	.	ID=cds_PKH_112480a-2;Name=cds_PKH_112480a-2;Parent=mrna_PKH_112480a
Pk_strainH_chr11	pkno_synteny_improved	CDS	1220665	1220694	.	+	.	ID=cds_PKH_112480a-3;Name=cds_PKH_112480a-3;Parent=mrna_PKH_112480a
Pk_strainH_chr11	pkno_synteny_improved	CDS	1220849	1220878	.	+	.	ID=cds_PKH_112480a-4;Name=cds_PKH_112480a-4;Parent=mrna_PKH_112480a
Pk_strainH_chr11	pkno_synteny_improved	CDS	1221143	1221217	.	+	.	ID=cds_PKH_112480a-5;Name=cds_PKH_112480a-5;Parent=mrna_PKH_112480a
Pk_strainH_chr11	pkno_synteny_improved	CDS	1221739	1221777	.	+	.	ID=cds_PKH_112480a-6;Name=cds_PKH_112480a-6;Parent=mrna_PKH_112480a
Pk_strainH_chr11	pkno_synteny_improved	CDS	1221875	1221901	.	+	.	ID=cds_PKH_112480a-7;Name=cds_PKH_112480a-7;Parent=mrna_PKH_112480a
Pk_strainH_chr11	pkno_synteny_improved	CDS	1222064	1222206	.	+	.	ID=cds_PKH_112480a-8;Name=cds_PKH_112480a-8;Parent=mrna_PKH_112480a
Pk_strainH_chr11	pkno_synteny_improved	CDS	1222334	1222541	.	+	.	ID=cds_PKH_112480a-9;Name=cds_PKH_112480a-9;Parent=mrna_PKH_112480a
Pk_strainH_chr11	pkno_synteny_improved	CDS	1222657	1222698	.	+	.	ID=cds_PKH_112480a-10;Name=cds_PKH_112480a-10;Parent=mrna_PKH_112480a
Pk_strainH_chr11	pkno_synteny_improved	CDS	1222907	1224633	.	+	.	ID=cds_PKH_112480a-11;Name=cds_PKH_112480a-11;Parent=mrna_PKH_112480a
Pk_strainH_chr11	pkno_synteny_improved	gene	1225426	1226363	.	+	.	ID=PKH_112480b;clustalpid=34.75;query=PFF1190c;improved=1;replaced_genes=PKH_112480;gene_type=protein;Name=PKH_112480b
Pk_strainH_chr11	pkno_synteny_improved	mRNA	1225426	1226363	.	+	.	ID=mrna_PKH_112480b;Name=mrna_PKH_112480b;Parent=PKH_112480b
Pk_strainH_chr11	pkno_synteny_improved	CDS	1225426	1225848	.	+	.	ID=cds_PKH_112480b-1;Name=cds_PKH_112480b-1;Parent=mrna_PKH_112480b
Pk_strainH_chr11	pkno_synteny_improved	CDS	1226199	1226363	.	+	.	ID=cds_PKH_112480b-2;Name=cds_PKH_112480b-2;Parent=mrna_PKH_112480b
Pk_strainH_chr12	pkno_synteny_improved	gene	1402877	1409126	.	+	.	ID=PKH_123340;clustalpid=22.39;query=PF14_0686;improved=1;replaced_genes=PKH_123340%2CPKH_123350;gene_type=protein;Name=PKH_123340
Pk_strainH_chr12	pkno_synteny_improved	mRNA	1402877	1409126	.	+	.	ID=mrna_PKH_123340;Name=mrna_PKH_123340;Parent=PKH_123340
Pk_strainH_chr12	pkno_synteny_improved	CDS	1402877	1404646	.	+	.	ID=cds_gw_PKH_123340-2;Name=cds_gw_PKH_123340-2;Parent=mrna_PKH_123340
Pk_strainH_chr12	pkno_synteny_improved	CDS	1404996	1409126	.	+	.	ID=cds_gw_PKH_123340-3;Name=cds_gw_PKH_123340-3;Parent=mrna_PKH_123340
Pk_strainH_chr14	pkno_synteny_improved	gene	2688252	2688458	.	+	.	ID=PKH_145930a;clustalpid=57.97;queryCoverage=100.00;AlignmentGaps=1;pseudogene=0;gene_type=protein;bitscore=84.09;truncated=1;query=PFL2025w;alignmentLen=69;queryLen=68;improved=1;replaced_genes=PKH_145930;Name=PKH_145930a
Pk_strainH_chr14	pkno_synteny_improved	mRNA	2688252	2688458	.	+	.	ID=rna_PKH_145930a;truncated=1;pseudogene=0;Name=rna_PKH_145930a;Parent=PKH_145930a
Pk_strainH_chr14	pkno_synteny_improved	CDS	2688252	2688458	.	+	0	ID=cds_PKH_145930a-1;truncated=1;pseudogene=0;Name=cds_PKH_145930a-1;Parent=rna_PKH_145930a
Pk_strainH_chr14	pkno_synteny_improved	gene	2688745	2690640	.	+	.	ID=PKH_145930b;clustalpid=50.45;queryCoverage=100.00;AlignmentGaps=21;pseudogene=0;gene_type=protein;bitscore=723.60;truncated=0;query=PFL2030w;alignmentLen=660;queryLen=639;improved=1;replaced_genes=PKH_145930;Name=PKH_145930b
Pk_strainH_chr14	pkno_synteny_improved	mRNA	2688745	2690640	.	+	.	ID=rna_PKH_145930b;truncated=0;pseudogene=0;Name=rna_PKH_145930b;Parent=PKH_145930b
Pk_strainH_chr14	pkno_synteny_improved	CDS	2688745	2690640	.	+	0	ID=cds_PKH_145930b-1;truncated=0;pseudogene=0;Name=cds_PKH_145930b-1;Parent=rna_PKH_145930b
Pk_strainH_chr13	pkno_synteny_improved	gene	140867	141801	.	+	.	ID=PFL0245w_ortholog;truncated=1;query=PFL0245w;improved=1;replaced_genes=PKH_130340;Name=PKH_130340;gene_type=protein
Pk_strainH_chr13	pkno_synteny_improved	mRNA	140867	141801	.	+	.	ID=rna_PFL0245w_ortholog;truncated=1;Parent=PFL0245w_ortholog
Pk_strainH_chr13	pkno_synteny_improved	CDS	141001	141066	.	+	1	ID=cds_PFL0245w_ortholog-2;truncated=1;Parent=rna_PFL0245w_ortholog
Pk_strainH_chr13	pkno_synteny_improved	CDS	141685	141801	.	+	0	ID=cds_PFL0245w_ortholog-5;truncated=1;Parent=rna_PFL0245w_ortholog
Pk_strainH_chr13	pkno_synteny_improved	CDS	141286	141332	.	+	1	ID=cds_PFL0245w_ortholog-3;truncated=1;Parent=rna_PFL0245w_ortholog
Pk_strainH_chr13	pkno_synteny_improved	CDS	141452	141505	.	+	0	ID=cds_PFL0245w_ortholog-4;truncated=1;Parent=rna_PFL0245w_ortholog
Pk_strainH_chr13	pkno_synteny_improved	CDS	140867	140903	.	+	0	ID=cds_PFL0245w_ortholog-1;truncated=1;Parent=rna_PFL0245w_ortholog
Pk_strainH_chr09	pkno_synteny_improved	gene	184769	188042	.	+	.	ID=PKH_090440;clustalpid=54.33;query=PF11_0084;improved=1;replaced_genes=PKH_090440%2CPKH_090450;gene_type=protein;Name=PKH_090440
Pk_strainH_chr09	pkno_synteny_improved	mRNA	184769	188042	.	+	.	ID=mrna_PKH_090440;Name=mrna_PKH_090440;Parent=PKH_090440
Pk_strainH_chr09	pkno_synteny_improved	CDS	184769	184859	.	+	.	ID=cds_gw_PKH_090440-3;Name=cds_gw_PKH_090440-3;Parent=mrna_PKH_090440
Pk_strainH_chr09	pkno_synteny_improved	CDS	185082	185411	.	+	.	ID=cds_gw_PKH_090440-4;Name=cds_gw_PKH_090440-4;Parent=mrna_PKH_090440
Pk_strainH_chr09	pkno_synteny_improved	CDS	185687	185785	.	+	.	ID=cds_gw_PKH_090440-5;Name=cds_gw_PKH_090440-5;Parent=mrna_PKH_090440
Pk_strainH_chr09	pkno_synteny_improved	CDS	185992	186047	.	+	.	ID=cds_gw_PKH_090440-6;Name=cds_gw_PKH_090440-6;Parent=mrna_PKH_090440
Pk_strainH_chr09	pkno_synteny_improved	CDS	186209	186349	.	+	.	ID=cds_gw_PKH_090440-7;Name=cds_gw_PKH_090440-7;Parent=mrna_PKH_090440
Pk_strainH_chr09	pkno_synteny_improved	CDS	186526	186588	.	+	.	ID=cds_down_PKH_090440-8;Name=cds_down_PKH_090440-8;Parent=mrna_PKH_090440
Pk_strainH_chr09	pkno_synteny_improved	CDS	186774	186850	.	+	.	ID=cds_down_PKH_090440-9;Name=cds_down_PKH_090440-9;Parent=mrna_PKH_090440
Pk_strainH_chr09	pkno_synteny_improved	CDS	187001	188042	.	+	.	ID=cds_down_PKH_090440-10;Name=cds_down_PKH_090440-10;Parent=mrna_PKH_090440
