# Supplementary material for: Genome Comparison of Human and Non-Human Malaria Parasites Reveals Species Subset-Specific Genes Potentially Linked to Human Disease
Source: PLoS Comput Biol. 2011 Dec 22;7(12):e1002320. doi: 10.1371/journal.pcbi.1002320 (PMC3245289; doi:10.1371/journal.pcbi.1002320)
Supplement: Table S1 — List of improved gene models in P. vivax . The list includes new and replaced gene models together with characteristics of query and target genes (length, number of exons), EST support, genomic location, method of prediction, sequence conservation levels, query coverage, and newly predicted domains after improvement. (XLS) [file pcbi.1002320.s010.xls]

## Sheet: improved_genes_pviv
qCont	qName	qDescr	qLen	qExons	qEST	tName	tLoc	tLen	tExons	tEST	method	overlapping_genes	old_pid	new_pid	dPid	qCov	lenOrf	covOrf	new_domains
MAL10	PF10_0195a	flagellar outer arm dynein-associated protein, putative	101	3	100	PVX_001870b	CM000447:212057..212705	101	3	0	genBlastG	PVX_001870	8.52221	92.16	83.6378	100	<750	n/d	PIR:PIRSF009998:Cytoplasmic dynein light chain, LC7 type;INTERPRO:IPR016561:Dynein light chain, roadblock-type;
MAL14	PF14_0252	conserved Plasmodium protein, unknown function	1477	7	100	PVX_085170	CM000454:968673..973886	1480	7	0	genBlastG	PVX_085170	3.52065	83.4225	79.9018	100	3857	97.1	PRODOM:PD936484:Q806D4_9VIRU_Q806D4;;
MAL11	PF11_0483a	conserved Plasmodium protein, unknown function	77	2	100	PVX_092960b	CM000450:1881187..1881760	77	2	100	GeneWise	PVX_092960	5.39262	74.03	68.6374	98.7	<750	n/d
MAL14	PF14_0590	thioredoxin-like protein	121	1	100	PVX_117355b	CM000453:1822980..1823342	121	1	100	GeneWise	PVX_117355	6.03976	67.77	61.7302	100	<750	n/d
MAL9	PFI1460ca	conserved Plasmodium protein, unknown function, patched	98	1	0	PVX_300153	CM000448:1135082..1135375	98	1	0	genBlastG	PVX_099945	16.6292	76.5306	59.9014	100	<750	n/d
MAL12	PFL0490c	conserved Plasmodium protein, unknown function	189	1	100	PVX_084520b	CM000454:384200..384766	189	1	100	genBlastG	PVX_084520	11.7012	68.7831	57.0819	100	<750	n/d	INTERPRO:IPR010591:ATP11;PANTHER:PTHR13126:CHAPERONE ATP11;
MAL14	PF14_0348	ATP-dependent Clp protease proteolytic subunit, putative	244	1	100	PVX_084700a	CM000454:551676..552422	249	1	23.29	genBlastG	PVX_084700	15.6703	69.48	53.8097	100	812	91.87
MAL14	PF14_0243b	MORN repeat protein, putative	148	3	0	PVX_085210a	CM000454:1015550..1016489	148	3	26.13	genBlastG	PVX_085210	8.375	62.1622	53.7872	100	2021	2.13	PFAM:PF02493:MORN;INTERPRO:IPR003409:MORN motif;INTERPRO:IPR003409:MORN motif;SMART:SM00698:MORN;INTERPRO:IPR003409:MORN motif;PFAM:PF02493:MORN;PFAM:PF02493:MORN;
MAL7	MAL7P1.114	P36-like protein homologue, putative	214	6	65.89	PVX_096270b	CM000444:650899..652740	220	6	0	GeneWise	PVX_096270	14.475	64.55	50.075	98.13	<750	n/d	SUPERFAMILY:SSF56784:HAD-like;
MAL11	PF11_0479a	conserved Plasmodium membrane protein, unknown function	185	7	65.77	PVX_092940	CM000450:1843389..1845221	190	7	47.19	genBlastG	PVX_092940	27.4194	76.3158	48.8964	100	<750	n/d	INTERPRO:IPR006977:Yip1 domain;PANTHER:PTHR21236:GOLGI MEMBRANE PROTEIN YIP1;PFAM:PF04893:Yip1;
MAL11	PF11_0135	conserved Plasmodium protein, unknown function	377	9	30.34	PVX_091295	CM000450:391470..393763	370	9	58.94	GeneWise	PVX_091295	31.8302	75.13	43.2998	98.94	<750	n/d
MAL1	PFA0260c	cyclase-associated protein, putative	162	2	100	PVX_081500b	CM000443:395338..395935	162	2	0	genBlastG	PVX_081500	34.3109	74.6914	40.3805	100	<750	n/d	GENE3D:G3DSA:2.160.20.70:no description;INTERPRO:IPR016098:Cyclase-associated protein CAP/septum formation inhibitor MinC, C-terminal;
MAL13	MAL13P1.327	mitochondrial ribosomal protein S17 precursor, putative	115	3	0	PVX_115215	CM000452:229552..230666	115	3	99.42	genBlastG	PVX_115215	51.9802	91.3043	39.3241	100	<750	n/d
MAL10	PF10_0179a	PHF5-like protein, putative	111	5	100	PVX_001785	CM000447:135599..136816	111	5	100	genBlastG	PVX_001785	59.5628	98.1982	38.6354	100	<750	n/d
MAL8	MAL8P1.72	high mobility group protein	99	1	78.67	PVX_089520	CM000446:629790..630086	99	1	100	GeneWise	PVX_089520	52.0468	89.9	37.8532	100	<750	n/d
MAL14	PF14_0810	conserved Plasmodium protein, unknown function	270	9	39.24	PVX_086260	CM000454:1951835..1953884	270	9	56.3	genBlastG	PVX_086260	39.6296	72.963	33.3333	100	<750	n/d	PANTHER:PTHR13183:AXONEMAL INNER ARM DYNEIN LIGHT CHAIN 28;
MAL13	MAL13P1.302	SUMO ligase, putative	553	4	81.41	PVX_114995	CM000452:420690..422985	541	5	50.71	genBlastG	PVX_114995	35.1224	66.67	31.5476	100	1223	89.45	PROFILE:PS51044:ZF_SP_RING;
MAL13	PF13_0223	conserved protein, unknown function	106	2	0	PVX_082955	CM000453:560532..561105	105	2	0	genBlastG	PVX_082955	40.566	70.7547	30.1887	99.06	<750	n/d
MAL10	PF10_0365	conserved Plasmodium protein, unknown function	695	12	73.47	PVX_110900	CM000447:873691..877611	696	12	18.17	GeneWise	PVX_110900	31.7348	61.6	29.8652	99.14	<750	n/d
MAL11	PF11_0255	ribonucleoprotein, putative	147	3	100	PVX_091835	CM000450:886967..887762	149	3	100	GeneWise	PVX_091835	39.8438	68.46	28.6163	98.64	<750	n/d
MAL5	PFE0960w	mitochondrial ribosomal protein L14 precursor, putative	124	1	100	PVX_080290	CM000451:552275..552643	123	1	100	GeneWise	PVX_080290	60.1093	88.71	28.6007	100	<750	n/d
MAL5	PFE0140c	mitochondrial inner membrane TIM10 associated protein, putative	82	3	100	PVX_097650	CM000451:1277442..1278038	82	3	0	genBlastG	PVX_097650	62.1951	90.2439	28.0488	100	<750	n/d	PANTHER:PTHR11038:MITOCHONDRIAL IMPORT INNER MEMBRANE TRANSLOCASE SUBUNIT TIM10;
MAL9	PFI1435w	RNA binding protein, putative	289	6	65.86	PVX_099915	CM000448:1115133..1116817	287	5	9.29	genBlastG	PVX_099915	44.2177	72.2034	27.9857	99.31	<750	n/d
MAL8	MAL8P1.200	acetyltransferase, putative	225	6	100	PVX_088280	CM000442:563214..564403	216	6	64.04	GeneWise	PVX_088280	36.4444	61.78	25.3356	98.67	<750	n/d	INTERPRO:IPR016181:Acyl-CoA N-acyltransferase;PFAM:PF00583:Acetyltransf_1;PROFILE:PS51186:GNAT;GENE3D:G3DSA:3.40.630.30:no description;INTERPRO:IPR000182:GCN5-related N-acetyltransferase;INTERPRO:IPR022610:GCN5-related N-acetyltransferase, C-terminal;SUPERFAMILY:SSF55729:Acyl-CoA N-acyltransferases (Nat);
MAL1	PFA0265c	conserved Plasmodium protein, unknown function	140	2	100	PVX_081500a	CM000443:393418..393990	140	2	0	genBlastG	PVX_081500	18.6589	43.662	25.0031	100	<750	n/d	SIGNALP:SignalP:signal-peptide;
MAL5	PFE0990w	conserved Plasmodium protein, unknown function	192	3	98.27	PVX_080260	CM000451:518781..522077	194	3	100	GeneWise	PVX_080260	43.8776	68.53	24.6524	99.48	<750	n/d
MAL9	PFI0360c	conserved Plasmodium protein, unknown function	165	5	100	PVX_098820	CM000448:275634..276791	171	5	32.17	GeneWise	PVX_098820	49.8039	74.27	24.4661	99.39	<750	n/d
MAL14	PF14_0689	Yip1 protein, putative	314	6	100	PVX_116875	CM000453:1354673..1356511	314	6	46.39	GeneWise	PVX_116875	42.0886	66.14	24.0514	99.36	<750	n/d
MAL3	PFC0271c	glutaredoxin 1	111	5	81.25	PVX_119440	CM000449:1464590..1465509	110	5	100	genBlastG	PVX_119440	56.25	80.1802	23.9302	99.1	<750	n/d	TIGRFAMs:TIGR02180:GRX_euk: Glutaredoxin;PRINTS:PR00160:GLUTAREDOXIN;INTERPRO:IPR014025:Glutaredoxin subgroup;INTERPRO:IPR011899:Glutaredoxin, eukaryotic/virial;INTERPRO:IPR014025:Glutaredoxin subgroup;INTERPRO:IPR014025:Glutaredoxin subgroup;
MAL9	PFI0535w	phosphatidylinositol N-acetylglucosaminyltransferase, putative	292	13	100	PVX_098990	CM000448:423516..426171	308	10	0	GeneWise	PVX_098990	45.5975	69.13	23.5325	97.6	<750	n/d
MAL3	PFC0845c	ubiquitin-protein ligase, putative	107	1	100	PVX_095280	CM000449:955366..955689	108	1	87.04	GeneWise	PVX_095280	57.2368	80.56	23.3232	100	<750	n/d
MAL6	PFF0485c	zinc finger protein, putative	284	4	45.96	PVX_113640	CM000452:1617899..1619562	284	4	66.08	genBlastG	PVX_113640	65.8451	88.3803	22.5352	100	<750	n/d	PROFILE:PS50216:ZF_DHHC;INTERPRO:IPR001594:Zinc finger, DHHC-type;PFAM:PF01529:zf-DHHC;
MAL14	PF14_0106	ankyrin-repeat protein, putative	172	7	100	PVX_085910	CM000454:1625128..1626595	173	6	45.47	GeneWise	PVX_085910	58.7209	80.92	22.1991	98.26	755	35.23
MAL13	MAL13P1.185	protein kinase 6	305	8	100	PVX_082785	CM000453:697503..699601	305	8	0	genBlastG	PVX_082785	57.0492	78.0328	20.9836	100	<750	n/d	INTERPRO:IPR002290:Serine/threonine-protein kinase domain;SMART:SM00220:S_TKc;
MAL9	PFI1455c	conserved Plasmodium protein, unknown function	272	2	100	PVX_099940	CM000448:1130677..1131715	273	2	100	genBlastG	PVX_099940	55.4348	76.1905	20.7557	100	872	74.66
MAL9	PFI1350c	dynein light chain, putative	112	5	79.06	PVX_099815	CM000448:1060972..1062292	112	5	100	GeneWise	PVX_099815	76.7857	96.43	19.6443	98.21	<750	n/d
MAL13	PF13_0159	nicotinic acid mononucleotide adenyltransferase	204	1	69.27	PVX_116500	CM000453:1029629..1030252	207	1	72.6	GeneWise	PVX_116500	47.6027	67.15	19.5473	100	791	78.38	SUPERFAMILY:SSF52374:Nucleotidylyl transferase;
MAL14	PF14_0072	tRNA m2G10 methyltransferase subunit, putative	125	5	100	PVX_086055	CM000454:1795722..1797066	128	5	98.7	genBlastG	PVX_086055	57.8125	77.3438	19.5312	100	<750	n/d
MAL11	PF11_0322	conserved Plasmodium protein, unknown function	381	6	100	PVX_092165	CM000450:1138797..1140918	391	6	78.66	GeneWise	PVX_092165	41.9437	60.61	18.6663	99.74	<750	n/d
MAL3	PFC0890w	SNARE protein	221	6	100	PVX_095230	CM000449:916889..918555	221	6	100	genBlastG	PVX_095230	72.8507	91.4027	18.552	100	<750	n/d	PRINTS:PR00219:SYNAPTOBREVN;PRINTS:PR00219:SYNAPTOBREVN;PFAM:PF00957:Synaptobrevin;PRINTS:PR00219:SYNAPTOBREVN;
MAL13	MAL13P1.297	ADP-ribosylation factor, putative	213	3	0	PVX_114960	CM000452:460100..461140	203	3	99.67	GeneWise	PVX_114960	53.9906	71.83	17.8394	99.53	<750	n/d
MAL8	MAL8P1.114	conserved Plasmodium protein, unknown function	104	1	100	PVX_123305	CM000455:1332476..1332787	104	1	100	genBlastG	PVX_123305	59.2593	76.9231	17.6638	100	<750	n/d
MAL8	MAL8P1.27	translation initiation factor IF-3, putative	165	4	86.95	PVX_089095	CM000446:308232..309208	178	4	0	genBlastG	PVX_089095	52.2472	69.8324	17.5852	100	<750	n/d	PFAM:PF00707:IF3_C;
MAL3	PFC0535w	60S ribosomal protein L26, putative	126	3	100	PVX_119740	CM000449:1229075..1230009	127	3	99.48	GeneWise	PVX_119740	75	92.13	17.13	99.21	<750	n/d
MAL5	PFE1230c	mitochondrial import receptor subunit tom22, putative	105	1	100	PVX_080015	CM000451:299876..300190	105	1	0	GeneWise	PVX_080015	50.7143	67.62	16.9057	100	<750	n/d
MAL10	PF10_0134	conserved Plasmodium protein, unknown function	191	3	100	PVX_094902	CM000449:629213..630307	196	3	19.46	GeneWise	PVX_094902	49.2683	65.82	16.5517	98.95	<750	n/d
MAL13	MAL13P1.277	DnaJ protein, putative	198	7	56.28	PVX_114815	CM000452:613600..615229	201	7	0	GeneWise	PVX_114815	61.194	77.61	16.416	97.47	<750	n/d
MAL14	PF14_0446	heme detoxification protein	205	3	100	PVX_118155	CM000453:2447153..2448059	206	3	100	GeneWise	PVX_118155	58.2375	73.79	15.5525	99.51	<750	n/d
MAL9	PFI0450c	apoptosis-related protein, putative	131	7	100	PVX_098905	CM000448:341745..343303	131	7	14.5	genBlastG	PVX_098905	65	80.1527	15.1527	100	<750	n/d
MAL9	PFI1225w	conserved Plasmodium protein, unknown function	220	9	82.96	PVX_099665	CM000448:953164..954884	219	9	0	genBlastG	PVX_099665	49.635	64.7059	15.0708	99.55	<750	n/d
MAL11	PF11_0461	Rab GTPase 6	207	4	100	PVX_092850	CM000450:1759157..1760586	207	4	2.9	genBlastG	PVX_092850	80.6763	95.6522	14.9758	100	<750	n/d
MAL8	PF08_0025	conserved Plasmodium protein, unknown function	85	1	100	PVX_089080	CM000446:301003..301257	85	1	100	GeneWise	PVX_089080	62.8571	77.65	14.7929	100	<750	n/d
MAL10	PF10_0028-b	RNA binding protein, putative	248	7	100	PVX_094315	CM000449:148003..151102	250	7	70.27	genBlastG	PVX_094315	58.0745	72.619	14.5445	100	<750	n/d
MAL14	PF14_0243a	dynein-associated protein, putative	605	1	81.85	PVX_085210b	CM000454:1016638..1018467	610	1	56.01	GeneWise	PVX_085210	56.4537	70.98	14.5263	100	2021	90.5	GENE3D:G3DSA:2.130.10.10:no description;INTERPRO:IPR015943:WD40/YVTN repeat-like-containing domain;
MAL13	PF13_0124	SFT2-like protein, putative	259	4	50.38	PVX_116780	CM000453:1287498..1288731	260	4	18.08	genBlastG	PVX_116780	62.9771	77.4809	14.5038	100	<750	n/d
MAL14	PF14_0523	protein phosphatase, putative	410	9	100	PVX_117730	CM000453:2101582..2104548	411	9	0	GeneWise	PVX_117730	69.0998	83.45	14.3502	98.54	<750	n/d	SMART:SM00331:PP2C_SIG;
MAL7	MAL7P1.154	conserved Plasmodium protein, unknown function	126	2	100	PVX_081720	CM000443:604074..604742	126	2	100	GeneWise	PVX_081720	49.6933	63.78	14.0867	100	<750	n/d
MAL3	PFC0495w	plasmepsin VI	432	15	100	PVX_119690	CM000449:1256513..1259674	438	15	59.28	GeneWise	PVX_119690	52.0548	65.98	13.9252	97.69	<750	n/d
MAL6	PFF0305c	ubiquitin conjugating enzyme E2, putative	155	4	100	PVX_113480	CM000452:1772616..1773913	152	5	0	GeneWise	PVX_113480	77.4194	90.97	13.5506	98.06	<750	n/d
MAL12	PFL1575w	conserved Plasmodium protein, unknown function	223	7	83.56	PVX_100580	CM000455:2203308..2205060	227	7	100	GeneWise	PVX_100580	53.5714	66.96	13.3886	98.65	<750	n/d
MAL11	PF11_0355	conserved Plasmodium protein, unknown function	174	6	100	PVX_092330	CM000450:1275507..1276810	174	6	0	genBlastG	PVX_092330	68.9655	82.1839	13.2184	100	<750	n/d
MAL5	PFE0700c	tubulin-tyrosine ligase, putative	420	5	73.87	PVX_080540	CM000451:753913..755828	429	6	41.41	genBlastG	PVX_080540	60.7759	73.9535	13.1776	100	1634	71.42
MAL14	PF14_0314	chromatin assembly factor 1 P55 subunit, putative	428	4	100	PVX_084870	CM000454:743465..745566	427	5	15.61	genBlastG	PVX_084870	64.5793	76.9231	12.3438	99.77	1562	62.48
MAL13	MAL13P1.330	conserved Plasmodium protein, unknown function	329	4	11.01	PVX_115250	CM000452:208051..209574	330	4	81.11	genBlastG	PVX_115250	54.9261	67.1642	12.2381	100	1397	69.15
MAL6	PFF0255c	conserved Plasmodium protein, unknown function	209	6	100	PVX_113430	CM000452:1816170..1817523	211	6	99.05	genBlastG	PVX_113430	67.9426	80.0948	12.1522	100	<750	n/d
MAL12	PFL0375w	conserved Plasmodium protein, unknown function	182	3	100	PVX_084415	CM000454:278895..279666	181	2	0	GeneWise	PVX_084415	58.2418	70.33	12.0882	99.45	<750	n/d
MAL3	PFC0911c	conserved Plasmodium protein, unknown function	132	5	100	PVX_095205	CM000449:890527..891742	132	5	100	genBlastG	PVX_095205	72.0779	84.0909	12.013	100	<750	n/d
MAL14	PF14_0092	conserved Plasmodium membrane protein, unknown function	262	4	100	PVX_085980	CM000454:1710081..1711253	260	3	65.9	genBlastG	PVX_085980	82.4427	94.2748	11.8321	99.24	<750	n/d	TMHMM:tmhmm:transmembrane_regions;TMHMM:tmhmm:transmembrane_regions;TMHMM:tmhmm:transmembrane_regions;TMHMM:tmhmm:transmembrane_regions;
MAL6	PFF1455c	CPW-WPC family protein	280	10	90.98	PVX_114600	CM000452:784095..786345	282	10	97.16	genBlastG	PVX_114600	51.9435	63.2509	11.3074	100	<750	n/d
MAL13	MAL13P1.51	secretory complex protein 61 alpha,Rab GTPase 5b	207	6	100	PVX_122360	CM000455:513241..514728	205	6	0	GeneWise	PVX_122360	80.6763	91.79	11.1137	98.55	<750	n/d
MAL12	PFL1095c	conserved Plasmodium protein, unknown function	263	7	100	PVX_123770	CM000455:1768330..1770179	260	7	95.13	genBlastG	PVX_123770	53.125	64.1509	11.0259	98.86	<750	n/d	PRODOM:PD936484:Q806D4_9VIRU_Q806D4;;
MAL13	MAL13P1.299	conserved protein, unknown function	257	7	0	PVX_114977	CM000452:445142..446878	257	7	0	GeneWise	PVX_114977	68.8716	79.77	10.8984	98.05	<750	n/d	SIGNALP:SignalP:signal-peptide;
MAL14	PF14_0064	phosphatase, putative	194	1	100	PVX_086095	CM000454:1824395..1824964	190	1	99.12	GeneWise	PVX_086095	77.8351	88.66	10.8249	100	<750	n/d
MAL13	PF13_0066	malonyl CoA-acyl carrier protein transacylase precursor	403	1	100	PVX_122435	CM000455:562661..563857	399	1	40.77	GeneWise	PVX_122435	53.8462	64.29	10.4438	100	1415	84.52
MAL14	PF14_0584	mitochondrial ribosomal protein S4/S9 precursor, putative	159	2	100	PVX_117395	CM000453:1848520..1849068	159	2	100	genBlastG	PVX_117395	75.9563	86.1635	10.2072	100	845	56.21	SMART:SM00363:S4;
MAL14	PF14_0635	large ribosomal subunit assembling protein, putative	179	6	89.63	PVX_117130	CM000453:1571441..1572861	180	6	0	genBlastG	PVX_117130	75.2688	85	9.73118	100	<750	n/d
MAL14	PF14_0542	conserved protein, unknown function	147	6	100	PVX_117620	CM000453:2008940..2009862	139	5	96.4	genBlastG	PVX_117620	58.3333	68.0272	9.69388	94.56	<750	n/d
MAL12	PFL2175w	ubiquitin conjugating enzyme E2, putative	157	4	100	PVX_101160	CM000455:2682940..2684144	150	4	0	GeneWise	PVX_101160	55.0633	64.56	9.49671	99.36	<750	n/d
MAL13	PF13_0119	Rab GTPase 11a	216	5	89.71	PVX_122840	CM000455:915775..917321	216	5	90.74	GeneWise	PVX_122840	85.6522	94.91	9.25783	98.61	<750	n/d
MAL2	PFB0595w	heat shock protein 40, putative	328	3	100	PVX_118690	CM000453:2986813..2987940	325	2	40	GeneWise	PVX_118690	58.2245	67.48	9.25546	99.7	<750	n/d
MAL5	PFE1340w	conserved Plasmodium protein, unknown function	214	4	100	PVX_079895	CM000451:185326..186508	214	4	65.58	genBlastG	PVX_079895	67.4897	76.7442	9.25447	100	<750	n/d
MAL12	PFL2090c	endosome sorting protein (SNF7 homologue), putative	226	8	100	PVX_101075	CM000455:2609314..2610950	228	8	82.89	GeneWise	PVX_101075	74.3363	83.33	8.99372	99.12	<750	n/d
MAL12	PFL0495c	ABC transporter, (TAP family), putative	855	1	100	PVX_084520a	CM000454:385659..388415	918	1	9.94	GeneWise	PVX_084520	42.0485	50.92	8.87148	99.88	2756	99.89
MAL11	PF11_0088	prefoldin, putative	155	5	100	PVX_091050	CM000450:213332..214545	154	5	100	genBlastG	PVX_091050	68.0723	76.7742	8.7019	99.35	<750	n/d
MAL5	PFE0540w	WD-repeat protein, putative	526	11	100	PVX_080690	CM000451:888285..891216	525	11	0	GeneWise	PVX_080690	68.9286	77.61	8.68143	99.05	905	74.25	PRINTS:PR00320:GPROTEINBRPT;PRINTS:PR00320:GPROTEINBRPT;PRINTS:PR00320:GPROTEINBRPT;INTERPRO:IPR020472:G-protein beta WD-40 repeat, region;INTERPRO:IPR020472:G-protein beta WD-40 repeat, region;INTERPRO:IPR020472:G-protein beta WD-40 repeat, region;
MAL5	PFE1360c	methionine aminopeptidase 1a, putative	327	3	84.45	PVX_079875	CM000451:171091..173113	323	3	76.16	genBlastG	PVX_079875	60.423	68.8822	8.45921	98.78	<750	n/d
MAL14	PF14_0526-a	conserved Plasmodium protein, unknown function	205	9	85.11	PVX_117705	CM000453:2090664..2092265	207	7	90.34	genBlastG	PVX_117705	69.4175	77.7778	8.3603	100	<750	n/d
MAL14	PF14_0057	RNA binding protein, putative	107	3	100	PVX_086130	CM000454:1857418..1858107	107	3	99.69	genBlastG	PVX_086130	73.9496	82.243	8.29341	100	<750	n/d	PRINTS:PR01738:RNABINDINGM8;INTERPRO:IPR008111:RNA-binding motif protein 8;INTERPRO:IPR008111:RNA-binding motif protein 8;INTERPRO:IPR008111:RNA-binding motif protein 8;
MAL7	MAL7P1.113	DEAD/DEAH box ATP-dependent RNA helicase, putative	899	1	46.19	PVX_096270a	CM000444:646092..649313	852	2	6.45	GeneWise	PVX_096270	35.1736	43.44	8.26636	99.89	2534	99.21
MAL13	MAL13P1.17	conserved Plasmodium protein, unknown function	113	2	0	PVX_122020	CM000455:196778..197400	108	2	69.14	GeneWise	PVX_122020	64.5669	72.57	8.00307	100	<750	n/d
MAL8	MAL8P1.16	rhomboid protease ROM3	267	4	43.53	PVX_088955	CM000446:181842..183064	268	4	0	genBlastG	PVX_088955	58.209	66.0448	7.83582	100	<750	n/d
MAL14	PF14_0034	translocation associated membrane protein, putative	359	3	86.11	PVX_086250	CM000454:1948200..1949637	359	3	0	genBlastG	PVX_086250	55.5249	63.2312	7.70634	100	1220	76.15	SMART:SM00724:TLC;
MAL13	PF13_0304	elongation factor 1-alpha	443	1	100	PVX_138260	AAKM01000894:1..1228	409	1	0	GeneWise	PVX_138260	74.7178	82.39	7.67217	100	1043	100	INTERPRO:IPR004539:Translation elongation factor EF1A, eukaryotic/archaeal;TIGRFAMs:TIGR00483:EF-1_alpha: translation elongation factor E;
MAL14	PF14_0349	histidine triad protein, putative	200	2	100	PVX_084695	CM000454:550135..550881	201	2	30.02	genBlastG	PVX_084695	62	69.6517	7.65174	100	<750	n/d
MAL7	PF07_0119	conserved Plasmodium protein, unknown function	211	1	80.97	PVX_081715	CM000443:602652..603317	221	1	57.81	GeneWise	PVX_081715	66.6667	74.21	7.54333	100	<750	n/d
MAL14	PF14_0167	prefoldin subunit 2, putative	147	4	100	PVX_085605	CM000454:1353273..1354286	147	4	100	GeneWise	PVX_085605	59.8639	67.35	7.48605	98.64	<750	n/d
MAL13	MAL13P1.345	conserved Plasmodium protein, unknown function	230	6	36.51	PVX_115375	CM000452:114712..116390	232	6	99.43	GeneWise	PVX_115375	57.2519	64.66	7.40809	99.57	<750	n/d
MAL12	PFL0145c	high mobility group protein	97	1	100	PVX_084190	CM000454:83706..83999	98	1	100	GeneWise	PVX_084190	80.3738	87.76	7.38617	100	<750	n/d
MAL12	PFL2255w	conserved Plasmodium protein, unknown function	365	6	100	PVX_101245	CM000455:2745935..2748099	361	6	99.72	genBlastG	PVX_101245	62.1253	69.3989	7.27357	98.9	<750	n/d
MAL7	PF07_0073	seryl-tRNA synthetase, putative	539	1	99.94	PVX_000545	CM000444:484091..485740	550	1	0	GeneWise	PVX_000545	61.6	68.87	7.27	100	1985	83.07	PIR:PIRSF001529:Serine-tRNA ligase;
MAL14	PF14_0066	radical SAM protein, putative	362	5	90.82	PVX_086085	CM000454:1816263..1817898	363	5	0	genBlastG	PVX_086085	70.7182	77.9614	7.2432	100	1103	84.95	HAMAP:MF_01849:RLMN_MF_01849;
MAL11	PF11_0459	apicoplast import protein Tic20, putative	259	5	96.41	PVX_092840	CM000450:1753862..1755449	260	5	54.87	GeneWise	PVX_092840	54.5455	61.74	7.19455	99.23	<750	n/d
MAL10	PF10_0102	ankyrin-repeat protein, putative	169	8	94.9	PVX_094745	CM000449:498590..500095	165	7	97.78	genBlastG	PVX_094745	78.7234	85.7988	7.07541	97.63	<750	n/d
MAL13	PF13_0228	40S ribosomal protein S6, putative	306	1	90.66	PVX_083000	CM000453:526382..527434	350	1	78.25	GeneWise	PVX_083000	60.1023	67.14	7.0377	100	1331	78.81
MAL13	MAL13P1.248	nucleoside diphosphate hydrolase, putative	196	3	0	PVX_083350	CM000453:187135..188120	195	3	16.24	GeneWise	PVX_083350	65.4378	72.45	7.01221	99.49	875	49.37
MAL9	PFI1460cb	conserved Plasmodium protein, unknown function, patched	350	1	100	PVX_300154	CM000448:1133558..1134682	375	1	0	genBlastG	PVX_099945	34.8786	41.8848	7.00623	100	1127	99.73
MAL6	PFF0970w	splicing factor 3a subunit, putative	233	1	43.59	PVX_114120	CM000452:1226289..1226984	232	1	100	GeneWise	PVX_114120	77.7778	84.62	6.84222	100	<750	n/d
MAL14	PF14_0347	conserved Plasmodium protein, unknown function	864	2	100	PVX_084700b	CM000454:552494..555364	904	2	16.43	genBlastG	PVX_084700	33.9523	40.6	6.64775	100	2657	97.63	INTERPRO:IPR004316:RAG1-activating protein-1-related;PANTHER:PTHR10791:STROMAL CELL PROTEIN/NODULIN MTN3-RELATED;PANTHER:PTHR10791:SF1:UNCHARACTERIZED;INTERPRO:IPR018172:Predicted uncharacterised protein, MAL3P4.7;TMHMM:tmhmm:transmembrane_regions;
MAL13	MAL13P1.309	14-3-3 protein, putative	273	7	54.74	PVX_115063	CM000452:353258..355298	273	7	68.13	genBlastG	PVX_115063	66.3004	72.8938	6.59341	100	<750	n/d	PRINTS:PR00305:1433ZETA;PRINTS:PR00305:1433ZETA;PRINTS:PR00305:1433ZETA;PRINTS:PR00305:1433ZETA;PRINTS:PR00305:1433ZETA;
MAL4	PFD0670c	lysine decarboxylase-like protein, putative	338	1	100	PVX_089645	CM000446:719541..720545	335	1	0	GeneWise	PVX_089645	70.1613	76.7	6.53871	100	1244	80.71
MAL11	PF11_0485	mitochondrial ATP synthase delta subunit, putative	154	3	100	PVX_092970	CM000450:1890441..1891148	154	3	50.87	GeneWise	PVX_092970	85.0649	91.56	6.49506	98.7	<750	n/d
MAL11	PF11_0072	apicoplast ribosomal protein S15 precursor, putative	269	4	100	PVX_090980	CM000450:146987..148428	263	4	38.15	GeneWise	PVX_090980	54.9342	61.34	6.40579	99.63	<750	n/d
MAL2	PFB0505c	beta-ketoacyl-ACP synthase III	371	8	100	PVX_002960	CM000445:417271..419942	377	8	0	genBlastG	PVX_002960	67.1088	73.4748	6.36605	100	893	57.56	INTERPRO:IPR004655:Beta-ketoacyl-acyl carrier protein synthase III (FabH);TIGRFAMs:TIGR00747:fabH: 3-oxoacyl-[acyl-carrier-protein] synt;HAMAP:MF_01815:FABH_MF_01815;
MAL14	PF14_0192	glutathione reductase	500	3	100	PVX_085490	CM000454:1210231..1212247	517	3	62.73	GeneWise	PVX_085490	70.8703	77.18	6.30966	99.8	1451	96.69
MAL11	PF11_0397	beta-catenin-like protein 1, putative	527	3	80.11	PVX_092545	CM000450:1476442..1478381	522	3	77.14	GeneWise	PVX_092545	71.875	78.18	6.305	99.81	1718	81.9
MAL9	PFI1250w	thioredoxin-like protein 2	128	5	100	PVX_099690	CM000448:968851..970052	133	5	67.66	GeneWise	PVX_099690	56.391	62.69	6.29902	98.44	<750	n/d
MAL13	MAL13P1.84	protein kinase, putative	314	12	91.32	PVX_122625	CM000455:726214..729419	306	12	41.61	genBlastG	PVX_122625	69.5157	75.7962	6.28051	97.45	<750	n/d
MAL1	PFA0435w	conserved Plasmodium protein, unknown function	360	11	100	PVX_081340	CM000443:259169..261708	351	11	41.22	genBlastG	PVX_081340	65.1715	71.3889	6.21738	97.5	<750	n/d
MAL13	PF13_0034	vacuolar ATP synthase subunit h, putative	455	3	97	PVX_122165	CM000455:350073..352024	457	3	0	genBlastG	PVX_122165	82.0569	88.1838	6.12691	100	1580	82.66
MAL8	MAL8P1.79	conserved Plasmodium protein, unknown function	233	3	100	PVX_089590	CM000446:682578..683563	236	3	95.36	GeneWise	PVX_089590	57.8182	63.87	6.05182	99.14	<750	n/d
MAL13	MAL13P1.329	conserved Plasmodium membrane protein, unknown function	408	3	15.57	PVX_115245	CM000452:213885..215569	412	5	0	genBlastG	PVX_115245	59.7826	65.7767	5.99409	100	1559	69.08
MAL6	PFF1430c	amino acid transporter, putative	606	2	100	PVX_114575	CM000452:822660..824751	635	2	70.29	GeneWise	PVX_114575	54.1732	60.16	5.98677	99.83	1922	91.68
MAL7	MAL7P1.13	conserved Plasmodium protein, unknown function	262	10	100	PVX_087720	CM000442:65775..67784	279	9	55.68	GeneWise	PVX_087720	71.9101	77.78	5.86989	98.85	<750	n/d
MAL6	PFF0550w	transcription factor with AP2 domain(s), putative	278	3	93.43	PVX_113695	CM000452:1576544..1577835	292	3	55.06	GeneWise	PVX_113695	62.1053	67.92	5.81474	99.28	<750	n/d
MAL10	PF10_0118	conserved Plasmodium protein, unknown function	387	2	100	PVX_094825	CM000449:553280..554527	384	2	0	genBlastG	PVX_094825	69.6897	75.4522	5.76246	99.22	1451	79.26
MAL14	PF14_0390	conserved Plasmodium protein, unknown function	227	1	0	PVX_118435	CM000453:2712449..2713108	220	1	100	GeneWise	PVX_118435	59.5238	65.22	5.69619	100	749	87.98
MAL3	PFC0582c-a	vesicle transport v-SNARE protein, putative	198	8	85.93	PVX_119800	CM000449:1192102..1193911	198	8	23.91	genBlastG	PVX_119800	65.5814	71.2121	5.63073	100	<750	n/d
MAL8	MAL8P1.46	dynein light chain 1	199	6	0	PVX_089240	CM000446:408745..410295	199	6	89.45	GeneWise	PVX_089240	79.8995	85.5	5.6005	99.5	947	21.86
MAL4	PFD0720w	conserved ARM repeats protein, unknown function	275	11	100	PVX_089700	CM000446:769053..771780	275	11	13.94	GeneWise	PVX_089700	89.3471	94.91	5.56292	98.18	<750	n/d
MAL4	PFD0705c	conserved protein, unknown function	235	2	100	PVX_089685	CM000446:761134..762107	237	2	0	GeneWise	PVX_089685	67.6259	73.03	5.4041	100	<750	n/d
MAL8	PF08_0100	ruvB-like DNA helicase, putative	520	5	49.9	PVX_123295	CM000455:1310742..1313115	543	5	19.46	GeneWise	PVX_123295	73.0703	78.45	5.37967	99.62	1364	85.92
MAL7	PF07_0052	conserved Plasmodium protein, unknown function	240	2	39.14	PVX_122915	CM000455:984923..986019	243	2	38.27	genBlastG	PVX_122915	63.8889	69.2623	5.37341	100	872	79.7
MAL5	PFE1490c	RING zinc finger protein, putative	301	4	100	PVX_079770	CM000451:82907..84239	284	3	100	genBlastG	PVX_079770	75	80.3333	5.33333	94.35	<750	n/d
MAL12	PFL0540w	GPI mannosyltransferase I	441	8	100	PVX_084575	CM000454:440692..443270	446	8	19.73	GeneWise	PVX_084575	57.5221	62.83	5.30788	99.77	938	86.78
MAL3	PFC0725c	formate-nitrite transporter, putative	309	4	79.25	PVX_095405	CM000449:1082768..1084210	313	4	88.6	genBlastG	PVX_095405	66.9903	72.293	5.3027	100	1058	66.64
MAL1	PFA0400c	beta3 proteasome subunit, putative	204	3	100	PVX_081375	CM000443:289816..290771	204	3	100	genBlastG	PVX_081375	77.0642	82.3529	5.28872	100	<750	n/d
MAL12	PFL0915c	conserved Plasmodium protein, unknown function	349	8	81.05	PVX_123605	CM000455:1567981..1570439	350	8	53.62	GeneWise	PVX_123605	74.2857	79.43	5.14429	98.57	<750	n/d	INTERPRO:IPR012680:Laminin G, subdomain 2;PFAM:PF02210:Laminin_G_2;
MAL11	PF11_0163	transcription factor with AP2 domain(s), putative	231	4	100	PVX_091420	CM000450:504403..505603	240	4	61.53	genBlastG	PVX_091420	54.9784	60	5.02165	100	947	12.78
MAL10	PF10_0208	endomembrane protein 70, putative	534	7	100	PVX_001935	CM000447:260267..262619	575	5	42.67	genBlastG	PVX_001935	62.5202	67.5347	5.01453	100	1268	84.46
MAL14	PF14_0037	conserved Plasmodium protein, unknown function	165	2	100	PVX_086235	CM000454:1937152..1937897	171	2	57.56	GeneWise	PVX_086235	58.1818	63.16	4.97818	99.39	<750	n/d
MAL13	MAL13P1.135	SNARE protein, putative	221	2	81.53	PVX_116640	CM000453:1159465..1160309	220	2	0	GeneWise	PVX_116640	71.9457	76.92	4.9743	99.55	809	76.89
MAL6	PFF1160w	conserved Plasmodium protein, unknown function	272	2	23.44	PVX_114320	CM000452:1065312..1066399	283	2	0	GeneWise	PVX_114320	70.318	75.27	4.95198	99.63	1193	71
MAL14	PF14_0420	calmodulin-like protein	207	3	100	PVX_118285	CM000453:2553045..2554176	207	3	100	GeneWise	PVX_118285	88.9952	93.72	4.72478	99.52	<750	n/d
MAL13	MAL13P1.206	sodium-dependent phosphate transporter	687	2	13.61	PVX_082960	CM000453:553735..555787	626	2	0	genBlastG	PVX_082960	57.5758	62.2126	4.63689	91.12	1832	98.09
MAL13	MAL13P1.95	ferredoxin, putative	194	1	92.31	PVX_122725	CM000455:814531..815118	196	1	60.37	GeneWise	PVX_122725	56.7442	61.31	4.56581	100	<750	n/d
MAL11	PF11_0069	conserved Plasmodium protein, unknown function	266	9	100	PVX_090970	CM000450:138909..141036	266	9	100	GeneWise	PVX_090970	87.218	91.73	4.51195	97.74	<750	n/d
MAL11	PF11_0483	farnesyltransferase beta subunit, putative	923	1	99.42	PVX_092960a	CM000450:1882690..1885593	968	1	17.29	GeneWise	PVX_092960	41.7745	46.18	4.40551	100	3068	94.62	GENE3D:G3DSA:1.50.10.20:no description;
MAL13	MAL13P1.290	high mobility group protein 4, putative	252	11	75.1	PVX_114930	CM000452:503554..506020	245	10	64.76	genBlastG	PVX_114930	64.0316	68.3794	4.34783	97.22	<750	n/d
MAL12	PFL0825c-b	conserved Plasmodium protein, unknown function	327	8	94.82	PVX_123530	CM000455:1498088..1500111	329	8	65.05	GeneWise	PVX_123530	57.7508	62.01	4.25924	98.17	<750	n/d
MAL6	PFF1130c	superoxide dismutase	266	9	0	PVX_114290	CM000452:1096893..1098914	265	8	89.69	GeneWise	PVX_114290	62.1053	66.29	4.18474	97.74	<750	n/d
MAL10	PF10_0188	conserved Plasmodium membrane protein, unknown function	1241	25	67.18	PVX_001840	CM000447:185785..193294	1208	25	12.91	genBlastG	PVX_001840	62.5099	66.6934	4.18349	97.34	758	58.97	PANTHER:PTHR13219:UNCHARACTERIZED;
MAL8	MAL8P1.96	CS domain protein, putative	313	4	86.09	PVX_123115	CM000455:1143760..1145293	313	4	29.29	GeneWise	PVX_123115	60.828	64.97	4.14197	99.36	<750	n/d
MAL14	PF14_0488	conserved Plasmodium protein, unknown function	229	11	100	PVX_117915	CM000453:2250433..2252892	252	10	92.99	genBlastG	PVX_117915	60.6987	64.8221	4.12344	100	<750	n/d
MAL11	PF11_0359	coatomer delta subunit, putative	487	2	100	PVX_092350	CM000450:1303942..1305495	483	2	54.59	genBlastG	PVX_092350	80.3468	84.4262	4.07941	99.18	1607	90.04
MAL14	PF14_0546	conserved Plasmodium protein, unknown function	639	1	100	PVX_117600	CM000453:1994781..1996673	630	1	18.44	GeneWise	PVX_117600	67.3049	71.29	3.98514	100	1901	99.37
MAL14	PF14_0205	40S ribosomal protein S25, putative	105	3	99.69	PVX_085420	CM000454:1160664..1161201	125	2	83.73	genBlastG	PVX_085420	68.1818	72	3.81818	100	<750	n/d
MAL10	PF10_0273	DHHC-type zinc finger protein, putative	270	10	100	PVX_111325	CM000447:553939..556524	266	10	82.46	genBlastG	PVX_111325	67.7193	71.4815	3.76218	98.52	<750	n/d
MAL8	MAL8P1.22	dehydrodolichyl diphosphate synthetase, putative	317	8	0	PVX_089040	CM000446:245838..247733	315	7	26.67	genBlastG	PVX_089040	62.069	65.8307	3.76176	99.37	<750	n/d
MAL2	PFB0194w	conserved Plasmodium protein, unknown function	276	5	100	PVX_003640	CM000445:709593..711243	277	5	0	GeneWise	PVX_003640	70.2899	74.01	3.72014	99.28	<750	n/d
MAL13	PF13_0040	DNA-directed RNA polymerase alpha chain, putative	619	2	88.49	PVX_122210	CM000455:376913..378841	581	2	64.37	genBlastG	PVX_122210	67.4591	71.129	3.66989	93.86	1928	90.3
MAL14	PF14_0682	conserved Plasmodium membrane protein, unknown function	443	6	63.74	PVX_116895	CM000453:1375487..1377709	446	6	8.5	GeneWise	PVX_116895	60.8501	64.43	3.57989	100	<750	n/d
MAL9	PFI0655c	conserved Plasmodium protein, unknown function	168	2	100	PVX_099105	CM000448:508101..508879	166	2	100	GeneWise	PVX_099105	70.2381	73.81	3.5719	100	<750	n/d
MAL10	PF10_0195	kinesin, putative	823	3	99.84	PVX_001870a	CM000447:213726..217129	980	3	47.04	genBlastG	PVX_001870	24.4787	28.03	3.55131	100	2771	98.66
MAL13	MAL13P1.117	DHHC-type zinc finger protein, putative	313	12	66.77	PVX_122880	CM000455:955183..957818	297	11	11.67	GeneWise	PVX_122880	66.4537	69.97	3.51633	97.12	<750	n/d
MAL11	PF11_0386	apicoplast ribosomal protein S14p/S29e precursor, putative	172	2	100	PVX_092490	CM000450:1426198..1426862	170	2	80.59	genBlastG	PVX_092490	65.896	69.3642	3.46821	98.84	<750	n/d	INTERPRO:IPR018271:Ribosomal protein S14, conserved site;PROSITE:PS00527:RIBOSOMAL_S14;
MAL14	PF14_0607	conserved Plasmodium membrane protein, unknown function	1071	15	99.35	PVX_117270	CM000453:1721846..1727296	1031	14	11.64	genBlastG	PVX_117270	60.1583	63.4847	3.3264	96.27	1688	85.6
MAL14	PF14_0502	U1 snRNA associated protein, putative	336	8	98.42	PVX_117845	CM000453:2184987..2187380	318	8	1.36	genBlastG	PVX_117845	60.4167	63.6905	3.27381	94.64	<750	n/d
MAL6	PFF1375c-b	ethanolaminephosphotransferase, putative	391	12	100	PVX_114515	CM000452:867282..870017	390	11	64.19	GeneWise	PVX_114515	60.3581	63.43	3.07194	98.98	<750	n/d
MAL10	PF10_0205	conserved Plasmodium protein, unknown function	1761	1	44	PVX_001920	CM000447:246827..251650	1607	1	0	genBlastG	PVX_001920	34.3781	37.33	2.95189	100	4895	98.47
MAL14	PF14_0591	conserved Plasmodium protein, unknown function	1334	1	100	PVX_117355a	CM000453:1819200..1822784	1195	1	28.23	GeneWise	PVX_117355	33.3563	36.02	2.66374	100	3629	98.76
MAL10	PF10_0034a	conserved Plasmodium protein, unknown function	94	4	96.84	PVX_300016	CM000449:177995..178854	95	4	100	genBlastG			81.0526		100	<750	n/d	TMHMM:tmhmm:transmembrane_regions;
MAL10	PF10_0039	membrane skeletal protein IMC1-related	281	1	100	PVX_300017	AAKM01001061:49..1047	333	1	0	genBlastG			63.3634		100	1037	96.24	PFAM:PF12314:IMCp;INTERPRO:IPR022086:Inner membrane complex protein;PANTHER:PTHR22979:ZINC FINGER PROTEIN-RELATED;
MAL10	PF10_0039	membrane skeletal protein IMC1-related	281	1	100	PVX_300018	AAKM01001146:49..1047	333	1	0	genBlastG			63.3634		100	1037	96.24	PFAM:PF12314:IMCp;INTERPRO:IPR022086:Inner membrane complex protein;PANTHER:PTHR22979:ZINC FINGER PROTEIN-RELATED;
MAL5	PFE0290c	conserved Plasmodium protein, unknown function	126	6	100	PVX_300004	CM000451:1089758..1091059	134	6	97.76	genBlastG			61.4815		100	<750	n/d	PFAM:PF01920:Prefoldin_2;INTERPRO:IPR002777:Prefoldin beta-like;
MAL12	PFL0430w	tim10 homologue, putative	75	1	100	PVX_300024	CM000454:331915..332139	75	1	100	genBlastG			92		100	<750	n/d	PANTHER:PTHR11038:MITOCHONDRIAL IMPORT INNER MEMBRANE TRANSLOCASE SUBUNIT TIM10;PFAM:PF02953:zf-Tim10_DDP;INTERPRO:IPR004217:Mitochondrial inner membrane translocase complex, Tim8/9/10/13-zinc finger-like;
MAL3	PFC0400w	60S acidic ribosomal protein P2, putative	112	1	100	PVX_300001	CM000449:1358505..1358837	111	1	100	genBlastG			75.8929		99.11	<750	n/d	PFAM:PF00428:Ribosomal_60s;INTERPRO:IPR001813:Ribosomal protein 60S;PANTHER:PTHR21141:60S ACIDIC RIBOSOMAL PROTEIN FAMILY MEMBER;
MAL6	PFF0525w	conserved Plasmodium protein, unknown function	108	4	100	PVX_300008	CM000452:1591291..1592803	94	3	99.29	genBlastG			61.6822		87.04	<750	n/d
MAL13	PF13_0069a	conserved Plasmodium protein, unknown function	65	1	0	PVX_300030	CM000455:578729..578929	67	1	76.62	genBlastG			65.6716		100	<750	n/d	SIGNALP:SignalP:signal-peptide;
MAL12	PFL0695c	conserved protein, unknown function	120	2	85.95	PVX_300025	CM000455:1425277..1425816	125	2	100	genBlastG			64		100	<750	n/d	PANTHER:PTHR20994:UNCHARACTERIZED;INTERPRO:IPR008504:Protein of unknown function DUF786;PFAM:PF07019:Rab5ip;
MAL12	PFL0746c	conserved Plasmodium protein, unknown function	69	3	75.71	PVX_300027	CM000455:1450979..1452068	68	3	75	genBlastG			74.2857		98.55	<750	n/d	INTERPRO:IPR003117:cAMP-dependent protein kinase, regulatory subunit, type I/II alpha/beta;PFAM:PF02197:RIIa;
MAL4	PFD0692c	calmodulin-like protein	150	5	0	PVX_300003	CM000446:749553..750532	150	5	0	genBlastG			60		100	<750	n/d	INTERPRO:IPR011992:EF-hand-like domain;PANTHER:PTHR10891:CALMODULIN;PROFILE:PS50222:EF_HAND_2;INTERPRO:IPR018249:EF-HAND 2;GENE3D:G3DSA:1.10.238.10:no description;
MAL14	PF14_0191	conserved Plasmodium protein, unknown function	509	1	100	PVX_300039	CM000454:1212814..1214283	490	1	69.59	genBlastG			74.2633		96.27	1508	97.41	PANTHER:PTHR10410:EUKARYOTIC TRANSLATION INITIATION FACTOR 3 -RELATED;
MAL3	PFC0975c	peptidyl-prolyl cis-trans isomerase	171	1	100	PVX_300002	AAKM01000993:220..870	217	1	0	genBlastG			70.6422		100	<750	n/d	INTERPRO:IPR002130:Peptidyl-prolyl cis-trans isomerase, cyclophilin-type;INTERPRO:IPR015891:Cyclophilin-like;INTERPRO:IPR002130:Peptidyl-prolyl cis-trans isomerase, cyclophilin-type;PRINTS:PR00153:CSAPPISMRASE;INTERPRO:IPR002130:Peptidyl-prolyl cis-trans isomerase, cyclophilin-type;PFAM:PF00160:Pro_isomerase;GENE3D:G3DSA:2.40.100.10:no description;PROFILE:PS50072:CSA_PPIASE_2;PRINTS:PR00153:CSAPP…
MAL10	PF10_0220	phospholipid scramblase 1, putative	275	1	100	PVX_300019	AAKM01001127:58..906	283	1	0	genBlastG			66.4407		100	857	98.95	INTERPRO:IPR005552:Scramblase;PFAM:PF03803:Scramblase;
MAL6	PFF1180w	anaphase promoting complex subunit, putative	89	1	100	PVX_300007	CM000452:1055697..1055963	89	1	0	genBlastG			82.0225		100	<750	n/d	PROFILE:PS50089:ZF_RING_2;SMART:SM00184:RING;INTERPRO:IPR001841:Zinc finger, RING-type;
MAL13	MAL13P1.144	translation initiation factor EIF-2B gamma subunit, putative	473	10	16.17	PVX_300033	CM000453:1088385..1091200	471	10	72.19	genBlastG			69.1176		99.58	1292	30.34	GENE3D:G3DSA:3.90.550.10:no description;SUPERFAMILY:SSF51161:Trimeric LpxA-like enzymes;INTERPRO:IPR011004:Trimeric LpxA-like;
MAL8	MAL8P1.25a	conserved Plasmodium protein, unknown function	119	5	63.33	PVX_300012	CM000446:305235..306292	119	5	0	genBlastG			78.9916		100	<750	n/d	TMHMM:tmhmm:transmembrane_regions;
MAL11	PF11_0340	conserved Plasmodium protein, unknown function	29	1	100	PVX_300023	CM000450:1210689..1210775	29	1	100	genBlastG			75.8621		100	<750	n/d	SIGNALP:SignalP:signal-peptide;
MAL10	PF10_0318	conserved protein, unknown function	350	1	100	PVX_300020	AAKM01000925:39..1214	392	1	0	genBlastG			61.0127		100	1211	97.03	PANTHER:PTHR16255:UNCHARACTERIZED;INTERPRO:IPR003734:Protein of unknown function DUF155;
MAL9	PFI1696c	conserved protein, unknown function	72	1	97.72	PVX_300014	CM000448:1324306..1324521	72	1	100	genBlastG			87.5		100	<750	n/d	PANTHER:PTHR13229:FAMILY NOT NAMED;PFAM:PF06842:DUF1242;INTERPRO:IPR009653:Protein of unknown function DUF1242;
MAL10	PF10_0420	conserved Plasmodium protein, unknown function	337	8	0	PVX_300022	CM000447:914253..916364	337	8	40.85	genBlastG			70.0297		100	<750	n/d	GENE3D:G3DSA:3.80.10.10:no description;
MAL13	MAL13P1.213	transcription activator, putative	58	3	0	PVX_300031	CM000453:500944..501394	58	3	100	genBlastG			96.5517		100	<750	n/d	PRODOM:PD012151:Q9FLM8_ARATH_Q9FLM8;;INTERPRO:IPR006591:RNA polymerase Rbp10;PFAM:PF03604:DNA_RNApol_7kD;
MAL13	MAL13P1.306-a	conserved Plasmodium protein, unknown function	366	12	100	PVX_300155	CM000452:376174..379261	357	12	0	genBlastG			66.1202		97.54	<750	n/d	SMART:SM00233:PH;INTERPRO:IPR011993:Pleckstrin homology-type;PROFILE:PS50003:PH_DOMAIN;PFAM:PF00169:PH;INTERPRO:IPR001849:Pleckstrin homology;
MAL14	PF14_0667a	conserved Plasmodium protein, unknown function	112	4	100	PVX_300040	CM000453:1430756..1431763	112	4	0	genBlastG			68.75		100	<750	n/d	PANTHER:PTHR13385:AUTOPHAGY PROTEIN 12;INTERPRO:IPR007242:Autophagy-related protein 12;PFAM:PF04110:APG12;
MAL11	PF11_0045	CPW-WPC family protein	583	13	94.63	PVX_090860	CM000450:35071..38706	585	13	74.93	GeneWise	PVX_090855;PVX_090860		67.52		98.46	<750	n/d	TIGRFAMs:TIGR01492:CPW_WPC: Plasmodium falciparum CPW-WPC doma;
MAL5	PFE0220w	conserved Plasmodium protein, unknown function	275	6	100	PVX_300042	CM000451:1163552..1165243	276	6	58.94	GeneWise			60.29		98.55	<750	n/d	SIGNALP:SignalP:signal-peptide;
MAL6	PFF0573c	60S ribosomal protein L39, putative	51	3	100	PVX_300134	CM000452:1553611..1553903	51	2	98.69	GeneWise			88.24		98.04	<750	n/d	INTERPRO:IPR000077:Ribosomal protein L39e;SUPERFAMILY:SSF48662:Ribosomal protein L39e;PFAM:PF00832:Ribosomal_L39;INTERPRO:IPR020083:Ribosomal protein L39e, conserved site;PANTHER:PTHR19970:RIBOSOMAL PROTEIN L39E;
MAL14	PF14_0128-b	ubiquitin conjugating enzyme, putative	299	7	100	PVX_300158	CM000454:1532206..1533932	301	6	0	GeneWise	PVX_085805;PVX_085810		66.89		99	797	53.32	SMART:SM00580:PUG;GENE3D:G3DSA:3.10.110.10:no description;INTERPRO:IPR006567:PUG domain;
MAL2	PFB0601c	conserved Plasmodium protein, unknown function	78	3	97.47	PVX_300131	CM000445:337977..338734	78	3	44.44	GeneWise			85.9		97.44	<750	n/d
MAL12	PFL0650c	conserved Plasmodium protein, unknown function	576	1	100	PVX_300050	AAKM01000509:5..1837	610	1	0	GeneWise			71.52		100	1832	99.84	GENE3D:G3DSA:2.120.10.80:no description;PANTHER:PTHR23244:KELCH REPEAT DOMAIN;INTERPRO:IPR015915:Kelch-type beta propeller;INTERPRO:IPR011043:Galactose oxidase/kelch, beta-propeller;SUPERFAMILY:SSF50965:Galactose oxidase, central domain;
MAL10	PF10_0145	conserved Plasmodium protein, unknown function	834	11	95.53	PVX_094960	CM000449:690109..694466	811	11	0	GeneWise	PVX_094955;PVX_094960		60.31		99.04	983	60.43	GENE3D:G3DSA:1.10.238.10:no description;INTERPRO:IPR011992:EF-hand-like domain;
MAL13	MAL13P1.79	conserved Plasmodium protein, unknown function	419	5	100	PVX_122595	CM000455:703104..705695	424	5	66.75	GeneWise	PVX_122590;PVX_122595		80.42		99.05	1385	74.15	PFAM:PF00642:zf-CCCH;SMART:SM00356:ZnF_C3H1;
MAL8	PF08_0074	DNA/RNA-binding protein Alba, putative	248	1	100	PVX_300045	AAKM01001809:18..788	256	1	0	GeneWise			82.89		100	782	98.08	PFAM:PF01918:Alba;INTERPRO:IPR002775:Alba, DNA/RNA-binding protein;PANTHER:PTHR13516:RIBONUCLEASE P 25KDA SUBUNIT-RELATED;
MAL9	PFI0823w	conserved Plasmodium protein, unknown function	49	1	88.67	PVX_300137	CM000448:635333..635476	48	1	100	GeneWise			67.35		100	<750	n/d	TMHMM:tmhmm:transmembrane_regions;
MAL8	PF08_0073	conserved Plasmodium protein, unknown function	393	1	0	PVX_300136	AAKM01000763:1..1323	440	1	0	GeneWise			71.14		100	1337	98.65
MAL7	MAL7P1.69	calmodulin, putative	256	3	61.35	PVX_300156	CM000455:1024058..1025199	244	3	6.15	GeneWise			68.36		99.61	842	64.85	INTERPRO:IPR018249:EF-HAND 2;INTERPRO:IPR018249:EF-HAND 2;PANTHER:PTHR23048:MYOSIN LIGHT CHAIN 1, 3;GENE3D:G3DSA:1.10.238.10:no description;PROFILE:PS50222:EF_HAND_2;INTERPRO:IPR011992:EF-hand-like domain;PROFILE:PS50222:EF_HAND_2;GENE3D:G3DSA:1.10.238.10:no description;INTERPRO:IPR011992:EF-hand-like domain;
MAL12	PFL0890c	triose or hexose phosphate/phosphate translocator, putative	478	10	100	PVX_300142	CM000455:1548817..1551675	479	10	51.91	GeneWise			79.42		98.74	794	86.78	PANTHER:PTHR11132:SOLUTE CARRIER FAMILY 35;PFAM:PF03151:TPT;INTERPRO:IPR004853:Protein of unknown function DUF250;
MAL8	MAL8P1.85	conserved Plasmodium protein, unknown function	160	2	0	PVX_300046	CM000446:713502..714113	166	2	0	GeneWise			71.69		100	<750	n/d
MAL14	PF14_0176	conserved Plasmodium protein, unknown function	231	6	100	PVX_300051	CM000454:1286920..1288472	228	6	44.15	GeneWise			62.34		98.27	<750	n/d
MAL14	PF14_0183	signal recognition particle, RNP, putative	66	1	100	PVX_300145	CM000454:1254629..1254811	61	1	0	GeneWise			60.61		100	<750	n/d
MAL12	PFL0957w	conserved Plasmodium protein, unknown function	53	1	0	PVX_300141	CM000455:1607836..1607994	53	1	0	GeneWise			77.36		100	<750	n/d	SIGNALP:SignalP:signal-peptide;
MAL12	PFL1005c	heterochromatin protein 1	266	1	100	PVX_300143	CM000455:1651899..1652723	275	1	41.94	GeneWise			78.91		100	1064	77.44	INTERPRO:IPR000953:Chromo domain;PROFILE:PS50013:CHROMO_2;PROSITE:PS00598:CHROMO_1;SMART:SM00298:CHROMO;INTERPRO:IPR016197:Chromo domain-like;PROSITE:PS00598:CHROMO_1;INTERPRO:IPR017984:Chromo domain subgroup;INTERPRO:IPR017984:Chromo domain subgroup;PROSITE:PS00598:CHROMO_1;INTERPRO:IPR017984:Chromo domain subgroup;PFAM:PF00385:Chromo;
MAL11	PF11_0228	conserved Plasmodium protein, unknown function	480	3	100	PVX_300049	CM000450:755115..756879	484	3	0	GeneWise			78.76		99.58	1271	91.82
MAL5	PFE1030c	phosphomethylpyrimidine kinase, putative	310	1	100	PVX_300132	AAKM01000990:60..1076	338	1	0	GeneWise			63.61		100	1052	96.29	PFAM:PF08543:Phos_pyr_kin;GENE3D:G3DSA:3.40.1190.20:no description;INTERPRO:IPR013749:Phosphomethylpyrimidine kinase type-1;
MAL9	PFI1095w	conserved Plasmodium protein, unknown function	315	12	100	PVX_300157	CM000448:845690..848415	316	12	86.5	GeneWise			69.09		97.78	<750	n/d	SIGNALP:SignalP:signal-peptide;
MAL7	MAL7P1.106	conserved Plasmodium protein, unknown function	134	6	100	PVX_300043	CM000444:613142..614337	134	6	0	GeneWise			61.94		96.27	<750	n/d	TMHMM:tmhmm:transmembrane_regions;TMHMM:tmhmm:transmembrane_regions;
MAL7	PF07_0090a	conserved Plasmodium protein, unknown function	78	3	48.1	PVX_300135	CM000444:663501..664011	78	3	54.7	GeneWise			78.21		97.44	<750	n/d	SIGNALP:SignalP:signal-peptide;INTERPRO:IPR008389:ATPase, V0 complex, subunit E;PFAM:PF05493:ATP_synt_H;
MAL13	PF13_0138	MSF1-like protein, putative	183	5	51.27	PVX_300144	CM000453:1170196..1171255	190	5	0	GeneWise			61.58		98.91	<750	n/d	INTERPRO:IPR006797:PRELI/MSF1;PROFILE:PS50904:PRELI_MSF1;PFAM:PF04707:PRELI;
MAL14	PF14_0255a	conserved Plasmodium protein, unknown function	63	1	0	PVX_300146	CM000454:947799..947987	63	1	100	GeneWise			60.32		100	<750	n/d	TMHMM:tmhmm:transmembrane_regions;
MAL10	PF10_0261a	conserved Plasmodium protein, unknown function	70	1	0	PVX_300163	CM000447:506712..506918	69	1	100	GeneWise			62.86		100	<750	n/d	TMHMM:tmhmm:transmembrane_regions;
MAL7	MAL7P1.141	conserved Plasmodium protein, unknown function	109	4	97.27	PVX_300044	CM000444:802332..803317	108	4	0	GeneWise			63.3		98.17	<750	n/d	SIGNALP:SignalP:signal-peptide;
MAL9	PFI1555w	conserved Plasmodium protein, unknown function	102	5	86.73	PVX_300048	CM000448:1237729..1238935	103	5	82.85	GeneWise			63.81		97.06	<750	n/d	TMHMM:tmhmm:transmembrane_regions;
MAL10	PF10_0318	conserved protein, unknown function	350	1	100	PVX_300021	AAKM01000786:97..1275	392	1	0	GeneWise			61.01		100	1214	96.79	PANTHER:PTHR16255:UNCHARACTERIZED;INTERPRO:IPR003734:Protein of unknown function DUF155;
MAL14	PF14_0506a	conserved protein, unknown function	76	1	100	PVX_300147	CM000453:2166457..2166684	76	1	100	GeneWise			94.74		100	<750	n/d	INTERPRO:IPR013880:Yos1-like;PFAM:PF08571:Yos1;SIGNALP:SignalP:signal-peptide;
MAL14	PF14_0598	glyceraldehyde-3-phosphate dehydrogenase	337	2	100	PVX_300150	CM000453:1772273..1773651	337	2	100	GeneWise			86.65		100	926	100	INTERPRO:IPR020832:Glyceraldehyde 3-phosphate dehydrogenase, catalytic domain, subgroup;SUPERFAMILY:SSF51735:NAD(P)-binding Rossmann-fold domains;INTERPRO:IPR016040:NAD(P)-binding domain;INTERPRO:IPR020832:Glyceraldehyde 3-phosphate dehydrogenase, catalytic domain, subgroup;PROSITE:PS00071:GAPDH;INTERPRO:IPR020831:Glyceraldehyde 3-phosphate dehydrogenase family;INTERPRO:IPR020828:Glyceraldehyde 3…
MAL14	PF14_0621	conserved Plasmodium protein, unknown function	90	2	73.63	PVX_300149	CM000453:1661591..1662206	89	2	20.74	GeneWise			73.63		98.89	<750	n/d
MAL9	PFI0820c	RNA-binding protein musashi, putative	388	1	100	PVX_300056	CM000448:628754..629772	316	2	0	genBlastG			66.75		100	803	77.96	INTERPRO:IPR012677:Nucleotide-binding, alpha-beta plait;PFAM:PF00076:RRM_1;PFAM:PF00076:RRM_1;INTERPRO:IPR015903:Ribonucleoprotein, BRUNO-like;GENE3D:G3DSA:3.30.70.330:no description;INTERPRO:IPR000504:RNA recognition motif, RNP-1;INTERPRO:IPR000504:RNA recognition motif, RNP-1;SMART:SM00360:RRM;PROFILE:PS50102:RRM;
MAL10	PF10_0204	conserved Plasmodium protein, unknown function	353	4	100	PVX_001910	CM000447:244883..246290	364	4	94.78	genBlastG	PVX_001910;PVX_001920		67.86		100	926	64.69	SIGNALP:SignalP:signal-peptide;
