# Supplementary material for: Genome Comparison of Human and Non-Human Malaria Parasites Reveals Species Subset-Specific Genes Potentially Linked to Human Disease
Source: PLoS Comput Biol. 2011 Dec 22;7(12):e1002320. doi: 10.1371/journal.pcbi.1002320 (PMC3245289; doi:10.1371/journal.pcbi.1002320)
Supplement: Table S2 — List of improved gene models in P. knowlesi . The list includes new and replaced gene models together with characteristics of query and target genes (length, number of exons), genomic location, method of prediction, sequence conservation levels, query coverage, and newly predicted domains after improvement. (XLS) [file pcbi.1002320.s011.xls]

## Sheet: improved_genes_pkno
qCont	qName	qDescr	qLen	qExons	qEST	tName	tLoc	tLen	tExons	method	overlapping_genes	old_pid	new_pid	dPid	qCov	lenOrf	covOrf	new_domains
MAL14	PF14_0022	conserved Plasmodium protein, unknown function	498	15	99.93	PKH_134500	Pk_strainH_chr13:2141503..2145360	505	15	genBlastG	PKH_134500	56.3869	62.9703	6.58344	100	<750	n/d	PFAM:PF02833:DHHA2;INTERPRO:IPR004097:DHHA2;
MAL14	PF14_0810	conserved Plasmodium protein, unknown function	270	9	39.24	PKH_134335	Pk_strainH_chr13:2085646..2087816	270	9	genBlastG	PKH_134335	36.6667	72.5926	35.9259	100	<750	n/d	PANTHER:PTHR13183:AXONEMAL INNER ARM DYNEIN LIGHT CHAIN 28;
MAL14	PF14_0034	translocation associated membrane protein, putative	359	3	86.11	PKH_134320	Pk_strainH_chr13:2082071..2083460	359	3	genBlastG	PKH_134320	54.8747	62.9526	8.07799	100	1007	92.25	SMART:SM00724:TLC;
MAL10	PF10_0034a	conserved Plasmodium protein, unknown function	94	4	96.84	PKH_080180	Pk_strainH_chr08:122393..123376	95	4	genBlastG	PKH_080180	75.7576	82.1053	6.34769	100	<750	n/d
MAL12	PFL0145c	high mobility group protein	97	1	100	PKH_130170	Pk_strainH_chr13:87536..87829	98	1	genBlastG	PKH_130170	81.7308	86.7347	5.00392	100	<750	n/d
MAL13	MAL13P1.17	conserved Plasmodium protein, unknown function	113	2	0	PKH_140210	Pk_strainH_chr14:90204..90853	108	2	genBlastG	PKH_140210	65.3543	73.4513	8.097	95.58	<750	n/d
MAL14	PF14_0066	radical SAM protein, putative	362	5	90.82	PKH_134000	Pk_strainH_chr13:1956788..1958483	363	5	genBlastG	PKH_134000	63.0607	77.4105	14.3498	100	1067	82.1	INTERPRO:IPR006638:Elongator protein 3/MiaB/NifB;HAMAP:MF_01849:RLMN_MF_01849;SMART:SM00729:Elp3;
MAL13	PF13_0034	vacuolar ATP synthase subunit h, putative	455	3	97	PKH_140510	Pk_strainH_chr14:241011..242970	457	3	genBlastG	PKH_140510	82.2757	88.1838	5.9081	100	1010	88.91
MAL11	PF11_0088	prefoldin, putative	155	5	100	PKH_090480	Pk_strainH_chr09:208383..209609	154	5	genBlastG	PKH_090480	71.7949	78.0645	6.26964	99.35	<750	n/d
MAL13	PF13_0040	DNA-directed RNA polymerase alpha chain, putative	619	2	88.49	PKH_140650	Pk_strainH_chr14:283699..285648	566	2	genBlastG	PKH_140650	67.2083	70.7593	3.55102	91.44	2045	82.93
MAL12	PFL0375w	conserved Plasmodium protein, unknown function	182	3	100	PKH_130640	Pk_strainH_chr13:297657..298644	182	3	genBlastG	PKH_130640	52.6829	73.7705	21.0876	100	<750	n/d	PFAM:PF00076:RRM_1;SMART:SM00360:RRM;INTERPRO:IPR000504:RNA recognition motif, RNP-1;INTERPRO:IPR012677:Nucleotide-binding, alpha-beta plait;PROFILE:PS50102:RRM;
MAL14	PF14_0092	conserved Plasmodium membrane protein, unknown function	262	4	100	PKH_133835	Pk_strainH_chr13:1851127..1852362	260	4	genBlastG			93.5115		99.24	<750	n/d	TMHMM:tmhmm:transmembrane_regions;INTERPRO:IPR013714:Golgi apparatus membrane protein TVP15;TMHMM:tmhmm:transmembrane_regions;TMHMM:tmhmm:transmembrane_regions;PFAM:PF08507:COPI_assoc;TMHMM:tmhmm:transmembrane_regions;
MAL10	PF10_0102	ankyrin-repeat protein, putative	169	8	94.9	PKH_081000	Pk_strainH_chr08:474047..475642	165	7	genBlastG	PKH_081000	76.0638	82.2485	6.18469	97.63	<750	n/d
MAL8	MAL8P1.122	ubiquitin regulatory protein, putative	238	3	100	PKH_010990	Pk_strainH_chr01:474563..475545	241	2	genBlastG	PKH_010990	55.1948	72.1992	17.0044	100	1010	71.39
MAL12	PFL0540w	GPI mannosyltransferase I	441	8	100	PKH_130990	Pk_strainH_chr13:454394..457501	410	8	genBlastG	PKH_130990	56.1947	61.678	5.48331	92.97	869	82.74
MAL6	PFF0573c	60S ribosomal protein L39, putative	51	3	100	PKH_113715	Pk_strainH_chr11:1755734..1756022	50	2	genBlastG			86.2745		98.04	<750	n/d	PFAM:PF00832:Ribosomal_L39;INTERPRO:IPR020083:Ribosomal protein L39e, conserved site;PANTHER:PTHR19970:RIBOSOMAL PROTEIN L39E;INTERPRO:IPR000077:Ribosomal protein L39e;GENE3D:G3DSA:1.10.1620.10:no description;
MAL8	MAL8P1.110	apicoplast ribosomal protein L33 precursor, putative	111	2	47.02	PKH_142850	Pk_strainH_chr14:1280910..1281492	111	2	genBlastG	PKH_142850	63.4146	66.9643	3.54965	100	<750	n/d
MAL14	PF14_0138	conserved protein, unknown function	253	11	100	PKH_133360	Pk_strainH_chr13:1639266..1641884	253	11	genBlastG	PKH_133360	58.6207	74.8031	16.1825	100	<750	n/d
MAL5	PFE0700c	tubulin-tyrosine ligase, putative	420	5	73.87	PKH_101850	Pk_strainH_chr10:883977..886122	435	7	genBlastG	PKH_101850	59.2672	76.5517	17.2845	100	1349	73.24
MAL12	PFL0695c	conserved protein, unknown function	120	2	85.95	PKH_143160a	Pk_strainH_chr14:1450597..1451139	125	2	genBlastG	PKH_143160	11.9808	66.4	54.4192	100	<750	n/d	INTERPRO:IPR008504:Protein of unknown function DUF786;PFAM:PF07019:Rab5ip;PANTHER:PTHR20994:UNCHARACTERIZED;
MAL12	PFL0705c	adrenodoxin-type ferredoxin, putative	158	5	73.17	PKH_143180	Pk_strainH_chr14:1454423..1455512	158	5	genBlastG	PKH_143180	70.3704	75.3165	4.94609	100	<750	n/d
MAL12	PFL0746c	conserved Plasmodium protein, unknown function	69	3	75.71	PKH_143265	Pk_strainH_chr14:1476318..1477387	68	3	genBlastG			75.7143		98.55	<750	n/d	INTERPRO:IPR003117:cAMP-dependent protein kinase, regulatory subunit, type I/II alpha/beta;PFAM:PF02197:RIIa;
MAL7	PF07_0052	conserved Plasmodium protein, unknown function	240	2	39.14	PKH_142110	Pk_strainH_chr14:941784..943318	214	3	genBlastG	PKH_142110	48.048	68.3333	20.2853	89.17	1025	57.56
MAL7	MAL7P1.69	calmodulin, putative	256	3	61.35	PKH_142170	Pk_strainH_chr14:979905..981053	244	3	genBlastG	PKH_142170	49.6454	69.5312	19.8859	95.31	869	62.83
MAL8	MAL8P1.81	flavoprotein, putative	185	4	100	PKH_051640	Pk_strainH_chr05:757005..757931	189	4	genBlastG	PKH_051640	57.7114	61.0526	3.34119	100	<750	n/d
MAL10	PF10_0188	conserved Plasmodium membrane protein, unknown function	1241	25	67.18	PKH_060350	Pk_strainH_chr06:144905..152332	1243	24	genBlastG	PKH_060350	61.6057	67.1451	5.53941	100	<750	n/d	PANTHER:PTHR13219:UNCHARACTERIZED;PANTHER:PTHR13219:UNCHARACTERIZED;
MAL13	PF13_0112	conserved Plasmodium protein, unknown function	74	1	100	PKH_141870	Pk_strainH_chr14:838017..838238	74	1	genBlastG	PKH_141870	28.3422	71.6216	43.2794	100	<750	n/d
MAL3	PFC0886w	conserved Plasmodium protein, unknown function	144	5	94.02	PKH_082100	Pk_strainH_chr08:954756..955881	145	5	genBlastG	PKH_082100	69.8795	80	10.1205	100	<750	n/d
MAL9	PFI1110w	glutamine synthetase, putative	543	3	84.56	PKH_071980	Pk_strainH_chr07:894248..896188	540	3	genBlastG	PKH_071980	61.8153	73.2965	11.4812	99.45	1928	83.61
MAL14	PF14_0227	serine/threonine protein kinase, putative	284	9	100	PKH_132550	Pk_strainH_chr13:1224188..1226250	285	9	genBlastG	PKH_132550	75.9615	88.4211	12.4595	100	<750	n/d	INTERPRO:IPR008271:Serine/threonine-protein kinase, active site;SMART:SM00220:S_TKc;INTERPRO:IPR002290:Serine/threonine-protein kinase domain;PROSITE:PS00108:PROTEIN_KINASE_ST;
MAL14	PF14_0231	60S ribosomal protein L7-3, putative	283	3	100	PKH_132510	Pk_strainH_chr13:1203820..1204825	282	2	genBlastG	PKH_132510	75.6329	85.5124	9.87946	99.65	<750	n/d
MAL14	PF14_0243b	MORN repeat protein, putative	148	3	0	PKH_132400a	Pk_strainH_chr13:1166374..1167426	148	3	genBlastG	PKH_132400	13.1436	65.5405	52.3969	100	2012	3.13
MAL14	PF14_0255a	conserved Plasmodium protein, unknown function	63	1	0	PKH_132275	Pk_strainH_chr13:1112726..1112914	63	1	genBlastG			61.9048		100	<750	n/d	TMHMM:tmhmm:transmembrane_regions;
MAL10	PF10_0273	DHHC-type zinc finger protein, putative	270	10	100	PKH_061220	Pk_strainH_chr06:546678..549177	263	10	genBlastG	PKH_061220	69.1228	72.963	3.84016	97.41	<750	n/d
MAL9	PFI1460ca	conserved Plasmodium protein, unknown function, patched	98	1	0	PKH_072790a	Pk_strainH_chr07:1271914..1272207	98	1	genBlastG	PKH_072790	14.876	75.5102	60.6342	100	<750	n/d
MAL11	PF11_0340	conserved Plasmodium protein, unknown function	29	1	100	PKH_093075	Pk_strainH_chr09:1336175..1336261	29	1	genBlastG			75.8621		100	<750	n/d	SIGNALP:SignalP:signal-peptide;
MAL12	PFL1526c	conserved Plasmodium protein, unknown function	67	2	100	PKH_081605	Pk_strainH_chr08:724052..724652	67	2	genBlastG			67.1642		100	<750	n/d
MAL13	MAL13P1.179	conserved Plasmodium protein, unknown function	399	3	48.25	PKH_121760	Pk_strainH_chr12:768528..770181	414	3	genBlastG	PKH_121760	59.5556	64.7343	5.17874	100	818	88.51
MAL11	PF11_0386	apicoplast ribosomal protein S14p/S29e precursor, putative	172	2	100	PKH_093530	Pk_strainH_chr09:1566499..1567156	170	2	genBlastG	PKH_093530	63.5838	67.052	3.46821	98.84	<750	n/d	INTERPRO:IPR018271:Ribosomal protein S14, conserved site;PROSITE:PS00527:RIBOSOMAL_S14;
MAL10	PF10_0373a	conserved Plasmodium protein, unknown function	58	2	10.17	PKH_062245	Pk_strainH_chr06:1002579..1002958	58	2	genBlastG			81.0345		100	<750	n/d	SIGNALP:SignalP:signal-peptide;
MAL14	PF14_0390	conserved Plasmodium protein, unknown function	227	1	0	PKH_126520	Pk_strainH_chr12:2830240..2830884	215	1	genBlastG	PKH_126520	61.5079	67.3913	5.88337	94.71	791	81.29
MAL14	PF14_0394	conserved Plasmodium protein, unknown function	485	4	94.99	PKH_126480	Pk_strainH_chr12:2805370..2807396	475	4	genBlastG	PKH_126480	64.0873	67.5456	3.45834	97.94	1331	79.56
MAL11	PF11_0461	Rab GTPase 6	207	4	100	PKH_094250	Pk_strainH_chr09:1919450..1920844	207	4	genBlastG	PKH_094250	80.6763	95.6522	14.9758	100	<750	n/d
MAL11	PF11_0479a	conserved Plasmodium membrane protein, unknown function	185	7	65.77	PKH_094430	Pk_strainH_chr09:2003301..2005221	190	7	genBlastG	PKH_094430	69.3548	73.6842	4.32937	100	<750	n/d
MAL12	PFL2255w	conserved Plasmodium protein, unknown function	365	6	100	PKH_146440	Pk_strainH_chr14:2901267..2903386	360	6	genBlastG	PKH_146440	51.938	69.0411	17.1031	98.63	<750	n/d	PANTHER:PTHR12874:FAMILY NOT NAMED;
MAL14	PF14_0488	conserved Plasmodium protein, unknown function	229	11	100	PKH_125500	Pk_strainH_chr12:2372400..2374924	257	10	genBlastG	PKH_125500	59.5652	65.7588	6.19354	100	<750	n/d
MAL14	PF14_0502	U1 snRNA associated protein, putative	336	8	98.42	PKH_125360	Pk_strainH_chr12:2307961..2310352	318	8	genBlastG	PKH_125360	58.3333	61.6071	3.27381	94.64	<750	n/d
MAL14	PF14_0504a	conserved Plasmodium protein, unknown function	228	1	100	PKH_125340b	Pk_strainH_chr12:2304873..2305559	229	1	genBlastG	PKH_125340	14.0754	66.8122	52.7368	100	758	90.5
MAL14	PF14_0542	conserved protein, unknown function	147	6	100	PKH_124920	Pk_strainH_chr12:2104477..2105680	136	5	genBlastG	PKH_124920	61.3636	70.068	8.70439	92.52	<750	n/d
MAL13	MAL13P1.290	high mobility group protein 4, putative	252	11	75.1	PKH_111160	Pk_strainH_chr11:531776..534279	245	10	genBlastG	PKH_111160	64.4269	68.3794	3.95257	97.22	<750	n/d
MAL13	MAL13P1.306-a	conserved Plasmodium protein, unknown function	366	12	100	PKH_110920	Pk_strainH_chr11:394466..397282	353	12	genBlastG	PKH_110920	61.7949	66.1202	4.32535	96.45	<750	n/d
MAL14	PF14_0578	conserved Plasmodium protein, unknown function	148	1	100	PKH_124540	Pk_strainH_chr12:1960606..1961058	151	1	genBlastG	PKH_124540	54.0179	80.1325	26.1146	100	<750	n/d
MAL14	PF14_0607	conserved Plasmodium membrane protein, unknown function	1071	15	99.35	PKH_124170	Pk_strainH_chr12:1785465..1791269	978	17	genBlastG	PKH_124170	58.0727	63.5854	5.51274	91.32	1670	74.73
MAL14	PF14_0612	conserved Plasmodium protein, unknown function	104	5	100	PKH_124120	Pk_strainH_chr12:1770228..1771409	101	5	genBlastG	PKH_124120	58.6957	73.0769	14.3813	97.12	<750	n/d
MAL13	MAL13P1.330	conserved Plasmodium protein, unknown function	329	4	11.01	PKH_110490	Pk_strainH_chr11:226410..227957	330	4	genBlastG	PKH_110490	52.7228	63.5821	10.8593	100	761	54.53
MAL13	MAL13P1.331	conserved Plasmodium protein, unknown function	127	2	0	PKH_110460	Pk_strainH_chr11:219938..220520	128	2	genBlastG	PKH_110460	82.0312	88.2812	6.25	100	<750	n/d
MAL14	PF14_0635	large ribosomal subunit assembling protein, putative	179	6	89.63	PKH_123900	Pk_strainH_chr12:1641793..1643233	180	6	genBlastG	PKH_123900	69.3467	85	15.6533	100	<750	n/d
MAL14	PF14_0667a	conserved Plasmodium protein, unknown function	112	4	100	PKH_123525	Pk_strainH_chr12:1474460..1475507	112	4	genBlastG			69.6429		100	<750	n/d	PANTHER:PTHR13385:AUTOPHAGY PROTEIN 12;INTERPRO:IPR007242:Autophagy-related protein 12;PFAM:PF04110:APG12;
MAL14	PF14_0021	conserved Plasmodium protein, unknown function	426	10	100	PKH_134510	Pk_strainH_chr13:2145971..2148657	439	10	GeneWise	PKH_134510	62.1868	67.2	5.01321	99.06	<750	n/d
MAL10	PF10_0028-b	RNA binding protein, putative	248	7	100	PKH_080100	Pk_strainH_chr08:94349..97065	247	6	GeneWise	PKH_080100;PKH_080110		66.8		97.98	<750	n/d
MAL14	PF14_0033	selenoprotein	116	3	100	PKH_134330	Pk_strainH_chr13:2084347..2085057	116	3	GeneWise	PKH_134330	46.5517	61.54	14.9883	99.14	<750	n/d	TMHMM:tmhmm:transmembrane_regions;
MAL11	PF11_0045	CPW-WPC family protein	583	13	94.63	PKH_090070	Pk_strainH_chr09:28486..32135	589	13	GeneWise	PKH_090060;PKH_090050;PKH_090070		66.72		98.46	908	56.94	TIGRFAMs:TIGR01492:CPW_WPC: Plasmodium falciparum CPW-WPC doma;
MAL6	PFF0185c	conserved Plasmodium protein, unknown function	1826	20	71.98	PKH_114610	Pk_strainH_chr11:2227755..2237169	1834	20	GeneWise	PKH_114610	60.5952	63.77	3.17482	99.4	2498	83.79
MAL2	PFB0194w	conserved Plasmodium protein, unknown function	276	5	100	PKH_041580	Pk_strainH_chr04:686475..688113	277	5	GeneWise	PKH_041580	70.6522	74.37	3.71783	99.28	<750	n/d
MAL14	PF14_0057	RNA binding protein, putative	107	3	100	PKH_134090	Pk_strainH_chr13:1998560..1999279	107	3	GeneWise	PKH_134090	55.6452	81.31	25.6648	98.13	<750	n/d	INTERPRO:IPR008111:RNA-binding motif protein 8;INTERPRO:IPR008111:RNA-binding motif protein 8;INTERPRO:IPR008111:RNA-binding motif protein 8;PRINTS:PR01738:RNABINDINGM8;
MAL14	PF14_0065	glideosome associated protein with multiple membrane spans 3, putative	284	3	100	PKH_134010	Pk_strainH_chr13:1962769..1964173	284	3	GeneWise	PKH_134010	59.7403	96.48	36.7397	99.3	<750	n/d
MAL14	PF14_0072	tRNA m2G10 methyltransferase subunit, putative	125	5	100	PKH_133945	Pk_strainH_chr13:1936139..1937410	128	5	GeneWise			78.91		98.4	809	23.49
MAL14	PF14_0106	ankyrin-repeat protein, putative	172	7	100	PKH_133690	Pk_strainH_chr13:1768424..1769919	162	6	GeneWise	PKH_133690	77.3256	82.56	5.23442	98.26	<750	n/d
MAL1	PFA0560c	conserved Plasmodium protein, unknown function	248	1	0	PKH_020160b	Pk_strainH_chr02:95908..96729	273	1	GeneWise	PKH_020160	33.8028	43.84	10.0372	100	854	95.78
MAL1	PFA0565c	conserved Plasmodium protein, unknown function	117	1	100	PKH_020160a	Pk_strainH_chr02:95518..95865	116	1	GeneWise	PKH_020160	21.5297	70.09	48.5603	100	<750	n/d
MAL14	PF14_0778-a	conserved Plasmodium membrane protein, unknown function	373	8	66.76	PKH_133650	Pk_strainH_chr13:1752819..1755111	374	8	GeneWise	PKH_133650;PKH_133660		87.7		98.66	<750	n/d
MAL6	PFF0525w	conserved Plasmodium protein, unknown function	108	4	100	PKH_113850	Pk_strainH_chr11:1847246..1851683	103	3	GeneWise	PKH_113850	33.6449	62.62	28.9751	97.22	<750	n/d	SIGNALP:SignalP:signal-peptide;
MAL10	PF10_0118	conserved Plasmodium protein, unknown function	387	2	100	PKH_081160	Pk_strainH_chr08:527149..528393	383	2	GeneWise	PKH_081160	70.4762	76.49	6.01381	99.74	1286	89.19
MAL11	PF11_0135	conserved Plasmodium protein, unknown function	377	9	30.34	PKH_091010	Pk_strainH_chr09:429076..431387	376	9	GeneWise	PKH_091010	32.626	73.88	41.254	99.2	<750	n/d
MAL9	PFI0535w	phosphatidylinositol N-acetylglucosaminyltransferase, putative	292	13	100	PKH_070840	Pk_strainH_chr07:461588..464233	290	12	GeneWise	PKH_070840	70.1587	74.75	4.59127	97.26	<750	n/d
MAL12	PFL0580w	minchromosome maintenance (MCM) complex subunit, putative	758	4	100	PKH_131065	Pk_strainH_chr13:494897..497684	758	4	GeneWise	PKH_131065	83.7731	97.23	13.4569	99.74	2009	97.11	PRINTS:PR01661:MCMPROTEIN5;INTERPRO:IPR008048:MCM protein 5;INTERPRO:IPR008048:MCM protein 5;INTERPRO:IPR008048:MCM protein 5;INTERPRO:IPR008048:MCM protein 5;INTERPRO:IPR008048:MCM protein 5;
MAL12	PFL0590c	non-SERCA-type Ca2 -transporting P-ATPase	1208	2	100	PKH_131080	Pk_strainH_chr13:504004..507882	1230	2	GeneWise	PKH_131080	71.1747	74.82	3.64535	100	3884	94.95	PRINTS:PR00120:HATPASE;INTERPRO:IPR000695:ATPase, P-type, H+ transporting proton pump;PRINTS:PR00120:HATPASE;PRINTS:PR00120:HATPASE;INTERPRO:IPR000695:ATPase, P-type, H+ transporting proton pump;INTERPRO:IPR000695:ATPase, P-type, H+ transporting proton pump;
MAL6	PFF0640w	conserved Plasmodium protein, unknown function	60	2	100	PKH_113575	Pk_strainH_chr11:1703705..1704130	61	2	GeneWise			62.9		98.33	<750	n/d	SIGNALP:SignalP:signal-peptide;
MAL12	PFL0692c	geranylgeranyltransferase type2 beta subunit, putative	433	2	100	PKH_143160b	Pk_strainH_chr14:1448668..1450425	526	2	GeneWise	PKH_143160	38.9155	47.25	8.33453	99.54	1202	89.43
MAL13	MAL13P1.79	conserved Plasmodium protein, unknown function	419	5	100	PKH_141470	Pk_strainH_chr14:655955..658508	422	5	GeneWise	PKH_141460;PKH_141470		81.37		99.05	1436	71.1	SMART:SM00356:ZnF_C3H1;
MAL13	MAL13P1.82	phosphatidylinositol synthase	209	9	35.56	PKH_141490	Pk_strainH_chr14:664678..666778	207	9	GeneWise	PKH_141490	69.2641	76.56	7.29593	96.65	<750	n/d
MAL8	PF08_0081	conserved Plasmodium protein, unknown function	659	6	95.2	PKH_142510	Pk_strainH_chr14:1098110..1101442	688	5	GeneWise	PKH_142510	61.8513	66.15	4.29867	99.54	1784	99.94
MAL13	PF13_0090a	conserved Plasmodium protein, unknown function	104	5	100	PKH_141555	Pk_strainH_chr14:692217..693004	105	5	GeneWise			60		99.04	<750	n/d	SIGNALP:SignalP:signal-peptide;
MAL10	PF10_0179a	PHF5-like protein, putative	111	5	100	PKH_060260	Pk_strainH_chr06:96004..97223	111	5	GeneWise	PKH_060260	72.028	98.2	26.172	98.2	<750	n/d
MAL12	PFL0915c	conserved Plasmodium protein, unknown function	349	8	81.05	PKH_143590	Pk_strainH_chr14:1596075..1598499	350	8	GeneWise	PKH_143590	74.2857	79.43	5.14429	98.57	<750	n/d	PFAM:PF02210:Laminin_G_2;INTERPRO:IPR012680:Laminin G, subdomain 2;
MAL13	MAL13P1.97	conserved Plasmodium protein, unknown function	228	8	48.62	PKH_141775	Pk_strainH_chr14:794068..795933	228	8	GeneWise			60.09		99.12	<750	n/d
MAL12	PFL0957w	conserved Plasmodium protein, unknown function	53	1	0	PKH_143645	Pk_strainH_chr14:1635428..1635586	53	1	GeneWise			77.36		100	<750	n/d	SIGNALP:SignalP:signal-peptide;
MAL10	PF10_0195a	flagellar outer arm dynein-associated protein, putative	101	3	100	PKH_060410	Pk_strainH_chr06:170649..171188	100	2	GeneWise	PKH_060410	84.5455	92.08	7.53455	100	<750	n/d
MAL5	PFE0990w	conserved Plasmodium protein, unknown function	192	3	98.27	PKH_101270	Pk_strainH_chr10:606053..609412	193	3	GeneWise	PKH_101270	42.0513	66.84	24.7887	99.48	<750	n/d
MAL7	PF07_0073	seryl-tRNA synthetase, putative	539	1	99.94	PKH_030060	Pk_strainH_chr03:68940..70580	547	1	GeneWise	PKH_030060	64.3322	70.04	5.70775	100	1853	88.51	PIR:PIRSF001529:Serine-tRNA ligase;
MAL14	PF14_0192	glutathione reductase	500	3	100	PKH_132920	Pk_strainH_chr13:1353858..1355751	515	3	GeneWise	PKH_132920	72.0143	78.45	6.43574	99.8	1478	94.52
MAL14	PF14_0194	spliceosome-associated protein, putative	484	3	100	PKH_132900	Pk_strainH_chr13:1347740..1349348	459	3	GeneWise	PKH_132900	51.2015	60.91	9.70852	99.59	1460	89.18
MAL3	PFC0911c	conserved Plasmodium protein, unknown function	132	5	100	PKH_082000	Pk_strainH_chr08:913231..914501	132	5	GeneWise	PKH_082000	67.8788	84.85	16.9712	99.24	<750	n/d
MAL11	PF11_0234	conserved Plasmodium protein, unknown function	1832	22	83.94	PKH_092010	Pk_strainH_chr09:863154..871347	1821	21	GeneWise	PKH_092010	56.0976	60.09	3.99244	99.24	1763	92.97
MAL10	PF10_0208	endomembrane protein 70, putative	534	7	100	PKH_060550	Pk_strainH_chr06:223112..225429	561	5	GeneWise	PKH_060550	64.9435	71	6.05654	99.63	1145	84.37
MAL14	PF14_0208	mitochondrial protein import protein TIM13, putative	113	3	100	PKH_132750	Pk_strainH_chr13:1296095..1296772	107	3	GeneWise	PKH_132750	62.069	66.09	4.02103	99.12	<750	n/d
MAL5	PFE1090w	nucleotide binding protein, putative	602	6	100	PKH_101040	Pk_strainH_chr10:520940..523695	609	6	GeneWise	PKH_101040	57.716	61.15	3.43395	99.17	1544	81.67
MAL6	PFF1130c	superoxide dismutase	266	9	0	PKH_112600	Pk_strainH_chr11:1283839..1285784	266	8	GeneWise	PKH_112600	62.4561	66.67	4.21386	97.74	<750	n/d
MAL5	PFE1230c	mitochondrial import receptor subunit tom22, putative	105	1	100	PKH_100750	Pk_strainH_chr10:384628..384942	105	1	GeneWise	PKH_100750	52.8571	70.48	17.6229	100	<750	n/d
MAL14	PF14_0243a	dynein-associated protein, putative	605	1	81.85	PKH_132400b	Pk_strainH_chr13:1167522..1169375	618	1	GeneWise	PKH_132400	58.8633	72.33	13.4667	100	2012	92.1	PANTHER:PTHR12442:DYNEIN INTERMEDIATE CHAIN;PANTHER:PTHR12442:DYNEIN INTERMEDIATE CHAIN;
MAL13	MAL13P1.135	SNARE protein, putative	221	2	81.53	PKH_122840	Pk_strainH_chr12:1207227..1208024	220	2	GeneWise	PKH_122840	67.9325	76.02	8.08751	99.55	809	76.89
MAL9	PFI1281w	conserved Plasmodium protein, unknown function	51	1	100	PKH_072330	Pk_strainH_chr07:1042423..1042575	51	1	GeneWise	PKH_072330	34.0909	88.24	54.1491	100	<750	n/d	SIGNALP:SignalP:signal-peptide;
MAL13	MAL13P1.144	translation initiation factor EIF-2B gamma subunit, putative	473	10	16.17	PKH_122650	Pk_strainH_chr12:1136457..1139411	479	10	GeneWise	PKH_122650	65.5172	71.04	5.52276	99.58	815	47.73
MAL10	PF10_0261a	conserved Plasmodium protein, unknown function	70	1	0	PKH_061095	Pk_strainH_chr06:500648..500854	69	1	GeneWise			61.43		100	<750	n/d	TMHMM:tmhmm:transmembrane_regions;
MAL5	PFE1360c	methionine aminopeptidase 1a, putative	327	3	84.45	PKH_100470	Pk_strainH_chr10:255166..257076	323	3	GeneWise	PKH_100470	55.8912	71	15.1088	99.39	<750	n/d
MAL13	PF13_0159	nicotinic acid mononucleotide adenyltransferase	204	1	69.27	PKH_122530	Pk_strainH_chr12:1078617..1079240	207	1	GeneWise	PKH_122530	55.6	67.15	11.55	100	779	79.59
MAL9	PFI1435w	RNA binding protein, putative	289	6	65.86	PKH_072740	Pk_strainH_chr07:1252539..1254418	289	6	GeneWise	PKH_072740	71.1864	77.63	6.44356	98.96	<750	n/d
MAL14	PF14_0277	coatamer beta subunit, putative	1370	3	100	PKH_132050	Pk_strainH_chr13:999694..1003950	1325	3	GeneWise	PKH_132050	57.5977	60.93	3.33232	99.93	3692	97.29
MAL9	PFI1455c	conserved Plasmodium protein, unknown function	272	2	100	PKH_072780	Pk_strainH_chr07:1267336..1268282	273	2	GeneWise	PKH_072780	56.4103	76.56	20.1497	99.63	<750	n/d
MAL9	PFI1460cb	conserved Plasmodium protein, unknown function, patched	350	1	100	PKH_072790b	Pk_strainH_chr07:1270232..1271440	403	1	GeneWise	PKH_072790	33.2653	40.49	7.22469	100	1280	94.38
MAL11	PF11_0318	PF16 protein, putative	507	2	90.35	PKH_092840	Pk_strainH_chr09:1237455..1239174	509	2	GeneWise	PKH_092840	64.2436	70.73	6.48639	100	1580	87.47
MAL8	MAL8P1.16	rhomboid protease ROM3	267	4	43.53	PKH_050290	Pk_strainH_chr05:173877..175089	268	4	GeneWise	PKH_050290	61.9403	68.66	6.7197	98.88	<750	n/d
MAL14	PF14_0301	conserved protein, unknown function	289	7	100	PKH_131830	Pk_strainH_chr13:921311..923104	289	7	GeneWise	PKH_131830	61.6279	77.51	15.8821	98.96	<750	n/d
MAL9	PFI1555w	conserved Plasmodium protein, unknown function	102	5	86.73	PKH_073025	Pk_strainH_chr07:1375023..1376289	103	5	GeneWise			62.86		97.06	<750	n/d	TMHMM:tmhmm:transmembrane_regions;
MAL12	PFL1575w	conserved Plasmodium protein, unknown function	223	7	83.56	PKH_144980	Pk_strainH_chr14:2237236..2238923	227	7	GeneWise	PKH_144980	52.2321	65.2	12.9679	98.65	<750	n/d
MAL9	PFI1696c	conserved protein, unknown function	72	1	97.72	PKH_073312	Pk_strainH_chr07:1459812..1460027	72	1	GeneWise			93.06		100	<750	n/d	PANTHER:PTHR13229:FAMILY NOT NAMED;PFAM:PF06842:DUF1242;INTERPRO:IPR009653:Protein of unknown function DUF1242;
MAL10	PF10_0338	conserved Plasmodium protein, unknown function	323	11	76.85	PKH_061970	Pk_strainH_chr06:892224..894604	321	11	GeneWise	PKH_061970	68.4211	74.3	5.87895	98.45	<750	n/d
MAL10	PF10_0365	conserved Plasmodium protein, unknown function	695	12	73.47	PKH_062140	Pk_strainH_chr06:962288..966363	696	12	GeneWise	PKH_062140;PKH_062150		61.89		99.14	<750	n/d
MAL14	PF14_0347	conserved Plasmodium protein, unknown function	864	2	100	PKH_131260b	Pk_strainH_chr13:594566..597230	840	2	GeneWise	PKH_131260	33.0763	43.29	10.2137	100	2522	95.24	SIGNALP:SignalP:signal-peptide;PANTHER:PTHR10791:SF1:UNCHARACTERIZED;PANTHER:PTHR10791:STROMAL CELL PROTEIN/NODULIN MTN3-RELATED;INTERPRO:IPR004316:RAG1-activating protein-1-related;INTERPRO:IPR018172:Predicted uncharacterised protein, MAL3P4.7;
MAL14	PF14_0348	ATP-dependent Clp protease proteolytic subunit, putative	244	1	100	PKH_131260a	Pk_strainH_chr13:593671..594432	254	1	GeneWise	PKH_131260	16.2579	70.87	54.6121	100	929	81.92
MAL14	PF14_0349	histidine triad protein, putative	200	2	100	PKH_131250	Pk_strainH_chr13:592165..592988	201	2	GeneWise	PKH_131250	59	70.15	11.15	99.5	<750	n/d
MAL11	PF11_0397	beta-catenin-like protein 1, putative	527	3	80.11	PKH_093640	Pk_strainH_chr09:1616280..1618178	522	3	GeneWise	PKH_093640	74.1021	78.37	4.26792	99.81	1640	85.79
MAL13	PF13_0218a	conserved Plasmodium protein, unknown function	58	1	0	PKH_121395	Pk_strainH_chr12:627655..627834	59	1	GeneWise			84.75		100	<750	n/d	SIGNALP:SignalP:signal-peptide;
MAL13	PF13_0232	casein kinase II beta chain	385	2	92.14	PKH_121210	Pk_strainH_chr12:558626..560012	380	2	GeneWise	PKH_121210	66.0668	70.44	4.37316	100	<750	n/d
MAL11	PF11_0436	coproporphyrinogen III oxidase	470	2	100	PKH_093980	Pk_strainH_chr09:1810436..1812025	505	2	GeneWise	PKH_093980	59.4096	62.45	3.04041	100	1745	86.7
MAL12	PFL2150c	cytoplasmic translation machinery associated protein, putative	335	9	100	PKH_146200	Pk_strainH_chr14:2820569..2823216	332	9	GeneWise	PKH_146200	74.7024	84.48	9.77762	98.51	<750	n/d
MAL11	PF11_0483a	conserved Plasmodium protein, unknown function	77	2	100	PKH_094465	Pk_strainH_chr09:2049207..2049731	77	2	GeneWise			75.32		98.7	<750	n/d	PFAM:PF02790:COX2_TM;INTERPRO:IPR011759:Cytochrome C oxidase subunit II, transmembrane domain;
MAL12	PFL2175w	ubiquitin conjugating enzyme E2, putative	157	4	100	PKH_146270	Pk_strainH_chr14:2839125..2840336	150	4	GeneWise	PKH_146270	56.3953	61.39	4.99465	99.36	<750	n/d
MAL14	PF14_0446	heme detoxification protein	205	3	100	PKH_125960	Pk_strainH_chr12:2562949..2563912	206	3	GeneWise	PKH_125960	71.3636	76.21	4.84636	99.51	<750	n/d
MAL14	PF14_0455	multidrug resistance protein 2 (heavy metal transport family)	1024	1	100	PKH_125840	Pk_strainH_chr12:2527265..2530321	1019	1	GeneWise	PKH_125840	45.5128	60.06	14.5472	100	4202	72.73
MAL14	PF14_0504	conserved Plasmodium protein, unknown function	931	1	99.03	PKH_125340a	Pk_strainH_chr12:2301736..2304303	856	1	GeneWise	PKH_125340	27.8428	35.44	7.59719	100	2573	99.77
MAL14	PF14_0506a	conserved protein, unknown function	76	1	100	PKH_125315	Pk_strainH_chr12:2289093..2289320	76	1	GeneWise			92.11		100	<750	n/d	INTERPRO:IPR013880:Yos1-like;SIGNALP:SignalP:signal-peptide;PFAM:PF08571:Yos1;
MAL14	PF14_0523	protein phosphatase, putative	410	9	100	PKH_125150	Pk_strainH_chr12:2224841..2227827	420	9	GeneWise	PKH_125150	67.8571	82.38	14.5229	98.54	<750	n/d	SMART:SM00331:PP2C_SIG;
MAL14	PF14_0584	mitochondrial ribosomal protein S4/S9 precursor, putative	159	2	100	PKH_124480	Pk_strainH_chr12:1944968..1945516	164	2	GeneWise	PKH_124480	76.5027	85.37	8.86727	99.37	<750	n/d	SMART:SM00363:S4;
MAL14	PF14_0586a	conserved Plasmodium protein, unknown function	204	7	0	PKH_124450	Pk_strainH_chr12:1937659..1938982	204	7	GeneWise	PKH_124450	63.2479	72.55	9.30214	97.55	<750	n/d
MAL14	PF14_0590	thioredoxin-like protein	121	1	100	PKH_124400b	Pk_strainH_chr12:1919788..1920150	121	1	GeneWise	PKH_124400	6.29265	70.25	63.9574	100	<750	n/d
MAL14	PF14_0591	conserved Plasmodium protein, unknown function	1334	1	100	PKH_124400a	Pk_strainH_chr12:1915939..1919556	1206	1	GeneWise	PKH_124400	34.8933	37.54	2.64668	100	3680	98.29
MAL14	PF14_0621	conserved Plasmodium protein, unknown function	90	2	73.63	PKH_124020	Pk_strainH_chr12:1726838..1727436	89	2	GeneWise	PKH_124020	51.6484	70.33	18.6816	98.89	<750	n/d
MAL14	PF14_0632	26S proteasome regulatory subunit, putative	1172	3	88.15	PKH_123930	Pk_strainH_chr12:1660965..1664949	1219	3	GeneWise	PKH_123930	67.208	71.17	3.96196	99.83	3872	88.84
MAL14	PF14_0682	conserved Plasmodium membrane protein, unknown function	443	6	63.74	PKH_123380	Pk_strainH_chr12:1419869..1422158	446	6	GeneWise	PKH_123380	60.6742	64.88	4.20584	100	<750	n/d
MAL14	PF14_0689	Yip1 protein, putative	314	6	100	PKH_123320	Pk_strainH_chr12:1399284..1401265	319	6	GeneWise	PKH_123320	42.5466	66.15	23.6034	99.36	<750	n/d
