# Supplementary material for: Genome Comparison of Human and Non-Human Malaria Parasites Reveals Species Subset-Specific Genes Potentially Linked to Human Disease
Source: PLoS Comput Biol. 2011 Dec 22;7(12):e1002320. doi: 10.1371/journal.pcbi.1002320 (PMC3245289; doi:10.1371/journal.pcbi.1002320)
Supplement: Table S4 — Complete list of identified parasite-specific genes between P. falciparum and P. vivax . The list includes both subtelomeric and chromosome-internal parasite-specific genes. Chromosome-internal parasite-specific genes are listed together with non-syntenic regions they fall into (SGR or SBR). (XLS) [file pcbi.1002320.s013.xls]

## Sheet: species-specific genes
species	examination_category_paper	functional_category_paper	gene	desc	Comment	seqLen (aa)	rType	rCoord	rSizeGenes	rSizeBp	candidate virulence gene paper	family (size)	goMolFun	goBiolProc	goCellComp
pfal	confirmed parasite-specific (CPS)	plasmepsin/falcipain	PF14_0076	plasmepsin I	hemoglobinase; member of aspartyl protease family (10 members in total); digestion of hemoglobin in food vacuole; syntenic OrthoMCL ortholog in pviv is PVX_086040	452	SGR	MAL14:284435..300725	3	16290	no; gene family with known members in pviv		aspartic-type endopeptidase activity (GO:0004190)	proteolysis (GO:0006508);hemoglobin catabolic process (GO:0042540)	membrane (GO:0016020);food vacuole (GO:0020020)
pfal	confirmed parasite-specific (CPS)	plasmepsin/falcipain	PF14_0077	plasmepsin II	hemoglobinase; member of aspartyl protease family (10 members in total); digestion of hemoglobin in food vacuole; syntenic OrthoMCL ortholog in pviv is PVX_086040	453	SGR	MAL14:284435..300725	3	16290	no; gene family with known members in pviv		aspartic-type endopeptidase activity (GO:0004190)	proteolysis (GO:0006508);hemoglobin catabolic process (GO:0042540)	membrane (GO:0016020);food vacuole (GO:0020020)
pfal	confirmed parasite-specific (CPS)	plasmepsin/falcipain	PF14_0078	plasmepsin III,histo-aspartic protease	aka HAP; hemoglobinase; member of aspartyl protease family (10 members in total); digestion of hemoglobin in food vacuole; syntenic (co-)ortholog in pviv is PVX_086040	451	SGR	MAL14:284435..300725	3	16290	no; gene family with known members in pviv		aspartic-type endopeptidase activity (GO:0004190)	proteolysis (GO:0006508)	membrane (GO:0016020)
pfal	confirmed parasite-specific (CPS)	antigen	PF13_0011	gamete antigen 27/25		217	SGR	MAL13:113918..123930	1	10012			RNA binding (GO:0003723);SH3 domain binding (GO:0017124);protein dimerization activity (GO:0046983)
pfal	confirmed parasite-specific (CPS)	antigen	PF10_0356	liver stage antigen 1		1162	SGR	MAL10:1389627..1444440	15	54813					membrane (GO:0016020)
pfal	confirmed parasite-specific (CPS)	antigen	PF10_0025	PF70 protein	exoantigen; http://www.ncbi.nlm.nih.gov/pubmed/8525288	631	SGR	MAL10:100362..117243	3	16881					membrane (GO:0016020)
pfal	confirmed parasite-specific (CPS)	antigen	PFB0345c	serine repeat antigen 4		962	SGR	MAL2:307027..313449	1	6422		sera (9)	cysteine-type peptidase activity (GO:0008234)	immunoglobulin production (GO:0002377);proteolysis (GO:0006508);regulation of immune response (GO:0050776)	symbiont-containing vacuole (GO:0020003)
pfal	confirmed parasite-specific (CPS)	antigen	PFC0830w	trophozoite stage antigen		119	SGR	MAL3:782836..786529	1	3693
pfal	confirmed parasite-specific (CPS)	antigen	PF10_0026	tryptophan-rich antigen 3		979	SGR	MAL10:100362..117243	3	16881				Mo-molybdopterin cofactor biosynthetic process (GO:0006777)	cell surface (GO:0009986);membrane (GO:0016020)
pfal	confirmed parasite-specific (CPS)	conserved hypothetical protein	MAL7P1.59	hypothetical protein conserved in P. falciparum	similar to ring-infected erythrocyte surface antigen (RESA)-like protein with DnaJ domain and PEXEL motif (PFA_0675w); no expression evidence; RESA1 is an important P. falciparum virulence factor. RESA1 is secreted into the host cell cytoplasm at the final stages of the invasion process, where it binds to erythrocytic spectrin, possibly via its DnaJ-like chaperone domain (Foley et al. 1991).	223	SBR	MAL7:562689..667836	14	105147	no; no expression evidence
pfal	confirmed parasite-specific (CPS)	conserved hypothetical protein	PFA0365c	hypothetical protein conserved in P. falciparum	predicted signal peptide and 2 TM domains; similar to neighboring gene PFA0360c; protein expression: none; rna-seq: none	155	SGR	MAL1:299611..304091	2	4480	no; no expression evidence				cytoplasm (GO:0005737)
pfal	confirmed parasite-specific (CPS)	conserved hypothetical protein	PFA0360c	hypothetical protein conserved in P. falciparum	predicted signal peptide and 1 TM domain; similar to neighboring gene PFA0365c; similarity with ORF in pgal; protein expression: none; rna-seq: I 25h, P 30h	399	SGR	MAL1:299611..304091	2	4480	YES
pfal	confirmed parasite-specific (CPS)	conserved protein, unknown function	MAL7P1.142	conserved Plasmodium membrane protein, unknown function	this gene consists almost entirely of low-complexity regions; probably spurious ORF	418	SBR	MAL7:1135431..1159532	3	24101	no; probably spurious ORF		voltage-gated calcium channel activity (GO:0005245);calcium ion binding (GO:0005509);ATP binding (GO:0005524)	calcium ion transport (GO:0006816)	voltage-gated calcium channel complex (GO:0005891);integral to membrane (GO:0016021)
pfal	confirmed parasite-specific (CPS)	conserved protein, unknown function	PF14_0588	conserved Plasmodium protein, unknown function	predicted membrane protein with many low complexity regions; positional ortholog seems to be present in pviv and pkno but very low sequence similarity; protein expression: early GC, SZ, TZ; rna-seq: I 15h, P 25-35h	2753	SGR	MAL14:2502450..2514608	1	12158	no; species-specificity uncertain				membrane (GO:0016020)
pfal	confirmed parasite-specific (CPS)	conserved protein, unknown function	PF11_0166	conserved Plasmodium protein, unknown function	located next to falcipain 2a; predicted to nucleus (GeneDB); no homologs found; protein expression evidence from early schizogony and rupture; rna-seq: constitutively expressed in IDC	304	SGR	MAL11:590628..600175	3	9547	no; unknown function w/o additional evidence				nucleus (GO:0005634)
pfal	confirmed parasite-specific (CPS)	conserved protein, unknown function	PF14_0728	conserved Plasmodium protein, unknown function	located next to subtelomeric region; one predicted TM domain; no protein expression evidence; rna-seq: I 0h; P 25h; no homologs found; positional ortholog present in pviv and pkno	99	SGR	MAL14:3126644..3131039	1	4395	no; species-specificity uncertain				plasma membrane (GO:0005886);integral to membrane (GO:0016021)
pfal	confirmed parasite-specific (CPS)	conserved protein, unknown function	PF13_0283	conserved Plasmodium protein, unknown function	predicted membrane protein; syntenic ortholog in pcha; no protein or rna-seq expression evidence; nucleoside-triphosphatase activity (PlasmoDraft, 43%); C-terminal vacuolar (H+)-ATPase G subunit domain (InterProScan); V-ATPases generate an acidic environment in several intracellular compartments. Correspondingly, they are found as membrane-attached proteins in several organelles (Pfam)	595	SGR	MAL13:2151550..2154462	1	2912	no; unknown function w/o additional evidence				membrane (GO:0016020)
pfal	confirmed parasite-specific (CPS)	conserved protein, unknown function	PF14_0080	conserved Plasmodium protein, unknown function	short (99a) protein of possibly spurious ORF; no expression evidence or sequemce similarity to other proteins; short syntenic genes present in the other genomes but without significant sequence similarity	99	SGR	MAL14:305833..313975	1	8142	no; probably spurious ORF				cytoplasm (GO:0005737)
pfal	confirmed parasite-specific (CPS)	conserved protein, unknown function	PF13_0192	conserved Plasmodium protein, unknown function	located within MSP7-like gene cluster on chr 13; signal peptide and 2 TM domains (InterProScan); nucleoside-triphosphatase activity (PlasmoDraft, 43%); protein expression evidence from early schizogony, rupture, TZ, iRBC membrane; rna-seq: strong induction after 20h, peak 30h; see also http://www.ncbi.nlm.nih.gov/pmc/articles/PMC2901668/	633	SGR	MAL13:1404649..1451687	9	47038	YES				nucleus (GO:0005634);membrane (GO:0016020)
pfal	confirmed parasite-specific (CPS)	conserved protein, unknown function	MAL13P1.313	conserved Plasmodium protein, unknown function	syntenic ortholog in pcha; protein expression in (early) GC, SZ, oocyst; rna-seq: I 15h, P 35h; low complexity regions; no homologs found	2039	SGR	MAL13:2503547..2514821	1	11274	no; unknown function w/o additional evidence
pviv	confirmed parasite-specific (CPS)	other, annotated function	PVX_081385	DNA repair exonuclease, putative		1119	SGR	CM000443:293047..297439	1	4392			endonuclease activity (GO:0004519);transferase activity (GO:0016740);hydrolase activity (GO:0016787);manganese ion binding (GO:0030145)	double-strand break repair (GO:0006302)	nucleus (GO:0005634)
pfal	confirmed parasite-specific (CPS)	conserved protein, unknown function	PF10_0178	conserved Plasmodium protein, unknown function	2 TM domains (InterProScan); protein serine/threonine kinase activity (PlasmoDraft, 62% confidence); no protein expression evidence; rna-seq: I 15h, P 25-35h; no homologs found; positional ortholog in pviv but very low sequence similarity	199	SGR	MAL10:732855..735920	1	3065	no; species-specificity uncertain
pviv	confirmed parasite-specific (CPS)	other, annotated function	PVX_001715	early transcribed membrane protein (ETRAMP)		167	SGR	CM000447:75742..87639	2	11897		etramp (13)
pfal	confirmed parasite-specific (CPS)	conserved protein, unknown function	PFB0650w	conserved Plasmodium protein, unknown function	positional orthologs present in pviv and pkno present but very low sequence similarity (blast2seq e=0.001); pkno gene annotated as ser/thr kinase; glycosaminoglycan binding (PlasmoDraft, 23%); low-complexity regions; protein expression in early GC; rna-seq: I 15h, P 30-35h; no homolog found	2500	SGR	MAL2:576054..586765	1	10711	no; species-specificity uncertain
pfal	confirmed parasite-specific (CPS)	MSP	PF10_0348	duffy binding-like merozoite surface protein (MSP3.4)		697	SGR	MAL10:1389627..1444440	15	54813		msp3 (6)	receptor activity (GO:0004872)	pathogenesis (GO:0009405);cell-cell adhesion (GO:0016337)	cell surface (GO:0009986);integral to membrane (GO:0016021)
pviv	confirmed parasite-specific (CPS)	other, annotated function	PVX_098740	endonuclease/exonuclease/phosphatase domain containing protein		1912	SGR	CM000448:202644..215206	1	12562
pfal	confirmed parasite-specific (CPS)	var	PFL1970w	erythrocyte membrane protein 1, PfEMP1		2188	SGR	MAL12:1684449..1746432	14	61983		var (59)	receptor activity (GO:0004872);binding (GO:0005488)	pathogenesis (GO:0009405)	integral to membrane (GO:0016021)
pfal	confirmed parasite-specific (CPS)	var	PFL1960w	erythrocyte membrane protein 1, PfEMP1		2359	SGR	MAL12:1684449..1746432	14	61983		var (59)	receptor activity (GO:0004872);host cell surface receptor binding (GO:0046789);cell adhesion molecule binding (GO:0050839)	pathogenesis (GO:0009405);cell-cell adhesion (GO:0016337);rosetting (GO:0020013);antigenic variation (GO:0020033);cytoadherence to microvasculature, mediated by parasite protein (GO:0020035)	integral to membrane (GO:0016021);host cell plasma membrane (GO:0020002);infected host cell surface knob (GO:0020030)
pfal	confirmed parasite-specific (CPS)	var	PFL1950w	erythrocyte membrane protein 1, PfEMP1		2646	SGR	MAL12:1684449..1746432	14	61983		var (59)	receptor activity (GO:0004872);host cell surface receptor binding (GO:0046789);cell adhesion molecule binding (GO:0050839)	pathogenesis (GO:0009405);cell-cell adhesion (GO:0016337);rosetting (GO:0020013);antigenic variation (GO:0020033);cytoadherence to microvasculature, mediated by parasite protein (GO:0020035)	integral to membrane (GO:0016021);host cell plasma membrane (GO:0020002);infected host cell surface knob (GO:0020030)
pfal	confirmed parasite-specific (CPS)	MSP	PF10_0355	merozoite surface protein (MSP3.8)		762	SGR	MAL10:1389627..1444440	15	54813		msp3 (6)	receptor activity (GO:0004872)	pathogenesis (GO:0009405)	integral to membrane (GO:0016021)
pfal	confirmed parasite-specific (CPS)	var	PFL1955w	erythrocyte membrane protein 1, PfEMP1		2287	SGR	MAL12:1684449..1746432	14	61983		var (59)	receptor activity (GO:0004872);host cell surface receptor binding (GO:0046789);cell adhesion molecule binding (GO:0050839)	pathogenesis (GO:0009405);cell-cell adhesion (GO:0016337);rosetting (GO:0020013);antigenic variation (GO:0020033);cytoadherence to microvasculature, mediated by parasite protein (GO:0020035)	integral to membrane (GO:0016021);host cell plasma membrane (GO:0020002);infected host cell surface knob (GO:0020030)
pfal	confirmed parasite-specific (CPS)	var	PFL0935c	erythrocyte membrane protein 1, PfEMP1		2256	SGR	MAL12:763635..785564	3	21929		var (59)	receptor activity (GO:0004872);host cell surface receptor binding (GO:0046789);cell adhesion molecule binding (GO:0050839)	pathogenesis (GO:0009405);cell-cell adhesion (GO:0016337);rosetting (GO:0020013);antigenic variation (GO:0020033);cytoadherence to microvasculature, mediated by parasite protein (GO:0020035)	integral to membrane (GO:0016021);host cell plasma membrane (GO:0020002);infected host cell surface knob (GO:0020030)
pfal	confirmed parasite-specific (CPS)	var	PFD0655w	erythrocyte membrane protein 1 (PfEMP1), exon1, pseudogene		423	SBR	MAL4:552144..622339	8	70195		var (59)	receptor activity (GO:0004872)	pathogenesis (GO:0009405)	integral to membrane (GO:0016021)
pfal	confirmed parasite-specific (CPS)	var	PFD0630c	erythrocyte membrane protein 1, PfEMP1		2312	SBR	MAL4:552144..622339	8	70195		var (59)	receptor activity (GO:0004872);cell adhesion molecule binding (GO:0050839)	pathogenesis (GO:0009405);cell-cell adhesion (GO:0016337);rosetting (GO:0020013);antigenic variation (GO:0020033);cytoadherence to microvasculature, mediated by parasite protein (GO:0020035)	integral to membrane (GO:0016021);host cell plasma membrane (GO:0020002);infected host cell surface knob (GO:0020030)
pfal	confirmed parasite-specific (CPS)	var	PFD0635c	erythrocyte membrane protein 1, PfEMP1		2326	SBR	MAL4:552144..622339	8	70195		var (59)	receptor activity (GO:0004872);cell adhesion molecule binding (GO:0050839)	pathogenesis (GO:0009405);cell-cell adhesion (GO:0016337);rosetting (GO:0020013);antigenic variation (GO:0020033);cytoadherence to microvasculature, mediated by parasite protein (GO:0020035)	integral to membrane (GO:0016021);host cell plasma membrane (GO:0020002);infected host cell surface knob (GO:0020030)
pfal	confirmed parasite-specific (CPS)	var	PFD0615c	erythrocyte membrane protein 1, PfEMP1		2209	SBR	MAL4:552144..622339	8	70195		var (59)	receptor activity (GO:0004872);cell adhesion molecule binding (GO:0050839)	pathogenesis (GO:0009405);cell-cell adhesion (GO:0016337);rosetting (GO:0020013);antigenic variation (GO:0020033);cytoadherence to microvasculature, mediated by parasite protein (GO:0020035)	integral to membrane (GO:0016021);host cell plasma membrane (GO:0020002);infected host cell surface knob (GO:0020030)
pfal	confirmed parasite-specific (CPS)	var	PFD0625c	erythrocyte membrane protein 1, PfEMP1		2277	SBR	MAL4:552144..622339	8	70195		var (59)	receptor activity (GO:0004872);cell adhesion molecule binding (GO:0050839)	pathogenesis (GO:0009405);cell-cell adhesion (GO:0016337);rosetting (GO:0020013);antigenic variation (GO:0020033);cytoadherence to microvasculature, mediated by parasite protein (GO:0020035)	integral to membrane (GO:0016021);host cell plasma membrane (GO:0020002);infected host cell surface knob (GO:0020030)
pfal	confirmed parasite-specific (CPS)	var	PFD1015c	erythrocyte membrane protein 1, PfEMP1		2193	SGR	MAL4:938588..992282	9	53694		var (59)	receptor activity (GO:0004872);binding (GO:0005488);cell adhesion molecule binding (GO:0050839)	pathogenesis (GO:0009405);cell-cell adhesion (GO:0016337);rosetting (GO:0020013);antigenic variation (GO:0020033);cytoadherence to microvasculature, mediated by parasite protein (GO:0020035)	integral to membrane (GO:0016021);host cell plasma membrane (GO:0020002);infected host cell surface knob (GO:0020030)
pfal	confirmed parasite-specific (CPS)	var	PFD1000c	erythrocyte membrane protein 1, PfEMP1		2201	SGR	MAL4:938588..992282	9	53694		var (59)	receptor activity (GO:0004872);cell adhesion molecule binding (GO:0050839)	pathogenesis (GO:0009405);cell-cell adhesion (GO:0016337);rosetting (GO:0020013);antigenic variation (GO:0020033);cytoadherence to microvasculature, mediated by parasite protein (GO:0020035)	integral to membrane (GO:0016021);host cell plasma membrane (GO:0020002);infected host cell surface knob (GO:0020030)
pfal	confirmed parasite-specific (CPS)	var	PFD0995c	erythrocyte membrane protein 1, PfEMP1		2152	SGR	MAL4:938588..992282	9	53694		var (59)	receptor activity (GO:0004872);cell adhesion molecule binding (GO:0050839)	pathogenesis (GO:0009405);cell-cell adhesion (GO:0016337);rosetting (GO:0020013);antigenic variation (GO:0020033);cytoadherence to microvasculature, mediated by parasite protein (GO:0020035)	integral to membrane (GO:0016021);host cell plasma membrane (GO:0020002);infected host cell surface knob (GO:0020030)
pfal	confirmed parasite-specific (CPS)	var	PFD1005c	erythrocyte membrane protein 1, PfEMP1		2181	SGR	MAL4:938588..992282	9	53694		var (59)	receptor activity (GO:0004872);cell adhesion molecule binding (GO:0050839)	pathogenesis (GO:0009405);cell-cell adhesion (GO:0016337);rosetting (GO:0020013);antigenic variation (GO:0020033);cytoadherence to microvasculature, mediated by parasite protein (GO:0020035)	integral to membrane (GO:0016021);host cell plasma membrane (GO:0020002);infected host cell surface knob (GO:0020030)
pfal	confirmed parasite-specific (CPS)	var	PFF0845c	erythrocyte membrane protein 1, PfEMP1		2394	SGR	MAL6:721309..748413	5	27104		var (59)	receptor activity (GO:0004872);cell adhesion molecule binding (GO:0050839)	pathogenesis (GO:0009405);cell-cell adhesion (GO:0016337);rosetting (GO:0020013);antigenic variation (GO:0020033);cytoadherence to microvasculature, mediated by parasite protein (GO:0020035)	integral to membrane (GO:0016021);host cell plasma membrane (GO:0020002);infected host cell surface knob (GO:0020030)
pfal	confirmed parasite-specific (CPS)	var	MAL7P1.61	erythrocyte membrane protein 1 (PfEMP1), pseudogene		386	SBR	MAL7:562689..667836	14	105147		var (59)
pfal	confirmed parasite-specific (CPS)	var	PF07_0049	erythrocyte membrane protein 1, PfEMP1		2275	SBR	MAL7:562689..667836	14	105147		var (59)	receptor activity (GO:0004872);zinc ion binding (GO:0008270);cell adhesion molecule binding (GO:0050839)	pathogenesis (GO:0009405);cell-cell adhesion (GO:0016337);rosetting (GO:0020013);antigenic variation (GO:0020033);cytoadherence to microvasculature, mediated by parasite protein (GO:0020035)	integral to membrane (GO:0016021);host cell plasma membrane (GO:0020002);infected host cell surface knob (GO:0020030)
pfal	confirmed parasite-specific (CPS)	var	PF07_0051	erythrocyte membrane protein 1, PfEMP1		2215	SBR	MAL7:562689..667836	14	105147		var (59)	receptor activity (GO:0004872);cell adhesion molecule binding (GO:0050839)	pathogenesis (GO:0009405);cell-cell adhesion (GO:0016337);rosetting (GO:0020013);antigenic variation (GO:0020033);cytoadherence to microvasculature, mediated by parasite protein (GO:0020035)	integral to membrane (GO:0016021);host cell plasma membrane (GO:0020002);infected host cell surface knob (GO:0020030)
pfal	confirmed parasite-specific (CPS)	var	MAL7P1.56	erythrocyte membrane protein 1, PfEMP1		2192	SBR	MAL7:562689..667836	14	105147		var (59)	receptor activity (GO:0004872);cell adhesion molecule binding (GO:0050839)	pathogenesis (GO:0009405);cell-cell adhesion (GO:0016337);rosetting (GO:0020013);antigenic variation (GO:0020033);cytoadherence to microvasculature, mediated by parasite protein (GO:0020035)	integral to membrane (GO:0016021);host cell plasma membrane (GO:0020002);infected host cell surface knob (GO:0020030)
pfal	confirmed parasite-specific (CPS)	var	PF07_0050	erythrocyte membrane protein 1, PfEMP1		2064	SBR	MAL7:562689..667836	14	105147		var (59)	receptor activity (GO:0004872);cell adhesion molecule binding (GO:0050839)	pathogenesis (GO:0009405);cell-cell adhesion (GO:0016337);rosetting (GO:0020013);antigenic variation (GO:0020033);cytoadherence to microvasculature, mediated by parasite protein (GO:0020035)	integral to membrane (GO:0016021);host cell plasma membrane (GO:0020002);infected host cell surface knob (GO:0020030)
pfal	confirmed parasite-specific (CPS)	var	MAL7P1.55	erythrocyte membrane protein 1, PfEMP1		2239	SBR	MAL7:562689..667836	14	105147		var (59)	receptor activity (GO:0004872);cell adhesion molecule binding (GO:0050839)	pathogenesis (GO:0009405);cell-cell adhesion (GO:0016337);rosetting (GO:0020013);antigenic variation (GO:0020033);cytoadherence to microvasculature, mediated by parasite protein (GO:0020035)	integral to membrane (GO:0016021);host cell plasma membrane (GO:0020002);infected host cell surface knob (GO:0020030)
pfal	confirmed parasite-specific (CPS)	var	MAL7P1.50	erythrocyte membrane protein 1, PfEMP1		2267	SBR	MAL7:562689..667836	14	105147		var (59)	receptor activity (GO:0004872);cell adhesion molecule binding (GO:0050839)	pathogenesis (GO:0009405);cell-cell adhesion (GO:0016337);rosetting (GO:0020013);antigenic variation (GO:0020033);cytoadherence to microvasculature, mediated by parasite protein (GO:0020035)	integral to membrane (GO:0016021);host cell plasma membrane (GO:0020002);infected host cell surface knob (GO:0020030)
pfal	confirmed parasite-specific (CPS)	var	PF07_0048	erythrocyte membrane protein 1, PfEMP1		2215	SBR	MAL7:562689..667836	14	105147		var (59)	receptor activity (GO:0004872);cell adhesion molecule binding (GO:0050839)	pathogenesis (GO:0009405);cell-cell adhesion (GO:0016337);rosetting (GO:0020013);antigenic variation (GO:0020033);cytoadherence to microvasculature, mediated by parasite protein (GO:0020035)	integral to membrane (GO:0016021);host cell plasma membrane (GO:0020002);infected host cell surface knob (GO:0020030)
pfal	confirmed parasite-specific (CPS)	var	PF08_0107	erythrocyte membrane protein 1, PfEMP1		2265	SBR	MAL8:425658..469064	5	43406		var (59)	receptor activity (GO:0004872);cell adhesion molecule binding (GO:0050839)	pathogenesis (GO:0009405);cell-cell adhesion (GO:0016337);rosetting (GO:0020013);antigenic variation (GO:0020033);cytoadherence to microvasculature, mediated by parasite protein (GO:0020035)	integral to membrane (GO:0016021);host cell plasma membrane (GO:0020002);infected host cell surface knob (GO:0020030)
pfal	confirmed parasite-specific (CPS)	var	PF08_0106	erythrocyte membrane protein 1, PfEMP1		2231	SBR	MAL8:425658..469064	5	43406		var (59)	receptor activity (GO:0004872);cell adhesion molecule binding (GO:0050839)	pathogenesis (GO:0009405);cell-cell adhesion (GO:0016337);rosetting (GO:0020013);antigenic variation (GO:0020033);cytoadherence to microvasculature, mediated by parasite protein (GO:0020035)	integral to membrane (GO:0016021);host cell plasma membrane (GO:0020002);infected host cell surface knob (GO:0020030)
pfal	confirmed parasite-specific (CPS)	var	PF08_0103	erythrocyte membrane protein 1, PfEMP1		2109	SBR	MAL8:425658..469064	5	43406		var (59)	receptor activity (GO:0004872);cell adhesion molecule binding (GO:0050839)	pathogenesis (GO:0009405);cell-cell adhesion (GO:0016337);rosetting (GO:0020013);antigenic variation (GO:0020033);cytoadherence to microvasculature, mediated by parasite protein (GO:0020035)	integral to membrane (GO:0016021);host cell plasma membrane (GO:0020002);infected host cell surface knob (GO:0020030)
pfal	confirmed parasite-specific (CPS)	conserved protein, unknown function	PF11_0308	conserved Plasmodium protein, unknown function	syntenic ortholog present in rodent parasites; no protein expression evidence; rna-seq: I 20h, P 35 h; metal ion binding (GeneDB)	180	SGR	MAL11:1148768..1152377	1	3609	no; unknown function w/o additional evidence		metal ion binding (GO:0046872)		nucleus (GO:0005634);cytoplasm (GO:0005737)
pviv	confirmed parasite-specific (CPS)	other, annotated function	PVX_121945	gap, putative		244	SGR	CM000455:117177..133207	3	16030
pfal	confirmed parasite-specific (CPS)	conserved protein, unknown function	PF11_0474	conserved Plasmodium protein, unknown function	positional ortholog with very low sequence similarity present in pviv; possibly rapidly evolving; metal ion binding (GeneDB); no protein expression evidence; rna-seq: I 20 h, P 35 h	237	SGR	MAL11:1826789..1830461	1	3672	no; species-specificity uncertain		nucleotide binding (GO:0000166)		nucleus (GO:0005634);cytoplasm (GO:0005737);membrane (GO:0016020)
pfal	confirmed parasite-specific (CPS)	conserved protein, unknown function	PFD0185c	conserved Plasmodium protein, unknown function	alpha/beta-Hydrolases (GeneDB); syntenic pseudogene of questionable status present in pviv; probably not real difference	734	SGR	MAL4:215858..225550	2	9692	no; species-specificity uncertain		hydrolase activity (GO:0016787)
pviv	confirmed parasite-specific (CPS)	other, annotated function	PVX_097890	histone deacetylase, putative		369	SGR	CM000451:1064725..1068265	1	3540
pviv	confirmed parasite-specific (CPS)	other, annotated function	PVX_118010	Histone H1, gonadal, putative		84	SGR	CM000453:2325374..2327219	1	1845
pviv	confirmed parasite-specific (CPS)	hypothetical protein	PVX_084640	hypothetical protein		242	SBR	CM000454:503027..507321	1	4294
pviv	confirmed parasite-specific (CPS)	hypothetical protein	PVX_089440	hypothetical protein		50	SGR	CM000446:548390..591010	11	42620
pviv	confirmed parasite-specific (CPS)	hypothetical protein	PVX_002560	hypothetical protein		50	SGR	CM000445:103296..107349	1	4053
pviv	confirmed parasite-specific (CPS)	hypothetical protein	PVX_110945	hypothetical protein		343	SGR	CM000447:813531..843512	8	29981
pviv	confirmed parasite-specific (CPS)	hypothetical protein	PVX_089770	hypothetical protein		190	SGR	CM000446:808448..922959	29	114511
pviv	confirmed parasite-specific (CPS)	hypothetical protein	PVX_098005	hypothetical protein		140	SGR	CM000451:984224..986780	1	2556
pviv	confirmed parasite-specific (CPS)	hypothetical protein	PVX_099755	hypothetical protein		114	SGR	CM000448:1024281..1027717	1	3436
pviv	confirmed parasite-specific (CPS)	hypothetical protein	PVX_118075	hypothetical protein		122	SGR	CM000453:2396771..2398187	1	1416
pviv	confirmed parasite-specific (CPS)	hypothetical protein	PVX_089780	hypothetical protein		107	SGR	CM000446:808448..922959	29	114511
pviv	confirmed parasite-specific (CPS)	hypothetical protein	PVX_100010	hypothetical protein		60	SGR	CM000448:1195527..1204957	2	9430
pviv	confirmed parasite-specific (CPS)	hypothetical protein	PVX_115090	hypothetical protein		1411	SGR	CM000452:323161..332985	1	9824
pviv	confirmed parasite-specific (CPS)	hypothetical protein	PVX_110935	hypothetical protein		398	SGR	CM000447:813531..843512	8	29981
pviv	confirmed parasite-specific (CPS)	hypothetical protein	PVX_124125	hypothetical protein		52	SGR	CM000455:2075657..2077864	1	2207
pviv	confirmed parasite-specific (CPS)	hypothetical protein	PVX_001783	hypothetical protein		219	SGR	CM000447:131621..135599	2	3978
pviv	confirmed parasite-specific (CPS)	hypothetical protein	PVX_114165	hypothetical protein		166	SGR	CM000452:1203908..1208018	1	4110
pviv	confirmed parasite-specific (CPS)	hypothetical protein	PVX_092915	hypothetical protein		247	SGR	CM000450:1814625..1819386	1	4761
pviv	confirmed parasite-specific (CPS)	hypothetical protein	PVX_114005	hypothetical protein		122	SGR	CM000452:1320731..1323183	1	2452
pviv	confirmed parasite-specific (CPS)	hypothetical protein	PVX_079915	hypothetical protein		147	SGR	CM000451:204425..216193	1	11768
pviv	confirmed parasite-specific (CPS)	hypothetical protein	PVX_117070	hypothetical protein		171	SGR	CM000453:1533936..1538697	1	4761
pviv	confirmed parasite-specific (CPS)	hypothetical protein	PVX_097730	hypothetical protein		449	SGR	CM000451:1207054..1267648	14	60594
pviv	confirmed parasite-specific (CPS)	hypothetical protein	PVX_092475	hypothetical protein		1908	SGR	CM000450:1411257..1419313	1	8056
pfal	confirmed parasite-specific (CPS)	hypothetical protein	MAL8P1.90	hypothetical protein	questionable short protein (41aa) with low-complexity region and inconclusive EST evidence; probably 3' UTR of MAL8P1.88; no homolog found	41	SGR	MAL8:698643..701497	1	2854	no; probably spurious ORF				nucleus (GO:0005634)
pviv	confirmed parasite-specific (CPS)	hypothetical protein	PVX_089760	hypothetical protein		166	SGR	CM000446:808448..922959	29	114511
pviv	confirmed parasite-specific (CPS)	hypothetical protein	PVX_092020	hypothetical protein		203	SGR	CM000450:1031515..1036957	2	5442
pviv	confirmed parasite-specific (CPS)	hypothetical protein	PVX_086030	hypothetical protein		258	SGR	CM000454:1762052..1773064	1	11012
pviv	confirmed parasite-specific (CPS)	hypothetical protein	PVX_115155	hypothetical protein		180	SGR	CM000452:276935..282784	1	5849
pviv	confirmed parasite-specific (CPS)	hypothetical protein	PVX_092015	hypothetical protein		556	SGR	CM000450:1031515..1036957	2	5442
pviv	confirmed parasite-specific (CPS)	hypothetical protein	PVX_091520	hypothetical protein		88	SGR	CM000450:581025..584822	1	3797
pviv	confirmed parasite-specific (CPS)	hypothetical protein	PVX_121940	hypothetical protein		412	SGR	CM000455:117177..133207	3	16030
pviv	confirmed parasite-specific (CPS)	hypothetical protein	PVX_110875	hypothetical protein		41	SGR	CM000447:895681..897485	1	1804
pviv	confirmed parasite-specific (CPS)	hypothetical protein	PVX_118675	hypothetical protein		115	SGR	CM000453:2964359..2971670	1	7311
pviv	confirmed parasite-specific (CPS)	hypothetical protein	PVX_087890	hypothetical protein		70	SGR	CM000442:266960..269002	1	2042
pfal	confirmed parasite-specific (CPS)	hypothetical protein	PFC0540w	hypothetical protein	positional ortholog in pcha; no protein or rna-seq expression evidence; no homologs found; gene model has EST support	273	SGR	MAL3:531915..534298	1	2383	no; unknown function w/o additional evidence
pviv	confirmed parasite-specific (CPS)	hypothetical protein	PVX_099835	hypothetical protein		80	SGR	CM000448:1070512..1072088	1	1576
pviv	confirmed parasite-specific (CPS)	hypothetical protein	PVX_084405	hypothetical protein		50	SGR	CM000454:274312..275912	1	1600
pviv	confirmed parasite-specific (CPS)	hypothetical protein	PVX_085970	hypothetical protein		1265	SGR	CM000454:1689075..1696569	1	7494
pviv	confirmed parasite-specific (CPS)	hypothetical protein	PVX_082660	hypothetical protein		176	SGR	CM000453:756315..782215	11	25900
pviv	confirmed parasite-specific (CPS)	hypothetical protein	PVX_087165	hypothetical protein		471	SGR	CM000448:1195527..1204957	2	9430
pviv	confirmed parasite-specific (CPS)	hypothetical protein	PVX_002820	hypothetical protein		1438	SGR	CM000445:298434..304285	1	5851
pfal	confirmed parasite-specific (CPS)	hypothetical protein	PFF0475w	hypothetical protein	protein expression evidence in merozoites; no rna-seq expression evidence; no homologs found	1257	SGR	MAL6:407238..413648	1	6410	no; unknown function w/o additional evidence
pviv	confirmed parasite-specific (CPS)	hypothetical protein	PVX_123095	hypothetical protein		90	SGR	CM000455:1124947..1127265	1	2318
pviv	confirmed parasite-specific (CPS)	hypothetical protein	PVX_111275	hypothetical protein		891	SGR	CM000447:587318..595392	1	8074
pviv	confirmed parasite-specific (CPS)	hypothetical protein	PVX_092665	hypothetical protein		89	SGR	CM000450:1632992..1634384	1	1392
pviv	confirmed parasite-specific (CPS)	hypothetical protein	PVX_101205	hypothetical protein		1577	SGR	CM000455:2714135..2722359	1	8224
pviv	confirmed parasite-specific (CPS)	hypothetical protein	PVX_117365	hypothetical protein		2124	SGR	CM000453:1827104..1835807	1	8703
pviv	confirmed parasite-specific (CPS)	hypothetical protein	PVX_110965	hypothetical protein		441	SGR	CM000447:813531..843512	8	29981
pviv	confirmed parasite-specific (CPS)	hypothetical protein	PVX_000740	hypothetical protein		106	SGR	CM000444:338374..343230	3	4856
pviv	confirmed parasite-specific (CPS)	hypothetical protein	PVX_084550	hypothetical protein		453	SGR	CM000454:419578..423345	1	3767
pviv	confirmed parasite-specific (CPS)	hypothetical protein	PVX_122925	hypothetical protein		71	SGR	CM000455:998708..1005283	1	6575
pviv	confirmed parasite-specific (CPS)	hypothetical protein	PVX_094610	hypothetical protein		224	SGR	CM000449:389849..393308	1	3459
pviv	confirmed parasite-specific (CPS)	hypothetical protein	PVX_117720	hypothetical protein		96	SGR	CM000453:2096438..2101582	2	5144
pviv	confirmed parasite-specific (CPS)	hypothetical protein	PVX_098030	hypothetical protein		69	SGR	CM000451:951664..953437	1	1773
pviv	confirmed parasite-specific (CPS)	hypothetical protein	PVX_080355	hypothetical protein		1421	SGR	CM000451:598218..605882	1	7664			transcription factor activity (GO:0003700)
pviv	confirmed parasite-specific (CPS)	hypothetical protein	PVX_082710	hypothetical protein		387	SGR	CM000453:746094..755053	1	8959
pviv	confirmed parasite-specific (CPS)	hypothetical protein	PVX_003710	hypothetical protein		154	SGR	CM000445:673030..675136	1	2106
pviv	confirmed parasite-specific (CPS)	hypothetical protein	PVX_099610	hypothetical protein		81	SGR	CM000448:908738..913891	1	5153
pviv	confirmed parasite-specific (CPS)	hypothetical protein	PVX_088845	hypothetical protein		247	SGR	CM000446:70791..79078	1	8287
pfal	confirmed parasite-specific (CPS)	hypothetical protein	PFC0191c	hypothetical protein	gene model with EST support; no protein expression evidence; rna-seq: I 25 h, P 35 h; no homologs found	87	SGR	MAL3:205619..208956	3	3337	no; unknown function w/o additional evidence				cytoplasm (GO:0005737)
pviv	confirmed parasite-specific (CPS)	hypothetical protein	PVX_090125	hypothetical protein		479	SGR	CM000446:1155965..1158440	1	2475
pviv	confirmed parasite-specific (CPS)	hypothetical protein	PVX_110970	hypothetical protein		349	SGR	CM000447:813531..843512	8	29981
pviv	confirmed parasite-specific (CPS)	hypothetical protein	PVX_092645	hypothetical protein		1911	SGR	CM000450:1611655..1620743	1	9088
pviv	confirmed parasite-specific (CPS)	hypothetical protein	PVX_121935	hypothetical protein		237	SGR	CM000455:117177..133207	3	16030
pviv	confirmed parasite-specific (CPS)	hypothetical protein	PVX_099900	hypothetical protein		206	SGR	CM000448:1106412..1107454	1	1042
pviv	confirmed parasite-specific (CPS)	hypothetical protein	PVX_099170	hypothetical protein		89	SGR	CM000448:561832..564479	1	2647
pviv	confirmed parasite-specific (CPS)	hypothetical protein	PVX_091860	hypothetical protein		1440	SGR	CM000450:903080..913085	1	10005
pviv	confirmed parasite-specific (CPS)	hypothetical protein	PVX_082870	hypothetical protein		140	SGR	CM000453:629798..632044	1	2246
pviv	confirmed parasite-specific (CPS)	hypothetical protein	PVX_086135	hypothetical protein		2535	SGR	CM000454:1858107..1867374	1	9267
pviv	confirmed parasite-specific (CPS)	hypothetical protein	PVX_119805	hypothetical protein		421	SGR	CM000449:1189325..1192102	1	2777
pviv	confirmed parasite-specific (CPS)	hypothetical protein	PVX_101275	hypothetical protein		114	SGR	CM000455:2765023..2768887	1	3864
pfal	confirmed parasite-specific (CPS)	hypothetical protein	PF10_0044	hypothetical protein	WD40-repeat like domain; no protein or rna-seq expression evidence, but gene model completely supported by EST evidence (PlasmoDB 5.5); response to immune response of other organism during symbiotic interaction (PlasmoDraft, 80%); no homologs found	1190	SGR	MAL10:180227..187670	1	7443	YES		ATP binding (GO:0005524)
pviv	confirmed parasite-specific (CPS)	hypothetical protein	PVX_001782	hypothetical protein		98	SGR	CM000447:131621..135599	2	3978
pviv	confirmed parasite-specific (CPS)	hypothetical protein	PVX_087930	hypothetical protein		111	SGR	CM000442:297959..299731	1	1772
pviv	confirmed parasite-specific (CPS)	hypothetical protein	PVX_113960	hypothetical protein		116	SGR	CM000452:1358865..1361716	1	2851
pviv	confirmed parasite-specific (CPS)	hypothetical protein	PVX_084530	hypothetical protein		4126	SGR	CM000454:392225..407390	1	15165
pviv	confirmed parasite-specific (CPS)	hypothetical protein	PVX_003875	hypothetical protein		184	SGR	CM000445:527158..530266	1	3108
pviv	confirmed parasite-specific (CPS)	hypothetical protein	PVX_117710	hypothetical protein		63	SGR	CM000453:2092265..2095549	1	3284
pviv	confirmed parasite-specific (CPS)	hypothetical protein	PVX_123015	hypothetical protein		91	SGR	CM000455:1073292..1076925	1	3633
pviv	confirmed parasite-specific (CPS)	hypothetical protein	PVX_099975	hypothetical protein		1856	SGR	CM000448:1147506..1157742	1	10236
pviv	confirmed parasite-specific (CPS)	hypothetical protein	PVX_086925	hypothetical protein		490	SGR	CM000448:1365158..1380491	2	15333
pviv	confirmed parasite-specific (CPS)	hypothetical protein	PVX_101375	hypothetical protein		58	SGR	CM000455:2833641..2838682	1	5041
pviv	confirmed parasite-specific (CPS)	hypothetical protein	PVX_001070	hypothetical protein		896	SGR	CM000444:33721..40901	1	7180
pviv	confirmed parasite-specific (CPS)	hypothetical protein	PVX_097735	hypothetical protein		299	SGR	CM000451:1207054..1267648	14	60594
pviv	confirmed parasite-specific (CPS)	hypothetical protein	PVX_084320	hypothetical protein		56	SGR	CM000454:180930..184270	1	3340
pviv	confirmed parasite-specific (CPS)	hypothetical protein	PVX_118215	hypothetical protein		158	SGR	CM000453:2505392..2509616	1	4224
pfal	confirmed parasite-specific (CPS)	hypothetical protein	MAL13P1.65	hypothetical protein	91 aa protein with 2 predicted TM domains; no protein or rna-seq expression evidence; no homologs found	91	SGR	MAL13:554453..556487	1	2034	no; no expression evidence		ATP binding (GO:0005524)		cytoplasm (GO:0005737)
pfal	confirmed parasite-specific (CPS)	hypothetical protein	MAL8P1.97	hypothetical protein	11 predicted TM domains; protein expression evidence from oocyst-derived sporozoites; low rna-seq expression evidence I 35 h, P 10 h; sequence similarity with hypothetical protein TP03_0331 in T. parva (E=2e-27; pid=30) and membrane protein BBOV_III003360 in B. bovis (E=2e-23; pid=32)	1567	SGR	MAL8:636875..644206	1	7331	YES		ATP binding (GO:0005524);chemokine activity (GO:0008009)	transport (GO:0006810);immune response (GO:0006955)	extracellular region (GO:0005576);membrane (GO:0016020);integral to membrane (GO:0016021)
pviv	confirmed parasite-specific (CPS)	hypothetical protein	PVX_117725	hypothetical protein		589	SGR	CM000453:2096438..2101582	2	5144
pviv	confirmed parasite-specific (CPS)	hypothetical protein	PVX_113735	hypothetical protein		103	SGR	CM000452:1535222..1541707	1	6485
pviv	confirmed parasite-specific (CPS)	hypothetical protein	PVX_114765	hypothetical protein		159	SGR	CM000452:648459..655952	1	7493
pviv	confirmed parasite-specific (CPS)	hypothetical protein	PVX_110960	hypothetical protein		670	SGR	CM000447:813531..843512	8	29981				defense response (GO:0006952)	cell outer membrane (GO:0009279)
pfal	confirmed parasite-specific (CPS)	hypothetical protein	PF08_0136	hypothetical protein	questionable gene according to comment in GeneDB; much longer syntenic gene present in pviv/pkno/pcha (putative protein kinase) but no sequence similarity; no protein expression evidence; low rna-seq expression evidence with I 20 h and P 25-40 h that supports predicted gene structure; no homologs found; protein binding (PlasmoDraft, 50%)	78	SGR	MAL8:103950..107716	1	3766	no; probably spurious ORF		DNA binding (GO:0003677);transferase activity (GO:0016740)
pviv	confirmed parasite-specific (CPS)	hypothetical protein	PVX_000665	hypothetical protein		386	SGR	CM000444:391290..405814	3	14524
pfal	confirmed parasite-specific (CPS)	hypothetical protein	PFI1715w	Plasmodium exported protein, unknown function	located next to subtelomeric region with positional ortholog in pviv (PVX_086945); characterized as Plasmodium falciparum gametocyte-exported protein; http://www.ncbi.nlm.nih.gov/pubmed/20332084	312	SGR	MAL9:1379741..1409188	3	29447	no; species-specificity uncertain		ATP binding (GO:0005524)
pfal	confirmed parasite-specific (CPS)	hypothetical protein	PF07_0107	Plasmodium exported protein, unknown function	2 predicted TM domains; no protein expression evidence; rna-seq expression throughout intraerythrocytic life cycle; evasion or tolerance of defenses of other organism during symbiotic interaction (PlasmoDraft, 80%); protein kinase activity (PlasmoDraft, 44%); no homologs found	803	SBR	MAL7:1135431..1159532	3	24101	YES
pfal	confirmed parasite-specific (CPS)	hypothetical protein	PF13_0275	Plasmodium exported protein, unknown function	2 predicted TM domains; protein expression evidence in early/latge GC, early schizogony, merozoites, rupture, trophozoites, iRBC membrane; rna-seq expression evidence throughout intraerytrhocytic life cycle with peak 25 h; antigenic variation (PlasmoDraft, 80%); cytoadherence (PlasmoDraft, 80%); rosetting (PlasmoDraft, 80%); Glycosaminoglycan binding (PlasmoDraft, 80%); PlasmoDB (using OrthoMCL) …	285	SBR	MAL13:2117246..2128401	2	11155	no; species-specificity uncertain				nucleus (GO:0005634)
pviv	confirmed parasite-specific (CPS)	hypothetical protein, conserved	PVX_083115	hypothetical protein, conserved		539	SGR	CM000453:385387..396182	1	10795
pviv	confirmed parasite-specific (CPS)	hypothetical protein, conserved	PVX_110940	hypothetical protein, conserved		747	SGR	CM000447:813531..843512	8	29981
pviv	confirmed parasite-specific (CPS)	hypothetical protein, conserved	PVX_110950	hypothetical protein, conserved		402	SGR	CM000447:813531..843512	8	29981
pviv	confirmed parasite-specific (CPS)	hypothetical protein, conserved	PVX_110955	hypothetical protein, conserved		270	SGR	CM000447:813531..843512	8	29981
pviv	confirmed parasite-specific (CPS)	hypothetical protein, conserved	PVX_123650	hypothetical protein, conserved		2211	SGR	CM000455:1618353..1627347	1	8994
pviv	confirmed parasite-specific (CPS)	hypothetical protein, conserved	PVX_001015	hypothetical protein, conserved		372	SGR	CM000444:98054..108175	1	10121
pviv	confirmed parasite-specific (CPS)	hypothetical protein, conserved	PVX_080005	hypothetical protein, conserved		440	SGR	CM000451:289558..295010	1	5452
pviv	confirmed parasite-specific (CPS)	hypothetical protein, conserved	PVX_086940	hypothetical protein, conserved		934	SGR	CM000448:1338390..1364297	2	25907
pviv	confirmed parasite-specific (CPS)	hypothetical protein, conserved	PVX_087150	hypothetical protein, conserved		91	SGR	CM000448:1209392..1212947	1	3555
pviv	confirmed parasite-specific (CPS)	hypothetical protein, conserved	PVX_089485	hypothetical protein, conserved		301	SGR	CM000446:595322..602383	1	7061
pviv	confirmed parasite-specific (CPS)	hypothetical protein, conserved	PVX_090100	hypothetical protein, conserved		1479	SGR	CM000446:1125001..1132246	1	7245
pviv	confirmed parasite-specific (CPS)	hypothetical protein, conserved	PVX_124115	hypothetical protein, conserved		687	SGR	CM000455:2066834..2069824	1	2990
pviv	confirmed parasite-specific (CPS)	hypothetical protein, conserved	PVX_095395	hypothetical protein, conserved		159	SGR	CM000449:1076501..1078642	1	2141
pviv	confirmed parasite-specific (CPS)	hypothetical protein, conserved	PVX_092370	hypothetical protein, conserved		955	SGR	CM000450:1314149..1321131	1	6982
pviv	confirmed parasite-specific (CPS)	hypothetical protein, conserved	PVX_086945	hypothetical protein, conserved		347	SGR	CM000448:1338390..1364297	2	25907
pviv	confirmed parasite-specific (CPS)	hypothetical protein, conserved	PVX_090225	hypothetical protein, conserved		289	SGR	CM000446:1241206..1248091	1	6885
pviv	confirmed parasite-specific (CPS)	other, annotated function	PVX_117450	kelch domain-containing protein		592	SGR	CM000453:1881932..1885370	1	3438			protein binding (GO:0005515)
pfal	confirmed parasite-specific (CPS)	hypothetical protein	MAL13P1.106	probable protein, unknown function	predicted signal peptide and 1 TM domain; protein expression evidence from GC; rna-seq: I 10 h; P 30 h; no homologs found; syntenic ortholog probably present in pgal	145	SGR	MAL13:818599..822279	1	3680	YES
pfal	confirmed parasite-specific (CPS)	hypothetical protein	PF13_0194	probable protein, unknown function	located in MSP7-like gene cluster; predicted signal peptide and 1 TM domain; protein expression evidence from trophozoites; rna-seq expression evidence with peak 35h; very low sequence similarity to MSP7-like protein MAL13P1.173	202	SGR	MAL13:1404649..1451687	9	47038	YES				cytoplasm (GO:0005737)
pfal	confirmed parasite-specific (CPS)	hypothetical protein	PF14_0708	probable protein, unknown function	2 predicted TM domains; protein expression evidence from merozoites and early GC; rna-seq: I 20h, P 35 h; no homologs found	2104	SBR	MAL14:3010094..3023163	1	13069	YES				cytoplasm (GO:0005737);membrane (GO:0016020)
pfal	confirmed parasite-specific (CPS)	hypothetical protein	PFF0335c	probable protein, unknown function	protein identified by proteomics in detergent resistant membranes from schizonts (GeneDB); protein expression evidence from MZ, GC, early schizogony, rupture, and trophozoites; rna-seq: I 20h, P 35h (strong expression); ortholog probably present in pgal; homolog of unknown function in T. gondii (TGME49_061400); see also http://www.ncbi.nlm.nih.gov/pubmed/17553576; MAL6P1.71 (former ID) is poss. r…	299	SGR	MAL6:287013..290422	1	3409	YES
pfal	confirmed parasite-specific (CPS)	hypothetical protein	PFB0877c	probable protein, unknown function	1 predicted TM domain; no protein expression evidence; rna-seq: I 10 h, P 30-35h; probably not protein-coding gene; comment GeneDB Oct 2008: "unlikely gene model as not conserved in P. knowlesi and P. vivax. Something in this region but not sure what"; multiple highly conserved stretches of genomic DNA in syntenic regions of pviv/pkno/pcha; partial similarity with Pfa-snoR41 snoRNA (TBLASTN pid 1…	137	SGR	MAL2:765190..769760	1	4570	no; probably spurious ORF
pfal	confirmed parasite-specific (CPS)	hypothetical protein	PF10_0350	probable protein, unknown function	located within MSP gene cluster on chr 10; predicted signal peptide and GPI anchor; 200 aa low complexity region; biological adhesion (PlasmoDraft, 66%); no protein expression evidence; rna-seq: I 15h, P 25h; targeting malaria virulence and remodeling proteins to the host erythrocyte (OPI); OrthoMCL paralog is MAL7P1.171	712	SGR	MAL10:1389627..1444440	15	54813	YES
pfal	confirmed parasite-specific (CPS)	hypothetical protein	PF14_0262	probable protein, unknown function	WD40-repeat-containing domain; histone methyltransferase activity (supfam.org) protein expression evidence in gametocytes; rna-seq: I 25 h, P 35 h (low); syntenic ortholog probably present in pgal	1990	SGR	MAL14:1106456..1118533	1	12077	no; unknown function w/o additional evidence				cytoplasm (GO:0005737);membrane (GO:0016020)
pviv	confirmed parasite-specific (CPS)	MSP3	PVX_097685	merozoite surface protein 3 (MSP3), putative		1111	SGR	CM000451:1207054..1267648	14	60594		msp3 (6)
pviv	confirmed parasite-specific (CPS)	MSP3	PVX_097715	merozoite surface protein 3 (MSP3), putative		450	SGR	CM000451:1207054..1267648	14	60594		msp3 (6)
pviv	confirmed parasite-specific (CPS)	MSP3	PVX_097725	merozoite surface protein 3 (MSP3), putative		382	SGR	CM000451:1207054..1267648	14	60594		msp3 (6)	binding (GO:0005488)
pviv	confirmed parasite-specific (CPS)	MSP3	PVX_097700	merozoite surface protein 3 (MSP3), putative		1140	SGR	CM000451:1207054..1267648	14	60594		msp3 (6)
pviv	confirmed parasite-specific (CPS)	MSP3	PVX_097710	merozoite surface protein 3 (MSP3), putative		1243	SGR	CM000451:1207054..1267648	14	60594		msp3 (6)
pviv	confirmed parasite-specific (CPS)	MSP3	PVX_097690	merozoite surface protein 3 (MSP3), putative		1126	SGR	CM000451:1207054..1267648	14	60594		msp3 (6)
pviv	confirmed parasite-specific (CPS)	MSP3	PVX_097720	merozoite surface protein 3 alpha (MSP3a)		852	SGR	CM000451:1207054..1267648	14	60594		msp3 (6)
pviv	confirmed parasite-specific (CPS)	MSP3	PVX_097695	merozoite surface protein 3 alpha (MSP3a), putative		899	SGR	CM000451:1207054..1267648	14	60594		msp3 (6)
pviv	confirmed parasite-specific (CPS)	MSP3	PVX_097705	merozoite surface protein 3 alpha (MSP3a), putative		907	SGR	CM000451:1207054..1267648	14	60594		msp3 (6)
pviv	confirmed parasite-specific (CPS)	MSP3	PVX_097680	merozoite surface protein 3 beta (MSP3b)		1016	SGR	CM000451:1207054..1267648	14	60594		msp3 (6)
pviv	confirmed parasite-specific (CPS)	MSP3	PVX_097675	merozoite surface protein 3 gamma (MSP3g), putative		902	SGR	CM000451:1207054..1267648	14	60594		msp3 (6)
pviv	confirmed parasite-specific (CPS)	MSP3	PVX_097670	merozoite surface protein 3 gamma (MSP3g), putative		845	SGR	CM000451:1207054..1267648	14	60594		msp3 (6)
pfal	confirmed parasite-specific (CPS)	hypothetical protein	PFI0905w	probable protein, unknown function	3 predicted TM domains; gene model probably wrong (GeneDB); transport (GeneDB); no protein expression evidence; rna-seq: I 15 h, P 30-35 h; no homologs found; multiple highly conserved stretches of genomic DNA in syntenic regions of pviv/pkno/pcha; high coverage in intronic regions with rna-seq reads; probably RNA gene	160	SGR	MAL9:760259..764838	2	4579	no; probably spurious ORF			transport (GO:0006810)	membrane (GO:0016020);integral to membrane (GO:0016021)
pviv	confirmed parasite-specific (CPS)	MSP7	PVX_082690	merozoite surface protein 7 (MSP7)		94	SGR	CM000453:756315..782215	11	25900		msp7 (6)
pviv	confirmed parasite-specific (CPS)	MSP7	PVX_082670	merozoite surface protein 7 (MSP7), putative		411	SGR	CM000453:756315..782215	11	25900		msp7 (6)
pviv	confirmed parasite-specific (CPS)	MSP7	PVX_082645	merozoite surface protein 7 (MSP7), putative		377	SGR	CM000453:756315..782215	11	25900		msp7 (6)
pfal	confirmed parasite-specific (CPS)	hypothetical protein	PFI0330c	probable protein, unknown function	protein expression evidence from early GC; rna-seq: I 15 h, P 30 h; no homologs found	780	SGR	MAL9:331962..335068	1	3106	no; unknown function w/o additional evidence
pviv	confirmed parasite-specific (CPS)	other, annotated function	PVX_088210	mitogen-activated protein (MAP) kinase phosphatase, putative		468	SGR	CM000442:500677..504413	1	3736			protein tyrosine/serine/threonine phosphatase activity (GO:0008138);phosphatase activity (GO:0016791)	protein amino acid dephosphorylation (GO:0006470);dephosphorylation (GO:0016311)
pfal	confirmed parasite-specific (CPS)	hypothetical protein	MAL13P1.197	probable protein, unknown function	protein expression evidence from late gametocytes; no rna-seq expression evidence; ortholog probably present in pgal; no homologs found	193	SGR	MAL13:1571364..1583421	5	12057	no; unknown function w/o additional evidence		ATP binding (GO:0005524)	transport (GO:0006810)	cytoplasm (GO:0005737)
pfal	confirmed parasite-specific (CPS)	hypothetical protein	PF10_0357	probable protein, unknown function	located in MSP gene cluster on chr 10; no protein expression evidence; rna-seq: I 20 h, P 0 h; similarity with CDD PTZ00341 domain (ring-infected erythrocyte surface antigen)	555	SGR	MAL10:1389627..1444440	15	54813	YES		ATP binding (GO:0005524)	transcription (GO:0006350)	nucleus (GO:0005634)
pfal	confirmed parasite-specific (CPS)	hypothetical protein	PF10_0342	probable protein, unknown function	located at MSP gene cluster on chr10; predicted signal peptide; rna-seq: I 30 h, P 40 h; no protein expression evidence; no homologs found	561	SGR	MAL10:1389627..1444440	15	54813	YES		ATP binding (GO:0005524)		nucleus (GO:0005634)
pviv	confirmed parasite-specific (CPS)	conserved protein, unknown function	PVX_001710	Phist protein (Pf-fam-b)		305	SGR	CM000447:75742..87639	2	11897		phist (71)
pfal	confirmed parasite-specific (CPS)	hypothetical protein	PF13_0071	probable protein, unknown function	protein expression evidence from early schizogony, rupture, SZ, TZ; rna-seq: I 15 h, P 30 h; cell adhesion, phosphate transport (GeneDB); syntenic ortholog probably present in pgal;	562	SGR	MAL13:531467..536904	1	5437	YES		extracellular matrix structural constituent (GO:0005201)	phosphate transport (GO:0006817);cell adhesion (GO:0007155)	extracellular region (GO:0005576);collagen (GO:0005581);cytoplasm (GO:0005737)
pfal	confirmed parasite-specific (CPS)	MSP	PF10_0352	merozoite surface protein (MSP3.7)		405	SGR	MAL10:1389627..1444440	15	54813		msp3 (6)			cell surface (GO:0009986);extrinsic to membrane (GO:0019898)
pfal	confirmed parasite-specific (CPS)	MSP	PF10_0347	merozoite surface protein (MSP3.3)		424	SGR	MAL10:1389627..1444440	15	54813		msp3 (6)
pfal	confirmed parasite-specific (CPS)	MSP	PFB0300c	merozoite surface protein 2		272	SGR	MAL2:273009..275540	1	2531				cell adhesion (GO:0007155);attachment of GPI anchor to protein (GO:0016255)	integral to plasma membrane (GO:0005887);integral to membrane (GO:0016021)
pfal	confirmed parasite-specific (CPS)	MSP	PF10_0345	merozoite surface protein 3 (MSP3.1)		354	SGR	MAL10:1389627..1444440	15	54813		msp3 (6)		entry into host cell (GO:0030260)
pfal	confirmed parasite-specific (CPS)	MSP	PF10_0346	merozoite surface protein 6 (MSP3.2)		371	SGR	MAL10:1389627..1444440	15	54813				entry into host cell (GO:0030260)
pfal	confirmed parasite-specific (CPS)	hypothetical protein	PF10_0351	probable protein, unknown function	located in MSP gene cluster on chr 10; predicted signal peptide; gene consists mostly of 12-nt repeat region (low complexity); predicted Pumilio RNA-binding region falls entirely into low complexity region; protein expression evidence from early schizogony, rupture, TZ; rna-seq: I 20 h, P 40 h; interaction with host (PlasmoDraft, 67%); RBC invasion (OPI); high nucleotide diversity, top 5% (Plasmo…	566	SGR	MAL10:1389627..1444440	15	54813	YES		RNA binding (GO:0003723)
pfal	confirmed parasite-specific (CPS)	other, annotated function	PFB0695c	acyl-CoA synthetase, PfACS8	extra non-subtelomeric member of larger gene family; members of this gene family are present in pviv (e.g. PVX_002785); possible export to the cytoplasm of the infected erythrocyte (GeneDB); http://www.ncbi.nlm.nih.gov/pubmed/12554091; see also http://www.ncbi.nlm.nih.gov/pubmed/16860410	888	SGR	MAL2:627710..634589	1	6879	no; chromosome-internal member of previously characterized subtelomeric gene family	acs (10)	catalytic activity (GO:0003824);long-chain fatty acid-CoA ligase activity (GO:0004467)	fatty acid metabolic process (GO:0006631);metabolic process (GO:0008152);long-chain fatty acid transport (GO:0015909)	apicoplast (GO:0020011)
pfal	confirmed parasite-specific (CPS)	MSP	PF13_0197	merozoite surface protein 7 precursor		351	SGR	MAL13:1404649..1451687	9	47038		msp7 (6)		entry into host cell (GO:0030260)	membrane (GO:0016020)
pfal	confirmed parasite-specific (CPS)	MSP		MSP7-like protein		298	SGR	MAL13:1404649..1451687	9	47038		msp7 (6)
pfal	confirmed parasite-specific (CPS)	other, annotated function	PF14_0297	apyrase, putative	PF14_0297 encodes a membrane-bound enzyme (EC 3.6.1.5) that plays a role in nucleoside catabolism converting ATP to AMP; inhibits blood platelet aggregation; NCBI BLASTP and TBLASTN searches revealed that the closest relative for this gene is found in Toxoplasma gondii (BLASTP E=1e-46); syntenic ortholog probably present in pgal;	874	SGR	MAL14:1247892..1253482	1	5590	YES		hydrolase activity (GO:0016787);nucleoside-diphosphatase activity (GO:0017110);nucleoside-triphosphatase activity (GO:0017111)		membrane (GO:0016020)
pfal	confirmed parasite-specific (CPS)	other, annotated function	PFF0520w	calcium-dependent protein kinase	PfCDPK2; probable target for Tres Cantos antimalarial compound set (GeneDB); part of larger gene family with known members in p. vivax; cloned and characterized in http://www.ncbi.nlm.nih.gov/pubmed/9247932; syntenic ortholog probably present in pgal; see also http://www.ncbi.nlm.nih.gov/pubmed/9247932;	509	SGR	MAL6:446358..452598	2	6240	no; gene family with known members in pviv		protein kinase activity (GO:0004672);protein serine/threonine kinase activity (GO:0004674);protein tyrosine kinase activity (GO:0004713);calcium ion binding (GO:0005509);ATP binding (GO:0005524);calcium-dependent protein serine/threonine kinase activity (GO:0009931)	protein amino acid phosphorylation (GO:0006468)
pfal	confirmed parasite-specific (CPS)	other, annotated function	PF11_0411	carbonic anhydrase, putative	absent in pviv and pkno but present in pcha and pgal; syntenic pseudogene predicted in pviv by GeneWise; one of the functions of the enzyme in animals is to interconvert carbon dioxide and bicarbonate to maintain acid-base balance in blood and other tissues, and to help transport carbon dioxide out of tissues; according to comment in PlasmoDB there is transcriptional evidence for a P. vivax ortho…	600	SGR	MAL11:1594948..1598547	1	3599	no; species-specificity uncertain		carbonate dehydratase activity (GO:0004089);zinc ion binding (GO:0008270)	one-carbon metabolic process (GO:0006730)	cytoplasm (GO:0005737);membrane (GO:0016020)
pfal	confirmed parasite-specific (CPS)	other, annotated function	PFE0805w	cation-transporting ATPase 1	aka ATPase1; 10 TM domains; HAD-like (amino acid salvage; Superfamily v1.75); contributes to electrochemical gradient by by pumping ions using energy derived from hydrolysis of ATP; transporter predicted to be targeted to apicoplast; absent from all other Plasmodium genomes except pgal; http://sites.huji.ac.il/malaria/maps/PFE0805w.html; see also http://www.ncbi.nlm.nih.gov/pubmed/8421054	2400	SGR	MAL5:666915..675807	1	8892	no; gene family with known members in pviv		ATP binding (GO:0005524);cation transmembrane transporter activity (GO:0008324);ATPase activity, coupled to transmembrane movement of ions, phosphorylative mechanism (GO:0015662)	ATP biosynthetic process (GO:0006754);cation transport (GO:0006812)	membrane (GO:0016020);integral to membrane (GO:0016021);apicoplast (GO:0020011)
pfal	confirmed parasite-specific (CPS)	plasmepsin/falcipain	PF11_0165	cysteine proteinase falcipain 2a	possibly vivapain (co-)ortholog not predicted by Inparanoid; phyhemoglobinases that appear to hydrolyse host erythrocyte hemoglobin in the parasite food vacuole	484	SGR	MAL11:590628..600175	3	9547	no; gene family with known members in pviv		cysteine-type endopeptidase activity (GO:0004197);cysteine-type peptidase activity (GO:0008234)	proteolysis (GO:0006508)	membrane (GO:0016020);food vacuole (GO:0020020)
pfal	confirmed parasite-specific (CPS)	plasmepsin/falcipain	PF11_0161	cysteine proteinase falcipain 2b	aka PfFP2B; possibly vivapain (co-)ortholog not predicted by Inparanoid; phyhemoglobinases that appear to hydrolyse host erythrocyte hemoglobin in the parasite food vacuole	482	SGR	MAL11:580275..584327	2	4052	no; gene family with known members in pviv		cysteine-type endopeptidase activity (GO:0004197);cysteine-type peptidase activity (GO:0008234)	proteolysis (GO:0006508)	food vacuole (GO:0020020)
pfal	confirmed parasite-specific (CPS)	other, annotated function	PF10_0164	early transcribed membrane protein 10.3	synonym UIS4; chromosome-internal member of ETRAMP gene family that is known to exist also in p. vivax; parasites that lack UIS4 arrest in early liver-stage development, and vaccination of mice with uis4(-) sporozoites confers sterile protection against challenge with infectious sporozoites; ETRAMPs are abundantly expressed early in the intraerythrocytic cycle and are small (frequently less than …	108	SGR	MAL10:676416..685577	2	9161	no; chromosome-internal member of previously characterized subtelomeric gene family	etramp (13)			membrane (GO:0016020)
pfal	confirmed parasite-specific (CPS)	other, annotated function	PFL1945c	early transcribed membrane protein 12	aka PfSEP12; chromosome-internal member of ETRAMP gene family that is known to exist also in p. vivax; ETRAMPs are abundantly expressed early in the intraerythrocytic cycle and are small (frequently less than 200 aa) integral membrane proteins that are localized within the parasitophorous vacuolar membrane (PVM). All members have signal peptides plus a transmembrane domain. Some members are expre…	105	SGR	MAL12:1684449..1746432	14	61983	no; chromosome-internal member of previously characterized subtelomeric gene family	etramp (13)			membrane (GO:0016020);apicoplast (GO:0020011)
pfal	confirmed parasite-specific (CPS)	other, annotated function	PFI1720w	gametocytogenesis-implicated protein	located next to subtelomeric region; positional ortholog in pviv (PVX_086940); when genetically silenced reduces gametocyte production by a factor of 6, and when complemented up-regulates gametocyte-specific gene transcription; http://www.ncbi.nlm.nih.gov/pubmed/15760655	512	SGR	MAL9:1379741..1409188	3	29447	no; species-specificity uncertain
pfal	confirmed parasite-specific (CPS)	antigen	PF10_0344	glutamate-rich protein	aka GLURP; antigen associated with mature schizont-infected erythrocytes; located within MSP gene cluster on chr 10; target for antibody-dependent monocyte-mediated inhibition of parasite growth in vitro; http://www.ncbi.nlm.nih.gov/pubmed/9423833	1233	SGR	MAL10:1389627..1444440	15	54813
pfal	confirmed parasite-specific (CPS)	other, annotated function	PF10_0159	glycophorin binding protein	aka GBP130; chromosome-internal member of glycophorin binding protein family; sub-telomeric gene family with typical two exon structure in which the first exon encodes a signal peptide motif and the second exon contains a PEXEL erythrocyte trafficking motif followed by a repeat termed glycophorin binding protein repeat (pfam02526) (GeneDB); merozoite surface protein involved in erythrocyte invasi…	824	SBR	MAL10:647735..665657	3	17922	no; chromosome-internal member of previously characterized subtelomeric gene family				membrane (GO:0016020);host cell cytoplasm (GO:0030430)
pfal	confirmed parasite-specific (CPS)	rifin/stevor	PFF0855c	rifin		331	SGR	MAL6:721309..748413	5	27104		rif (149)		antigenic variation (GO:0020033)	membrane (GO:0016020);host cell plasma membrane (GO:0020002)
pviv	confirmed parasite-specific (CPS)	other, annotated function	PVX_093670	protein kinase, putative		721	SGR	CM000442:750258..756799	1	6541			protein kinase activity (GO:0004672);protein serine/threonine kinase activity (GO:0004674);protein tyrosine kinase activity (GO:0004713);ATP binding (GO:0005524)	protein amino acid phosphorylation (GO:0006468)
pviv	confirmed parasite-specific (CPS)	other, annotated function	PVX_088010	PST-A protein	closely related to various phospholipases and lysophospholipases of plants as well as generally being related to the alpha/beta-fold superfamily of hydrolases (Pfam)	754	SGR	CM000442:361136..366877	1	5741
pviv	confirmed parasite-specific (CPS)	conserved protein, unknown function	PVX_094300	Pv-fam-h protein	exported protein (hyp16), unknown function	831	SGR	CM000449:109900..143213	4	33313		pv-fam-h
pviv	confirmed parasite-specific (CPS)	RAD	PVX_089865	RAD protein (Pv-fam-e)		231	SGR	CM000446:808448..922959	29	114511		pv-fam-e
pviv	confirmed parasite-specific (CPS)	RAD	PVX_089860	RAD protein (Pv-fam-e)		232	SGR	CM000446:808448..922959	29	114511		pv-fam-e
pviv	confirmed parasite-specific (CPS)	RAD	PVX_089850	RAD protein (Pv-fam-e)		281	SGR	CM000446:808448..922959	29	114511		pv-fam-e
pviv	confirmed parasite-specific (CPS)	RAD	PVX_089830	RAD protein (Pv-fam-e)		222	SGR	CM000446:808448..922959	29	114511		pv-fam-e
pviv	confirmed parasite-specific (CPS)	RAD	PVX_089885	RAD protein (Pv-fam-e)		231	SGR	CM000446:808448..922959	29	114511		pv-fam-e
pviv	confirmed parasite-specific (CPS)	RAD	PVX_089855	RAD protein (Pv-fam-e)		86	SGR	CM000446:808448..922959	29	114511		pv-fam-e
pviv	confirmed parasite-specific (CPS)	RAD	PVX_089465	RAD protein (Pv-fam-e)		454	SGR	CM000446:548390..591010	11	42620		pv-fam-e
pviv	confirmed parasite-specific (CPS)	RAD	PVX_089475	RAD protein (Pv-fam-e)		814	SGR	CM000446:548390..591010	11	42620		pv-fam-e
pviv	confirmed parasite-specific (CPS)	RAD	PVX_089450	RAD protein (Pv-fam-e)		348	SGR	CM000446:548390..591010	11	42620		pv-fam-e
pviv	confirmed parasite-specific (CPS)	RAD	PVX_089820	RAD protein (Pv-fam-e)		164	SGR	CM000446:808448..922959	29	114511		pv-fam-e
pviv	confirmed parasite-specific (CPS)	RAD	PVX_089880	RAD protein (Pv-fam-e)		308	SGR	CM000446:808448..922959	29	114511		pv-fam-e
pviv	confirmed parasite-specific (CPS)	RAD	PVX_089810	RAD protein (Pv-fam-e)		286	SGR	CM000446:808448..922959	29	114511		pv-fam-e
pviv	confirmed parasite-specific (CPS)	RAD	PVX_089800	RAD protein (Pv-fam-e)		228	SGR	CM000446:808448..922959	29	114511		pv-fam-e
pviv	confirmed parasite-specific (CPS)	RAD	PVX_089835	RAD protein (Pv-fam-e)		334	SGR	CM000446:808448..922959	29	114511		pv-fam-e
pviv	confirmed parasite-specific (CPS)	RAD	PVX_089455	RAD protein (Pv-fam-e)		413	SGR	CM000446:548390..591010	11	42620		pv-fam-e
pviv	confirmed parasite-specific (CPS)	RAD	PVX_089775	RAD protein (Pv-fam-e)		317	SGR	CM000446:808448..922959	29	114511		pv-fam-e
pviv	confirmed parasite-specific (CPS)	RAD	PVX_089875	RAD protein (Pv-fam-e)		228	SGR	CM000446:808448..922959	29	114511		pv-fam-e
pviv	confirmed parasite-specific (CPS)	RAD	PVX_089765	RAD protein (Pv-fam-e)		460	SGR	CM000446:808448..922959	29	114511		pv-fam-e
pviv	confirmed parasite-specific (CPS)	RAD	PVX_089840	RAD protein (Pv-fam-e)		233	SGR	CM000446:808448..922959	29	114511		pv-fam-e
pviv	confirmed parasite-specific (CPS)	RAD	PVX_089473	RAD protein (Pv-fam-e)		292	SGR	CM000446:548390..591010	11	42620		pv-fam-e
pviv	confirmed parasite-specific (CPS)	RAD	PVX_089852	RAD protein (Pv-fam-e)		199	SGR	CM000446:808448..922959	29	114511		pv-fam-e
pviv	confirmed parasite-specific (CPS)	RAD	PVX_089460	RAD protein (Pv-fam-e)		222	SGR	CM000446:548390..591010	11	42620		pv-fam-e
pviv	confirmed parasite-specific (CPS)	RAD	PVX_089825	RAD protein (Pv-fam-e)		249	SGR	CM000446:808448..922959	29	114511		pv-fam-e
pviv	confirmed parasite-specific (CPS)	RAD	PVX_089867	RAD protein (Pv-fam-e)		232	SGR	CM000446:808448..922959	29	114511		pv-fam-e
pviv	confirmed parasite-specific (CPS)	RAD	PVX_089467	RAD protein (Pv-fam-e)		288	SGR	CM000446:548390..591010	11	42620		pv-fam-e
pviv	confirmed parasite-specific (CPS)	RAD	PVX_089805	RAD protein (Pv-fam-e)		230	SGR	CM000446:808448..922959	29	114511		pv-fam-e
pviv	confirmed parasite-specific (CPS)	RAD	PVX_089890	RAD protein (Pv-fam-e)		284	SGR	CM000446:808448..922959	29	114511		pv-fam-e
pviv	confirmed parasite-specific (CPS)	RAD	PVX_089470	RAD protein (Pv-fam-e)		311	SGR	CM000446:548390..591010	11	42620		pv-fam-e
pviv	confirmed parasite-specific (CPS)	RAD	PVX_089870	RAD protein (Pv-fam-e)		232	SGR	CM000446:808448..922959	29	114511		pv-fam-e
pviv	confirmed parasite-specific (CPS)	RAD	PVX_089790	RAD protein (Pv-fam-e)		371	SGR	CM000446:808448..922959	29	114511		pv-fam-e
pviv	confirmed parasite-specific (CPS)	RAD	PVX_089845	RAD protein (Pv-fam-e)		237	SGR	CM000446:808448..922959	29	114511		pv-fam-e
pviv	confirmed parasite-specific (CPS)	RAD	PVX_089795	RAD protein (Pv-fam-e)		320	SGR	CM000446:808448..922959	29	114511		pv-fam-e
pviv	confirmed parasite-specific (CPS)	RAD	PVX_089815	RAD protein (Pv-fam-e)		57	SGR	CM000446:808448..922959	29	114511		pv-fam-e
pviv	confirmed parasite-specific (CPS)	RAD	PVX_094645	RAD protein (Pv-fam-e)		285	SGR	CM000449:415065..437259	3	22194		pv-fam-e
pviv	confirmed parasite-specific (CPS)	RAD	PVX_089435	RAD protein (Pv-fam-e)		536	SGR	CM000446:548390..591010	11	42620		pv-fam-e
pviv	confirmed parasite-specific (CPS)	RAD	PVX_094655	RAD protein (Pv-fam-e)		216	SGR	CM000449:415065..437259	3	22194		pv-fam-e
pviv	confirmed parasite-specific (CPS)	RAD	PVX_094650	RAD protein (Pv-fam-e)		260	SGR	CM000449:415065..437259	3	22194		pv-fam-e
pviv	confirmed parasite-specific (CPS)	RAD	PVX_089445	RAD protein (Pv-fam-e)		384	SGR	CM000446:548390..591010	11	42620		pv-fam-e
pviv	confirmed parasite-specific (CPS)	RAD	PVX_089785	RAD protein (Pv-fam-e)		230	SGR	CM000446:808448..922959	29	114511		pv-fam-e
pfal	confirmed parasite-specific (CPS)	rifin/stevor	PFD1020c	rifin		261	SGR	MAL4:938588..992282	9	53694		rif (149)		antigenic variation (GO:0020033)	membrane (GO:0016020);host cell plasma membrane (GO:0020002)
pfal	confirmed parasite-specific (CPS)	rifin/stevor	PFD1010w	rifin		346	SGR	MAL4:938588..992282	9	53694		rif (149)		antigenic variation (GO:0020033)	membrane (GO:0016020);host cell plasma membrane (GO:0020002)
pfal	confirmed parasite-specific (CPS)	rifin/stevor	PF08_0104	rifin		332	SBR	MAL8:425658..469064	5	43406		rif (149)		antigenic variation (GO:0020033)	membrane (GO:0016020);host cell plasma membrane (GO:0020002)
pfal	confirmed parasite-specific (CPS)	rifin/stevor	PFD0640c	rifin		376	SBR	MAL4:552144..622339	8	70195		rif (149)		antigenic variation (GO:0020033)	membrane (GO:0016020);host cell plasma membrane (GO:0020002)
pfal	confirmed parasite-specific (CPS)	rifin/stevor	MAL7P1.57	rifin		346	SBR	MAL7:562689..667836	14	105147		rif (149)		antigenic variation (GO:0020033)	membrane (GO:0016020);host cell plasma membrane (GO:0020002)
pfal	confirmed parasite-specific (CPS)	rifin/stevor	PFD0645w	rifin		346	SBR	MAL4:552144..622339	8	70195		rif (149)		antigenic variation (GO:0020033)	membrane (GO:0016020);host cell plasma membrane (GO:0020002)
pfal	confirmed parasite-specific (CPS)	other, annotated function	PF13_0276	membrane-associated histidine rich protein 2, (MARHP2)	essential component of Maurer's cleft tethers; positional ortholog in pviv is PVX_083555 (low sequence similarity; ClustalW PID=12; blast2seq evalue=2e-06); see also http://www.ncbi.nlm.nih.gov/pubmed/20624222	137	SBR	MAL13:2117246..2128401	2	11155	no; species-specificity uncertain
pfal	confirmed parasite-specific (CPS)	rifin/stevor	PF08_0105	rifin		388	SBR	MAL8:425658..469064	5	43406		rif (149)		antigenic variation (GO:0020033)	membrane (GO:0016020);host cell plasma membrane (GO:0020002)
pfal	confirmed parasite-specific (CPS)	rifin/stevor	PFD0620c	rifin, pseudogene		318	SBR	MAL4:552144..622339	8	70195		rif (149)
pfal	confirmed parasite-specific (CPS)	rifin/stevor	MAL7P1.52	rifin, pseudogene		378	SBR	MAL7:562689..667836	14	105147		rif (149)
pfal	confirmed parasite-specific (CPS)	rifin/stevor	MAL7P1.47	rifin, pseudogene		408	SBR	MAL7:562689..667836	14	105147		rif (149)
pfal	confirmed parasite-specific (CPS)	rifin/stevor	MAL7P1.43	rifin, pseudogene		357	SBR	MAL7:562689..667836	14	105147		rif (149)
pfal	confirmed parasite-specific (CPS)	other, annotated function	MAL7P1.58	Pfmc-2TM Maurer's cleft two transmembrane protein	chromosome-internal member of Pfmc-2TM gene family; transmembrane proteins located within the intramembranous network of the infected erythrocyte; http://www.ncbi.nlm.nih.gov/pubmed/19130087	231	SBR	MAL7:562689..667836	14	105147	no; chromosome-internal member of previously characterized subtelomeric gene family	pfmc-2tm (7-13)		translocation of peptides or proteins into host (GO:0042000)	integral to membrane (GO:0016021);Maurer's cleft (GO:0020036)
pfal	confirmed parasite-specific (CPS)	conserved protein, unknown function	PF10_0024	Plasmodium exported protein (hyp2), unknown function	located next to subtelomeric region; Two adjacent paralogs on Chr 10: PF10_0023 and PF10_0025. PF10_0025 is also termed PF70 protein (GeneDB); BLASTP PID with PF70 is 35% (e=3e-05)	469	SGR	MAL10:100362..117243	3	16881					cytoplasm (GO:0005737);membrane (GO:0016020)
pfal	confirmed parasite-specific (CPS)	other, annotated function	PFI1735c	ring-exported protein 1	located next to subtelomeric region; candidate positional ortholog in pviv is PVX_086925; 1 predicted TM domain; locates to Maurer's clefts and knockout disrupts architecture of Maurer's cleft organelles (http://www.ncbi.nlm.nih.gov/pubmed/18573183)	713	SGR	MAL9:1409997..1427463	2	17466	no; species-specificity uncertain				cytoplasm (GO:0005737);host cell cytoplasm (GO:0030430);host cell membrane (GO:0033644)
pfal	confirmed parasite-specific (CPS)	other, annotated function	MAL7P1.144	serine/threonine protein kinase, FIKK family	chromosome-internal member of FIKK gene family; implicated to phosphorylate different membrane skeleton proteins of the infected erythrocytein a stage-specific manner, inducing alterations in the mechanical properties of the parasite-infected red blood cell; http://www.ncbi.nlm.nih.gov/pubmed/15752424	845	SBR	MAL7:1135431..1159532	3	24101	no; chromosome-internal member of previously characterized subtelomeric gene family	fikk (20)	protein kinase activity (GO:0004672);protein serine/threonine kinase activity (GO:0004674);ATP binding (GO:0005524)	protein amino acid phosphorylation (GO:0006468)	apicoplast (GO:0020011)
pviv	confirmed parasite-specific (CPS)	SERA	PVX_003815	serine-repeat antigen (SERA), truncated, putative		444	SGR	CM000445:586852..591764	1	4912		sera (9)
pviv	confirmed parasite-specific (CPS)	SERA	PVX_003850	serine-repeat antigen 2 (SERA)		1014	SGR	CM000445:549832..556300	1	6468		sera (9)	cysteine-type peptidase activity (GO:0008234)	proteolysis (GO:0006508)
pfal	confirmed parasite-specific (CPS)	other, annotated function	PF10_0160	serine/threonine protein kinase, FIKK family	chromosome-internal member of FIKK gene family; implicated to phosphorylate different membrane skeleton proteins of the infected erythrocytein a stage-specific manner, inducing alterations in the mechanical properties of the parasite-infected red blood cell; http://www.ncbi.nlm.nih.gov/pubmed/15752424	609	SBR	MAL10:647735..665657	3	17922	no; chromosome-internal member of previously characterized subtelomeric gene family	fikk (20)	protein kinase activity (GO:0004672);protein serine/threonine kinase activity (GO:0004674);ATP binding (GO:0005524)	protein amino acid phosphorylation (GO:0006468)	mitochondrion (GO:0005739);membrane (GO:0016020)
pfal	confirmed parasite-specific (CPS)	rifin/stevor	PFF0850c	stevor		302	SGR	MAL6:721309..748413	5	27104		stevor (28)		antigenic variation (GO:0020033)	membrane (GO:0016020);host cell plasma membrane (GO:0020002)
pviv	confirmed parasite-specific (CPS)	other, annotated function	PVX_116570	TBC domain containing protein		547	SGR	CM000453:1096713..1098986	1	2273			Rab GTPase activator activity (GO:0005097)	regulation of Rab GTPase activity (GO:0032313)	intracellular (GO:0005622)
pfal	confirmed parasite-specific (CPS)	other, annotated function	PFE1455w	sugar transporter, putative	transporter; glycoside-pentoside-hexuronide:cation symporter family; NCBI BLASTP and TBLASTN find closest homolog in T. gondii (TGME49_026020); there are three other annotated sugar transporters in pfal (PFI0785c, PFI0955w, PFB0210c)	548	SGR	MAL5:1191675..1196308	1	4633	YES		sugar:hydrogen symporter activity (GO:0005351)	carbohydrate transport (GO:0008643)	integral to membrane (GO:0016021)
pviv	confirmed parasite-specific (CPS)	other, annotated function	PVX_094305	tryptophan-rich antigen		869	SGR	CM000449:109900..143213	4	33313
pviv	confirmed parasite-specific (CPS)	other, annotated function	PVX_091410	vivapain-3		495	SGR	CM000450:493658..500343	1	6685			cysteine-type peptidase activity (GO:0008234)	proteolysis (GO:0006508)
pviv	confirmed parasite-specific (CPS)	other, annotated function	PVX_099470	WD domain, G-beta repeat domain containing protein		874	SGR	CM000448:794050..799474	1	5424
pviv	confirmed parasite-specific (CPS)	other, annotated function	PVX_094710	WD domain, G-beta repeat domain containing protein		3265	SGR	CM000449:466028..479165	1	13137			microtubule motor activity (GO:0003777);ATP binding (GO:0005524)	microtubule-based movement (GO:0007018)
pviv	positional ortholog (PO)		PVX_092820	60S ribosomal protein L41, putative		39	SGR						structural constituent of ribosome (GO:0003735)	translation (GO:0006412)	ribosome (GO:0005840)
pfal	positional ortholog (PO)		PF08_0060	asparagine-rich antigen		2235	SGR
pfal	positional ortholog (PO)		PFA0280w	asparagine-rich antigen Pfa35-2		3063	SGR
pfal	positional ortholog (PO)		PFI1520w	asparagine-rich antigen, putative		305	SGR
pfal	positional ortholog (PO)		PFD1105w	asparagine-rich protein		217	SGR							cell-cell adhesion (GO:0016337)	integral to membrane (GO:0016021);rhoptry (GO:0020008)
pfal	positional ortholog (PO)		PF14_0573	biotin protein ligase, putative		295	SGR						catalytic activity (GO:0003824);aminomethyltransferase activity (GO:0004047);biotin-[acetyl-CoA-carboxylase] ligase activity (GO:0004077)	protein modification process (GO:0006464);glycine catabolic process (GO:0006546)	cytoplasm (GO:0005737)
pviv	positional ortholog (PO)		PVX_002805	calcium-dependent protein kinase 4, putative		1615	SGR						protein kinase activity (GO:0004672);protein serine/threonine kinase activity (GO:0004674);protein tyrosine kinase activity (GO:0004713);ATP binding (GO:0005524)	protein amino acid phosphorylation (GO:0006468)
pfal	positional ortholog (PO)		PF11_0377-c	casein kinase 1		442	SGR						protein kinase activity (GO:0004672);protein serine/threonine kinase activity (GO:0004674);protein tyrosine kinase activity (GO:0004713);ATP binding (GO:0005524)	protein amino acid phosphorylation (GO:0006468)
pviv	positional ortholog (PO)		PVX_092440	casein kinase I, putative		323	SGR						protein kinase activity (GO:0004672);protein serine/threonine kinase activity (GO:0004674);protein tyrosine kinase activity (GO:0004713);ATP binding (GO:0005524)	protein amino acid phosphorylation (GO:0006468)
pfal	positional ortholog (PO)		PF07_0036	Cg6 protein		272	SGR						electron carrier activity (GO:0009055);protein disulfide oxidoreductase activity (GO:0015035)	cell redox homeostasis (GO:0045454)
pviv	positional ortholog (PO)		PVX_087680	chitinase		650	SGR						carbohydrate binding (GO:0030246)	carbohydrate metabolic process (GO:0005975)	extracellular region (GO:0005576)
pfal	positional ortholog (PO)		PF07_0009	chitinase precursor fragment, truncated		87	SGR
pfal	positional ortholog (PO)		PFF0870w	conserved Plasmodium membrane protein, unknown function		795	SGR						ATP binding (GO:0005524)	transport (GO:0006810)	integral to membrane (GO:0016021)
pfal	positional ortholog (PO)		PFE0110w	conserved Plasmodium membrane protein, unknown function		443	SGR								mitochondrion (GO:0005739);mitochondrial inner membrane (GO:0005743);integral to membrane (GO:0016021)
pfal	positional ortholog (PO)		PFE1180c	conserved Plasmodium membrane protein, unknown function		1468	SGR
pfal	positional ortholog (PO)		PF14_0225	conserved Plasmodium membrane protein, unknown function		1465	SGR								nucleus (GO:0005634);cytoplasm (GO:0005737);membrane (GO:0016020)
pfal	positional ortholog (PO)		PFE0280c	conserved Plasmodium membrane protein, unknown function		924	SGR						motor activity (GO:0003774);actin binding (GO:0003779);calmodulin binding (GO:0005516);ATP binding (GO:0005524)		cytoplasm (GO:0005737);myosin complex (GO:0016459)
pfal	positional ortholog (PO)		PFL0085c	conserved Plasmodium membrane protein, unknown function		247	SGR								integral to membrane (GO:0016021)
pfal	positional ortholog (PO)		PFE0500c	conserved Plasmodium protein, unknown function		2535	SGR
pfal	positional ortholog (PO)		PF13_0203	conserved Plasmodium protein, unknown function		158	SGR						RNA binding (GO:0003723);helicase activity (GO:0004386);endonuclease activity (GO:0004519);exonuclease activity (GO:0004527);ATP binding (GO:0005524);peptidase activity (GO:0008233);cysteine-type peptidase activity (GO:0008234);zinc ion binding (GO:0008270);nucleotidyltransferase activity (GO:0016779)	transcription, RNA-dependent (GO:0006410);proteolysis (GO:0006508)	cytoplasm (GO:0005737);membrane (GO:0016020);integral to membrane (GO:0016021)
pfal	positional ortholog (PO)		PFF0140c	conserved Plasmodium protein, unknown function		470	SGR
pfal	positional ortholog (PO)		PF11_0460	conserved Plasmodium protein, unknown function		658	SGR						magnesium ion binding (GO:0000287);UDP-N-acetylglucosamine diphosphorylase activity (GO:0003977);transferase activity (GO:0016740);nucleotidyltransferase activity (GO:0016779);glucosamine-1-phosphate N-acetyltransferase activity (GO:0019134)	cell morphogenesis (GO:0000902);isoprenoid biosynthetic process (GO:0008299);regulation of cell shape (GO:0008360);lipopolysaccharide biosynthetic process (GO:0009103);peptidoglycan biosynthetic process (GO:0009252)	cytoplasm (GO:0005737)
pfal	positional ortholog (PO)		PFD0495c	conserved Plasmodium protein, unknown function		833	SGR							mRNA processing (GO:0006397);RNA splicing (GO:0008380)	apicoplast (GO:0020011)
pfal	positional ortholog (PO)		PFC0345w	conserved Plasmodium protein, unknown function		1711	SGR						zinc ion binding (GO:0008270)		intracellular (GO:0005622);cytoplasm (GO:0005737)
pfal	positional ortholog (PO)		PFL1450c	conserved Plasmodium protein, unknown function		524	SGR
pfal	positional ortholog (PO)		PF14_0544	conserved Plasmodium protein, unknown function		747	SGR								membrane (GO:0016020)
pfal	positional ortholog (PO)		PFI1690c	conserved Plasmodium protein, unknown function		535	SGR								membrane (GO:0016020)
pfal	positional ortholog (PO)		PFE0565w	conserved Plasmodium protein, unknown function		381	SGR						ATP binding (GO:0005524)		cytoplasm (GO:0005737)
pfal	positional ortholog (PO)		PFA0325w	conserved Plasmodium protein, unknown function		299	SGR						translation initiation factor activity (GO:0003743);GTPase activity (GO:0003924);GTP binding (GO:0005525)	translation (GO:0006412);translational initiation (GO:0006413)	intracellular (GO:0005622);cytoplasm (GO:0005737)
pfal	positional ortholog (PO)		PFD0340c	conserved Plasmodium protein, unknown function		1751	SGR						motor activity (GO:0003774);actin binding (GO:0003779);ATP binding (GO:0005524)		cytoplasm (GO:0005737);myosin complex (GO:0016459)
pfal	positional ortholog (PO)		PF10_0172	conserved Plasmodium protein, unknown function		439	SGR						translation initiation factor activity (GO:0003743);GTPase activity (GO:0003924);GTP binding (GO:0005525)	translation (GO:0006412);translational initiation (GO:0006413)	intracellular (GO:0005622);cytoplasm (GO:0005737)
pfal	positional ortholog (PO)		PFF0380w	conserved Plasmodium protein, unknown function		2752	SGR						extracellular matrix structural constituent (GO:0005201)	phosphate transport (GO:0006817);cell adhesion (GO:0007155)	extracellular region (GO:0005576);collagen (GO:0005581);cytoplasm (GO:0005737)
pfal	positional ortholog (PO)		PF14_0132a	conserved Plasmodium protein, unknown function		68	SGR
pfal	positional ortholog (PO)		PF14_0565	conserved Plasmodium protein, unknown function		955	SGR
pfal	positional ortholog (PO)		PF14_0226	conserved Plasmodium protein, unknown function		1621	SGR
pfal	positional ortholog (PO)		PFE1000c	conserved Plasmodium protein, unknown function		525	SGR								apicoplast (GO:0020011)
pfal	positional ortholog (PO)		PFD0545w	conserved Plasmodium protein, unknown function		1570	SGR								membrane (GO:0016020);integral to membrane (GO:0016021);apicoplast (GO:0020011)
pfal	positional ortholog (PO)		MAL7P1.84	conserved Plasmodium protein, unknown function		431	SGR								membrane (GO:0016020)
pfal	positional ortholog (PO)		PFD1006w	conserved Plasmodium protein, unknown function		84	SGR
pfal	positional ortholog (PO)		PF14_0577	conserved Plasmodium protein, unknown function		1632	SGR						nucleotide binding (GO:0000166)		cytoplasm (GO:0005737);membrane (GO:0016020);integral to membrane (GO:0016021)
pfal	positional ortholog (PO)		PF14_0698	conserved Plasmodium protein, unknown function		125	SGR								membrane (GO:0016020)
pfal	positional ortholog (PO)		PFE1320w	conserved Plasmodium protein, unknown function		1384	SGR						binding (GO:0005488)	RNA processing (GO:0006396);mRNA processing (GO:0006397);cell cycle (GO:0007049);RNA splicing (GO:0008380)	intracellular (GO:0005622);nucleus (GO:0005634);spliceosomal complex (GO:0005681)
pfal	positional ortholog (PO)		PFL1865w	conserved Plasmodium protein, unknown function		1812	SGR						motor activity (GO:0003774);actin binding (GO:0003779);calmodulin binding (GO:0005516);ATP binding (GO:0005524)		cytoplasm (GO:0005737);myosin complex (GO:0016459)
pfal	positional ortholog (PO)		PFE1325w	conserved Plasmodium protein, unknown function		4524	SGR						acyltransferase activity (GO:0008415);transferase activity (GO:0016740)	lipid biosynthetic process (GO:0008610);lipid A biosynthetic process (GO:0009245)
pfal	positional ortholog (PO)		PFC0215c	conserved Plasmodium protein, unknown function		474	SGR						ATP binding (GO:0005524)		cytoplasm (GO:0005737)
pfal	positional ortholog (PO)		PF13_0218a	conserved Plasmodium protein, unknown function		58	SGR
pfal	positional ortholog (PO)		PF14_0652	conserved Plasmodium protein, unknown function		862	SGR						nucleic acid binding (GO:0003676);zinc ion binding (GO:0008270)		cytoplasm (GO:0005737)
pfal	positional ortholog (PO)		PFL1583c	conserved Plasmodium protein, unknown function		133	SGR
pfal	positional ortholog (PO)		PF10_0190	conserved Plasmodium protein, unknown function		1074	SGR						extracellular matrix structural constituent (GO:0005201)	phosphate transport (GO:0006817);cell adhesion (GO:0007155)	extracellular region (GO:0005576);collagen (GO:0005581);cytoplasm (GO:0005737)
pfal	positional ortholog (PO)		MAL8P1.141	conserved Plasmodium protein, unknown function		890	SGR
pfal	positional ortholog (PO)		PF14_0604a	conserved Plasmodium protein, unknown function		77	SGR
pfal	positional ortholog (PO)		PF10_0186	conserved Plasmodium protein, unknown function		1762	SGR						nucleic acid binding (GO:0003676);zinc ion binding (GO:0008270)		apicoplast (GO:0020011)
pfal	positional ortholog (PO)		MAL7P1.125	conserved Plasmodium protein, unknown function		880	SGR						DNA binding (GO:0003677);zinc ion binding (GO:0008270)	transcription (GO:0006350);regulation of transcription, DNA-dependent (GO:0006355)	intracellular (GO:0005622);nucleus (GO:0005634)
pfal	positional ortholog (PO)		PF14_0670	conserved Plasmodium protein, unknown function		148	SGR
pfal	positional ortholog (PO)		PF08_0116	conserved Plasmodium protein, unknown function		698	SGR
pfal	positional ortholog (PO)		PFB0170w	conserved Plasmodium protein, unknown function		635	SGR								nucleus (GO:0005634)
pfal	positional ortholog (PO)		PFC1025w	conserved Plasmodium protein, unknown function		54	SGR						ATP binding (GO:0005524)
pfal	positional ortholog (PO)		PF11_0406	conserved Plasmodium protein, unknown function		629	SGR								cytoplasm (GO:0005737)
pfal	positional ortholog (PO)		PF10_0288	conserved Plasmodium protein, unknown function		138	SGR								membrane (GO:0016020)
pfal	positional ortholog (PO)		PFL2360w	conserved Plasmodium protein, unknown function		153	SGR
pfal	positional ortholog (PO)		PF10_0246a	conserved Plasmodium protein, unknown function		428	SGR								apicoplast (GO:0020011)
pfal	positional ortholog (PO)		PFB0225c	conserved Plasmodium protein, unknown function		508	SGR						ATP binding (GO:0005524)		cytoplasm (GO:0005737)
pfal	positional ortholog (PO)		PF10_0265	conserved Plasmodium protein, unknown function		1811	SGR								cytoplasm (GO:0005737)
pfal	positional ortholog (PO)		PF10_0254	conserved Plasmodium protein, unknown function		1313	SGR						motor activity (GO:0003774);actin binding (GO:0003779);calmodulin binding (GO:0005516);ATP binding (GO:0005524)		cytoplasm (GO:0005737);membrane (GO:0016020);myosin complex (GO:0016459)
pfal	positional ortholog (PO)		MAL7P1.98	conserved Plasmodium protein, unknown function		153	SGR
pfal	positional ortholog (PO)		PF14_0390	conserved Plasmodium protein, unknown function		227	SGR							transcription (GO:0006350)	nucleus (GO:0005634);membrane (GO:0016020)
pfal	positional ortholog (PO)		PFI1200w	conserved Plasmodium protein, unknown function		1245	SGR							transcription (GO:0006350)	nucleus (GO:0005634);cytoplasm (GO:0005737)
pfal	positional ortholog (PO)		PFE0125w	conserved Plasmodium protein, unknown function		594	SGR							attachment of GPI anchor to protein (GO:0016255)
pfal	positional ortholog (PO)		PFL0360c	conserved Plasmodium protein, unknown function		2723	SGR								cytoplasm (GO:0005737);membrane (GO:0016020)
pfal	positional ortholog (PO)		PF11_0451	conserved Plasmodium protein, unknown function		856	SGR						nucleotide binding (GO:0000166)		intracellular (GO:0005622);cytoplasm (GO:0005737);membrane (GO:0016020)
pfal	positional ortholog (PO)		PF10_0076	conserved Plasmodium protein, unknown function		1039	SGR						protein binding (GO:0005515)		cytoplasm (GO:0005737)
pfal	positional ortholog (PO)		PF11_0326	conserved Plasmodium protein, unknown function		2763	SGR						calcium ion binding (GO:0005509);protein binding (GO:0005515)	pathogenesis (GO:0009405);cytolysis (GO:0019835)	extracellular region (GO:0005576);membrane (GO:0016020);integral to membrane (GO:0016021)
pfal	positional ortholog (PO)		PF11_0340	conserved Plasmodium protein, unknown function		29	SGR						voltage-gated potassium channel activity (GO:0005249);protein binding (GO:0005515);potassium ion binding (GO:0030955)	potassium ion transport (GO:0006813)	plasma membrane (GO:0005886);voltage-gated potassium channel complex (GO:0008076);integral to membrane (GO:0016021)
pfal	positional ortholog (PO)		PFD0580c	conserved Plasmodium protein, unknown function		138	SGR								cytoplasm (GO:0005737)
pfal	positional ortholog (PO)		PFL2445c	conserved Plasmodium protein, unknown function		321	SGR								cytoplasm (GO:0005737)
pfal	positional ortholog (PO)		PF14_0468a	conserved Plasmodium protein, unknown function		85	SGR
pfal	positional ortholog (PO)		PF14_0726	conserved Plasmodium protein, unknown function		305	SGR								membrane (GO:0016020)
pfal	positional ortholog (PO)		PF11_0455a	conserved Plasmodium protein, unknown function		39	SGR						structural constituent of ribosome (GO:0003735)	translation (GO:0006412)	ribosome (GO:0005840)
pfal	positional ortholog (PO)		PF13_0163	conserved Plasmodium protein, unknown function		301	SGR						nucleotide binding (GO:0000166)		intracellular (GO:0005622);cytoplasm (GO:0005737)
pfal	positional ortholog (PO)		PFA0150c	conserved Plasmodium protein, unknown function		259	SGR								cytoplasm (GO:0005737)
pfal	positional ortholog (PO)		PF10_0262	conserved Plasmodium protein, unknown function		1692	SGR						structural molecule activity (GO:0005198)	phosphate transport (GO:0006817)	extracellular region (GO:0005576);cytoplasm (GO:0005737)
pfal	positional ortholog (PO)		PF11_0417	conserved Plasmodium protein, unknown function		1824	SGR
pfal	positional ortholog (PO)		PF14_0216	conserved Plasmodium protein, unknown function		641	SGR						structural molecule activity (GO:0005198);binding (GO:0005488)	phosphate transport (GO:0006817)	extracellular region (GO:0005576);cytoplasm (GO:0005737)
pfal	positional ortholog (PO)		PFI0565w	conserved Plasmodium protein, unknown function		510	SGR
pfal	positional ortholog (PO)		MAL7P1.203a	conserved Plasmodium protein, unknown function		118	SGR
pfal	positional ortholog (PO)		MAL13P1.150	conserved Plasmodium protein, unknown function		500	SGR								membrane (GO:0016020)
pfal	positional ortholog (PO)		PFC0545c	conserved Plasmodium protein, unknown function		346	SGR						DNA binding (GO:0003677);DNA-directed RNA polymerase activity (GO:0003899);transferase activity (GO:0016740);protein dimerization activity (GO:0046983)	transcription, DNA-dependent (GO:0006351)	apicoplast (GO:0020011)
pfal	positional ortholog (PO)		PF10_0184	conserved Plasmodium protein, unknown function		1928	SGR						protein binding (GO:0005515)		cytoplasm (GO:0005737)
pfal	positional ortholog (PO)		PFF0425w	conserved Plasmodium protein, unknown function		283	SGR
pfal	positional ortholog (PO)		PFD0345c	conserved Plasmodium protein, unknown function		405	SGR						nucleotide binding (GO:0000166)
pfal	positional ortholog (PO)		PFD0715c	conserved Plasmodium protein, unknown function		199	SGR
pfal	positional ortholog (PO)		PF14_0134	conserved Plasmodium protein, unknown function		514	SGR						ATP binding (GO:0005524)
pfal	positional ortholog (PO)		MAL13P1.125	conserved Plasmodium protein, unknown function		370	SGR						nucleotide binding (GO:0000166)		cytoplasm (GO:0005737)
pfal	positional ortholog (PO)		PFL1765c	conserved Plasmodium protein, unknown function		269	SGR						3-dehydroquinate dehydratase activity (GO:0003855)	aromatic amino acid family biosynthetic process (GO:0009073)
pfal	positional ortholog (PO)		MAL8P1.143-b	conserved Plasmodium protein, unknown function		1627	SGR
pfal	positional ortholog (PO)		PFD1100c	conserved Plasmodium protein, unknown function		476	SGR						translation initiation factor activity (GO:0003743);GTPase activity (GO:0003924);GTP binding (GO:0005525)	translation (GO:0006412);translational initiation (GO:0006413)	intracellular (GO:0005622);cytoplasm (GO:0005737);apicoplast (GO:0020011)
pfal	positional ortholog (PO)		PF10_0054a	conserved Plasmodium protein, unknown function		61	SGR
pfal	positional ortholog (PO)		PF11_0204	conserved Plasmodium protein, unknown function		352	SGR						transcription factor activity (GO:0003700);DNA-directed RNA polymerase activity (GO:0003899);nucleotidyltransferase activity (GO:0016779)	transcription (GO:0006350);regulation of transcription, DNA-dependent (GO:0006355)	nucleus (GO:0005634)
pfal	positional ortholog (PO)		PFI0325c	conserved Plasmodium protein, unknown function		843	SGR						nucleic acid binding (GO:0003676);RNA binding (GO:0003723);zinc ion binding (GO:0008270)	mRNA processing (GO:0006397)	nucleus (GO:0005634)
pfal	positional ortholog (PO)		PFD0320c	conserved Plasmodium protein, unknown function		3358	SGR						motor activity (GO:0003774);actin binding (GO:0003779);calmodulin binding (GO:0005516);ATP binding (GO:0005524)		cytoplasm (GO:0005737);myosin complex (GO:0016459)
pfal	positional ortholog (PO)		PF14_0236	conserved Plasmodium protein, unknown function		1781	SGR						nucleic acid binding (GO:0003676);RNA binding (GO:0003723);zinc ion binding (GO:0008270)		nucleus (GO:0005634)
pfal	positional ortholog (PO)		PF13_0351	conserved Plasmodium protein, unknown function		371	SGR						nucleotide binding (GO:0000166)
pfal	positional ortholog (PO)		PF10_0231	conserved Plasmodium protein, unknown function		757	SGR						calcium ion binding (GO:0005509)		extracellular region (GO:0005576);membrane (GO:0016020);integral to membrane (GO:0016021)
pfal	positional ortholog (PO)		PFE1425c	conserved Plasmodium protein, unknown function		105	SGR						nucleotide binding (GO:0000166)
pfal	positional ortholog (PO)		PFL0200c	conserved Plasmodium protein, unknown function		1089	SGR
pfal	positional ortholog (PO)		PF08_0122	conserved Plasmodium protein, unknown function		1997	SGR
pfal	positional ortholog (PO)		PFE0230w	conserved Plasmodium protein, unknown function		2349	SGR						motor activity (GO:0003774);actin binding (GO:0003779);calmodulin binding (GO:0005516);ATP binding (GO:0005524)		cytoplasm (GO:0005737);myosin complex (GO:0016459)
pfal	positional ortholog (PO)		PFD0375w	conserved Plasmodium protein, unknown function		1212	SGR						ATP binding (GO:0005524)		membrane (GO:0016020)
pfal	positional ortholog (PO)		PFD0365c	conserved Plasmodium protein, unknown function		102	SGR						ATP binding (GO:0005524)
pfal	positional ortholog (PO)		PFD0695w	conserved Plasmodium protein, unknown function		330	SGR
pfal	positional ortholog (PO)		PF10_0029	conserved Plasmodium protein, unknown function		187	SGR						thiol oxidase activity (GO:0016972)	oxidation reduction (GO:0055114)
pfal	positional ortholog (PO)		PFD1085w	conserved Plasmodium protein, unknown function		260	SGR								membrane (GO:0016020)
pfal	positional ortholog (PO)		PFI1281w	conserved Plasmodium protein, unknown function		51	SGR
pfal	positional ortholog (PO)		MAL13P1.180	conserved Plasmodium protein, unknown function		297	SGR						translation initiation factor activity (GO:0003743);GTPase activity (GO:0003924);GTP binding (GO:0005525)	translational initiation (GO:0006413)	cytoplasm (GO:0005737)
pfal	positional ortholog (PO)		PF14_0685	conserved Plasmodium protein, unknown function		254	SGR
pfal	positional ortholog (PO)		PFC0880c	conserved Plasmodium protein, unknown function		477	SGR								cytoplasm (GO:0005737)
pfal	positional ortholog (PO)		MAL13P1.342	conserved Plasmodium protein, unknown function		647	SGR								membrane (GO:0016020);apicoplast (GO:0020011)
pfal	positional ortholog (PO)		PFD0820w	conserved Plasmodium protein, unknown function		275	SGR								apicoplast (GO:0020011)
pfal	positional ortholog (PO)		PF11_0109	conserved Plasmodium protein, unknown function		221	SGR						nucleic acid binding (GO:0003676)	rRNA processing (GO:0006364);ribosome biogenesis (GO:0042254)	intracellular (GO:0005622);nucleus (GO:0005634)
pfal	positional ortholog (PO)		PF14_0426	conserved Plasmodium protein, unknown function		172	SGR						helicase activity (GO:0004386);ATP binding (GO:0005524);hydrolase activity (GO:0016787)		cytoplasm (GO:0005737)
pfal	positional ortholog (PO)		PFD0585c	conserved Plasmodium protein, unknown function		1928	SGR								cytoplasm (GO:0005737);membrane (GO:0016020)
pfal	positional ortholog (PO)		PFD0860w	conserved Plasmodium protein, unknown function		513	SGR
pfal	positional ortholog (PO)		PF10_0185	conserved Plasmodium protein, unknown function		319	SGR
pfal	positional ortholog (PO)		PFF0575c	conserved Plasmodium protein, unknown function		3248	SGR
pfal	positional ortholog (PO)		PF11_0342	conserved Plasmodium protein, unknown function		2072	SGR						motor activity (GO:0003774);actin binding (GO:0003779);calmodulin binding (GO:0005516);ATP binding (GO:0005524)		cytoplasm (GO:0005737);myosin complex (GO:0016459)
pfal	positional ortholog (PO)		PFL2085w	conserved Plasmodium protein, unknown function		443	SGR						ATP binding (GO:0005524)		cytoplasm (GO:0005737)
pfal	positional ortholog (PO)		PF11_0330	conserved Plasmodium protein, unknown function		1130	SGR						nucleotide binding (GO:0000166);nucleic acid binding (GO:0003676);RNA binding (GO:0003723)	transcription (GO:0006350)	nucleus (GO:0005634);cytoplasm (GO:0005737)
pfal	positional ortholog (PO)		PFB0227c	conserved Plasmodium protein, unknown function		705	SGR						protein binding (GO:0005515)
pfal	positional ortholog (PO)		PFE0995c	conserved protein, unknown function		668	SGR								nucleus (GO:0005634);cytoplasm (GO:0005737)
pfal	positional ortholog (PO)		PFL1335w	cyclin related protein, putative		1115	SGR
pviv	positional ortholog (PO)		PVX_117045	D13 protein, putative		743	SGR						nucleic acid binding (GO:0003676);zinc ion binding (GO:0008270)
pfal	positional ortholog (PO)		PF10_0032	DnaJ protein, putative		1425	SGR						heat shock protein binding (GO:0031072);unfolded protein binding (GO:0051082)	protein folding (GO:0006457)	membrane (GO:0016020)
pviv	positional ortholog (PO)		PVX_088870	early transcribed membrane protein (ETRAMP)		172	SGR					etramp (13)
pviv	positional ortholog (PO)		PVX_111065	early transcribed membrane protein (ETRAMP)		741	SGR					etramp (13)		cellulose catabolic process (GO:0030245)
pfal	positional ortholog (PO)		PF10_0323	early transcribed membrane protein 10.2		355	SGR					etramp (13)			symbiont-containing vacuole membrane (GO:0020005);Maurer's cleft (GO:0020036)
pfal	positional ortholog (PO)		MAL8P1.6	early transcribed membrane protein 8		170	SGR					etramp (13)
pviv	positional ortholog (PO)		PVX_001775	erythrocyte membrane-associated antigen, putative		1980	SGR						hydrolase activity (GO:0016787)
pfal	positional ortholog (PO)		PF11_0074	exonuclease, putative		734	SGR						nucleic acid binding (GO:0003676);exonuclease activity (GO:0004527)	intein-mediated protein splicing (GO:0016539)	intracellular (GO:0005622);apicoplast (GO:0020011)
pviv	positional ortholog (PO)		PVX_123615	formin 2, putative		2840	SGR						actin binding (GO:0003779)	cellular component organization (GO:0016043);actin cytoskeleton organization (GO:0030036)
pfal	positional ortholog (PO)		PFL0925w	formin 2, putative		2974	SGR						actin binding (GO:0003779)	cytokinesis (GO:0000910);cellular component organization (GO:0016043);actin cytoskeleton organization (GO:0030036)
pfal	positional ortholog (PO)		PFD0780w	glutamyl-tRNA(Gln) amidotransferase subunit A, putative		826	SGR						glutaminyl-tRNA synthase (glutamine-hydrolyzing) activity (GO:0050567)		apicoplast (GO:0020011)
pviv	positional ortholog (PO)		PVX_089895	glutamyl-tRNA(Gln) amidotransferase subunit A, putative		570	SGR
pviv	positional ortholog (PO)		PVX_087990	glutaredoxin domain containing protein		333	SGR						electron carrier activity (GO:0009055);protein disulfide oxidoreductase activity (GO:0015035)	cell redox homeostasis (GO:0045454)
pviv	positional ortholog (PO)		PVX_091620	hypothetical protein		678	SGR						transcription factor activity (GO:0003700)		nucleus (GO:0005634)
pviv	positional ortholog (PO)		PVX_099635	hypothetical protein		1065	SGR
pviv	positional ortholog (PO)		PVX_117285	hypothetical protein		75	SGR
pviv	positional ortholog (PO)		PVX_099735	hypothetical protein		51	SGR
pviv	positional ortholog (PO)		PVX_003685	hypothetical protein		474	SGR
pviv	positional ortholog (PO)		PVX_085770	hypothetical protein		651	SGR
pviv	positional ortholog (PO)		PVX_081605	hypothetical protein		127	SGR
pviv	positional ortholog (PO)		PVX_093525	hypothetical protein		2062	SGR
pviv	positional ortholog (PO)		PVX_085305	hypothetical protein		1115	SGR
pviv	positional ortholog (PO)		PVX_001820	hypothetical protein		1275	SGR
pviv	positional ortholog (PO)		PVX_001850	hypothetical protein		647	SGR
pviv	positional ortholog (PO)		PVX_092625	hypothetical protein		2287	SGR
pviv	positional ortholog (PO)		PVX_111385	hypothetical protein		1763	SGR
pviv	positional ortholog (PO)		PVX_084395	hypothetical protein		1425	SGR
pviv	positional ortholog (PO)		PVX_084095	hypothetical protein		420	SGR
pviv	positional ortholog (PO)		PVX_087140	hypothetical protein		460	SGR
pviv	positional ortholog (PO)		PVX_087855	hypothetical protein		158	SGR
pviv	positional ortholog (PO)		PVX_111415	hypothetical protein		1307	SGR						transferase activity (GO:0016740)
pviv	positional ortholog (PO)		PVX_123760	hypothetical protein		3449	SGR						transcription factor activity (GO:0003700)		nucleus (GO:0005634)
pviv	positional ortholog (PO)		PVX_001752	hypothetical protein		416	SGR
pviv	positional ortholog (PO)		PVX_089545	hypothetical protein		933	SGR
pviv	positional ortholog (PO)		PVX_082765	hypothetical protein		145	SGR
pviv	positional ortholog (PO)		PVX_002570	hypothetical protein		271	SGR
pviv	positional ortholog (PO)		PVX_113731	hypothetical protein		2977	SGR						transferase activity (GO:0016740)
pviv	positional ortholog (PO)		PVX_111370	hypothetical protein		1130	SGR
pviv	positional ortholog (PO)		PVX_116890	hypothetical protein		216	SGR
pviv	positional ortholog (PO)		PVX_121955	hypothetical protein		135	SGR
pviv	positional ortholog (PO)		PVX_097795	hypothetical protein		1565	SGR						endopeptidase inhibitor activity (GO:0004866);zinc ion binding (GO:0008270)
pviv	positional ortholog (PO)		PVX_117430	hypothetical protein		1645	SGR
pviv	positional ortholog (PO)		PVX_082425	hypothetical protein		478	SGR
pviv	positional ortholog (PO)		PVX_119360	hypothetical protein		474	SGR
pviv	positional ortholog (PO)		PVX_085785	hypothetical protein		74	SGR
pviv	positional ortholog (PO)		PVX_082930	hypothetical protein		59	SGR
pviv	positional ortholog (PO)		PVX_094455	hypothetical protein		80	SGR
pviv	positional ortholog (PO)		PVX_111450	hypothetical protein		331	SGR
pviv	positional ortholog (PO)		PVX_003680	hypothetical protein		698	SGR
pviv	positional ortholog (PO)		PVX_090210	hypothetical protein		285	SGR
pviv	positional ortholog (PO)		PVX_082745	hypothetical protein		292	SGR
pviv	positional ortholog (PO)		PVX_117460	hypothetical protein		204	SGR
pviv	positional ortholog (PO)		PVX_092580	hypothetical protein		666	SGR
pviv	positional ortholog (PO)		PVX_000675	hypothetical protein		165	SGR
pviv	positional ortholog (PO)		PVX_116750	hypothetical protein		374	SGR
pviv	positional ortholog (PO)		PVX_086920	hypothetical protein		282	SGR
pviv	positional ortholog (PO)		PVX_081485	hypothetical protein		2485	SGR
pviv	positional ortholog (PO)		PVX_000745	hypothetical protein, conserved		733	SGR
pviv	positional ortholog (PO)		PVX_092050	hypothetical protein, conserved		583	SGR						transcription regulator activity (GO:0030528)	regulation of transcription (GO:0045449)	nucleus (GO:0005634)
pviv	positional ortholog (PO)		PVX_096370	hypothetical protein, conserved		185	SGR
pviv	positional ortholog (PO)		PVX_100875	hypothetical protein, conserved		1554	SGR
pviv	positional ortholog (PO)		PVX_090990	hypothetical protein, conserved		587	SGR						nucleic acid binding (GO:0003676);exonuclease activity (GO:0004527)		intracellular (GO:0005622)
pviv	positional ortholog (PO)		PVX_092210	hypothetical protein, conserved		962	SGR						nucleic acid binding (GO:0003676);protein binding (GO:0005515);zinc ion binding (GO:0008270)
pviv	positional ortholog (PO)		PVX_094585	hypothetical protein, conserved		790	SGR
pviv	positional ortholog (PO)		PVX_092790	hypothetical protein, conserved		671	SGR						transcription factor activity (GO:0003700)	regulation of transcription (GO:0045449)
pviv	positional ortholog (PO)		PVX_087675	hypothetical protein, conserved		110	SGR
pviv	positional ortholog (PO)		PVX_001825	hypothetical protein, conserved		169	SGR
pviv	positional ortholog (PO)		PVX_089695	hypothetical protein, conserved		187	SGR
pviv	positional ortholog (PO)		PVX_092760	hypothetical protein, conserved		1916	SGR						transcription factor activity (GO:0003700)
pviv	positional ortholog (PO)		PVX_085245	hypothetical protein, conserved		1293	SGR						nucleic acid binding (GO:0003676);zinc ion binding (GO:0008270)
pviv	positional ortholog (PO)		PVX_090850	hypothetical protein, conserved		1256	SGR						protein binding (GO:0005515)	iron-sulfur cluster assembly (GO:0016226)
pviv	positional ortholog (PO)		PVX_080250	hypothetical protein, conserved		491	SGR
pviv	positional ortholog (PO)		PVX_096185	hypothetical protein, conserved		446	SGR
pviv	positional ortholog (PO)		PVX_080665	hypothetical protein, conserved		553	SGR
pviv	positional ortholog (PO)		PVX_079820	hypothetical protein, conserved		102	SGR
pviv	positional ortholog (PO)		PVX_101350	hypothetical protein, conserved		152	SGR
pviv	positional ortholog (PO)		PVX_086970	hypothetical protein, conserved		253	SGR
pviv	positional ortholog (PO)		PVX_096245	hypothetical protein, conserved		619	SGR
pviv	positional ortholog (PO)		PVX_122945	hypothetical protein, conserved		1013	SGR						zinc ion binding (GO:0008270)
pviv	positional ortholog (PO)		PVX_080065	hypothetical protein, conserved		1267	SGR
pviv	positional ortholog (PO)		PVX_000875	hypothetical protein, conserved		108	SGR
pviv	positional ortholog (PO)		PVX_085085	hypothetical protein, conserved		853	SGR						transcription factor activity (GO:0003700)
pviv	positional ortholog (PO)		PVX_002890	hypothetical protein, conserved		719	SGR
pviv	positional ortholog (PO)		PVX_097630	hypothetical protein, conserved		501	SGR
pviv	positional ortholog (PO)		PVX_003610	hypothetical protein, conserved		513	SGR
pviv	positional ortholog (PO)		PVX_092265	hypothetical protein, conserved		1433	SGR
pviv	positional ortholog (PO)		PVX_119745	hypothetical protein, conserved		325	SGR
pviv	positional ortholog (PO)		PVX_090205	hypothetical protein, conserved		265	SGR
pviv	positional ortholog (PO)		PVX_117610	hypothetical protein, conserved		810	SGR
pviv	positional ortholog (PO)		PVX_097615	hypothetical protein, conserved		376	SGR								integral to membrane (GO:0016021)
pviv	positional ortholog (PO)		PVX_000700	hypothetical protein, conserved		964	SGR
pviv	positional ortholog (PO)		PVX_085350	hypothetical protein, conserved		488	SGR
pviv	positional ortholog (PO)		PVX_118030	hypothetical protein, conserved		80	SGR
pviv	positional ortholog (PO)		PVX_116835	hypothetical protein, conserved		165	SGR
pviv	positional ortholog (PO)		PVX_114425	hypothetical protein, conserved		949	SGR
pviv	positional ortholog (PO)		PVX_117500	hypothetical protein, conserved		768	SGR
pviv	positional ortholog (PO)		PVX_115355	hypothetical protein, conserved		250	SGR
pviv	positional ortholog (PO)		PVX_000920	hypothetical protein, conserved		1004	SGR
pviv	positional ortholog (PO)		PVX_001040	hypothetical protein, conserved		3545	SGR						transcription factor activity (GO:0003700)
pviv	positional ortholog (PO)		PVX_116955	hypothetical protein, conserved		133	SGR
pviv	positional ortholog (PO)		PVX_000570	hypothetical protein, conserved		346	SGR
pviv	positional ortholog (PO)		PVX_124010	hypothetical protein, conserved		923	SGR
pviv	positional ortholog (PO)		PVX_080490	hypothetical protein, conserved		416	SGR								integral to membrane (GO:0016021)
pviv	positional ortholog (PO)		PVX_097845	hypothetical protein, conserved		480	SGR
pviv	positional ortholog (PO)		PVX_101440	hypothetical protein, conserved		894	SGR
pviv	positional ortholog (PO)		PVX_117665	hypothetical protein, conserved		660	SGR						transcription factor activity (GO:0003700)
pviv	positional ortholog (PO)		PVX_113590	hypothetical protein, conserved		470	SGR
pviv	positional ortholog (PO)		PVX_090135	hypothetical protein, conserved		139	SGR
pviv	positional ortholog (PO)		PVX_093545	hypothetical protein, conserved		631	SGR
pviv	positional ortholog (PO)		PVX_118665	hypothetical protein, conserved		255	SGR
pviv	positional ortholog (PO)		PVX_081440	hypothetical protein, conserved		292	SGR
pviv	positional ortholog (PO)		PVX_114260	hypothetical protein, conserved		3136	SGR
pviv	positional ortholog (PO)		PVX_101070	hypothetical protein, conserved		438	SGR
pviv	positional ortholog (PO)		PVX_100775	hypothetical protein, conserved		283	SGR
pviv	positional ortholog (PO)		PVX_085465	hypothetical protein, conserved		245	SGR
pviv	positional ortholog (PO)		PVX_094340	hypothetical protein, conserved		1793	SGR						heat shock protein binding (GO:0031072);unfolded protein binding (GO:0051082)	protein folding (GO:0006457)
pviv	positional ortholog (PO)		PVX_000900	hypothetical protein, conserved		2069	SGR
pviv	positional ortholog (PO)		PVX_095245	hypothetical protein, conserved		465	SGR
pviv	positional ortholog (PO)		PVX_100590	hypothetical protein, conserved		145	SGR
pviv	positional ortholog (PO)		PVX_000895	hypothetical protein, conserved		406	SGR
pviv	positional ortholog (PO)		PVX_092845	hypothetical protein, conserved		576	SGR
pviv	positional ortholog (PO)		PVX_089675	hypothetical protein, conserved		405	SGR
pviv	positional ortholog (PO)		PVX_114025	hypothetical protein, conserved		873	SGR
pviv	positional ortholog (PO)		PVX_085310	hypothetical protein, conserved		1474	SGR
pviv	positional ortholog (PO)		PVX_080255	hypothetical protein, conserved		1378	SGR						transferase activity (GO:0016740)
pviv	positional ortholog (PO)		PVX_089940	hypothetical protein, conserved		311	SGR
pviv	positional ortholog (PO)		PVX_118245	hypothetical protein, conserved		188	SGR
pviv	positional ortholog (PO)		PVX_111525	hypothetical protein, conserved		616	SGR
pviv	positional ortholog (PO)		PVX_084110	hypothetical protein, conserved		431	SGR
pviv	positional ortholog (PO)		PVX_000865	hypothetical protein, conserved		1157	SGR
pviv	positional ortholog (PO)		PVX_113310	hypothetical protein, conserved		481	SGR
pviv	positional ortholog (PO)		PVX_111250	hypothetical protein, conserved		147	SGR
pviv	positional ortholog (PO)		PVX_079910	hypothetical protein, conserved		3358	SGR
pviv	positional ortholog (PO)		PVX_088245	hypothetical protein, conserved		288	SGR
pviv	positional ortholog (PO)		PVX_079920	hypothetical protein, conserved		1254	SGR
pviv	positional ortholog (PO)		PVX_084245	hypothetical protein, conserved		849	SGR
pviv	positional ortholog (PO)		PVX_098065	hypothetical protein, conserved		2504	SGR
pviv	positional ortholog (PO)		PVX_095075	hypothetical protein, conserved		54	SGR
pviv	positional ortholog (PO)		PVX_094325	hypothetical protein, conserved		284	SGR						thiol oxidase activity (GO:0016972)	oxidation reduction (GO:0055114)
pviv	positional ortholog (PO)		PVX_115295	hypothetical protein, conserved		300	SGR
pviv	positional ortholog (PO)		PVX_000975	hypothetical protein, conserved		2628	SGR
pviv	positional ortholog (PO)		PVX_091935	hypothetical protein, conserved		318	SGR
pviv	positional ortholog (PO)		PVX_092185	hypothetical protein, conserved		2379	SGR
pviv	positional ortholog (PO)		PVX_000670	hypothetical protein, conserved		1447	SGR
pviv	positional ortholog (PO)		PVX_001830	hypothetical protein, conserved		1471	SGR						nucleic acid binding (GO:0003676);zinc ion binding (GO:0008270)
pviv	positional ortholog (PO)		PVX_100790	hypothetical protein, conserved		373	SGR						protein-S-isoprenylcysteine O-methyltransferase activity (GO:0004671)	C-terminal protein amino acid methylation (GO:0006481)	integral to membrane (GO:0016021)
pviv	positional ortholog (PO)		PVX_082370	hypothetical protein, conserved		360	SGR
pviv	positional ortholog (PO)		PVX_113370	hypothetical protein, conserved		1939	SGR						transcription factor activity (GO:0003700)
pviv	positional ortholog (PO)		PVX_124145	hypothetical protein, conserved		370	SGR
pviv	positional ortholog (PO)		PVX_090190	hypothetical protein, conserved		415	SGR
pviv	positional ortholog (PO)		PVX_083430	hypothetical protein, conserved		410	SGR
pviv	positional ortholog (PO)		PVX_087795	hypothetical protein, conserved		1137	SGR							mRNA capping (GO:0006370)
pfal	positional ortholog (PO)		PF11_0044	iron-sulfur assembly protein, sufD, putative		1462	SGR						protein binding (GO:0005515)	iron-sulfur cluster assembly (GO:0016226)	apicoplast (GO:0020011)
pfal	positional ortholog (PO)		PF11_0274	large ribosomal subunit processing factor, putative		181	SGR							response to stress (GO:0006950)	cytoplasm (GO:0005737)
pfal	positional ortholog (PO)		PF07_0020	methyltransferase, putative		1213	SGR						methyltransferase activity (GO:0008168)	metabolic process (GO:0008152)
pfal	positional ortholog (PO)		PF14_0294	mitogen-activated protein kinase 1		914	SGR						protein kinase activity (GO:0004672);protein serine/threonine kinase activity (GO:0004674);MAP kinase activity (GO:0004707);protein tyrosine kinase activity (GO:0004713);ATP binding (GO:0005524)	protein amino acid phosphorylation (GO:0006468)
pviv	positional ortholog (PO)		PVX_084965	mitogen-activated protein kinase 1, putative		739	SGR						protein kinase activity (GO:0004672);protein serine/threonine kinase activity (GO:0004674);protein tyrosine kinase activity (GO:0004713);ATP binding (GO:0005524)	protein amino acid phosphorylation (GO:0006468)
pviv	positional ortholog (PO)		PVX_087055	mRNA processing protein, putative		721	SGR						nucleic acid binding (GO:0003676)
pfal	positional ortholog (PO)		PFI1600w	mRNA processing protein, putative		761	SGR						nucleic acid binding (GO:0003676)
pfal	positional ortholog (PO)		PFB0580w	multidrug efflux pump, putative		1224	SGR						ATP binding (GO:0005524);drug transmembrane transporter activity (GO:0015238);antiporter activity (GO:0015297)	transport (GO:0006810);drug transmembrane transport (GO:0006855)	membrane (GO:0016020);integral to membrane (GO:0016021)
pfal	positional ortholog (PO)		PFF1320c	myosin light chain, putative		139	SGR
pfal	positional ortholog (PO)		MAL13P1.255	N6-adenine-specific methylase, putative		561	SGR								apicoplast (GO:0020011)
pfal	positional ortholog (PO)		PF11_0297	NOT family protein, putative		559	SGR						heme binding (GO:0020037);transcription regulator activity (GO:0030528)	regulation of transcription (GO:0045449)	nucleus (GO:0005634)
pviv	positional ortholog (PO)		PVX_001700	Phist protein (Pf-fam-b)		284	SGR					phist (71)
pviv	positional ortholog (PO)		PVX_083445	phosphatidylinositol transfer domain containing protein		932	SGR							transport (GO:0006810)	intracellular (GO:0005622)
pfal	positional ortholog (PO)		MAL13P1.256	phosphatidylinositol transfer protein, putative		1860	SGR						phospholipid transporter activity (GO:0005548)	transport (GO:0006810)	intracellular (GO:0005622);cytoplasm (GO:0005737)
pfal	positional ortholog (PO)		PFB0900c	Plasmodium exported protein (PHISTc), unknown function		295	SGR					phist (71)			membrane (GO:0016020)
pfal	positional ortholog (PO)		PF10_0162	Plasmodium exported protein (PHISTc), unknown function		830	SGR					phist (71)
pfal	positional ortholog (PO)		PFL0070c	Plasmodium exported protein, unknown function		1129	SGR								membrane (GO:0016020)
pfal	positional ortholog (PO)		PF07_0008	Plasmodium exported protein, unknown function		253	SGR
pfal	positional ortholog (PO)		PF13_0012a	Plasmodium exported protein, unknown function		122	SGR
pviv	positional ortholog (PO)		PVX_119675	Protein kinase domain containing protein		3008	SGR						protein kinase activity (GO:0004672);protein serine/threonine kinase activity (GO:0004674);protein tyrosine kinase activity (GO:0004713);ATP binding (GO:0005524)	protein amino acid phosphorylation (GO:0006468)
pfal	positional ortholog (PO)		PFC0485w	protein kinase, putative		2515	SGR						protein kinase activity (GO:0004672);protein serine/threonine kinase activity (GO:0004674);protein tyrosine kinase activity (GO:0004713);ATP binding (GO:0005524)	protein amino acid phosphorylation (GO:0006468)
pfal	positional ortholog (PO)		PFL1480w	protein transport protein Sec13, putative		822	SGR
pfal	positional ortholog (PO)		PFL1780w	protein-S-isoprenylcysteine O-methyltransferase, putative		509	SGR						protein-S-isoprenylcysteine O-methyltransferase activity (GO:0004671);O-methyltransferase activity (GO:0008171)	C-terminal protein amino acid methylation (GO:0006481);gene silencing (GO:0016458)	integral to membrane (GO:0016021);apicoplast (GO:0020011)
pviv	positional ortholog (PO)		PVX_113935	Pyridoxal kinase, putative		364	SGR
pfal	positional ortholog (PO)		PFF0775w	pyridoxine kinase		497	SGR						ATP binding (GO:0005524);pyridoxal kinase activity (GO:0008478);pyridoxal binding (GO:0070280);pyridoxamine binding (GO:0070281);pyridoxine binding (GO:0070282)	response to singlet oxygen (GO:0000304);pyridoxine metabolic process (GO:0008614);phosphorylation (GO:0016310);vitamin B6 biosynthetic process (GO:0042819)	cytosol (GO:0005829)
pfal	positional ortholog (PO)		PFE0755c	rhomboid protease ROM9		488	SGR								integral to membrane (GO:0016021)
pfal	positional ortholog (PO)		MAL7P1.119	rhoptry-associated leucine zipper-like protein 1		749	SGR						protein binding (GO:0005515)		endoplasmic reticulum (GO:0005783);rhoptry (GO:0020008)
pfal	positional ortholog (PO)		PFI1740c-a	ring-exported protein 2		119	SGR
pfal	positional ortholog (PO)		PFE0935c	RNA binding protein Puf1		1894	SGR						RNA binding (GO:0003723);binding (GO:0005488)	regulation of translation (GO:0006417);regulation of RNA stability (GO:0043487)
pfal	positional ortholog (PO)		PFD0775c	RNA binding protein, putative		579	SGR						nucleic acid binding (GO:0003676);RNA binding (GO:0003723)
pviv	positional ortholog (PO)		PVX_092155	RNA binding protein, putative		156	SGR						nucleic acid binding (GO:0003676)
pfal	positional ortholog (PO)		PF11_0320	RNA-binding protein s1, putative		170	SGR						nucleic acid binding (GO:0003676)
pviv	positional ortholog (PO)		PVX_080310	RNA-binding protein, putative		1542	SGR						RNA binding (GO:0003723);binding (GO:0005488)
pfal	positional ortholog (PO)		PFF1280w	Sec14 domain containing protein		1159	SGR
pfal	positional ortholog (PO)		PFD0260c	sequestrin		1964	SGR						toxin binding (GO:0015643);transferase activity (GO:0016740);cell adhesion molecule binding (GO:0050839)	response to toxin (GO:0009636);cytoadherence to microvasculature, mediated by parasite protein (GO:0020035);negative regulation of cell killing (GO:0031342)	plasma membrane (GO:0005886)
pviv	positional ortholog (PO)		PVX_119575	serine/threonine protein kinase 6, putative		1607	SGR						protein kinase activity (GO:0004672);protein serine/threonine kinase activity (GO:0004674);protein tyrosine kinase activity (GO:0004713);ATP binding (GO:0005524)	protein amino acid phosphorylation (GO:0006468)
pfal	positional ortholog (PO)		PFB0665w	serine/threonine protein kinase, putative		1714	SGR						protein kinase activity (GO:0004672);protein serine/threonine kinase activity (GO:0004674);ATP binding (GO:0005524)	protein amino acid phosphorylation (GO:0006468)
pfal	positional ortholog (PO)		PFC0385c	serine/threonine protein kinase, putative		1650	SGR						protein kinase activity (GO:0004672);protein serine/threonine kinase activity (GO:0004674);protein tyrosine kinase activity (GO:0004713);ATP binding (GO:0005524)	protein amino acid phosphorylation (GO:0006468)
pfal	positional ortholog (PO)		PFA0380w	serine/threonine protein kinase, putative		1534	SGR						protein kinase activity (GO:0004672);protein serine/threonine kinase activity (GO:0004674);ATP binding (GO:0005524)	protein amino acid phosphorylation (GO:0006468)
pviv	positional ortholog (PO)		PVX_081395	serine/threonine protein kinase, putative		3309	SGR						protein kinase activity (GO:0004672);protein serine/threonine kinase activity (GO:0004674);protein tyrosine kinase activity (GO:0004713);ATP binding (GO:0005524)	protein amino acid phosphorylation (GO:0006468)
pfal	positional ortholog (PO)		PF10_0177a	serine/threonine protein phosphatase, putative		2166	SGR						hydrolase activity (GO:0016787)		membrane (GO:0016020)
pviv	positional ortholog (PO)		PVX_000930	sexual stage antigen s16, putative		140	SGR
pfal	positional ortholog (PO)		PFD0310w	sexual stage-specific protein precursor		157	SGR
pfal	positional ortholog (PO)		PFI0785c	sugar transporter, putative		1379	SGR
pfal	positional ortholog (PO)		PFL2015w	Tetratricopeptide repeat protein, putative		676	SGR								membrane (GO:0016020);apicoplast (GO:0020011)
pviv	positional ortholog (PO)		PVX_100995	TPR Domain containing protein		571	SGR
pfal	positional ortholog (PO)		PF14_0271	transcription factor with AP2 domain(s), putative		1186	SGR						transcription factor activity (GO:0003700)	regulation of transcription, DNA-dependent (GO:0006355)
pfal	positional ortholog (PO)		PFD0200c	transcription factor with AP2 domain(s), putative		2249	SGR						DNA binding (GO:0003677);transcription factor activity (GO:0003700)	regulation of transcription, DNA-dependent (GO:0006355);regulation of transcription (GO:0045449)	nucleus (GO:0005634)
pfal	positional ortholog (PO)		PFF1100c	transcription factor with AP2 domain(s), putative		1989	SGR						DNA binding (GO:0003677)	regulation of transcription (GO:0045449)	nucleus (GO:0005634)
pfal	positional ortholog (PO)		PF14_0533	transcription factor with AP2 domain(s), putative		1374	SGR						transcription factor activity (GO:0003700)	regulation of transcription, DNA-dependent (GO:0006355)	apicoplast (GO:0020011)
pfal	positional ortholog (PO)		PFL1085w	transcription factor with AP2 domain(s), putative		2432	SGR						transcription factor activity (GO:0003700)	regulation of transcription, DNA-dependent (GO:0006355)
pfal	positional ortholog (PO)		PF11_0442	transcription factor with AP2 domain(s), putative		1604	SGR						transcription factor activity (GO:0003700)	regulation of transcription, DNA-dependent (GO:0006355)
pfal	positional ortholog (PO)		PFF0200c	transcription factor with AP2 domain(s), putative,SPE2-interacting protein		1979	SGR						transcription factor activity (GO:0003700)	regulation of transcription, DNA-dependent (GO:0006355)
pviv	positional ortholog (PO)		PVX_099230	transporter, putative		1340	SGR
pviv	positional ortholog (PO)		PVX_001765	tRNA pseudouridine synthase, putative		292	SGR						RNA binding (GO:0003723);pseudouridine synthase activity (GO:0009982)	pseudouridine synthesis (GO:0001522);RNA processing (GO:0006396);RNA modification (GO:0009451)
pfal	positional ortholog (PO)		PF10_0175	tRNA pseudouridine synthase, putative		560	SGR						RNA binding (GO:0003723);pseudouridylate synthase activity (GO:0004730);pseudouridine synthase activity (GO:0009982)	pseudouridine synthesis (GO:0001522);RNA processing (GO:0006396);RNA modification (GO:0009451)	apicoplast (GO:0020011)
pfal	positional ortholog (PO)		PFC0090w	Plasmodium exported protein, unknown function		257	SGR	MAL3:94587..102593	1	8006					membrane (GO:0016020)
pfal	positional ortholog (PO)		MAL7P1.68	zinc finger protein, putative		1321	SGR						zinc ion binding (GO:0008270);palmitoyltransferase activity (GO:0016409)		palmitoyltransferase complex (GO:0031211)
pfal	positional ortholog (PO)		PF14_0197	zinc finger protein, putative		302	SGR
pviv	positional ortholog (PO)		PVX_099020			497	SGR
pviv	positional ortholog (PO)		PVX_114465			135	SGR
pviv	positional ortholog (PO)		PVX_300023			29	SGR
pviv	positional ortholog (PO)		PVX_089755			491	SGR
pviv	positional ortholog (PO)		PVX_113550			2546	SGR
pviv	positional ortholog (PO)		PVX_089975			491	SGR
pviv	positional ortholog (PO)		PVX_118435			220	SGR
pviv	positional ortholog (PO)		PVX_093565			1434	SGR
pviv	positional ortholog (PO)		PVX_119525			1579	SGR
pviv	positional ortholog (PO)		PVX_091165			227	SGR
pviv	positional ortholog (PO)		PVX_124175			763	SGR
pviv	positional ortholog (PO)		PVX_098775			745	SGR
pfal	missing gene (MG)		PFE0200c	AN1-like zinc finger family protein		173	SGR						zinc ion binding (GO:0008270)
pfal	missing gene (MG)		PFF0455w	citrate synthase-like protein, putative		465	SGR						transferase activity, transferring acyl groups, acyl groups converted into alkyl on transfer (GO:0046912)	cellular carbohydrate metabolic process (GO:0044262)
pfal	missing gene (MG)		PFA0470c	cold-shock protein, putative		150	SGR						nucleic acid binding (GO:0003676);DNA binding (GO:0003677);double-stranded DNA binding (GO:0003690)	regulation of transcription, DNA-dependent (GO:0006355);intracellular signaling pathway (GO:0023034)
pfal	missing gene (MG)		PF07_0118	conserved Plasmodium membrane protein, unknown function		5561	SGR								membrane (GO:0016020)
pfal	missing gene (MG)		PF11_0070	conserved Plasmodium membrane protein, unknown function		132	SGR							transport (GO:0006810)	plasma membrane (GO:0005886);integral to membrane (GO:0016021)
pfal	missing gene (MG)		MAL7P1.115	conserved Plasmodium membrane protein, unknown function		779	SGR
pfal	missing gene (MG)		PFI0390c	conserved Plasmodium membrane protein, unknown function		383	SGR								membrane (GO:0016020);apicoplast (GO:0020011)
pfal	missing gene (MG)		MAL13P1.235	conserved Plasmodium membrane protein, unknown function		201	SGR								membrane (GO:0016020);integral to membrane (GO:0016021)
pfal	missing gene (MG)		PFL1645w	conserved Plasmodium protein, unknown function		3896	SGR						protein binding (GO:0005515)	transcription (GO:0006350);regulation of transcription, DNA-dependent (GO:0006355)	nucleus (GO:0005634)
pfal	missing gene (MG)		PFA0185w	conserved Plasmodium protein, unknown function		507	SGR						ATP binding (GO:0005524);kinase activity (GO:0016301)
pfal	missing gene (MG)		PF11_0238	conserved Plasmodium protein, unknown function		254	SGR								membrane (GO:0016020);apicoplast (GO:0020011)
pfal	missing gene (MG)		PFD0855c	conserved Plasmodium protein, unknown function		807	SGR						ATP binding (GO:0005524);zinc ion binding (GO:0008270)		cytoplasm (GO:0005737)
pfal	missing gene (MG)		PFF0640w	conserved Plasmodium protein, unknown function		60	SGR								cytoplasm (GO:0005737)
pfal	missing gene (MG)		MAL7P1.97	conserved Plasmodium protein, unknown function		234	SGR						nucleotide binding (GO:0000166)		cytoplasm (GO:0005737);membrane (GO:0016020);integral to membrane (GO:0016021)
pfal	missing gene (MG)		PFI1615w	conserved Plasmodium protein, unknown function		982	SGR
pfal	missing gene (MG)		PF07_0090	conserved Plasmodium protein, unknown function		245	SGR
pfal	missing gene (MG)		PF11_0140	conserved Plasmodium protein, unknown function		129	SGR								membrane (GO:0016020)
pfal	missing gene (MG)		PFL0645c	conserved Plasmodium protein, unknown function		111	SGR
pfal	missing gene (MG)		PFE0575c	conserved Plasmodium protein, unknown function		208	SGR								apicoplast (GO:0020011)
pfal	missing gene (MG)		PF10_0056	conserved Plasmodium protein, unknown function		266	SGR								membrane (GO:0016020)
pfal	missing gene (MG)		PFF0600w	conserved Plasmodium protein, unknown function		118	SGR								membrane (GO:0016020);integral to membrane (GO:0016021)
pfal	missing gene (MG)		MAL13P1.287	conserved Plasmodium protein, unknown function		139	SGR								plasma membrane (GO:0005886);integral to membrane (GO:0016021)
pfal	missing gene (MG)		PFI1617w	conserved Plasmodium protein, unknown function		268	SGR
pfal	missing gene (MG)		PF13_0202	conserved Plasmodium protein, unknown function		155	SGR								cytoplasm (GO:0005737)
pfal	missing gene (MG)		MAL13P1.97	conserved Plasmodium protein, unknown function		228	SGR
pfal	missing gene (MG)		PF14_0093	conserved Plasmodium protein, unknown function		875	SGR						nucleotide binding (GO:0000166)		cytoplasm (GO:0005737)
pfal	missing gene (MG)		MAL13P1.158	conserved Plasmodium protein, unknown function		707	SGR
pfal	missing gene (MG)		PFF0400w	conserved Plasmodium protein, unknown function		1322	SGR						protein binding (GO:0005515);ATP binding (GO:0005524)		cytoplasm (GO:0005737);apicoplast (GO:0020011)
pfal	missing gene (MG)		PF14_0351	conserved Plasmodium protein, unknown function		158	SGR						metal ion binding (GO:0046872)		nucleus (GO:0005634);membrane (GO:0016020);apicoplast (GO:0020011)
pfal	missing gene (MG)		PF14_0418	conserved Plasmodium protein, unknown function		227	SGR
pfal	missing gene (MG)		MAL8P1.74	conserved Plasmodium protein, unknown function		725	SGR								cytoplasm (GO:0005737)
pfal	missing gene (MG)		PF14_0684	conserved Plasmodium protein, unknown function		574	SGR						ATP binding (GO:0005524)
pfal	missing gene (MG)		PF14_0113	conserved Plasmodium protein, unknown function		947	SGR						binding (GO:0005488);protein binding (GO:0005515)	mRNA processing (GO:0006397);RNA splicing (GO:0008380);RNA metabolic process (GO:0016070)	nucleus (GO:0005634);spliceosomal complex (GO:0005681);cytoplasm (GO:0005737)
pfal	missing gene (MG)		PF14_0245	conserved Plasmodium protein, unknown function		1431	SGR								membrane (GO:0016020)
pfal	missing gene (MG)		PF13_0090a	conserved Plasmodium protein, unknown function		104	SGR
pfal	missing gene (MG)		PF10_0280	conserved Plasmodium protein, unknown function		171	SGR
pfal	missing gene (MG)		PF07_0060	conserved Plasmodium protein, unknown function		108	SGR						protein binding (GO:0005515)	transcription (GO:0006350);regulation of transcription, DNA-dependent (GO:0006355)	nucleus (GO:0005634);cytoplasm (GO:0005737)
pfal	missing gene (MG)		PF08_0101	conserved Plasmodium protein, unknown function		850	SGR						ATP binding (GO:0005524)		apicoplast (GO:0020011)
pfal	missing gene (MG)		MAL8P1.52	conserved Plasmodium protein, unknown function		124	SGR								cytoplasm (GO:0005737)
pfal	missing gene (MG)		PF14_0648	conserved Plasmodium protein, unknown function		1966	SGR						motor activity (GO:0003774);actin binding (GO:0003779);calmodulin binding (GO:0005516);ATP binding (GO:0005524)		cytoplasm (GO:0005737);myosin complex (GO:0016459)
pfal	missing gene (MG)		PF11_0215	conserved Plasmodium protein, unknown function		83	SGR								cytoplasm (GO:0005737);integral to membrane (GO:0016021)
pfal	missing gene (MG)		PF11_0480a	conserved Plasmodium protein, unknown function		102	SGR
pfal	missing gene (MG)		PFE0460c	conserved Plasmodium protein, unknown function		115	SGR								nucleus (GO:0005634)
pfal	missing gene (MG)		PFI0675w	conserved Plasmodium protein, unknown function		86	SGR								cytoplasm (GO:0005737)
pfal	missing gene (MG)		PFB0135w	conserved Plasmodium protein, unknown function		120	SGR
pfal	missing gene (MG)		MAL7P1.105	conserved Plasmodium protein, unknown function		104	SGR
pfal	missing gene (MG)		MAL7P1.154a	conserved Plasmodium protein, unknown function		143	SGR
pfal	missing gene (MG)		PF14_0683	conserved Plasmodium protein, unknown function		1179	SGR						single-stranded DNA binding (GO:0003697);protein binding (GO:0005515)	double-strand break repair via homologous recombination (GO:0000724);response to DNA damage stimulus (GO:0006974);regulation of S phase of mitotic cell cycle (GO:0007090);cell cycle cytokinesis (GO:0033205)	nucleus (GO:0005634);cytoplasm (GO:0005737)
pfal	missing gene (MG)		PFE1100w	conserved Plasmodium protein, unknown function		107	SGR						DNA binding (GO:0003677);DNA-directed RNA polymerase activity (GO:0003899);nucleotidyltransferase activity (GO:0016779);protein dimerization activity (GO:0046983)	transcription, DNA-dependent (GO:0006351)
pfal	missing gene (MG)		MAL8P1.149	conserved Plasmodium protein, unknown function		410	SGR
pfal	missing gene (MG)		PFE1485w	conserved Plasmodium protein, unknown function		1906	SGR						motor activity (GO:0003774);actin binding (GO:0003779);calmodulin binding (GO:0005516);ATP binding (GO:0005524)		cytoplasm (GO:0005737);myosin complex (GO:0016459)
pfal	missing gene (MG)		PFL2450c	conserved Plasmodium protein, unknown function		140	SGR								integral to membrane (GO:0016021)
pfal	missing gene (MG)		PFI0805w	conserved Plasmodium protein, unknown function		2519	SGR								plasma membrane (GO:0005886)
pfal	missing gene (MG)		PFC0680w	conserved Plasmodium protein, unknown function		485	SGR								cytoplasm (GO:0005737)
pfal	missing gene (MG)		PF11_0470	conserved Plasmodium protein, unknown function		275	SGR								membrane (GO:0016020);apicoplast (GO:0020011)
pfal	missing gene (MG)		PF13_0039	conserved Plasmodium protein, unknown function		88	SGR								cytoplasm (GO:0005737);apicoplast (GO:0020011)
pfal	missing gene (MG)		PF14_0082	conserved Plasmodium protein, unknown function		195	SGR						motor activity (GO:0003774);actin binding (GO:0003779);calmodulin binding (GO:0005516);ATP binding (GO:0005524)		cytoplasm (GO:0005737);myosin complex (GO:0016459)
pfal	missing gene (MG)		PFD1007w	conserved Plasmodium protein, unknown function		71	SGR						transferase activity (GO:0016740)		cytoplasm (GO:0005737)
pfal	missing gene (MG)		PFL2375c	cutA, putative		159	SGR							response to metal ion (GO:0010038)	mitochondrion (GO:0005739)
pfal	missing gene (MG)		PFA0505c	DNA-directed RNA polymerase 2, putative		249	SGR						nucleic acid binding (GO:0003676);DNA binding (GO:0003677);DNA-directed RNA polymerase activity (GO:0003899);zinc ion binding (GO:0008270);transcription regulator activity (GO:0030528)	transcription (GO:0006350);transcription from RNA polymerase II promoter (GO:0006366);regulation of transcription (GO:0045449)
pfal	missing gene (MG)		PFI0265c	high molecular weight rhoptry protein 3		897	SGR
pfal	missing gene (MG)		PFE0455w	leucine-rich repeat protein		338	SGR						protein binding (GO:0005515)		apicoplast (GO:0020011)
pfal	missing gene (MG)		MAL7P1.118	PelOta protein homologue, putative		403	SGR							nuclear division (GO:0000280);translation (GO:0006412)	nucleus (GO:0005634)
pfal	missing gene (MG)		PFL0245w	probable protein, unknown function		130	SGR							transport (GO:0006810)	integral to membrane (GO:0016021);apicoplast (GO:0020011)
pfal	missing gene (MG)		PFF1370w	protein kinase PK4		3072	SGR						protein kinase activity (GO:0004672);protein serine/threonine kinase activity (GO:0004674);elongation factor-2 kinase activity (GO:0004686);ATP binding (GO:0005524)	protein amino acid phosphorylation (GO:0006468)
pfal	missing gene (MG)		PF14_0320	protein kinase, putative		1518	SGR						protein kinase activity (GO:0004672);protein serine/threonine kinase activity (GO:0004674);ATP binding (GO:0005524)	protein amino acid phosphorylation (GO:0006468)
pfal	missing gene (MG)		PF11_0095a	pterin-4a-carbinolamine dehydratase		107	SGR						4-alpha-hydroxytetrahydrobiopterin dehydratase activity (GO:0008124)	tetrahydrobiopterin biosynthetic process (GO:0006729)
pfal	missing gene (MG)		MAL7P1.28	rRNA/tRNA ribonuclease MRP/P subunit, putative		1156	SGR						ribonuclease P activity (GO:0004526)	tRNA 5'-leader removal (GO:0001682);RNA processing (GO:0006396)	cyanelle ribonuclease P complex (GO:0030679)
pfal	missing gene (MG)		PF11_0271	ThiF family protein, putative		1316	SGR						catalytic activity (GO:0003824)
pfal	missing gene (MG)		PFL0380c	tRNA delta(2)-isopentenylpyrophosphate transferase, putative		601	SGR						tRNA isopentenyltransferase activity (GO:0004811);ATP binding (GO:0005524)	tRNA processing (GO:0008033)	apicoplast (GO:0020011)
pfal	missing gene (MG)		PFI1515w			229	SGR						antioxidant activity (GO:0016209);oxidoreductase activity (GO:0016491)	cell redox homeostasis (GO:0045454)	apicoplast (GO:0020011)
pfal	missing gene (MG)		PF13_0156a			138	SGR
pfal	split/merged gene (SM)		MAL13P1.222	conserved Plasmodium protein, unknown function		1488	SGR								cytoplasm (GO:0005737);integral to membrane (GO:0016021)
pfal	split/merged gene (SM)		PFF0685c	conserved Plasmodium protein, unknown function		910	SGR								nucleus (GO:0005634)
pfal	split/merged gene (SM)		MAL13P1.267	conserved Plasmodium protein, unknown function		414	SGR						calmodulin-dependent protein kinase activity (GO:0004683);calcium ion binding (GO:0005509);calmodulin binding (GO:0005516);ATP binding (GO:0005524)	protein amino acid phosphorylation (GO:0006468)
pfal	split/merged gene (SM)		PF11_0540	conserved Plasmodium protein, unknown function		385	SGR						structural molecule activity (GO:0005198)		intermediate filament (GO:0005882)
pfal	split/merged gene (SM)		PF11_0050	conserved Plasmodium protein, unknown function		61	SGR						cytochrome-c oxidase activity (GO:0004129);copper ion binding (GO:0005507);cAMP-dependent protein kinase regulator activity (GO:0008603);electron carrier activity (GO:0009055);heme binding (GO:0020037)	transport (GO:0006810);signal transduction (GO:0007165);electron transport chain (GO:0022900);respiratory electron transport chain (GO:0022904);electron transport (GO:0006118)	mitochondrion (GO:0005739);mitochondrial inner membrane (GO:0005743);mitochondrial respiratory chain (GO:0005746);integral to membrane (GO:0016021)
pfal	split/merged gene (SM)		MAL13P1.138	conserved Plasmodium protein, unknown function		667	SGR						RNA binding (GO:0003723);methyltransferase activity (GO:0008168);metal ion binding (GO:0046872)
pfal	split/merged gene (SM)		PF14_0031b	conserved Plasmodium protein, unknown function		291	SGR								extracellular region (GO:0005576);membrane (GO:0016020)
pfal	split/merged gene (SM)		MAL8P1.136	conserved Plasmodium protein, unknown function		249	SGR								nucleus (GO:0005634)
pfal	split/merged gene (SM)		PFF0683c	conserved Plasmodium protein, unknown function		935	SGR
pfal	split/merged gene (SM)		PFL1600c	conserved Plasmodium protein, unknown function		3193	SGR								cytoplasm (GO:0005737)
pfal	split/merged gene (SM)		PF08_0017	conserved Plasmodium protein, unknown function		1004	SGR						extracellular matrix structural constituent (GO:0005201)	phosphate transport (GO:0006817)	extracellular region (GO:0005576);collagen (GO:0005581);cytoplasm (GO:0005737)
pfal	split/merged gene (SM)		MAL7P1.156	conserved Plasmodium protein, unknown function		720	SGR						hydrolase activity (GO:0016787)
pfal	split/merged gene (SM)		MAL7P1.78	conserved Plasmodium protein, unknown function		197	SGR						RNA polymerase II transcription factor activity (GO:0003702)	transcription (GO:0006350);regulation of transcription, DNA-dependent (GO:0006355);transcription initiation from RNA polymerase II promoter (GO:0006367)	nucleus (GO:0005634);transcription factor TFIIA complex (GO:0005672)
pfal	split/merged gene (SM)		PF13_0321	conserved Plasmodium protein, unknown function		547	SGR						nucleotide binding (GO:0000166)		cytoplasm (GO:0005737)
pfal	split/merged gene (SM)		PF14_0313	conserved Plasmodium protein, unknown function		1267	SGR						DNA binding (GO:0003677);ATP binding (GO:0005524)	cell cycle (GO:0007049);chromosome segregation (GO:0007059);cell division (GO:0051301)	plasma membrane (GO:0005886);integral to membrane (GO:0016021)
pfal	split/merged gene (SM)		PF13_0220	conserved Plasmodium protein, unknown function		385	SGR
pfal	split/merged gene (SM)		PFI1335w	conserved Plasmodium protein, unknown function		1627	SGR						nucleic acid binding (GO:0003676);RNA binding (GO:0003723);zinc ion binding (GO:0008270)	mRNA processing (GO:0006397)	nucleus (GO:0005634)
pfal	split/merged gene (SM)		PF14_0272	CPW-WPC family protein		371	SGR
pfal	split/merged gene (SM)		MAL13P1.294	GTP binding protein, putative		367	SGR						GTP binding (GO:0005525)	signal transduction (GO:0007165)	intracellular (GO:0005622)
pviv	split/merged gene (SM)		PVX_089005	hypothetical protein		1200	SGR
pviv	split/merged gene (SM)		PVX_083140	hypothetical protein		1582	SGR
pviv	split/merged gene (SM)		PVX_089960	hypothetical protein		5438	SGR
pviv	split/merged gene (SM)		PVX_083140	hypothetical protein		1582	SGR
pviv	split/merged gene (SM)		PVX_100620	hypothetical protein		2335	SGR
pviv	split/merged gene (SM)		PVX_089005	hypothetical protein		1200	SGR
pviv	split/merged gene (SM)		PVX_100620	hypothetical protein		2335	SGR
pviv	split/merged gene (SM)		PVX_117305	hypothetical protein		5657	SGR
pviv	split/merged gene (SM)		PVX_117305	hypothetical protein		5657	SGR	CM000453:1743238..1766543	1	23305
pviv	split/merged gene (SM)		PVX_097880	hypothetical protein		3554	SGR
pviv	split/merged gene (SM)		PVX_099795	hypothetical protein, conserved		1199	SGR						nucleic acid binding (GO:0003676);zinc ion binding (GO:0008270)
pviv	split/merged gene (SM)		PVX_099795	hypothetical protein, conserved		1199	SGR						nucleic acid binding (GO:0003676);zinc ion binding (GO:0008270)
pviv	split/merged gene (SM)		PVX_092290	hypothetical protein, conserved		747	SGR						nucleic acid binding (GO:0003676)
pfal	split/merged gene (SM)		PFF1190c	N-acetylglucosaminylphosphatidylinositol deacetylase, putative		257	SGR						N-acetylglucosaminylphosphatidylinositol deacetylase activity (GO:0000225)	GPI anchor biosynthetic process (GO:0006506)	membrane (GO:0016020)
pviv	split/merged gene (SM)		PVX_099730	protein kinase, putative		3247	SGR						protein kinase activity (GO:0004672);protein serine/threonine kinase activity (GO:0004674);protein tyrosine kinase activity (GO:0004713);ATP binding (GO:0005524)	protein amino acid phosphorylation (GO:0006468)
pfal	split/merged gene (SM)		PFI1280c	protein kinase, putative		3178	SGR						protein kinase activity (GO:0004672);protein serine/threonine kinase activity (GO:0004674);protein tyrosine kinase activity (GO:0004713);ATP binding (GO:0005524)	protein amino acid phosphorylation (GO:0006468)
pviv	split/merged gene (SM)		PVX_099730	protein kinase, putative		3247	SGR						protein kinase activity (GO:0004672);protein serine/threonine kinase activity (GO:0004674);protein tyrosine kinase activity (GO:0004713);ATP binding (GO:0005524)	protein amino acid phosphorylation (GO:0006468)
pfal	split/merged gene (SM)		PF11_0168	rhoptry neck protein 4		1201	SGR						antigen binding (GO:0003823)		rhoptry (GO:0020008)
pviv	split/merged gene (SM)		PVX_099775			1073	SGR
pviv	split/merged gene (SM)		PVX_114920			367	SGR
pviv	split/merged gene (SM)		PVX_081545			3676	SGR
pviv	split/merged gene (SM)		PVX_116882			2003	SGR
pviv	split/merged gene (SM)		PVX_083525			411	SGR
pviv	split/merged gene (SM)		PVX_085075			379	SGR
pviv	split/merged gene (SM)		PVX_083525			411	SGR
pviv	split/merged gene (SM)		PVX_101385			2551	SGR
pviv	split/merged gene (SM)		PVX_084875			1092	SGR
pviv	split/merged gene (SM)		PVX_088030			2358	SGR
pviv	split/merged gene (SM)		PVX_084875			1092	SGR
pviv	split/merged gene (SM)		PVX_118080			1187	SGR
pviv	split/merged gene (SM)		PVX_084860			5654	SGR
pviv	split/merged gene (SM)		PVX_094480			714	SGR
pviv	split/merged gene (SM)		PVX_085075			379	SGR
pviv	split/merged gene (SM)		PVX_085290			1386	SGR
pviv	split/merged gene (SM)		PVX_111505			1405	SGR
pviv	split/merged gene (SM)		PVX_114920			367	SGR
pviv	split/merged gene (SM)		PVX_081735			585	SGR
pviv	split/merged gene (SM)		PVX_113845a			771	SGR
pviv	split/merged gene (SM)		PVX_081735			585	SGR
pviv	split/merged gene (SM)		PVX_091032			631	SGR
pviv	split/merged gene (SM)		PVX_084145			5494	SGR
pfal	subtelomeric gene		PF14_0749	acyl-CoA binding protein		90	STR	MAL14:3133886..3291436	41	157550			acyl carrier activity (GO:0000036);acyl-CoA binding (GO:0000062)	fatty acid elongation (GO:0030497)
pfal	subtelomeric gene		PF10_0015	acyl-CoA binding protein, isoform 1, ACBP1		313	STR	MAL10:28491..97032	18	68541			acyl-CoA binding (GO:0000062)	fatty acid metabolic process (GO:0006631)
pfal	subtelomeric gene		PF10_0016	acyl-CoA binding protein, isoform 2, ACBP2		90	STR	MAL10:28491..97032	18	68541			acyl-CoA binding (GO:0000062)	fatty acid metabolic process (GO:0006631)
pfal	subtelomeric gene		PF14_0761	acyl-CoA synthetase		820	STR	MAL14:3133886..3291436	41	157550		acs (10)	catalytic activity (GO:0003824);long-chain fatty acid-CoA ligase activity (GO:0004467)	fatty acid metabolic process (GO:0006631);metabolic process (GO:0008152)	host cell cytoplasm (GO:0030430)
pfal	subtelomeric gene		PF14_0751	acyl-CoA synthetase		770	STR	MAL14:3133886..3291436	41	157550		acs (10)	catalytic activity (GO:0003824);long-chain fatty acid-CoA ligase activity (GO:0004467)	fatty acid metabolic process (GO:0006631);metabolic process (GO:0008152)	membrane (GO:0016020);host cell cytoplasm (GO:0030430)
pfal	subtelomeric gene		PFC0050c	acyl-CoA synthetase		819	STR	MAL3:8435..90141	15	81706		acs (10)	catalytic activity (GO:0003824);long-chain fatty acid-CoA ligase activity (GO:0004467);AMP binding (GO:0016208)	fatty acid metabolic process (GO:0006631);metabolic process (GO:0008152)
pfal	subtelomeric gene		PFL2570w	acyl-CoA synthetase, PfACS3		816	STR	MAL12:2125421..2263473	31	138052		acs (10)	catalytic activity (GO:0003824);long-chain fatty acid-CoA ligase activity (GO:0004467);ankyrin binding (GO:0030506)	fatty acid metabolic process (GO:0006631);transport (GO:0006810);metabolic process (GO:0008152)	host cell cytoplasm (GO:0030430)
pfal	subtelomeric gene		MAL13P1.485	acyl-CoA synthetase, PfACS4		863	STR	MAL13:2776688..2879141	19	102453		acs (10)	catalytic activity (GO:0003824)	metabolic process (GO:0008152)
pfal	subtelomeric gene		PF07_0129	acyl-coA synthetase, PfACS5		811	STR	MAL7:1373435..1493194	22	119759		acs (10)	catalytic activity (GO:0003824);long-chain fatty acid-CoA ligase activity (GO:0004467);AMP binding (GO:0016208)	fatty acid metabolic process (GO:0006631);metabolic process (GO:0008152)
pfal	subtelomeric gene		PFD0085c	acyl-CoA synthetase, PfACS6		971	STR	MAL4:35153..181361	28	146208		acs (10)	catalytic activity (GO:0003824);long-chain fatty acid-CoA ligase activity (GO:0004467)	metabolic process (GO:0008152);fatty acid transport (GO:0015908)
pfal	subtelomeric gene		PFL0035c	acyl-CoA synthetase, PfACS7		926	STR	MAL12:16973..90749	12	73776		acs (10)	catalytic activity (GO:0003824)	metabolic process (GO:0008152)	apicoplast (GO:0020011)
pfal	subtelomeric gene		PFC0065c	alpha/beta hydrolase, putative		437	STR	MAL3:8435..90141	15	81706			hydrolase activity (GO:0016787)		apicoplast (GO:0020011)
pfal	subtelomeric gene		MAL7P1.178	alpha/beta hydrolase, putative		675	STR	MAL7:1373435..1493194	22	119759					apicoplast (GO:0020011)
pfal	subtelomeric gene		PF10_0018	alpha/beta hydrolase, putative		921	STR	MAL10:28491..97032	18	68541
pfal	subtelomeric gene		PF10_0020	alpha/beta hydrolase, putative		763	STR	MAL10:28491..97032	18	68541
pfal	subtelomeric gene		PF14_0015	aminopeptidase, putative		473	STR	MAL14:1394..62989	16	61595			hydrolase activity (GO:0016787)		membrane (GO:0016020);apicoplast (GO:0020011)
pfal	subtelomeric gene		PF11_0506	antigen 332, DBL-like protein		6093	STR	MAL11:1916389..2035883	18	119494			receptor activity (GO:0004872);host cell surface receptor binding (GO:0046789)	pathogenesis (GO:0009405);cell-cell adhesion (GO:0016337)	integral to membrane (GO:0016021);Maurer's cleft (GO:0020036);host cell membrane (GO:0033644)
pfal	subtelomeric gene		PFL2510w	chitinase		378	STR	MAL12:2125421..2263473	31	138052			chitinase activity (GO:0004568);chitin binding (GO:0008061)	carbohydrate metabolic process (GO:0005975);chitin catabolic process (GO:0006032)
pfal	subtelomeric gene		PFB1030w	conserved Plasmodium falciparum protein family		117	STR	MAL2:804518..934005	37	129487
pfal	subtelomeric gene		PFB0980w	conserved Plasmodium falciparum protein family		282	STR	MAL2:804518..934005	37	129487
pfal	subtelomeric gene		PFB0946c	conserved Plasmodium falciparum protein family		97	STR	MAL2:804518..934005	37	129487					membrane (GO:0016020)
pfal	subtelomeric gene		PFD0075w	conserved Plasmodium falciparum protein family		384	STR	MAL4:35153..181361	28	146208					apicoplast (GO:0020011)
pfal	subtelomeric gene		PFB0950w	conserved Plasmodium falciparum protein family		307	STR	MAL2:804518..934005	37	129487					membrane (GO:0016020)
pfal	subtelomeric gene		PFA0070c	conserved Plasmodium falciparum protein, unknown function, pseudogene		275	STR	MAL1:11513..125719	27	114206			heat shock protein binding (GO:0031072);unfolded protein binding (GO:0051082)	protein folding (GO:0006457)
pfal	subtelomeric gene		PFB0115w	conserved Plasmodium protein, unknown function		1192	STR	MAL2:14064..124102	24	110038			ATP binding (GO:0005524)		nucleus (GO:0005634)
pfal	subtelomeric gene		PFD1130w	conserved Plasmodium protein, unknown function		362	STR	MAL4:1080786..1196019	23	115233
pfal	subtelomeric gene		PF11_0042	conserved Plasmodium protein, unknown function		91	STR	MAL11:8419..139035	29	130616
pfal	subtelomeric gene		PFF0090w	conserved Plasmodium protein, unknown function		128	STR	MAL6:653..78781	18	78128			protein binding (GO:0005515);ATP binding (GO:0005524);zinc ion binding (GO:0008270)	protein transport (GO:0015031)	cytoplasm (GO:0005737);plasma membrane (GO:0005886)
pfal	subtelomeric gene		PFL2515c	conserved Plasmodium protein, unknown function		85	STR	MAL12:2125421..2263473	31	138052					membrane (GO:0016020)
pfal	subtelomeric gene		PFD1195c	conserved Plasmodium protein, unknown function, pseudogene		378	STR	MAL4:1080786..1196019	23	115233					cytoplasm (GO:0005737);apicoplast (GO:0020011)
pfal	subtelomeric gene		PF14_0759	conserved Plasmodium protein, unknown function, pseudogene		358	STR	MAL14:3133886..3291436	41	157550			nucleotide binding (GO:0000166)		cytoplasm (GO:0005737);membrane (GO:0016020)
pfal	subtelomeric gene		MAL7P1.229	cytoadherence linked asexual protein		1394	STR	MAL7:11004..154096	32	143092		rhoph1/clag (6)	ATP binding (GO:0005524)
pfal	subtelomeric gene		PFB0935w	cytoadherence linked asexual protein 2		1440	STR	MAL2:804518..934005	37	129487		rhoph1/clag (6)
pviv	subtelomeric gene		PVX_121885	cytoadherence linked asexual protein, CLAG, putative		1411	STR	CM000455:2382..111077	16	108695		rhoph1/clag (6)
pviv	subtelomeric gene		PVX_094265	cytoadherence-linked asexual protein (CLAG), putative		1321	STR	CM000449:13039..106638	12	93599		rhoph1/clag (6)
pfal	subtelomeric gene		PFA0665w	DBL containing protein, unknown function		2900	STR	MAL1:474888..631569	30	156681			receptor activity (GO:0004872)	pathogenesis (GO:0009405)	membrane (GO:0016020);integral to membrane (GO:0016021)
pfal	subtelomeric gene		PF14_0013	DnaJ protein, putative		555	STR	MAL14:1394..62989	16	61595			heat shock protein binding (GO:0031072)
pfal	subtelomeric gene		PF10_0381	DnaJ protein, putative		391	STR	MAL10:1519020..1678235	29	159215			heat shock protein binding (GO:0031072);unfolded protein binding (GO:0051082)	protein folding (GO:0006457)	membrane (GO:0016020)
pfal	subtelomeric gene		PF11_0513	DnaJ protein, putative		714	STR	MAL11:1916389..2035883	18	119494			heat shock protein binding (GO:0031072);unfolded protein binding (GO:0051082)	protein folding (GO:0006457)
pfal	subtelomeric gene		PFL2550w	DnaJ protein, putative		469	STR	MAL12:2125421..2263473	31	138052			heat shock protein binding (GO:0031072);unfolded protein binding (GO:0051082)	protein folding (GO:0006457)	membrane (GO:0016020)
pfal	subtelomeric gene		PFB0085c	DnaJ protein, putative		900	STR	MAL2:14064..124102	24	110038			heat shock protein binding (GO:0031072);unfolded protein binding (GO:0051082)	protein folding (GO:0006457)	host cell part (GO:0033643)
pfal	subtelomeric gene		PFB0925w	DnaJ protein, putative		606	STR	MAL2:804518..934005	37	129487			heat shock protein binding (GO:0031072);unfolded protein binding (GO:0051082)	protein folding (GO:0006457)	membrane (GO:0016020)
pfal	subtelomeric gene		MAL8P1.204	DnaJ protein, putative		961	STR	MAL8:1308124..1413275	23	105151			heat shock protein binding (GO:0031072);unfolded protein binding (GO:0051082)	protein folding (GO:0006457)
pfal	subtelomeric gene		PF11_0034	DnaJ protein, putative		566	STR	MAL11:8419..139035	29	130616			heat shock protein binding (GO:0031072);unfolded protein binding (GO:0051082)	protein folding (GO:0006457)	membrane (GO:0016020)
pfal	subtelomeric gene		PFB0920w	DnaJ protein, putative		997	STR	MAL2:804518..934005	37	129487			heat shock protein binding (GO:0031072);unfolded protein binding (GO:0051082)	protein folding (GO:0006457)	membrane (GO:0016020)
pviv	subtelomeric gene		PVX_110810	Duffy receptor precursor		1070	STR	CM000447:921760..1032516	17	110756			receptor activity (GO:0004872)	pathogenesis (GO:0009405)	integral to membrane (GO:0016021)
pviv	subtelomeric gene		PVX_096070	early transcribed membrane protein (ETRAMP)		208	STR	CM000444:805966..1008175	29	202209		etramp (13)
pfal	subtelomeric gene		PF10_0019	early transcribed membrane protein 10.1		107	STR	MAL10:28491..97032	18	68541		etramp (13)			membrane (GO:0016020)
pfal	subtelomeric gene		PF11_0039	early transcribed membrane protein 11.1		91	STR	MAL11:8419..139035	29	130616		etramp (13)			integral to membrane (GO:0016021)
pfal	subtelomeric gene		PF11_0040	early transcribed membrane protein 11.2		94	STR	MAL11:8419..139035	29	130616		etramp (13)			integral to membrane (GO:0016021)
pfal	subtelomeric gene		PF14_0016	early transcribed membrane protein 14.1		107	STR	MAL14:1394..62989	16	61595		etramp (13)			membrane (GO:0016020)
pfal	subtelomeric gene		PFE1590w	early transcribed membrane protein 5		181	STR	MAL5:1288552..1342959	11	54407		etramp (13)
pfal	subtelomeric gene		MAL13P1.60	erythrocyte binding antigen-140		1210	STR	MAL13:15266..110371	19	95105			receptor activity (GO:0004872);host cell surface receptor binding (GO:0046789)	pathogenesis (GO:0009405);cell-cell adhesion (GO:0016337)	integral to membrane (GO:0016021);microneme (GO:0020009)
pfal	subtelomeric gene		PFD1155w	erythrocyte binding antigen-165		1388	STR	MAL4:1080786..1196019	23	115233			receptor activity (GO:0004872);binding (GO:0005488)	pathogenesis (GO:0009405)	integral to membrane (GO:0016021)
pfal	subtelomeric gene		MAL7P1.176	erythrocyte binding antigen-175		1502	STR	MAL7:1373435..1493194	22	119759			receptor activity (GO:0004872);host cell surface receptor binding (GO:0046789)	pathogenesis (GO:0009405);entry into host cell (GO:0030260)	integral to membrane (GO:0016021);microneme (GO:0020009)
pfal	subtelomeric gene		PFA0125c	erythrocyte binding antigen-181		1567	STR	MAL1:11513..125719	27	114206			receptor activity (GO:0004872);sialic acid binding (GO:0033691)	pathogenesis (GO:0009405);cell-cell adhesion (GO:0016337);entry into host cell (GO:0030260)	integral to membrane (GO:0016021);microneme (GO:0020009)
pviv	subtelomeric gene		PVX_110835	erythrocyte binding protein		1261	STR	CM000447:921760..1032516	17	110756
pfal	subtelomeric gene		PFA0025c	erythrocyte membrane protein 1 (PfEMP1), exon1, pseudogene		37	STR	MAL1:11513..125719	27	114206		var (59)
pfal	subtelomeric gene		PFD0028w	erythrocyte membrane protein 1 (PfEMP1), exon1, pseudogene		28	STR	MAL4:35153..181361	28	146208		var (59)
pfal	subtelomeric gene		PFB0020c	erythrocyte membrane protein 1 (PfEMP1), exon2		440	STR	MAL2:14064..124102	24	110038		var (59)			membrane (GO:0016020)
pfal	subtelomeric gene		PFC1070c	erythrocyte membrane protein 1 (PfEMP1), exon2, pseudogene		291	STR	MAL3:999860..1034924	11	35064		var (59)
pfal	subtelomeric gene		PFI0040c	erythrocyte membrane protein 1 (PfEMP1), exon2, pseudogene		458	STR	MAL9:6841..125093	29	118252		var (59)	cytochrome-c oxidase activity (GO:0004129);copper ion binding (GO:0005507);heme binding (GO:0020037)	respiratory electron transport chain (GO:0022904)	integral to membrane (GO:0016021)
pfal	subtelomeric gene		PFC0015c	erythrocyte membrane protein 1 (PfEMP1), exon2, pseudogene		460	STR	MAL3:8435..90141	15	81706		var (59)
pfal	subtelomeric gene		PFA0695c	erythrocyte membrane protein 1 (PfEMP1), exon2, pseudogene		293	STR	MAL1:474888..631569	30	156681		var (59)
pfal	subtelomeric gene		PFA0075w	erythrocyte membrane protein 1 (PfEMP1), exon2, pseudogene		550	STR	MAL1:11513..125719	27	114206		var (59)	receptor activity (GO:0004872)	pathogenesis (GO:0009405)	integral to membrane (GO:0016021)
pfal	subtelomeric gene		PFC1110w	erythrocyte membrane protein 1 (PfEMP1), exon2, pseudogene		452	STR	MAL3:999860..1034924	11	35064		var (59)
pfal	subtelomeric gene		MAL13P1.510	erythrocyte membrane protein 1 (PfEMP1), exon2, pseudogene		435	STR	MAL13:2776688..2879141	19	102453		var (59)
pfal	subtelomeric gene		PFA0085c	erythrocyte membrane protein 1 (PfEMP1), exon2, pseudogene		453	STR	MAL1:11513..125719	27	114206		var (59)
pfal	subtelomeric gene		PFD0140w	erythrocyte membrane protein 1 (PfEMP1), pseudogene		1653	STR	MAL4:35153..181361	28	146208		var (59)	receptor activity (GO:0004872)	pathogenesis (GO:0009405)	integral to membrane (GO:0016021)
pfal	subtelomeric gene		PFF0005c	erythrocyte membrane protein 1 (PfEMP1), pseudogene		259	STR	MAL6:653..78781	18	78128		var (59)	receptor activity (GO:0004872)	pathogenesis (GO:0009405)	integral to membrane (GO:0016021)
pfal	subtelomeric gene		PFF0070w	erythrocyte membrane protein 1 (PfEMP1), pseudogene		516	STR	MAL6:653..78781	18	78128		var (59)	receptor activity (GO:0004872)	pathogenesis (GO:0009405)	integral to membrane (GO:0016021)
pfal	subtelomeric gene		PFA0755w	erythrocyte membrane protein 1 (PfEMP1), pseudogene		144	STR	MAL1:474888..631569	30	156681		var (59)
pfal	subtelomeric gene		PFF1515c	erythrocyte membrane protein 1 (PfEMP1), pseudogene		514	STR	MAL6:1297888..1403520	18	105632		var (59)	receptor activity (GO:0004872)	pathogenesis (GO:0009405)	integral to membrane (GO:0016021)
pfal	subtelomeric gene		PFE0010c	erythrocyte membrane protein 1 (PfEMP1), pseudogene		24	STR	MAL5:14728..82336	15	67608		var (59)
pfal	subtelomeric gene		PFF0030c	erythrocyte membrane protein 1 (PfEMP1), pseudogene		440	STR	MAL6:653..78781	18	78128		var (59)
pfal	subtelomeric gene		PFE1625c	erythrocyte membrane protein 1 (PfEMP1), pseudogene		95	STR	MAL5:1288552..1342959	11	54407		var (59)
pfal	subtelomeric gene		MAL7P1.183	erythrocyte membrane protein 1 (PfEMP1), pseudogene		428	STR	MAL7:1373435..1493194	22	119759		var (59)	cytochrome-c oxidase activity (GO:0004129);copper ion binding (GO:0005507);heme binding (GO:0020037)	respiratory electron transport chain (GO:0022904)	integral to membrane (GO:0016021)
pfal	subtelomeric gene		PFE1640w	erythrocyte membrane protein 1 (PfEMP1), truncated		3164	STR	MAL5:1288552..1342959	11	54407		var (59)	receptor activity (GO:0004872)	pathogenesis (GO:0009405)	integral to membrane (GO:0016021)
pfal	subtelomeric gene		PF11_0522	erythrocyte membrane protein 1 (PfEMP1), truncated		133	STR	MAL11:8419..139035	29	130616		var (59)
pfal	subtelomeric gene		PFB0045c	erythrocyte membrane protein 1 (PfEMP1), truncated		355	STR	MAL2:14064..124102	24	110038		var (59)
pfal	subtelomeric gene		PF10_0012	erythrocyte membrane protein 1 (PfEMP1), truncated		296	STR	MAL10:28491..97032	18	68541		var (59)
pfal	subtelomeric gene		PFB0975c	erythrocyte membrane protein 1 (PfEMP1), truncated		88	STR	MAL2:804518..934005	37	129487		var (59)	receptor activity (GO:0004872)	pathogenesis (GO:0009405)	integral to membrane (GO:0016021)
pfal	subtelomeric gene		PFB1045w	erythrocyte membrane protein 1 (PfEMP1), truncated		431	STR	MAL2:804518..934005	37	129487		var (59)
pfal	subtelomeric gene		PFB0974c	erythrocyte membrane protein 1 (PfEMP1), truncated, degenerate		64	STR	MAL2:804518..934005	37	129487		var (59)
pfal	subtelomeric gene		PFB1025w	erythrocyte membrane protein 1 (PfEMP1), truncated, degenerate		85	STR	MAL2:804518..934005	37	129487		var (59)
pfal	subtelomeric gene		PF14_0773	erythrocyte membrane protein 1 (PfEMP1), truncated, pseudogene		182	STR	MAL14:3133886..3291436	41	157550		var (59)	receptor activity (GO:0004872)	pathogenesis (GO:0009405)	integral to membrane (GO:0016021)
pfal	subtelomeric gene		PF14_0001	erythrocyte membrane protein 1 (PfEMP1), truncated, pseudogene		977	STR	MAL14:1394..62989	16	61595		var (59)	receptor activity (GO:0004872)	pathogenesis (GO:0009405)	integral to membrane (GO:0016021)
pfal	subtelomeric gene		PF11_0523	erythrocyte membrane protein 1 (PfEMP1), truncated, pseudogene		142	STR	MAL11:8419..139035	29	130616		var (59)
pfal	subtelomeric gene		PFF0020c	erythrocyte membrane protein 1 (PfEMP1)-like protein		1325	STR	MAL6:653..78781	18	78128		var (59)	receptor activity (GO:0004872)	pathogenesis (GO:0009405)	integral to membrane (GO:0016021)
pfal	subtelomeric gene		PFC0005w	erythrocyte membrane protein 1, PfEMP1		2209	STR	MAL3:8435..90141	15	81706		var (59)	receptor activity (GO:0004872)	pathogenesis (GO:0009405)	integral to membrane (GO:0016021)
pfal	subtelomeric gene		PFE1620c	erythrocyte membrane protein 1, PfEMP1		107	STR	MAL5:1288552..1342959	11	54407		var (59)
pfal	subtelomeric gene		PFI0005w	erythrocyte membrane protein 1, PfEMP1		2270	STR	MAL9:6841..125093	29	118252		var (59)	receptor activity (GO:0004872);cell adhesion molecule binding (GO:0050839)	pathogenesis (GO:0009405);cell-cell adhesion (GO:0016337)	integral to membrane (GO:0016021);host cell plasma membrane (GO:0020002);infected host cell surface knob (GO:0020030)
pfal	subtelomeric gene		PFI1830c	erythrocyte membrane protein 1, PfEMP1		2264	STR	MAL9:1432196..1532262	17	100066		var (59)	receptor activity (GO:0004872);iron ion binding (GO:0005506);electron carrier activity (GO:0009055);heme binding (GO:0020037);cell adhesion molecule binding (GO:0050839)	pathogenesis (GO:0009405);cell-cell adhesion (GO:0016337);rosetting (GO:0020013);antigenic variation (GO:0020033);cytoadherence to microvasculature, mediated by parasite protein (GO:0020035)	integral to membrane (GO:0016021);outer membrane (GO:0019867);host cell plasma membrane (GO:0020002);infected host cell surface knob (GO:0020030)
pfal	subtelomeric gene		PFC1120c	erythrocyte membrane protein 1, PfEMP1		2169	STR	MAL3:999860..1034924	11	35064		var (59)	receptor activity (GO:0004872)	pathogenesis (GO:0009405)	integral to membrane (GO:0016021);outer membrane (GO:0019867)
pfal	subtelomeric gene		PF11_0008	erythrocyte membrane protein 1, PfEMP1		2994	STR	MAL11:8419..139035	29	130616		var (59)	DNA binding (GO:0003677);transcription factor activity (GO:0003700);receptor activity (GO:0004872);binding (GO:0005488);sigma factor activity (GO:0016987);host cell surface receptor binding (GO:0046789);cell adhesion molecule binding (GO:0050839)	transcription initiation (GO:0006352);pathogenesis (GO:0009405);cell-cell adhesion (GO:0016337);rosetting (GO:0020013);antigenic variation (GO:0020033);cytoadherence to microvasculature, mediated by parasite protein (GO:0020035)	integral to membrane (GO:0016021);host cell plasma membrane (GO:0020002);infected host cell surface knob (GO:0020030)
pfal	subtelomeric gene		PFD1235w	erythrocyte membrane protein 1, PfEMP1		3553	STR	MAL4:1080786..1196019	23	115233		var (59)	receptor activity (GO:0004872);binding (GO:0005488);protein binding (GO:0005515);GTP binding (GO:0005525);cell adhesion molecule binding (GO:0050839)	SRP-dependent cotranslational protein targeting to membrane (GO:0006614);pathogenesis (GO:0009405);cell-cell adhesion (GO:0016337);rosetting (GO:0020013);antigenic variation (GO:0020033);cytoadherence to microvasculature, mediated by parasite protein (GO:0020035)	integral to membrane (GO:0016021);host cell plasma membrane (GO:0020002);infected host cell surface knob (GO:0020030)
pfal	subtelomeric gene		PFL0020w	erythrocyte membrane protein 1, PfEMP1		2860	STR	MAL12:16973..90749	12	73776		var (59)	receptor activity (GO:0004872);host cell surface receptor binding (GO:0046789);cell adhesion molecule binding (GO:0050839)	pathogenesis (GO:0009405);cell-cell adhesion (GO:0016337);rosetting (GO:0020013);antigenic variation (GO:0020033);cytoadherence to microvasculature, mediated by parasite protein (GO:0020035)	integral to membrane (GO:0016021);host cell plasma membrane (GO:0020002);infected host cell surface knob (GO:0020030)
pfal	subtelomeric gene		PFF1595c	erythrocyte membrane protein 1, PfEMP1		2238	STR	MAL6:1297888..1403520	18	105632		var (59)	receptor activity (GO:0004872);cell adhesion molecule binding (GO:0050839)	pathogenesis (GO:0009405);cell-cell adhesion (GO:0016337);rosetting (GO:0020013);antigenic variation (GO:0020033);cytoadherence to microvasculature, mediated by parasite protein (GO:0020035)	integral to membrane (GO:0016021);outer membrane (GO:0019867);host cell plasma membrane (GO:0020002);infected host cell surface knob (GO:0020030)
pfal	subtelomeric gene		PFL2665c	erythrocyte membrane protein 1, PfEMP1		2268	STR	MAL12:2125421..2263473	31	138052		var (59)	receptor activity (GO:0004872);host cell surface receptor binding (GO:0046789);cell adhesion molecule binding (GO:0050839)	pathogenesis (GO:0009405);cell-cell adhesion (GO:0016337);rosetting (GO:0020013);antigenic variation (GO:0020033);cytoadherence to microvasculature, mediated by parasite protein (GO:0020035)	integral to membrane (GO:0016021);host cell plasma membrane (GO:0020002);infected host cell surface knob (GO:0020030)
pfal	subtelomeric gene		PF11_0007	erythrocyte membrane protein 1, PfEMP1		2182	STR	MAL11:8419..139035	29	130616		var (59)	receptor activity (GO:0004872);electron carrier activity (GO:0009055);host cell surface receptor binding (GO:0046789);cell adhesion molecule binding (GO:0050839);iron-sulfur cluster binding (GO:0051536)	pathogenesis (GO:0009405);cell-cell adhesion (GO:0016337);rosetting (GO:0020013);antigenic variation (GO:0020033);cytoadherence to microvasculature, mediated by parasite protein (GO:0020035)	integral to membrane (GO:0016021);host cell plasma membrane (GO:0020002);infected host cell surface knob (GO:0020030)
pfal	subtelomeric gene		PF11_0521	erythrocyte membrane protein 1, PfEMP1		3119	STR	MAL11:1916389..2035883	18	119494		var (59)	transcription factor activity (GO:0003700);receptor activity (GO:0004872);binding (GO:0005488);zinc ion binding (GO:0008270);host cell surface receptor binding (GO:0046789);cell adhesion molecule binding (GO:0050839)	regulation of transcription, DNA-dependent (GO:0006355);pathogenesis (GO:0009405);cell-cell adhesion (GO:0016337);rosetting (GO:0020013);antigenic variation (GO:0020033);cytoadherence to microvasculature, mediated by parasite protein (GO:0020035)	nucleus (GO:0005634);integral to membrane (GO:0016021);host cell plasma membrane (GO:0020002);infected host cell surface knob (GO:0020030)
pfal	subtelomeric gene		PFE0005w	erythrocyte membrane protein 1, PfEMP1		2207	STR	MAL5:14728..82336	15	67608		var (59)	receptor activity (GO:0004872);cell adhesion molecule binding (GO:0050839)	pathogenesis (GO:0009405);cell-cell adhesion (GO:0016337);rosetting (GO:0020013);antigenic variation (GO:0020033);cytoadherence to microvasculature, mediated by parasite protein (GO:0020035)	integral to membrane (GO:0016021);host cell plasma membrane (GO:0020002);infected host cell surface knob (GO:0020030)
pfal	subtelomeric gene		MAL13P1.356	erythrocyte membrane protein 1, PfEMP1		2223	STR	MAL13:2776688..2879141	19	102453		var (59)	receptor activity (GO:0004872)	pathogenesis (GO:0009405)	integral to membrane (GO:0016021)
pfal	subtelomeric gene		PF10_0406	erythrocyte membrane protein 1, PfEMP1		2194	STR	MAL10:1519020..1678235	29	159215		var (59)	receptor activity (GO:0004872);host cell surface receptor binding (GO:0046789);cell adhesion molecule binding (GO:0050839)	pathogenesis (GO:0009405);cell-cell adhesion (GO:0016337);rosetting (GO:0020013);antigenic variation (GO:0020033);cytoadherence to microvasculature, mediated by parasite protein (GO:0020035)	integral to membrane (GO:0016021);host cell plasma membrane (GO:0020002);infected host cell surface knob (GO:0020030)
pfal	subtelomeric gene		PFD0005w	erythrocyte membrane protein 1, PfEMP1		2646	STR	MAL4:35153..181361	28	146208		var (59)	receptor activity (GO:0004872);protein binding (GO:0005515);cell adhesion molecule binding (GO:0050839)	pathogenesis (GO:0009405);cell-cell adhesion (GO:0016337);rosetting (GO:0020013);antigenic variation (GO:0020033);cytoadherence to microvasculature, mediated by parasite protein (GO:0020035)	integral to membrane (GO:0016021);outer membrane (GO:0019867);host cell plasma membrane (GO:0020002);infected host cell surface knob (GO:0020030)
pfal	subtelomeric gene		PFB1055c	erythrocyte membrane protein 1, PfEMP1		2177	STR	MAL2:804518..934005	37	129487		var (59)	receptor activity (GO:0004872);host cell surface receptor binding (GO:0046789);cell adhesion molecule binding (GO:0050839)	pathogenesis (GO:0009405);cell-cell adhesion (GO:0016337);rosetting (GO:0020013);antigenic variation (GO:0020033);cytoadherence to microvasculature, mediated by parasite protein (GO:0020035)	integral to membrane (GO:0016021);host cell plasma membrane (GO:0020002);infected host cell surface knob (GO:0020030)
pfal	subtelomeric gene		PFF0010w	erythrocyte membrane protein 1, PfEMP1		2879	STR	MAL6:653..78781	18	78128		var (59)	transcription factor activity (GO:0003700);receptor activity (GO:0004872);zinc ion binding (GO:0008270);cell adhesion molecule binding (GO:0050839)	pathogenesis (GO:0009405);cell-cell adhesion (GO:0016337);rosetting (GO:0020013);antigenic variation (GO:0020033);cytoadherence to microvasculature, mediated by parasite protein (GO:0020035)	nucleus (GO:0005634);integral to membrane (GO:0016021);host cell plasma membrane (GO:0020002);infected host cell surface knob (GO:0020030)
pfal	subtelomeric gene		PFB0010w	erythrocyte membrane protein 1, PfEMP1		1711	STR	MAL2:14064..124102	24	110038		var (59)	receptor activity (GO:0004872);host cell surface receptor binding (GO:0046789);cell adhesion molecule binding (GO:0050839)	pathogenesis (GO:0009405);cell-cell adhesion (GO:0016337);antigenic variation (GO:0020033);cytoadherence to microvasculature, mediated by parasite protein (GO:0020035)	integral to membrane (GO:0016021);host cell plasma membrane (GO:0020002);infected host cell surface knob (GO:0020030)
pfal	subtelomeric gene		MAL8P1.220	erythrocyte membrane protein 1, PfEMP1		2286	STR	MAL8:1308124..1413275	23	105151		var (59)	receptor activity (GO:0004872)	pathogenesis (GO:0009405)	integral to membrane (GO:0016021)
pfal	subtelomeric gene		PFA0765c	erythrocyte membrane protein 1, PfEMP1		2203	STR	MAL1:474888..631569	30	156681		var (59)	receptor activity (GO:0004872);cell adhesion molecule binding (GO:0050839)	pathogenesis (GO:0009405);cell-cell adhesion (GO:0016337);rosetting (GO:0020013);antigenic variation (GO:0020033);cytoadherence to microvasculature, mediated by parasite protein (GO:0020035)	integral to membrane (GO:0016021);outer membrane (GO:0019867);host cell plasma membrane (GO:0020002);infected host cell surface knob (GO:0020030)
pfal	subtelomeric gene		PFD0020c	erythrocyte membrane protein 1, PfEMP1		3467	STR	MAL4:35153..181361	28	146208		var (59)	receptor activity (GO:0004872);cell adhesion molecule binding (GO:0050839)	pathogenesis (GO:0009405);cell-cell adhesion (GO:0016337);rosetting (GO:0020013);antigenic variation (GO:0020033);cytoadherence to microvasculature, mediated by parasite protein (GO:0020035)	integral to membrane (GO:0016021);host cell plasma membrane (GO:0020002);infected host cell surface knob (GO:0020030)
pfal	subtelomeric gene		PF08_0142	erythrocyte membrane protein 1, PfEMP1		2120	STR	MAL8:20507..100175	10	79668		var (59)	receptor activity (GO:0004872);cell adhesion molecule binding (GO:0050839)	pathogenesis (GO:0009405);cell-cell adhesion (GO:0016337);rosetting (GO:0020013);antigenic variation (GO:0020033);cytoadherence to microvasculature, mediated by parasite protein (GO:0020035)	integral to membrane (GO:0016021);host cell plasma membrane (GO:0020002);infected host cell surface knob (GO:0020030)
pfal	subtelomeric gene		PFA0005w	erythrocyte membrane protein 1, PfEMP1		2163	STR	MAL1:11513..125719	27	114206		var (59)	catalytic activity (GO:0003824);receptor activity (GO:0004872);cell adhesion molecule binding (GO:0050839)	pathogenesis (GO:0009405);cell-cell adhesion (GO:0016337);rosetting (GO:0020013);antigenic variation (GO:0020033);cytoadherence to microvasculature, mediated by parasite protein (GO:0020035)	integral to membrane (GO:0016021);host cell plasma membrane (GO:0020002);infected host cell surface knob (GO:0020030)
pfal	subtelomeric gene		PF08_0140	erythrocyte membrane protein 1, PfEMP1		2980	STR	MAL8:20507..100175	10	79668		var (59)	transcription factor activity (GO:0003700);receptor activity (GO:0004872);zinc ion binding (GO:0008270);cell adhesion molecule binding (GO:0050839)	pathogenesis (GO:0009405);cell-cell adhesion (GO:0016337);rosetting (GO:0020013);antigenic variation (GO:0020033);cytoadherence to microvasculature, mediated by parasite protein (GO:0020035)	nucleus (GO:0005634);integral to membrane (GO:0016021);host cell plasma membrane (GO:0020002);infected host cell surface knob (GO:0020030)
pfal	subtelomeric gene		PFL0005w	erythrocyte membrane protein 1, PfEMP1		2178	STR	MAL12:16973..90749	12	73776		var (59)	receptor activity (GO:0004872);host cell surface receptor binding (GO:0046789);cell adhesion molecule binding (GO:0050839)	pathogenesis (GO:0009405);cell-cell adhesion (GO:0016337);rosetting (GO:0020013);antigenic variation (GO:0020033);cytoadherence to microvasculature, mediated by parasite protein (GO:0020035)	integral to membrane (GO:0016021);host cell plasma membrane (GO:0020002);infected host cell surface knob (GO:0020030)
pfal	subtelomeric gene		MAL7P1.212	erythrocyte membrane protein 1, PfEMP1		2269	STR	MAL7:11004..154096	32	143092		var (59)	receptor activity (GO:0004872)	pathogenesis (GO:0009405)	integral to membrane (GO:0016021)
pfal	subtelomeric gene		PF13_0003	erythrocyte membrane protein 1, PfEMP1		3346	STR	MAL13:15266..110371	19	95105		var (59)	receptor activity (GO:0004872);cell adhesion molecule binding (GO:0050839)	pathogenesis (GO:0009405);cell-cell adhesion (GO:0016337);rosetting (GO:0020013);antigenic variation (GO:0020033);cytoadherence to microvasculature, mediated by parasite protein (GO:0020035)	integral to membrane (GO:0016021);host cell plasma membrane (GO:0020002);infected host cell surface knob (GO:0020030)
pfal	subtelomeric gene		PF10_0001	erythrocyte membrane protein 1, PfEMP1		2241	STR	MAL10:28491..97032	18	68541		var (59)	receptor activity (GO:0004872);host cell surface receptor binding (GO:0046789);cell adhesion molecule binding (GO:0050839)	pathogenesis (GO:0009405);cell-cell adhesion (GO:0016337);rosetting (GO:0020013);antigenic variation (GO:0020033);cytoadherence to microvasculature, mediated by parasite protein (GO:0020035)	integral to membrane (GO:0016021);outer membrane (GO:0019867);host cell plasma membrane (GO:0020002);infected host cell surface knob (GO:0020030)
pfal	subtelomeric gene		MAL7P1.187	erythrocyte membrane protein 1, PfEMP1		2595	STR	MAL7:1373435..1493194	22	119759		var (59)	receptor activity (GO:0004872);cell adhesion molecule binding (GO:0050839)	pathogenesis (GO:0009405);cell-cell adhesion (GO:0016337);rosetting (GO:0020013);antigenic variation (GO:0020033);cytoadherence to microvasculature, mediated by parasite protein (GO:0020035)	integral to membrane (GO:0016021);outer membrane (GO:0019867);host cell plasma membrane (GO:0020002);infected host cell surface knob (GO:0020030)
pfal	subtelomeric gene		PF08_0141	erythrocyte membrane protein 1, PfEMP1		2858	STR	MAL8:20507..100175	10	79668		var (59)	receptor activity (GO:0004872);cell adhesion molecule binding (GO:0050839)	pathogenesis (GO:0009405);cell-cell adhesion (GO:0016337);rosetting (GO:0020013);antigenic variation (GO:0020033);cytoadherence to microvasculature, mediated by parasite protein (GO:0020035)	integral to membrane (GO:0016021);host cell plasma membrane (GO:0020002);infected host cell surface knob (GO:0020030)
pfal	subtelomeric gene		MAL8P1.207	erythrocyte membrane protein 1, PfEMP1		3553	STR	MAL8:1308124..1413275	23	105151		var (59)	receptor activity (GO:0004872);binding (GO:0005488);protein binding (GO:0005515);GTP binding (GO:0005525)	SRP-dependent cotranslational protein targeting to membrane (GO:0006614);pathogenesis (GO:0009405)	integral to membrane (GO:0016021)
pfal	subtelomeric gene		PFL0030c	erythrocyte membrane protein 1, PfEMP1		3056	STR	MAL12:16973..90749	12	73776		var (59)	receptor activity (GO:0004872);host cell surface receptor binding (GO:0046789);cell adhesion molecule binding (GO:0050839)	pathogenesis (GO:0009405);cell-cell adhesion (GO:0016337);rosetting (GO:0020013);antigenic variation (GO:0020033);cytoadherence to microvasculature, mediated by parasite protein (GO:0020035)	integral to membrane (GO:0016021);host cell plasma membrane (GO:0020002);infected host cell surface knob (GO:0020030)
pfal	subtelomeric gene		PFD1245c	erythrocyte membrane protein 1, PfEMP1		2149	STR	MAL4:1080786..1196019	23	115233		var (59)	receptor activity (GO:0004872);cell adhesion molecule binding (GO:0050839)	pathogenesis (GO:0009405);cell-cell adhesion (GO:0016337);rosetting (GO:0020013);antigenic variation (GO:0020033);cytoadherence to microvasculature, mediated by parasite protein (GO:0020035)	integral to membrane (GO:0016021);host cell plasma membrane (GO:0020002);infected host cell surface knob (GO:0020030)
pfal	subtelomeric gene		PFF1580c	erythrocyte membrane protein 1, PfEMP1		3954	STR	MAL6:1297888..1403520	18	105632		var (59)	receptor activity (GO:0004872);cell adhesion molecule binding (GO:0050839)	pathogenesis (GO:0009405);cell-cell adhesion (GO:0016337);rosetting (GO:0020013);antigenic variation (GO:0020033);cytoadherence to microvasculature, mediated by parasite protein (GO:0020035)	integral to membrane (GO:0016021);host cell plasma membrane (GO:0020002);infected host cell surface knob (GO:0020030)
pfal	subtelomeric gene		PFI1820w	erythrocyte membrane protein 1, PfEMP1		1315	STR	MAL9:1432196..1532262	17	100066		var (59)	receptor activity (GO:0004872)	pathogenesis (GO:0009405)	integral to membrane (GO:0016021)
pfal	subtelomeric gene		MAL13P1.1	erythrocyte membrane protein 1, PfEMP1		2162	STR	MAL13:15266..110371	19	95105		var (59)	receptor activity (GO:0004872)	pathogenesis (GO:0009405)	integral to membrane (GO:0016021)
pfal	subtelomeric gene		MAL13P1.6	erythrocyte membrane protein 1-like		286	STR	MAL13:15266..110371	19	95105		var (59)
pfal	subtelomeric gene		PFB0095c	erythrocyte membrane protein 3		2441	STR	MAL2:14064..124102	24	110038					membrane (GO:0016020)
pviv	subtelomeric gene		PVX_118682	erythrocyte membrane protein 3, putative		1034	STR	CM000453:2974193..3004807	6	30614
pfal	subtelomeric gene		PF11_0036	flavoprotein, putative		660	STR	MAL11:8419..139035	29	130616
pfal	subtelomeric gene		PFA0620c	glutamic acid-rich protein		673	STR	MAL1:474888..631569	30	156681			binding (GO:0005488)
pfal	subtelomeric gene		PF13_0010	glycophorin binding protein		377	STR	MAL13:15266..110371	19	95105
pfal	subtelomeric gene		PF14_0010	glycophorin binding protein		307	STR	MAL14:1394..62989	16	61595					membrane (GO:0016020)
pfal	subtelomeric gene		PFA0660w	heat shock protein 40, type II		402	STR	MAL1:474888..631569	30	156681			heat shock protein binding (GO:0031072);unfolded protein binding (GO:0051082)	protein folding (GO:0006457);response to heat (GO:0009408)
pfal	subtelomeric gene		PFE0055c	heat shock protein 40, type II		402	STR	MAL5:14728..82336	15	67608			heat shock protein binding (GO:0031072);unfolded protein binding (GO:0051082)	protein folding (GO:0006457)	membrane (GO:0016020);apicoplast (GO:0020011)
pfal	subtelomeric gene		MAL7P1.228	heat shock protein 70, putative		661	STR	MAL7:11004..154096	32	143092			ATP binding (GO:0005524)
pviv	subtelomeric gene		PVX_081840	heat shock protein, putative		423	STR	CM000443:715372..754889	6	39517			heat shock protein binding (GO:0031072);unfolded protein binding (GO:0051082)	protein folding (GO:0006457)
pviv	subtelomeric gene		PVX_003520	histidine-rich knob protein homolog KPRPC, putative		363	STR	CM000445:784081..876652	17	92571
pfal	subtelomeric gene		MAL7P1.231	histidine-rich protein II		305	STR	MAL7:11004..154096	32	143092
pfal	subtelomeric gene		MAL13P1.480	histidine-rich protein III		275	STR	MAL13:2776688..2879141	19	102453
pviv	subtelomeric gene		PVX_096035	hypothetical protein		165	STR	CM000444:805966..1008175	29	202209
pviv	subtelomeric gene		PVX_090295	hypothetical protein		542	STR	CM000446:1253818..1368735	21	114917
pviv	subtelomeric gene		PVX_001105	hypothetical protein		190	STR	CM000444:192..10936	3	10744
pviv	subtelomeric gene		PVX_086905	hypothetical protein		502	STR	CM000448:1388280..1495098	20	106818
pviv	subtelomeric gene		PVX_096015	hypothetical protein		194	STR	CM000444:805966..1008175	29	202209
pviv	subtelomeric gene		PVX_000010	hypothetical protein		380	STR	CM000444:805966..1008175	29	202209
pviv	subtelomeric gene		PVX_094230	hypothetical protein		115	STR	CM000449:13039..106638	12	93599
pviv	subtelomeric gene		PVX_000025	hypothetical protein		136	STR	CM000444:805966..1008175	29	202209
pviv	subtelomeric gene		PVX_090300	hypothetical protein		352	STR	CM000446:1253818..1368735	21	114917
pviv	subtelomeric gene		PVX_005040	hypothetical protein		421	STR	CM000448:1388280..1495098	20	106818
pviv	subtelomeric gene		PVX_110815	hypothetical protein		52	STR	CM000447:921760..1032516	17	110756
pfal	subtelomeric gene		PF14_0754	hypothetical protein		116	STR	MAL14:3133886..3291436	41	157550			nucleotide binding (GO:0000166)		membrane (GO:0016020)
pviv	subtelomeric gene		PVX_094275	hypothetical protein		528	STR	CM000449:13039..106638	12	93599
pviv	subtelomeric gene		PVX_097015	hypothetical protein		968	STR	CM000443:1653..148217	22	146564
pviv	subtelomeric gene		PVX_101605	hypothetical protein		196	STR	CM000455:2938784..3116826	28	178042
pviv	subtelomeric gene		PVX_097542	hypothetical protein		560	STR	CM000451:1321952..1417410	14	95458
pviv	subtelomeric gene		PVX_081845	hypothetical protein		347	STR	CM000443:715372..754889	6	39517
pfal	subtelomeric gene		PFA0645c	hypothetical protein		81	STR	MAL1:474888..631569	30	156681
pviv	subtelomeric gene		PVX_097565	hypothetical protein		436	STR	CM000451:1321952..1417410	14	95458
pviv	subtelomeric gene		PVX_086865	hypothetical protein		576	STR	CM000448:1388280..1495098	20	106818
pviv	subtelomeric gene		PVX_094260	hypothetical protein		198	STR	CM000449:13039..106638	12	93599
pviv	subtelomeric gene		PVX_113260	hypothetical protein		629	STR	CM000452:1967321..2064840	16	97519
pviv	subtelomeric gene		PVX_097580	hypothetical protein		272	STR	CM000451:1321952..1417410	14	95458
pviv	subtelomeric gene		PVX_096050	hypothetical protein		217	STR	CM000444:805966..1008175	29	202209
pviv	subtelomeric gene		PVX_093700	hypothetical protein		226	STR	CM000442:760883..827597	10	66714
pviv	subtelomeric gene		PVX_001630	hypothetical protein		304	STR	CM000447:760..67076	17	66316
pviv	subtelomeric gene		PVX_101500	hypothetical protein		2870	STR	CM000455:2938784..3116826	28	178042
pviv	subtelomeric gene		PVX_090235	hypothetical protein		152	STR	CM000446:1253818..1368735	21	114917
pviv	subtelomeric gene		PVX_101555	hypothetical protein		864	STR	CM000455:2938784..3116826	28	178042
pviv	subtelomeric gene		PVX_003525	hypothetical protein		1867	STR	CM000445:784081..876652	17	92571
pviv	subtelomeric gene		PVX_096030	hypothetical protein		156	STR	CM000444:805966..1008175	29	202209
pviv	subtelomeric gene		PVX_090320	hypothetical protein		212	STR	CM000446:1253818..1368735	21	114917
pviv	subtelomeric gene		PVX_101545	hypothetical protein		176	STR	CM000455:2938784..3116826	28	178042
pviv	subtelomeric gene		PVX_096965	hypothetical protein		285	STR	CM000443:1653..148217	22	146564
pviv	subtelomeric gene		PVX_101595	hypothetical protein		181	STR	CM000455:2938784..3116826	28	178042
pviv	subtelomeric gene		PVX_096975	hypothetical protein		556	STR	CM000443:1653..148217	22	146564
pviv	subtelomeric gene		PVX_094250	hypothetical protein		525	STR	CM000449:13039..106638	12	93599
pfal	subtelomeric gene		PFA0720w	hypothetical protein		118	STR	MAL1:474888..631569	30	156681			ATP binding (GO:0005524)	transport (GO:0006810)	membrane (GO:0016020);integral to membrane (GO:0016021)
pviv	subtelomeric gene		PVX_094280	hypothetical protein		405	STR	CM000449:13039..106638	12	93599
pfal	subtelomeric gene		PFB0973c	hypothetical protein		64	STR	MAL2:804518..934005	37	129487			zinc ion binding (GO:0008270);hydrolase activity (GO:0016787)		cytoplasm (GO:0005737)
pviv	subtelomeric gene		PVX_096055	hypothetical protein		430	STR	CM000444:805966..1008175	29	202209
pviv	subtelomeric gene		PVX_001620	hypothetical protein		163	STR	CM000447:760..67076	17	66316
pviv	subtelomeric gene		PVX_101530	hypothetical protein		367	STR	CM000455:2938784..3116826	28	178042
pviv	subtelomeric gene		PVX_086900	hypothetical protein		1184	STR	CM000448:1388280..1495098	20	106818
pfal	subtelomeric gene		PFB0972w	hypothetical protein		62	STR	MAL2:804518..934005	37	129487			ATP binding (GO:0005524);metal ion binding (GO:0046872);hydrogen ion transporting ATP synthase activity, rotational mechanism (GO:0046933);proton-transporting ATPase activity, rotational mechanism (GO:0046961)	ATP synthesis coupled proton transport (GO:0015986)	membrane (GO:0016020);proton-transporting two-sector ATPase complex (GO:0016469);proton-transporting ATP synthase complex, catalytic core F(1) (GO:0045261)
pviv	subtelomeric gene		PVX_121905	hypothetical protein		99	STR	CM000455:2382..111077	16	108695
pviv	subtelomeric gene		PVX_003560	hypothetical protein		374	STR	CM000445:784081..876652	17	92571
pfal	subtelomeric gene		PF14_0755	hypothetical protein		216	STR	MAL14:3133886..3291436	41	157550					membrane (GO:0016020)
pviv	subtelomeric gene		PVX_005055	hypothetical protein		534	STR	CM000448:1388280..1495098	20	106818
pviv	subtelomeric gene		PVX_113245	hypothetical protein		182	STR	CM000452:1967321..2064840	16	97519
pviv	subtelomeric gene		PVX_001640	hypothetical protein		227	STR	CM000447:760..67076	17	66316
pviv	subtelomeric gene		PVX_110830	hypothetical protein		232	STR	CM000447:921760..1032516	17	110756
pviv	subtelomeric gene		PVX_001670	hypothetical protein		559	STR	CM000447:760..67076	17	66316
pviv	subtelomeric gene		PVX_113240	hypothetical protein		268	STR	CM000452:1967321..2064840	16	97519
pviv	subtelomeric gene		PVX_121860	hypothetical protein		86	STR	CM000455:2382..111077	16	108695
pfal	subtelomeric gene		PF10_0382	hypothetical protein		158	STR	MAL10:1519020..1678235	29	159215			ATP binding (GO:0005524)	translation (GO:0006412)	cytoplasm (GO:0005737)
pviv	subtelomeric gene		PVX_097000	hypothetical protein		814	STR	CM000443:1653..148217	22	146564
pviv	subtelomeric gene		PVX_094235	hypothetical protein		89	STR	CM000449:13039..106638	12	93599
pviv	subtelomeric gene		PVX_124700	hypothetical protein		255	STR	CM000452:1967321..2064840	16	97519
pviv	subtelomeric gene		PVX_093685	hypothetical protein		298	STR	CM000442:760883..827597	10	66714
pviv	subtelomeric gene		PVX_000000	hypothetical protein		156	STR	CM000444:805966..1008175	29	202209
pviv	subtelomeric gene		PVX_110840	hypothetical protein		185	STR	CM000447:921760..1032516	17	110756
pviv	subtelomeric gene		PVX_121875	hypothetical protein		202	STR	CM000455:2382..111077	16	108695
pviv	subtelomeric gene		PVX_106215	hypothetical protein		328	STR	CM000445:1531..85589	17	84058
pviv	subtelomeric gene		PVX_121880	hypothetical protein		739	STR	CM000455:2382..111077	16	108695
pviv	subtelomeric gene		PVX_097550	hypothetical protein		369	STR	CM000451:1321952..1417410	14	95458
pviv	subtelomeric gene		PVX_121895	hypothetical protein		97	STR	CM000455:2382..111077	16	108695
pviv	subtelomeric gene		PVX_119225	hypothetical protein		362	STR	CM000449:1650099..1677092	5	26993
pfal	subtelomeric gene		PFB0056c	hypothetical protein		70	STR	MAL2:14064..124102	24	110038
pviv	subtelomeric gene		PVX_119220	hypothetical protein		285	STR	CM000449:1650099..1677092	5	26993
pviv	subtelomeric gene		PVX_004537	hypothetical protein		466	STR	CM000447:921760..1032516	17	110756
pviv	subtelomeric gene		PVX_096040	hypothetical protein		164	STR	CM000444:805966..1008175	29	202209
pviv	subtelomeric gene		PVX_113225	hypothetical protein		332	STR	CM000452:1967321..2064840	16	97519
pviv	subtelomeric gene		PVX_001110	hypothetical protein		191	STR	CM000444:192..10936	3	10744
pviv	subtelomeric gene		PVX_090835	hypothetical protein		111	STR	CM000450:19413..21396	2	1983
pviv	subtelomeric gene		PVX_096955	hypothetical protein		423	STR	CM000443:1653..148217	22	146564
pviv	subtelomeric gene		PVX_097010	hypothetical protein		105	STR	CM000443:1653..148217	22	146564
pviv	subtelomeric gene		PVX_081830	hypothetical protein		495	STR	CM000443:715372..754889	6	39517
pviv	subtelomeric gene		PVX_124725	hypothetical protein		220	STR	CM000452:1967321..2064840	16	97519
pviv	subtelomeric gene		PVX_088795	hypothetical protein		359	STR	CM000446:6478..63520	12	57042
pviv	subtelomeric gene		PVX_096060	hypothetical protein		148	STR	CM000444:805966..1008175	29	202209
pviv	subtelomeric gene		PVX_005065	hypothetical protein		198	STR	CM000448:1388280..1495098	20	106818
pviv	subtelomeric gene		PVX_002512	hypothetical protein		514	STR	CM000445:1531..85589	17	84058
pviv	subtelomeric gene		PVX_086885	hypothetical protein		266	STR	CM000448:1388280..1495098	20	106818
pviv	subtelomeric gene		PVX_113250	hypothetical protein		224	STR	CM000452:1967321..2064840	16	97519
pviv	subtelomeric gene		PVX_096010	hypothetical protein		328	STR	CM000444:805966..1008175	29	202209
pviv	subtelomeric gene		PVX_001655	hypothetical protein		213	STR	CM000447:760..67076	17	66316
pviv	subtelomeric gene		PVX_003530	hypothetical protein		142	STR	CM000445:784081..876652	17	92571
pviv	subtelomeric gene		PVX_004505	hypothetical protein		86	STR	CM000447:921760..1032516	17	110756
pviv	subtelomeric gene		PVX_001660	hypothetical protein		95	STR	CM000447:760..67076	17	66316
pviv	subtelomeric gene		PVX_096045	hypothetical protein		117	STR	CM000444:805966..1008175	29	202209
pviv	subtelomeric gene		PVX_083555	hypothetical protein		142	STR	CM000453:377..30708	8	30331
pviv	subtelomeric gene		PVX_121915	hypothetical protein		324	STR	CM000455:2382..111077	16	108695
pfal	subtelomeric gene		PFB0976w	hypothetical protein		66	STR	MAL2:804518..934005	37	129487					integral to membrane (GO:0016021)
pviv	subtelomeric gene		PVX_096020	hypothetical protein		339	STR	CM000444:805966..1008175	29	202209
pfal	subtelomeric gene		PF11_0026	hypothetical protein		282	STR	MAL11:8419..139035	29	130616			heat shock protein binding (GO:0031072);unfolded protein binding (GO:0051082)	protein folding (GO:0006457)
pviv	subtelomeric gene		PVX_090840	hypothetical protein		297	STR	CM000450:19413..21396	2	1983
pviv	subtelomeric gene		PVX_000005	hypothetical protein		282	STR	CM000444:805966..1008175	29	202209
pviv	subtelomeric gene		PVX_081825	hypothetical protein		267	STR	CM000443:715372..754889	6	39517
pfal	subtelomeric gene		PF14_0741	hypothetical protein		489	STR	MAL14:3133886..3291436	41	157550			hydrolase activity (GO:0016787)		extracellular region (GO:0005576)
pfal	subtelomeric gene		PFC1075w	hypothetical protein		282	STR	MAL3:999860..1034924	11	35064			heat shock protein binding (GO:0031072);unfolded protein binding (GO:0051082)	protein folding (GO:0006457)
pviv	subtelomeric gene		PVX_093730	hypothetical protein		511	STR	CM000442:760883..827597	10	66714
pfal	subtelomeric gene		MAL8P1.211	hypothetical protein conserved in P. falciparum		72	STR	MAL8:1308124..1413275	23	105151					membrane (GO:0016020)
pfal	subtelomeric gene		MAL8P1.210	hypothetical protein conserved in P. falciparum		66	STR	MAL8:1308124..1413275	23	105151
pviv	subtelomeric gene		PVX_090310	hypothetical protein, conserved		449	STR	CM000446:1253818..1368735	21	114917
pviv	subtelomeric gene		PVX_097005	hypothetical protein, conserved		213	STR	CM000443:1653..148217	22	146564
pviv	subtelomeric gene		PVX_110805	hypothetical protein, conserved		233	STR	CM000447:921760..1032516	17	110756
pviv	subtelomeric gene		PVX_003490	hypothetical protein, conserved		612	STR	CM000445:784081..876652	17	92571
pviv	subtelomeric gene		PVX_118685	hypothetical protein, conserved		247	STR	CM000453:2974193..3004807	6	30614
pviv	subtelomeric gene		PVX_001635	hypothetical protein, conserved		634	STR	CM000447:760..67076	17	66316
pviv	subtelomeric gene		PVX_115455	hypothetical protein, conserved		259	STR	CM000452:6242..45306	8	39064
pviv	subtelomeric gene		PVX_101490	hypothetical protein, conserved		72	STR	CM000455:2938784..3116826	28	178042
pviv	subtelomeric gene		PVX_115460	hypothetical protein, conserved		309	STR	CM000452:6242..45306	8	39064
pviv	subtelomeric gene		PVX_121890	hypothetical protein, conserved		205	STR	CM000455:2382..111077	16	108695
pviv	subtelomeric gene		PVX_088835	hypothetical protein, conserved		197	STR	CM000446:6478..63520	12	57042
pviv	subtelomeric gene		PVX_101550	hypothetical protein, conserved		236	STR	CM000455:2938784..3116826	28	178042
pviv	subtelomeric gene		PVX_004495	hypothetical protein, conserved		449	STR	CM000447:921760..1032516	17	110756
pviv	subtelomeric gene		PVX_003500	hypothetical protein, conserved		296	STR	CM000445:784081..876652	17	92571
pviv	subtelomeric gene		PVX_083560	hypothetical protein, conserved		312	STR	CM000453:377..30708	8	30331
pviv	subtelomeric gene		PVX_086895	hypothetical protein, conserved		553	STR	CM000448:1388280..1495098	20	106818
pviv	subtelomeric gene		PVX_083570	hypothetical protein, conserved		300	STR	CM000453:377..30708	8	30331
pviv	subtelomeric gene		PVX_113255	hypothetical protein, conserved		69	STR	CM000452:1967321..2064840	16	97519
pviv	subtelomeric gene		PVX_119205	hypothetical protein, conserved		162	STR	CM000449:1650099..1677092	5	26993
pviv	subtelomeric gene		PVX_121925	hypothetical protein, conserved		161	STR	CM000455:2382..111077	16	108695
pviv	subtelomeric gene		PVX_096065	hypothetical protein, conserved		295	STR	CM000444:805966..1008175	29	202209
pviv	subtelomeric gene		PVX_101575	hypothetical protein, conserved		131	STR	CM000455:2938784..3116826	28	178042
pviv	subtelomeric gene		PVX_115450	hypothetical protein, conserved		196	STR	CM000452:6242..45306	8	39064
pviv	subtelomeric gene		PVX_003540	hypothetical protein, conserved		461	STR	CM000445:784081..876652	17	92571
pviv	subtelomeric gene		PVX_083565	hypothetical protein, conserved		281	STR	CM000453:377..30708	8	30331
pviv	subtelomeric gene		PVX_003475	hypothetical protein, conserved		1568	STR	CM000445:784081..876652	17	92571
pviv	subtelomeric gene		PVX_113220	hypothetical protein, conserved		287	STR	CM000452:1967321..2064840	16	97519
pviv	subtelomeric gene		PVX_002505	hypothetical protein, conserved		637	STR	CM000445:1531..85589	17	84058
pviv	subtelomeric gene		PVX_001665	hypothetical protein, conserved		257	STR	CM000447:760..67076	17	66316
pviv	subtelomeric gene		PVX_118705	hypothetical protein, conserved		440	STR	CM000453:2974193..3004807	6	30614
pviv	subtelomeric gene		PVX_097585	hypothetical protein, conserved		165	STR	CM000451:1321952..1417410	14	95458
pviv	subtelomeric gene		PVX_090240	hypothetical protein, conserved		366	STR	CM000446:1253818..1368735	21	114917
pviv	subtelomeric gene		PVX_003555	hypothetical protein, conserved		1074	STR	CM000445:784081..876652	17	92571
pviv	subtelomeric gene		PVX_003550	hypothetical protein, conserved		200	STR	CM000445:784081..876652	17	92571
pviv	subtelomeric gene		PVX_093695	hypothetical protein, conserved		378	STR	CM000442:760883..827597	10	66714
pviv	subtelomeric gene		PVX_003545	hypothetical protein, conserved		304	STR	CM000445:784081..876652	17	92571
pfal	subtelomeric gene		PFI0060c	hypothetical protein, pseudogene		70	STR	MAL9:6841..125093	29	118252
pfal	subtelomeric gene		PFB0951w	hypothetical protein, pseudogene		152	STR	MAL2:804518..934005	37	129487			ATP binding (GO:0005524)		cytoplasm (GO:0005737)
pfal	subtelomeric gene		PF10_0388	hypothetical protein, pseudogene		260	STR	MAL10:1519020..1678235	29	159215			heat shock protein binding (GO:0031072);unfolded protein binding (GO:0051082)	protein folding (GO:0006457)
pfal	subtelomeric gene		MAL13P1.415	hypothetical protein, pseudogene		371	STR	MAL13:2776688..2879141	19	102453
pfal	subtelomeric gene		MAL7P1.350	hypothetical protein, pseudogene		70	STR	MAL7:1373435..1493194	22	119759
pfal	subtelomeric gene		PF11_0015	hypothetical protein, pseudogene		230	STR	MAL11:8419..139035	29	130616			protein binding (GO:0005515);heat shock protein binding (GO:0031072);unfolded protein binding (GO:0051082)	protein folding (GO:0006457)
pfal	subtelomeric gene		PF10_0384	hypothetical protein, pseudogene		238	STR	MAL10:1519020..1678235	29	159215			receptor activity (GO:0004872)	pathogenesis (GO:0009405)	integral to membrane (GO:0016021)
pfal	subtelomeric gene		MAL7P1.230	hypothetical protein, pseudogene		284	STR	MAL7:11004..154096	32	143092			ATP binding (GO:0005524)
pfal	subtelomeric gene		PFA0035c	hypothetical protein, pseudogene		67	STR	MAL1:11513..125719	27	114206					cytoplasm (GO:0005737)
pfal	subtelomeric gene		MAL8P1.320	hypothetical protein, pseudogene		103	STR	MAL8:1308124..1413275	23	105151					plasma membrane (GO:0005886)
pfal	subtelomeric gene		PFE0070w	interspersed repeat antigen		1720	STR	MAL5:14728..82336	15	67608			hormone activity (GO:0005179)		extracellular region (GO:0005576)
pviv	subtelomeric gene		PVX_081835	knob-associated His-rich protein, putative		669	STR	CM000443:715372..754889	6	39517
pfal	subtelomeric gene		PFB0100c	knob-associated histidine-rich protein		654	STR	MAL2:14064..124102	24	110038					host cell part (GO:0033643)
pfal	subtelomeric gene		PF07_0005	lysophospholipase, putative		424	STR	MAL7:11004..154096	32	143092			hydrolase activity (GO:0016787)	phospholipid metabolic process (GO:0006644)
pfal	subtelomeric gene		PF14_0738	lysophospholipase, putative		371	STR	MAL14:3133886..3291436	41	157550			hydrolase activity (GO:0016787)
pfal	subtelomeric gene		PFL2530w	lysophospholipase, putative		453	STR	MAL12:2125421..2263473	31	138052
pfal	subtelomeric gene		PFI1800w	lysophospholipase, putative		357	STR	MAL9:1432196..1532262	17	100066
pfal	subtelomeric gene		PFI1775w	lysophospholipase, putative		432	STR	MAL9:1432196..1532262	17	100066
pfal	subtelomeric gene		PF14_0017	lysophospholipase, putative		373	STR	MAL14:1394..62989	16	61595			hydrolase activity (GO:0016787)
pfal	subtelomeric gene		PFA0120c	lysophospholipase, putative		334	STR	MAL1:11513..125719	27	114206
pfal	subtelomeric gene		PF14_0737	lysophospholipase, putative		353	STR	MAL14:3133886..3291436	41	157550			hydrolase activity (GO:0016787)
pfal	subtelomeric gene		PFE0040c	mature parasite-infected erythrocyte surface antigen,erythrocyte membrane protein 2		1434	STR	MAL5:14728..82336	15	67608			heat shock protein binding (GO:0031072)
pfal	subtelomeric gene		MAL13P1.413	membrane associated histidine-rich protein		249	STR	MAL13:2776688..2879141	19	102453
pfal	subtelomeric gene		PFA0135w	merozoite-associated tryptophan-rich antigen, putative		276	STR	MAL1:11513..125719	27	114206
pfal	subtelomeric gene		PFD0110w	normocyte binding protein 1,reticulocyte binding protein homologue 1		2971	STR	MAL4:35153..181361	28	146208			host cell surface receptor binding (GO:0046789)	cell-cell adhesion (GO:0016337)	apical complex (GO:0020007);rhoptry (GO:0020008)
pviv	subtelomeric gene		PVX_002510	Nucleosomal binding protein 1, putative		506	STR	CM000445:1531..85589	17	84058
pfal	subtelomeric gene		PFE0060w	parasite-infected erythrocyte surface protein		408	STR	MAL5:14728..82336	15	67608					cell surface (GO:0009986);Maurer's cleft (GO:0020036);host cell (GO:0043657)
pfal	subtelomeric gene		PF10_0374	Pf11-1 protein		9563	STR	MAL10:1519020..1678235	29	159215			calcium-dependent cysteine-type endopeptidase activity (GO:0004198);protein binding (GO:0005515);GTP binding (GO:0005525)	proteolysis (GO:0006508);SRP-dependent cotranslational protein targeting to membrane (GO:0006614);gamete generation (GO:0007276)	intracellular (GO:0005622)
pfal	subtelomeric gene		PFB0960c	Pfmc-2TM family pseudogene		123	STR	MAL2:804518..934005	37	129487		pfmc-2tm (7-13)		translocation of peptides or proteins into host (GO:0042000)	integral to membrane (GO:0016021);Maurer's cleft (GO:0020036)
pfal	subtelomeric gene		PF11_0025	Pfmc-2TM Maurer's cleft two transmembrane protein		231	STR	MAL11:8419..139035	29	130616		pfmc-2tm (7-13)		translocation of peptides or proteins into host (GO:0042000)	integral to membrane (GO:0016021);Maurer's cleft (GO:0020036)
pfal	subtelomeric gene		MAL8P1.213	Pfmc-2TM Maurer's cleft two transmembrane protein		231	STR	MAL8:1308124..1413275	23	105151		pfmc-2tm (7-13)		translocation of peptides or proteins into host (GO:0042000)	integral to membrane (GO:0016021);Maurer's cleft (GO:0020036)
pfal	subtelomeric gene		PFC1080c	Pfmc-2TM Maurer's cleft two transmembrane protein		231	STR	MAL3:999860..1034924	11	35064		pfmc-2tm (7-13)		translocation of peptides or proteins into host (GO:0042000)	integral to membrane (GO:0016021);Maurer's cleft (GO:0020036)
pfal	subtelomeric gene		PFA0065w	Pfmc-2TM Maurer's cleft two transmembrane protein		235	STR	MAL1:11513..125719	27	114206		pfmc-2tm (7-13)		translocation of peptides or proteins into host (GO:0042000)	integral to membrane (GO:0016021);Maurer's cleft (GO:0020036)
pfal	subtelomeric gene		PFF0060w	Pfmc-2TM Maurer's cleft two transmembrane protein		234	STR	MAL6:653..78781	18	78128		pfmc-2tm (7-13)
pfal	subtelomeric gene		MAL7P1.5	Pfmc-2TM Maurer's cleft two transmembrane protein		235	STR	MAL7:11004..154096	32	143092		pfmc-2tm (7-13)		translocation of peptides or proteins into host (GO:0042000)	integral to membrane (GO:0016021);Maurer's cleft (GO:0020036)
pfal	subtelomeric gene		PFA0680c	Pfmc-2TM Maurer's cleft two transmembrane protein		229	STR	MAL1:474888..631569	30	156681		pfmc-2tm (7-13)		translocation of peptides or proteins into host (GO:0042000)	integral to membrane (GO:0016021);symbiont-containing vacuole membrane (GO:0020005);Maurer's cleft (GO:0020036)
pfal	subtelomeric gene		PFF1525c	Pfmc-2TM Maurer's cleft two transmembrane protein		231	STR	MAL6:1297888..1403520	18	105632		pfmc-2tm (7-13)			membrane (GO:0016020)
pfal	subtelomeric gene		PF10_0390	Pfmc-2TM Maurer's cleft two transmembrane protein		231	STR	MAL10:1519020..1678235	29	159215		pfmc-2tm (7-13)		translocation of peptides or proteins into host (GO:0042000)	integral to membrane (GO:0016021);Maurer's cleft (GO:0020036)
pfal	subtelomeric gene		PFB0985c	Pfmc-2TM Maurer's cleft two transmembrane protein		229	STR	MAL2:804518..934005	37	129487		pfmc-2tm (7-13)		translocation of peptides or proteins into host (GO:0042000)	integral to membrane (GO:0016021);Maurer's cleft (GO:0020036)
pviv	subtelomeric gene		PVX_093680	Phist protein (Pf-fam-b)		710	STR	CM000442:760883..827597	10	66714		phist (71)
pviv	subtelomeric gene		PVX_003515	Phist protein (Pf-fam-b)		359	STR	CM000445:784081..876652	17	92571		phist (71)
pviv	subtelomeric gene		PVX_001685	Phist protein (Pf-fam-b)		583	STR	CM000447:760..67076	17	66316		phist (71)
pviv	subtelomeric gene		PVX_086910	Phist protein (Pf-fam-b)		324	STR	CM000448:1388280..1495098	20	106818		phist (71)
pviv	subtelomeric gene		PVX_110820	Phist protein (Pf-fam-b)		312	STR	CM000447:921760..1032516	17	110756		phist (71)
pviv	subtelomeric gene		PVX_090245	Phist protein (Pf-fam-b)		285	STR	CM000446:1253818..1368735	21	114917		phist (71)
pviv	subtelomeric gene		PVX_097570	Phist protein (Pf-fam-b)		688	STR	CM000451:1321952..1417410	14	95458		phist (71)
pviv	subtelomeric gene		PVX_001675	Phist protein (Pf-fam-b)		229	STR	CM000447:760..67076	17	66316		phist (71)
pviv	subtelomeric gene		PVX_001690	Phist protein (Pf-fam-b)		491	STR	CM000447:760..67076	17	66316		phist (71)
pviv	subtelomeric gene		PVX_003535	Phist protein (Pf-fam-b)		485	STR	CM000445:784081..876652	17	92571		phist (71)
pviv	subtelomeric gene		PVX_001680	Phist protein (Pf-fam-b)		487	STR	CM000447:760..67076	17	66316		phist (71)
pviv	subtelomeric gene		PVX_088830	Phist protein (Pf-fam-b)		556	STR	CM000446:6478..63520	12	57042		phist (71)
pviv	subtelomeric gene		PVX_101535	Phist protein (Pf-fam-b)		421	STR	CM000455:2938784..3116826	28	178042		phist (71)
pfal	subtelomeric gene		PF10_0379	phospholipase, putative		359	STR	MAL10:1519020..1678235	29	159215			hydrolase activity (GO:0016787)	metabolic process (GO:0008152)
pfal	subtelomeric gene		PFC0080c	Plasmodium exported protein (hyp1), unknown function		732	STR	MAL3:8435..90141	15	81706			structural constituent of cell wall (GO:0005199)		extracellular region (GO:0005576);apicoplast (GO:0020011)
pfal	subtelomeric gene		PFA0635c	Plasmodium exported protein (hyp1), unknown function		584	STR	MAL1:474888..631569	30	156681			binding (GO:0005488)	pathogenesis (GO:0009405);adhesion to host (GO:0044406)	peptidoglycan-based cell wall (GO:0009274);membrane (GO:0016020)
pfal	subtelomeric gene		PFA0700c	Plasmodium exported protein (hyp10), unknown function		110	STR	MAL1:474888..631569	30	156681					membrane (GO:0016020);integral to membrane (GO:0016021);apicoplast (GO:0020011)
pfal	subtelomeric gene		PFB0070w	Plasmodium exported protein (hyp10), unknown function		156	STR	MAL2:14064..124102	24	110038					membrane (GO:0016020);integral to membrane (GO:0016021);host cell part (GO:0033643)
pfal	subtelomeric gene		PF11_0504	Plasmodium exported protein (hyp11), unknown function		372	STR	MAL11:1916389..2035883	18	119494				cell adhesion (GO:0007155);cell recognition (GO:0008037);viral infectious cycle (GO:0019058)
pfal	subtelomeric gene		PFI1750c	Plasmodium exported protein (hyp11), unknown function		192	STR	MAL9:1432196..1532262	17	100066					cytoplasm (GO:0005737);membrane (GO:0016020)
pfal	subtelomeric gene		PF11_0041	Plasmodium exported protein (hyp11), unknown function		215	STR	MAL11:8419..139035	29	130616					nucleus (GO:0005634)
pfal	subtelomeric gene		PFB0110w	Plasmodium exported protein (hyp11), unknown function		267	STR	MAL2:14064..124102	24	110038					membrane (GO:0016020);apicoplast (GO:0020011)
pfal	subtelomeric gene		PFA0610c	Plasmodium exported protein (hyp11), unknown function		203	STR	MAL1:474888..631569	30	156681					cytoplasm (GO:0005737);apicoplast (GO:0020011)
pfal	subtelomeric gene		PF13_0073	Plasmodium exported protein (hyp12), unknown function		381	STR	MAL13:15266..110371	19	95105			ATP binding (GO:0005524)		cytoplasm (GO:0005737);membrane (GO:0016020)
pfal	subtelomeric gene		MAL7P1.6	Plasmodium exported protein (hyp12), unknown function		245	STR	MAL7:11004..154096	32	143092			nucleotide binding (GO:0000166)		apicoplast (GO:0020011)
pfal	subtelomeric gene		PF10_0013	Plasmodium exported protein (hyp12), unknown function		231	STR	MAL10:28491..97032	18	68541					apicoplast (GO:0020011);Maurer's cleft (GO:0020036)
pfal	subtelomeric gene		PF14_0753	Plasmodium exported protein (hyp13), unknown function		247	STR	MAL14:3133886..3291436	41	157550					apicoplast (GO:0020011)
pfal	subtelomeric gene		PFC0055w	Plasmodium exported protein (hyp13), unknown function		256	STR	MAL3:8435..90141	15	81706					apicoplast (GO:0020011)
pfal	subtelomeric gene		PFD1205w	Plasmodium exported protein (hyp15), unknown function		230	STR	MAL4:1080786..1196019	23	115233
pfal	subtelomeric gene		PF14_0743	Plasmodium exported protein (hyp15), unknown function		233	STR	MAL14:3133886..3291436	41	157550			ATP binding (GO:0005524)		cytoplasm (GO:0005737);membrane (GO:0016020)
pfal	subtelomeric gene		PFB0953w	Plasmodium exported protein (hyp15), unknown function		206	STR	MAL2:804518..934005	37	129487					integral to membrane (GO:0016021)
pfal	subtelomeric gene		PF14_0758	Plasmodium exported protein (hyp17), unknown function		1263	STR	MAL14:3133886..3291436	41	157550			motor activity (GO:0003774);actin binding (GO:0003779);calmodulin binding (GO:0005516);ATP binding (GO:0005524)		cytoplasm (GO:0005737);membrane (GO:0016020);myosin complex (GO:0016459)
pfal	subtelomeric gene		PF14_0740	Plasmodium exported protein (hyp17), unknown function		468	STR	MAL14:3133886..3291436	41	157550			hydrolase activity (GO:0016787)		extracellular region (GO:0005576)
pfal	subtelomeric gene		PFB0926c	Plasmodium exported protein (hyp2), unknown function		271	STR	MAL2:804518..934005	37	129487
pfal	subtelomeric gene		PFB0990c	Plasmodium exported protein (hyp4), unknown function		230	STR	MAL2:804518..934005	37	129487
pfal	subtelomeric gene		MAL7P1.4	Plasmodium exported protein (hyp4), unknown function		230	STR	MAL7:11004..154096	32	143092
pfal	subtelomeric gene		PF11_0024	Plasmodium exported protein (hyp4), unknown function		230	STR	MAL11:8419..139035	29	130616
pfal	subtelomeric gene		PFF0055w	Plasmodium exported protein (hyp4), unknown function		230	STR	MAL6:653..78781	18	78128
pfal	subtelomeric gene		PFC1085c	Plasmodium exported protein (hyp4), unknown function		230	STR	MAL3:999860..1034924	11	35064					apicoplast (GO:0020011)
pfal	subtelomeric gene		PF10_0391	Plasmodium exported protein (hyp4), unknown function		230	STR	MAL10:1519020..1678235	29	159215
pfal	subtelomeric gene		PFA0060w	Plasmodium exported protein (hyp4), unknown function		230	STR	MAL1:11513..125719	27	114206
pfal	subtelomeric gene		PFA0685c	Plasmodium exported protein (hyp4), unknown function		347	STR	MAL1:474888..631569	30	156681					apicoplast (GO:0020011)
pfal	subtelomeric gene		PFF1530c	Plasmodium exported protein (hyp4), unknown function		230	STR	MAL6:1297888..1403520	18	105632					membrane (GO:0016020)
pfal	subtelomeric gene		PFF1535w	Plasmodium exported protein (hyp5), unknown function		309	STR	MAL6:1297888..1403520	18	105632					membrane (GO:0016020)
pfal	subtelomeric gene		PFC1090w	Plasmodium exported protein (hyp5), unknown function		309	STR	MAL3:999860..1034924	11	35064					membrane (GO:0016020);apicoplast (GO:0020011)
pfal	subtelomeric gene		PF10_0392	Plasmodium exported protein (hyp5), unknown function		308	STR	MAL10:1519020..1678235	29	159215					membrane (GO:0016020)
pfal	subtelomeric gene		PFA0055c	Plasmodium exported protein (hyp5), unknown function		309	STR	MAL1:11513..125719	27	114206
pfal	subtelomeric gene		PF11_0023	Plasmodium exported protein (hyp5), unknown function		308	STR	MAL11:8419..139035	29	130616					membrane (GO:0016020)
pfal	subtelomeric gene		PFI0085c	Plasmodium exported protein (hyp5), unknown function		227	STR	MAL9:6841..125093	29	118252					membrane (GO:0016020);integral to membrane (GO:0016021)
pfal	subtelomeric gene		PFF0050c	Plasmodium exported protein (hyp5), unknown function		309	STR	MAL6:653..78781	18	78128
pfal	subtelomeric gene		MAL7P1.3	Plasmodium exported protein (hyp5), unknown function		260	STR	MAL7:11004..154096	32	143092					membrane (GO:0016020)
pfal	subtelomeric gene		PFB0995w	Plasmodium exported protein (hyp5), unknown function, pseudogene		286	STR	MAL2:804518..934005	37	129487					cytoplasm (GO:0005737);membrane (GO:0016020)
pfal	subtelomeric gene		PF14_0742	Plasmodium exported protein (hyp6), unknown function		181	STR	MAL14:3133886..3291436	41	157550					membrane (GO:0016020);apicoplast (GO:0020011)
pfal	subtelomeric gene		PFD1200c	Plasmodium exported protein (hyp6), unknown function		205	STR	MAL4:1080786..1196019	23	115233			ATP binding (GO:0005524)
pfal	subtelomeric gene		MAL8P1.161	Plasmodium exported protein (hyp7), unknown function		209	STR	MAL8:20507..100175	10	79668				vesicle docking involved in exocytosis (GO:0006904);vesicle-mediated transport (GO:0016192)	apicoplast (GO:0020011)
pfal	subtelomeric gene		PFA0715c	Plasmodium exported protein (hyp7), unknown function		210	STR	MAL1:474888..631569	30	156681			nucleotide binding (GO:0000166)		cytoplasm (GO:0005737);apicoplast (GO:0020011)
pfal	subtelomeric gene		MAL8P1.160	Plasmodium exported protein (hyp7), unknown function		211	STR	MAL8:20507..100175	10	79668			ATP binding (GO:0005524)
pfal	subtelomeric gene		MAL13P1.61	Plasmodium exported protein (hyp8), unknown function		245	STR	MAL13:15266..110371	19	95105					apicoplast (GO:0020011)
pfal	subtelomeric gene		PFA0670c	Plasmodium exported protein (hyp8), unknown function		243	STR	MAL1:474888..631569	30	156681
pfal	subtelomeric gene		PFB0932w	Plasmodium exported protein (hyp9), unknown function		252	STR	MAL2:804518..934005	37	129487			nucleotide binding (GO:0000166)		membrane (GO:0016020)
pfal	subtelomeric gene		PFB0075c	Plasmodium exported protein (hyp9), unknown function		254	STR	MAL2:14064..124102	24	110038					membrane (GO:0016020);apicoplast (GO:0020011)
pfal	subtelomeric gene		MAL7P1.177	Plasmodium exported protein (hyp9), unknown function		196	STR	MAL7:1373435..1493194	22	119759
pfal	subtelomeric gene		PFB0930w	Plasmodium exported protein (hyp9), unknown function		225	STR	MAL2:804518..934005	37	129487			ATP binding (GO:0005524);hydrolase activity (GO:0016787)		plasma membrane (GO:0005886);integral to membrane (GO:0016021);apicoplast (GO:0020011)
pfal	subtelomeric gene		MAL8P1.3	Plasmodium exported protein (hyp9), unknown function		218	STR	MAL8:1308124..1413275	23	105151					integral to membrane (GO:0016021)
pfal	subtelomeric gene		PF14_0763	Plasmodium exported protein (PHISTa), unknown function		284	STR	MAL14:3133886..3291436	41	157550		phist (71)
pfal	subtelomeric gene		PF14_0748	Plasmodium exported protein (PHISTa), unknown function		291	STR	MAL14:3133886..3291436	41	157550		phist (71)			cytoplasm (GO:0005737)
pfal	subtelomeric gene		PFD1215w	Plasmodium exported protein (PHISTa), unknown function		231	STR	MAL4:1080786..1196019	23	115233		phist (71)	nucleotide binding (GO:0000166)		cytoplasm (GO:0005737)
pfal	subtelomeric gene		PF11_0514	Plasmodium exported protein (PHISTa), unknown function		85	STR	MAL11:1916389..2035883	18	119494		phist (71)	DNA binding (GO:0003677);nucleotidyltransferase activity (GO:0016779);hydrolase activity (GO:0016787)		cytoplasm (GO:0005737)
pfal	subtelomeric gene		MAL13P1.11	Plasmodium exported protein (PHISTa), unknown function		277	STR	MAL13:15266..110371	19	95105		phist (71)	ATP binding (GO:0005524);hydrogen-exporting ATPase activity, phosphorylative mechanism (GO:0008553);hydrogen ion transporting ATP synthase activity, rotational mechanism (GO:0046933);proton-transporting ATPase activity, rotational mechanism (GO:0046961)	plasma membrane ATP synthesis coupled proton transport (GO:0042777)	plasma membrane (GO:0005886);integral to membrane (GO:0016021);proton-transporting two-sector ATPase complex (GO:0016469);proton-transporting ATP synthase complex, catalytic core F(1) (GO:0045261)
pfal	subtelomeric gene		MAL13P1.59	Plasmodium exported protein (PHISTa), unknown function		308	STR	MAL13:15266..110371	19	95105		phist (71)	DNA binding (GO:0003677);transferase activity (GO:0016740)	transcription (GO:0006350)	apicoplast (GO:0020011)
pfal	subtelomeric gene		PF14_0009	Plasmodium exported protein (PHISTa), unknown function		244	STR	MAL14:1394..62989	16	61595		phist (71)	ATP binding (GO:0005524);hydrogen-exporting ATPase activity, phosphorylative mechanism (GO:0008553);metal ion binding (GO:0046872);hydrogen ion transporting ATP synthase activity, rotational mechanism (GO:0046933);proton-transporting ATPase activity, rotational mechanism (GO:0046961)	plasma membrane ATP synthesis coupled proton transport (GO:0042777)	plasma membrane (GO:0005886);integral to membrane (GO:0016021);proton-transporting two-sector ATPase complex (GO:0016469);proton-transporting ATP synthase complex, catalytic core F(1) (GO:0045261)
pfal	subtelomeric gene		PFD0090c	Plasmodium exported protein (PHISTa), unknown function		428	STR	MAL4:35153..181361	28	146208		phist (71)	RNA binding (GO:0003723);helicase activity (GO:0004386);ATP binding (GO:0005524);ATP-dependent helicase activity (GO:0008026)	rRNA processing (GO:0006364);ribosome biogenesis (GO:0042254)	nucleus (GO:0005634)
pfal	subtelomeric gene		PFA0100c	Plasmodium exported protein (PHISTa), unknown function		187	STR	MAL1:11513..125719	27	114206		phist (71)	transferase activity (GO:0016740)		cytoplasm (GO:0005737);membrane (GO:0016020)
pfal	subtelomeric gene		PF14_0764	Plasmodium exported protein (PHISTa), unknown function		277	STR	MAL14:3133886..3291436	41	157550		phist (71)
pfal	subtelomeric gene		PF10_0017	Plasmodium exported protein (PHISTa), unknown function		278	STR	MAL10:28491..97032	18	68541		phist (71)	nucleotide binding (GO:0000166)		membrane (GO:0016020)
pfal	subtelomeric gene		PF11_0012	Plasmodium exported protein (PHISTa), unknown function		316	STR	MAL11:8419..139035	29	130616		phist (71)
pfal	subtelomeric gene		PFA0735w	Plasmodium exported protein (PHISTa), unknown function		293	STR	MAL1:474888..631569	30	156681		phist (71)
pfal	subtelomeric gene		PFD1185w	Plasmodium exported protein (PHISTa), unknown function		283	STR	MAL4:1080786..1196019	23	115233		phist (71)			cytoplasm (GO:0005737)
pfal	subtelomeric gene		MAL8P1.163	Plasmodium exported protein (PHISTa), unknown function		291	STR	MAL8:20507..100175	10	79668		phist (71)			apicoplast (GO:0020011)
pfal	subtelomeric gene		MAL13P1.470	Plasmodium exported protein (PHISTa), unknown function		417	STR	MAL13:2776688..2879141	19	102453		phist (71)			nucleus (GO:0005634)
pfal	subtelomeric gene		PFL2565w	Plasmodium exported protein (PHISTa), unknown function		180	STR	MAL12:2125421..2263473	31	138052		phist (71)	transferase activity (GO:0016740);metal ion binding (GO:0046872)		membrane (GO:0016020);apicoplast (GO:0020011)
pfal	subtelomeric gene		PFL2590w	Plasmodium exported protein (PHISTa), unknown function		284	STR	MAL12:2125421..2263473	31	138052		phist (71)
pfal	subtelomeric gene		PFL2555w	Plasmodium exported protein (PHISTa), unknown function		288	STR	MAL12:2125421..2263473	31	138052		phist (71)			membrane (GO:0016020)
pfal	subtelomeric gene		PFD1210w	Plasmodium exported protein (PHISTa), unknown function		169	STR	MAL4:1080786..1196019	23	115233		phist (71)	leucine-tRNA ligase activity (GO:0004823);ATP binding (GO:0005524)	translation (GO:0006412);leucyl-tRNA aminoacylation (GO:0006429)	cytoplasm (GO:0005737)
pfal	subtelomeric gene		PF14_0757	Plasmodium exported protein (PHISTa), unknown function		211	STR	MAL14:3133886..3291436	41	157550		phist (71)			membrane (GO:0016020);apicoplast (GO:0020011)
pfal	subtelomeric gene		PF14_0752	Plasmodium exported protein (PHISTa), unknown function		282	STR	MAL14:3133886..3291436	41	157550		phist (71)			membrane (GO:0016020)
pfal	subtelomeric gene		PFF0085w	Plasmodium exported protein (PHISTa), unknown function, pseudogene		289	STR	MAL6:653..78781	18	78128		phist (71)	nucleotide binding (GO:0000166)		cytoplasm (GO:0005737)
pfal	subtelomeric gene		PFL2595w	Plasmodium exported protein (PHISTa), unknown function, pseudogene		275	STR	MAL12:2125421..2263473	31	138052		phist (71)			membrane (GO:0016020)
pfal	subtelomeric gene		MAL7P1.220	Plasmodium exported protein (PHISTa-like), unknown function		195	STR	MAL7:11004..154096	32	143092		phist (71)			cytoplasm (GO:0005737)
pfal	subtelomeric gene		MAL13P1.58	Plasmodium exported protein (PHISTa-like), unknown function		124	STR	MAL13:15266..110371	19	95105		phist (71)
pfal	subtelomeric gene		MAL7P1.225-b	Plasmodium exported protein (PHISTa-like), unknown function		293	STR	MAL7:11004..154096	32	143092		phist (71)
pfal	subtelomeric gene		MAL7P1.224	Plasmodium exported protein (PHISTa-like), unknown function		259	STR	MAL7:11004..154096	32	143092		phist (71)			cytoplasm (GO:0005737)
pfal	subtelomeric gene		MAL7P1.225-a	Plasmodium exported protein (PHISTa-like), unknown function		286	STR	MAL7:11004..154096	32	143092		phist (71)
pfal	subtelomeric gene		PFL2540w	Plasmodium exported protein (PHISTb), unknown function		626	STR	MAL12:2125421..2263473	31	138052		phist (71)
pfal	subtelomeric gene		PF14_0018	Plasmodium exported protein (PHISTb), unknown function		478	STR	MAL14:1394..62989	16	61595		phist (71)			cytoplasm (GO:0005737)
pfal	subtelomeric gene		PFI0130c	Plasmodium exported protein (PHISTb), unknown function		434	STR	MAL9:6841..125093	29	118252		phist (71)	binding (GO:0005488)		membrane (GO:0016020)
pfal	subtelomeric gene		PFD1180w	Plasmodium exported protein (PHISTb), unknown function		314	STR	MAL4:1080786..1196019	23	115233		phist (71)
pfal	subtelomeric gene		PF14_0746	Plasmodium exported protein (PHISTb), unknown function		500	STR	MAL14:3133886..3291436	41	157550		phist (71)			membrane (GO:0016020)
pfal	subtelomeric gene		PFB0080c	Plasmodium exported protein (PHISTb), unknown function		485	STR	MAL2:14064..124102	24	110038		phist (71)			cytoplasm (GO:0005737);membrane (GO:0016020);host cell part (GO:0033643)
pfal	subtelomeric gene		PFI1785w	Plasmodium exported protein (PHISTb), unknown function		332	STR	MAL9:1432196..1532262	17	100066		phist (71)			plasma membrane (GO:0005886)
pfal	subtelomeric gene		PFF0075c	Plasmodium exported protein (PHISTb), unknown function		467	STR	MAL6:653..78781	18	78128		phist (71)	GTPase activity (GO:0003924);GTP binding (GO:0005525)		cytoplasm (GO:0005737)
pfal	subtelomeric gene		PFE1600w	Plasmodium exported protein (PHISTb), unknown function		509	STR	MAL5:1288552..1342959	11	54407		phist (71)			membrane (GO:0016020)
pfal	subtelomeric gene		PF11_0037	Plasmodium exported protein (PHISTb), unknown function		624	STR	MAL11:8419..139035	29	130616		phist (71)			membrane (GO:0016020)
pfal	subtelomeric gene		MAL13P1.475	Plasmodium exported protein (PHISTb), unknown function		609	STR	MAL13:2776688..2879141	19	102453		phist (71)			membrane (GO:0016020)
pfal	subtelomeric gene		PFL0050c	Plasmodium exported protein (PHISTb), unknown function		653	STR	MAL12:16973..90749	12	73776		phist (71)	binding (GO:0005488);ATP binding (GO:0005524)		cytoplasm (GO:0005737);membrane (GO:0016020)
pfal	subtelomeric gene		PFD0095c	Plasmodium exported protein (PHISTb), unknown function		575	STR	MAL4:35153..181361	28	146208		phist (71)		protein folding (GO:0006457)	membrane (GO:0016020)
pfal	subtelomeric gene		PF14_0732	Plasmodium exported protein (PHISTb), unknown function		572	STR	MAL14:3133886..3291436	41	157550		phist (71)	nucleotide binding (GO:0000166)		intracellular (GO:0005622);cytoplasm (GO:0005737);membrane (GO:0016020)
pfal	subtelomeric gene		MAL8P1.2	Plasmodium exported protein (PHISTb), unknown function		426	STR	MAL8:1308124..1413275	23	105151		phist (71)			plasma membrane (GO:0005886)
pfal	subtelomeric gene		MAL7P1.174	Plasmodium exported protein (PHISTb), unknown function		317	STR	MAL7:1373435..1493194	22	119759		phist (71)	transferase activity (GO:0016740)		Maurer's cleft (GO:0020036)
pfal	subtelomeric gene		PFE1605w	Plasmodium exported protein (PHISTb), unknown function		528	STR	MAL5:1288552..1342959	11	54407		phist (71)
pfal	subtelomeric gene		MAL7P1.7	Plasmodium exported protein (PHISTb), unknown function		613	STR	MAL7:11004..154096	32	143092		phist (71)	metal ion binding (GO:0046872)		nucleus (GO:0005634);membrane (GO:0016020)
pfal	subtelomeric gene		PFF1510w	Plasmodium exported protein (PHISTb), unknown function		466	STR	MAL6:1297888..1403520	18	105632		phist (71)	GTPase activity (GO:0003924);GTP binding (GO:0005525)		cytoplasm (GO:0005737)
pfal	subtelomeric gene		PFD0080c	Plasmodium exported protein (PHISTb), unknown function		560	STR	MAL4:35153..181361	28	146208		phist (71)			Maurer's cleft (GO:0020036)
pfal	subtelomeric gene		PFI1790w	Plasmodium exported protein (PHISTb), unknown function		357	STR	MAL9:1432196..1532262	17	100066		phist (71)	unfolded protein binding (GO:0051082)	protein folding (GO:0006457)	plasma membrane (GO:0005886)
pfal	subtelomeric gene		PFL2535w	Plasmodium exported protein (PHISTb), unknown function		450	STR	MAL12:2125421..2263473	31	138052		phist (71)			plasma membrane (GO:0005886)
pfal	subtelomeric gene		PFD1170c	Plasmodium exported protein (PHISTb), unknown function		309	STR	MAL4:1080786..1196019	23	115233		phist (71)	heat shock protein binding (GO:0031072);unfolded protein binding (GO:0051082)	protein folding (GO:0006457)	plasma membrane (GO:0005886)
pfal	subtelomeric gene		PFI1770w	Plasmodium exported protein (PHISTb), unknown function		297	STR	MAL9:1432196..1532262	17	100066		phist (71)
pfal	subtelomeric gene		PF14_0730	Plasmodium exported protein (PHISTb), unknown function		512	STR	MAL14:3133886..3291436	41	157550		phist (71)	motor activity (GO:0003774);calmodulin binding (GO:0005516);ATP binding (GO:0005524)		cytoplasm (GO:0005737);membrane (GO:0016020);myosin complex (GO:0016459);apicoplast (GO:0020011)
pfal	subtelomeric gene		PFD1140w	Plasmodium exported protein (PHISTc), unknown function		343	STR	MAL4:1080786..1196019	23	115233		phist (71)	nucleotide binding (GO:0000166);protein binding (GO:0005515)		cytoplasm (GO:0005737)
pfal	subtelomeric gene		PF11_0503	Plasmodium exported protein (PHISTc), unknown function		370	STR	MAL11:1916389..2035883	18	119494		phist (71)			membrane (GO:0016020);apicoplast (GO:0020011)
pfal	subtelomeric gene		PFL0045c	Plasmodium exported protein (PHISTc), unknown function		383	STR	MAL12:16973..90749	12	73776		phist (71)			membrane (GO:0016020)
pfal	subtelomeric gene		PF08_0137	Plasmodium exported protein (PHISTc), unknown function		1219	STR	MAL8:20507..100175	10	79668		phist (71)			nucleus (GO:0005634);apicoplast (GO:0020011)
pfal	subtelomeric gene		PF10_0021	Plasmodium exported protein (PHISTc), unknown function		266	STR	MAL10:28491..97032	18	68541		phist (71)
pfal	subtelomeric gene		PF10_0022	Plasmodium exported protein (PHISTc), unknown function		260	STR	MAL10:28491..97032	18	68541		phist (71)
pfal	subtelomeric gene		PFE1595c	Plasmodium exported protein (PHISTc), unknown function		226	STR	MAL5:1288552..1342959	11	54407		phist (71)			cytoplasm (GO:0005737);membrane (GO:0016020);apicoplast (GO:0020011)
pfal	subtelomeric gene		PFI1780w	Plasmodium exported protein (PHISTc), unknown function		383	STR	MAL9:1432196..1532262	17	100066		phist (71)
pfal	subtelomeric gene		PFB0105c	Plasmodium exported protein (PHISTc), unknown function		302	STR	MAL2:14064..124102	24	110038		phist (71)			membrane (GO:0016020)
pfal	subtelomeric gene		MAL7P1.172	Plasmodium exported protein (PHISTc), unknown function		890	STR	MAL7:1373435..1493194	22	119759		phist (71)
pfal	subtelomeric gene		PF14_0014	Plasmodium exported protein, unknown function		264	STR	MAL14:1394..62989	16	61595					membrane (GO:0016020);apicoplast (GO:0020011)
pfal	subtelomeric gene		PFB0923c	Plasmodium exported protein, unknown function		212	STR	MAL2:804518..934005	37	129487					membrane (GO:0016020);apicoplast (GO:0020011)
pfal	subtelomeric gene		PFL2560c	Plasmodium exported protein, unknown function		139	STR	MAL12:2125421..2263473	31	138052			ATP binding (GO:0005524)
pfal	subtelomeric gene		MAL7P1.170	Plasmodium exported protein, unknown function		293	STR	MAL7:1373435..1493194	22	119759			binding (GO:0005488)		nucleus (GO:0005634)
pfal	subtelomeric gene		MAL8P1.206	Plasmodium exported protein, unknown function		302	STR	MAL8:1308124..1413275	23	105151
pfal	subtelomeric gene		PFL2545c	Plasmodium exported protein, unknown function		113	STR	MAL12:2125421..2263473	31	138052			ubiquitin-protein ligase activity (GO:0004842)	post-translational protein modification (GO:0043687);regulation of protein metabolic process (GO:0051246);ubiquitin cycle (GO:0006512)
pfal	subtelomeric gene		PF11_0508	Plasmodium exported protein, unknown function		450	STR	MAL11:1916389..2035883	18	119494					extracellular region (GO:0005576);membrane (GO:0016020)
pfal	subtelomeric gene		PFL2575c	Plasmodium exported protein, unknown function		210	STR	MAL12:2125421..2263473	31	138052					apicoplast (GO:0020011)
pfal	subtelomeric gene		PFI1795c	Plasmodium exported protein, unknown function		258	STR	MAL9:1432196..1532262	17	100066					cytoplasm (GO:0005737);apicoplast (GO:0020011)
pfal	subtelomeric gene		PF14_0739a	Plasmodium exported protein, unknown function		275	STR	MAL14:3133886..3291436	41	157550
pfal	subtelomeric gene		MAL8P1.205	Plasmodium exported protein, unknown function		821	STR	MAL8:1308124..1413275	23	105151			extracellular matrix structural constituent (GO:0005201)	phosphate transport (GO:0006817);cell adhesion (GO:0007155)	extracellular region (GO:0005576);collagen (GO:0005581);cytoplasm (GO:0005737)
pfal	subtelomeric gene		MAL7P1.171	Plasmodium exported protein, unknown function		2110	STR	MAL7:1373435..1493194	22	119759
pfal	subtelomeric gene		PF14_0762	Plasmodium exported protein, unknown function		210	STR	MAL14:3133886..3291436	41	157550					apicoplast (GO:0020011)
pfal	subtelomeric gene		PF10_0377	Plasmodium exported protein, unknown function		339	STR	MAL10:1519020..1678235	29	159215			ATP binding (GO:0005524)		cytoplasm (GO:0005737);membrane (GO:0016020)
pfal	subtelomeric gene		PF07_0004	Plasmodium exported protein, unknown function		964	STR	MAL7:11004..154096	32	143092			motor activity (GO:0003774);actin binding (GO:0003779);calmodulin binding (GO:0005516);ATP binding (GO:0005524)		cytoplasm (GO:0005737);myosin complex (GO:0016459)
pfal	subtelomeric gene		MAL13P1.465	Plasmodium exported protein, unknown function		210	STR	MAL13:2776688..2879141	19	102453			nucleotide binding (GO:0000166)		cytoplasm (GO:0005737)
pfal	subtelomeric gene		PFC0070c	Plasmodium exported protein, unknown function		243	STR	MAL3:8435..90141	15	81706
pfal	subtelomeric gene		PF10_0376	Plasmodium exported protein, unknown function		518	STR	MAL10:1519020..1678235	29	159215			ATP binding (GO:0005524)		cytoplasm (GO:0005737);membrane (GO:0016020)
pfal	subtelomeric gene		PFA0115w	Plasmodium exported protein, unknown function		117	STR	MAL1:11513..125719	27	114206			transferase activity (GO:0016740)		apicoplast (GO:0020011)
pfal	subtelomeric gene		PF11_0038	Plasmodium exported protein, unknown function		271	STR	MAL11:8419..139035	29	130616					membrane (GO:0016020)
pfal	subtelomeric gene		PFA0640c	Plasmodium exported protein, unknown function		431	STR	MAL1:474888..631569	30	156681			RNA binding (GO:0003723);helicase activity (GO:0004386);ATP binding (GO:0005524);ATP-dependent helicase activity (GO:0008026)	rRNA processing (GO:0006364);ribosome biogenesis (GO:0042254)	nucleus (GO:0005634)
pfal	subtelomeric gene		PFE0050w	Plasmodium exported protein, unknown function		260	STR	MAL5:14728..82336	15	67608					cytoplasm (GO:0005737)
pfal	subtelomeric gene		PFA0630c	Plasmodium exported protein, unknown function		592	STR	MAL1:474888..631569	30	156681
pfal	subtelomeric gene		MAL13P1.62	Plasmodium exported protein, unknown function		121	STR	MAL13:15266..110371	19	95105			phosphatidylserine decarboxylase activity (GO:0004609)	phospholipid biosynthetic process (GO:0008654)	apicoplast (GO:0020011)
pfal	subtelomeric gene		PFI1765c	Plasmodium exported protein, unknown function		121	STR	MAL9:1432196..1532262	17	100066					apicoplast (GO:0020011)
pfal	subtelomeric gene		PFI0086w	Plasmodium exported protein, unknown function		257	STR	MAL9:6841..125093	29	118252
pfal	subtelomeric gene		PFC0075c	Plasmodium exported protein, unknown function		284	STR	MAL3:8435..90141	15	81706			nucleotide binding (GO:0000166)		apicoplast (GO:0020011)
pfal	subtelomeric gene		PF14_0744	Plasmodium exported protein, unknown function		280	STR	MAL14:3133886..3291436	41	157550
pfal	subtelomeric gene		MAL7P1.173	Plasmodium exported protein, unknown function		309	STR	MAL7:1373435..1493194	22	119759
pfal	subtelomeric gene		PFL0060w	Plasmodium exported protein, unknown function		221	STR	MAL12:16973..90749	12	73776					membrane (GO:0016020)
pfal	subtelomeric gene		PF11_0035	Plasmodium exported protein, unknown function		415	STR	MAL11:8419..139035	29	130616					cytoplasm (GO:0005737)
pfal	subtelomeric gene		PF14_0736	Plasmodium exported protein, unknown function		955	STR	MAL14:3133886..3291436	41	157550			ATP binding (GO:0005524);ATPase activity, coupled to transmembrane movement of ions, phosphorylative mechanism (GO:0015662)	ATP biosynthetic process (GO:0006754)	membrane (GO:0016020);apicoplast (GO:0020011)
pfal	subtelomeric gene		PF14_0760	Plasmodium exported protein, unknown function		198	STR	MAL14:3133886..3291436	41	157550					membrane (GO:0016020)
pfal	subtelomeric gene		PF10_0375	Plasmodium exported protein, unknown function		374	STR	MAL10:1519020..1678235	29	159215					membrane (GO:0016020)
pfal	subtelomeric gene		PFE1610w	Plasmodium exported protein, unknown function		121	STR	MAL5:1288552..1342959	11	54407					apicoplast (GO:0020011)
pfal	subtelomeric gene		PF11_0511	Plasmodium exported protein, unknown function		209	STR	MAL11:1916389..2035883	18	119494
pfal	subtelomeric gene		PFA0615w	Plasmodium exported protein, unknown function		188	STR	MAL1:474888..631569	30	156681					cytoplasm (GO:0005737)
pfal	subtelomeric gene		PFB0106c	Plasmodium exported protein, unknown function		290	STR	MAL2:14064..124102	24	110038					cytoplasm (GO:0005737);host cell part (GO:0033643)
pfal	subtelomeric gene		PFB0970c	Plasmodium exported protein, unknown function		519	STR	MAL2:804518..934005	37	129487			transferase activity (GO:0016740)		extracellular region (GO:0005576);membrane (GO:0016020)
pfal	subtelomeric gene		PF08_0001	Plasmodium exported protein, unknown function		192	STR	MAL8:1308124..1413275	23	105151					apicoplast (GO:0020011)
pfal	subtelomeric gene		PFD0115c	Plasmodium exported protein, unknown function		254	STR	MAL4:35153..181361	28	146208			nucleotide binding (GO:0000166)		cytoplasm (GO:0005737)
pfal	subtelomeric gene		PFL2525c	Plasmodium exported protein, unknown function		378	STR	MAL12:2125421..2263473	31	138052
pfal	subtelomeric gene		PFB0921c	Plasmodium exported protein, unknown function		180	STR	MAL2:804518..934005	37	129487			protein binding (GO:0005515)		membrane (GO:0016020);apicoplast (GO:0020011)
pfal	subtelomeric gene		PFE1615c	Plasmodium exported protein, unknown function		161	STR	MAL5:1288552..1342959	11	54407					nucleus (GO:0005634);apicoplast (GO:0020011)
pfal	subtelomeric gene		PFL2650w	Plasmodium exported protein, unknown function, fragment		70	STR	MAL12:2125421..2263473	31	138052
pfal	subtelomeric gene		MAL13P1.525	Plasmodium exported protein, unknown function, fragment		70	STR	MAL13:2776688..2879141	19	102453
pfal	subtelomeric gene		PFF0065c	Plasmodium exported protein, unknown function, fragment		282	STR	MAL6:653..78781	18	78128
pfal	subtelomeric gene		PF10_0007	Plasmodium exported protein, unknown function, pseudogene		174	STR	MAL10:28491..97032	18	68541
pfal	subtelomeric gene		PFA0690w	Plasmodium exported protein, unknown function, pseudogene		385	STR	MAL1:474888..631569	30	156681
pfal	subtelomeric gene		PFB0965c	Plasmodium exported protein, unknown function, pseudogene		136	STR	MAL2:804518..934005	37	129487			ATP binding (GO:0005524)
pfal	subtelomeric gene		MAL8P1.215	Plasmodium exported protein, unknown function, pseudogene		289	STR	MAL8:1308124..1413275	23	105151					membrane (GO:0016020)
pfal	subtelomeric gene		PF11_0014	Plasmodium falciparum Maurer's Cleft 2 transmembrane domain protein 11.1, PfMC-2TM_11.1		231	STR	MAL11:8419..139035	29	130616		pfmc-2tm (7-13)		translocation of peptides or proteins into host (GO:0042000)	integral to membrane (GO:0016021);Maurer's cleft (GO:0020036)
pfal	subtelomeric gene		PF10_0383	Plasmodium repeat_MYXSPDY protein		337	STR	MAL10:1519020..1678235	29	159215
pfal	subtelomeric gene		PFD1135c	probable protein, unknown function		140	STR	MAL4:1080786..1196019	23	115233					nucleus (GO:0005634)
pfal	subtelomeric gene		PF11_0033	probable protein, unknown function		881	STR	MAL11:8419..139035	29	130616			protein binding (GO:0005515)		nucleus (GO:0005634);cytoplasm (GO:0005737);plasma membrane (GO:0005886)
pfal	subtelomeric gene		PFI0090c	probable protein, unknown function		408	STR	MAL9:6841..125093	29	118252
pfal	subtelomeric gene		PFD0144c	probable protein, unknown function		99	STR	MAL4:35153..181361	28	146208
pfal	subtelomeric gene		PF14_0735	probable protein, unknown function		325	STR	MAL14:3133886..3291436	41	157550			ATP binding (GO:0005524);unfolded protein binding (GO:0051082)	protein folding (GO:0006457);response to stress (GO:0006950)	membrane (GO:0016020)
pfal	subtelomeric gene		MAL13P1.461	probable protein, unknown function		168	STR	MAL13:2776688..2879141	19	102453
pfal	subtelomeric gene		PF14_0756	probable protein, unknown function		402	STR	MAL14:3133886..3291436	41	157550					membrane (GO:0016020);apicoplast (GO:0020011)
pfal	subtelomeric gene		PF14_0745	probable protein, unknown function		303	STR	MAL14:3133886..3291436	41	157550					membrane (GO:0016020)
pfal	subtelomeric gene		PF11_0505	probable protein, unknown function		89	STR	MAL11:1916389..2035883	18	119494					integral to membrane (GO:0016021)
pviv	subtelomeric gene		PVX_097560	PST-A protein		379	STR	CM000451:1321952..1417410	14	95458
pviv	subtelomeric gene		PVX_118700	PST-A protein		571	STR	CM000453:2974193..3004807	6	30614
pviv	subtelomeric gene		PVX_121900	PST-A protein		558	STR	CM000455:2382..111077	16	108695
pviv	subtelomeric gene		PVX_090280	PST-A protein		415	STR	CM000446:1253818..1368735	21	114917
pviv	subtelomeric gene		PVX_096960	PST-A protein		361	STR	CM000443:1653..148217	22	146564
pviv	subtelomeric gene		PVX_088815	PST-A protein		375	STR	CM000446:6478..63520	12	57042
pviv	subtelomeric gene		PVX_119215	PV1H14010_P, putative		250	STR	CM000449:1650099..1677092	5	26993
pviv	subtelomeric gene		PVX_002520	Pv-fam-b protein		315	STR	CM000445:1531..85589	17	84058		pv-fam-b
pviv	subtelomeric gene		PVX_002525	Pv-fam-b protein		379	STR	CM000445:1531..85589	17	84058		pv-fam-b
pviv	subtelomeric gene		PVX_002530	Pv-fam-b protein		338	STR	CM000445:1531..85589	17	84058		pv-fam-b
pviv	subtelomeric gene		PVX_002515	Pv-fam-b protein		387	STR	CM000445:1531..85589	17	84058		pv-fam-b
pviv	subtelomeric gene		PVX_002507	Pv-fam-b protein		268	STR	CM000445:1531..85589	17	84058		pv-fam-b
pviv	subtelomeric gene		PVX_002535	Pv-fam-b protein		394	STR	CM000445:1531..85589	17	84058		pv-fam-b
pviv	subtelomeric gene		PVX_105200	Pv-fam-c protein		339	STR	CM000444:805966..1008175	29	202209		pv-fam-c
pviv	subtelomeric gene		PVX_101580	Pv-fam-d protein		348	STR	CM000455:2938784..3116826	28	178042		pv-fam-d
pviv	subtelomeric gene		PVX_101520	Pv-fam-d protein		422	STR	CM000455:2938784..3116826	28	178042		pv-fam-d
pviv	subtelomeric gene		PVX_121910	Pv-fam-d protein		291	STR	CM000455:2382..111077	16	108695		pv-fam-d
pviv	subtelomeric gene		PVX_118695	Pv-fam-d protein		853	STR	CM000453:2974193..3004807	6	30614		pv-fam-d
pviv	subtelomeric gene		PVX_110825	Pv-fam-d protein		1896	STR	CM000447:921760..1032516	17	110756		pv-fam-d	transcription regulator activity (GO:0030528)	regulation of transcription (GO:0045449)	nucleus (GO:0005634)
pviv	subtelomeric gene		PVX_101540	Pv-fam-d protein		304	STR	CM000455:2938784..3116826	28	178042		pv-fam-d
pviv	subtelomeric gene		PVX_000015	Pv-fam-d protein		415	STR	CM000444:805966..1008175	29	202209		pv-fam-d
pviv	subtelomeric gene		PVX_113235	Pv-fam-d protein		551	STR	CM000452:1967321..2064840	16	97519		pv-fam-d	transferase activity (GO:0016740)
pviv	subtelomeric gene		PVX_121870	Pv-fam-d protein		287	STR	CM000455:2382..111077	16	108695		pv-fam-d
pviv	subtelomeric gene		PVX_096990	Pv-fam-d protein		650	STR	CM000443:1653..148217	22	146564		pv-fam-d
pviv	subtelomeric gene		PVX_001650	Pv-fam-d protein		643	STR	CM000447:760..67076	17	66316		pv-fam-d
pviv	subtelomeric gene		PVX_101505	Pv-fam-d protein		419	STR	CM000455:2938784..3116826	28	178042		pv-fam-d
pviv	subtelomeric gene		PVX_115470	Pv-fam-d protein		812	STR	CM000452:6242..45306	8	39064		pv-fam-d
pviv	subtelomeric gene		PVX_094285	Pv-fam-h protein		220	STR	CM000449:13039..106638	12	93599		pv-fam-h
pviv	subtelomeric gene		PVX_094290	Pv-fam-h protein		230	STR	CM000449:13039..106638	12	93599		pv-fam-h
pviv	subtelomeric gene		PVX_090285	Pvstp1, putative		1019	STR	CM000446:1253818..1368735	21	114917
pviv	subtelomeric gene		PVX_004515	RAD protein (Pv-fam-e)		107	STR	CM000447:921760..1032516	17	110756		pv-fam-e
pviv	subtelomeric gene		PVX_101610	RAD protein (Pv-fam-e)		307	STR	CM000455:2938784..3116826	28	178042		pv-fam-e
pviv	subtelomeric gene		PVX_121865	RAD protein (Pv-fam-e)		241	STR	CM000455:2382..111077	16	108695		pv-fam-e
pviv	subtelomeric gene		PVX_001100	RAD protein (Pv-fam-e)		159	STR	CM000444:192..10936	3	10744		pv-fam-e
pfal	subtelomeric gene		PFF1520w	RESA-like protein		282	STR	MAL6:1297888..1403520	18	105632
pfal	subtelomeric gene		PF07_0002	RESA-like protein		282	STR	MAL7:11004..154096	32	143092
pfal	subtelomeric gene		PFA0675w	RESA-like protein with DnaJ domain, putative		1463	STR	MAL1:474888..631569	30	156681			heat shock protein binding (GO:0031072)
pfal	subtelomeric gene		PF10_0378	RESA-like protein with PHIST and DnaJ domains		911	STR	MAL10:1519020..1678235	29	159215		phist (71)	heat shock protein binding (GO:0031072);unfolded protein binding (GO:0051082)	protein folding (GO:0006457)	membrane (GO:0016020)
pfal	subtelomeric gene		PFB0090c	RESA-like protein with PHIST and DnaJ domains		421	STR	MAL2:14064..124102	24	110038		phist (71)	heat shock protein binding (GO:0031072);unfolded protein binding (GO:0051082)	protein folding (GO:0006457)
pfal	subtelomeric gene		PFL0055c	RESA-like protein with PHIST and DnaJ domains		900	STR	MAL12:16973..90749	12	73776		phist (71)	heat shock protein binding (GO:0031072);unfolded protein binding (GO:0051082)	protein folding (GO:0006457)	membrane (GO:0016020)
pfal	subtelomeric gene		MAL8P1.212	RESA-like pseudogene		228	STR	MAL8:1308124..1413275	23	105151			heat shock protein binding (GO:0031072)
pviv	subtelomeric gene		PVX_090325	reticulocyte binding protein 2 precursor (PvRBP-2), putative		2779	STR	CM000446:1253818..1368735	21	114917			protein binding (GO:0005515)	vesicle-mediated transport (GO:0016192)	membrane (GO:0016020)
pviv	subtelomeric gene		PVX_090330	reticulocyte binding protein 2 precursor (PvRBP-2), putative		662	STR	CM000446:1253818..1368735	21	114917
pviv	subtelomeric gene		PVX_094255	reticulocyte binding protein 2 precursor, putative		2652	STR	CM000449:13039..106638	12	93599			DNA binding (GO:0003677);ATP binding (GO:0005524)	DNA topological change (GO:0006265)	chromosome (GO:0005694)
pfal	subtelomeric gene		PFL2520w	reticulocyte binding protein homologue 3, pseudogene		2888	STR	MAL12:2125421..2263473	31	138052			nucleotide binding (GO:0000166)
pfal	subtelomeric gene		PFD1150c	reticulocyte binding protein homologue 4		1716	STR	MAL4:1080786..1196019	23	115233
pfal	subtelomeric gene		PFD1145c	reticulocyte binding protein homologue 5		526	STR	MAL4:1080786..1196019	23	115233				cell-cell adhesion (GO:0016337);entry into host (GO:0044409)	tight junction (GO:0005923);rhoptry (GO:0020008)
pviv	subtelomeric gene		PVX_098582	reticulocyte-binding protein 1 (RBP1), like		2605	STR	CM000448:2388..21297	2	18909
pviv	subtelomeric gene		PVX_098585	reticulocyte-binding protein 1 (RBP1), putative		2817	STR	CM000448:2388..21297	2	18909			protein binding (GO:0005515)	pathogenesis (GO:0009405)
pviv	subtelomeric gene		PVX_101590	reticulocyte-binding protein 2 (RBP2), like		641	STR	CM000455:2938784..3116826	28	178042
pviv	subtelomeric gene		PVX_121920	reticulocyte-binding protein 2 (RBP2), like		2487	STR	CM000455:2382..111077	16	108695
pfal	subtelomeric gene		PFE0075c	rhoptry-associated protein 3		400	STR	MAL5:14728..82336	15	67608					rhoptry (GO:0020008)
pfal	subtelomeric gene		PFD0070c-b	rifin		347	STR	MAL4:35153..181361	28	146208		rif (149)
pfal	subtelomeric gene		PFB0035c	rifin		375	STR	MAL2:14064..124102	24	110038		rif (149)		antigenic variation (GO:0020033)	host cell plasma membrane (GO:0020002)
pfal	subtelomeric gene		PFI1805w	rifin		371	STR	MAL9:1432196..1532262	17	100066		rif (149)		antigenic variation (GO:0020033)	membrane (GO:0016020);host cell plasma membrane (GO:0020002)
pfal	subtelomeric gene		PF10_0400	rifin		372	STR	MAL10:1519020..1678235	29	159215		rif (149)		antigenic variation (GO:0020033)	membrane (GO:0016020);host cell plasma membrane (GO:0020002)
pfal	subtelomeric gene		PF13_0006	rifin		345	STR	MAL13:15266..110371	19	95105		rif (149)		antigenic variation (GO:0020033)	membrane (GO:0016020);host cell plasma membrane (GO:0020002)
pfal	subtelomeric gene		PFI1815c	rifin		369	STR	MAL9:1432196..1532262	17	100066		rif (149)		antigenic variation (GO:0020033)	membrane (GO:0016020);host cell plasma membrane (GO:0020002)
pfal	subtelomeric gene		MAL7P1.219	rifin		306	STR	MAL7:11004..154096	32	143092		rif (149)
pfal	subtelomeric gene		PF11_0529	rifin		349	STR	MAL11:8419..139035	29	130616		rif (149)		antigenic variation (GO:0020033)	membrane (GO:0016020);host cell plasma membrane (GO:0020002)
pfal	subtelomeric gene		PF11_0009	rifin		340	STR	MAL11:8419..139035	29	130616		rif (149)		antigenic variation (GO:0020033)	membrane (GO:0016020);host cell plasma membrane (GO:0020002)
pfal	subtelomeric gene		PFL2645c	rifin		317	STR	MAL12:2125421..2263473	31	138052		rif (149)		antigenic variation (GO:0020033)	membrane (GO:0016020);host cell plasma membrane (GO:0020002)
pfal	subtelomeric gene		PFB1010w	rifin		368	STR	MAL2:804518..934005	37	129487		rif (149)		antigenic variation (GO:0020033)	host cell plasma membrane (GO:0020002)
pfal	subtelomeric gene		PF14_0768	rifin		350	STR	MAL14:3133886..3291436	41	157550		rif (149)		antigenic variation (GO:0020033)	membrane (GO:0016020);host cell plasma membrane (GO:0020002)
pfal	subtelomeric gene		PFF0035c	rifin		349	STR	MAL6:653..78781	18	78128		rif (149)		antigenic variation (GO:0020033)	membrane (GO:0016020);host cell plasma membrane (GO:0020002)
pfal	subtelomeric gene		PF10_0396	rifin		378	STR	MAL10:1519020..1678235	29	159215		rif (149)		antigenic variation (GO:0020033)	membrane (GO:0016020);host cell plasma membrane (GO:0020002)
pfal	subtelomeric gene		PFI0030c	rifin		367	STR	MAL9:6841..125093	29	118252		rif (149)		antigenic variation (GO:0020033)	membrane (GO:0016020);host cell plasma membrane (GO:0020002)
pfal	subtelomeric gene		PF07_0138	rifin		339	STR	MAL7:1373435..1493194	22	119759		rif (149)		antigenic variation (GO:0020033)	membrane (GO:0016020);host cell plasma membrane (GO:0020002)
pfal	subtelomeric gene		PFB1015w	rifin		348	STR	MAL2:804518..934005	37	129487		rif (149)		antigenic variation (GO:0020033)	host cell plasma membrane (GO:0020002)
pfal	subtelomeric gene		PFC1100w	rifin		317	STR	MAL3:999860..1034924	11	35064		rif (149)
pfal	subtelomeric gene		PF11_0517	rifin		369	STR	MAL11:1916389..2035883	18	119494		rif (149)		antigenic variation (GO:0020033)	membrane (GO:0016020);host cell plasma membrane (GO:0020002)
pfal	subtelomeric gene		PFB0060w	rifin		356	STR	MAL2:14064..124102	24	110038		rif (149)		antigenic variation (GO:0020033)	host cell plasma membrane (GO:0020002)
pfal	subtelomeric gene		MAL13P1.4	rifin		369	STR	MAL13:15266..110371	19	95105		rif (149)
pfal	subtelomeric gene		PFI0070w	rifin		350	STR	MAL9:6841..125093	29	118252		rif (149)
pfal	subtelomeric gene		PFC0040w	rifin		321	STR	MAL3:8435..90141	15	81706		rif (149)
pfal	subtelomeric gene		PFA0760w	rifin		379	STR	MAL1:474888..631569	30	156681		rif (149)		antigenic variation (GO:0020033)	membrane (GO:0016020);host cell plasma membrane (GO:0020002)
pfal	subtelomeric gene		PFF1565c	rifin		377	STR	MAL6:1297888..1403520	18	105632		rif (149)		antigenic variation (GO:0020033)	membrane (GO:0016020);host cell plasma membrane (GO:0020002)
pfal	subtelomeric gene		PFF1570w	rifin		359	STR	MAL6:1297888..1403520	18	105632		rif (149)		antigenic variation (GO:0020033)	membrane (GO:0016020);host cell plasma membrane (GO:0020002)
pfal	subtelomeric gene		PFA0095c	rifin		343	STR	MAL1:11513..125719	27	114206		rif (149)		antigenic variation (GO:0020033)	membrane (GO:0016020);host cell plasma membrane (GO:0020002)
pfal	subtelomeric gene		PFL2660w	rifin		350	STR	MAL12:2125421..2263473	31	138052		rif (149)		antigenic variation (GO:0020033)	membrane (GO:0016020);host cell plasma membrane (GO:0020002)
pfal	subtelomeric gene		PFE0020c	rifin		374	STR	MAL5:14728..82336	15	67608		rif (149)		antigenic variation (GO:0020033)	membrane (GO:0016020);host cell plasma membrane (GO:0020002)
pfal	subtelomeric gene		PF14_0003	rifin		342	STR	MAL14:1394..62989	16	61595		rif (149)		antigenic variation (GO:0020033)	membrane (GO:0016020);host cell plasma membrane (GO:0020002)
pfal	subtelomeric gene		PFB0015c	rifin		334	STR	MAL2:14064..124102	24	110038		rif (149)		antigenic variation (GO:0020033)	host cell plasma membrane (GO:0020002)
pfal	subtelomeric gene		PFB1005w	rifin		316	STR	MAL2:804518..934005	37	129487		rif (149)		antigenic variation (GO:0020033)	membrane (GO:0016020);host cell plasma membrane (GO:0020002)
pfal	subtelomeric gene		PFA0710c	rifin		323	STR	MAL1:474888..631569	30	156681		rif (149)		antigenic variation (GO:0020033)	membrane (GO:0016020);host cell plasma membrane (GO:0020002)
pfal	subtelomeric gene		PF10_0402	rifin		311	STR	MAL10:1519020..1678235	29	159215		rif (149)		antigenic variation (GO:0020033)	membrane (GO:0016020);host cell plasma membrane (GO:0020002)
pfal	subtelomeric gene		PF08_0138	rifin		375	STR	MAL8:20507..100175	10	79668		rif (149)		antigenic variation (GO:0020033)	membrane (GO:0016020);host cell plasma membrane (GO:0020002)
pfal	subtelomeric gene		PF10_0003	rifin		345	STR	MAL10:28491..97032	18	68541		rif (149)		antigenic variation (GO:0020033)	membrane (GO:0016020);host cell plasma membrane (GO:0020002)
pfal	subtelomeric gene		PF10_0004	rifin		371	STR	MAL10:28491..97032	18	68541		rif (149)		antigenic variation (GO:0020033)	membrane (GO:0016020);host cell plasma membrane (GO:0020002)
pfal	subtelomeric gene		PFD0040c	rifin		329	STR	MAL4:35153..181361	28	146208		rif (149)		antigenic variation (GO:0020033)	membrane (GO:0016020);host cell plasma membrane (GO:0020002)
pfal	subtelomeric gene		MAL7P1.213	rifin		340	STR	MAL7:11004..154096	32	143092		rif (149)
pfal	subtelomeric gene		PFE0025c	rifin		309	STR	MAL5:14728..82336	15	67608		rif (149)		antigenic variation (GO:0020033)	membrane (GO:0016020);host cell plasma membrane (GO:0020002)
pfal	subtelomeric gene		MAL8P1.218	rifin		316	STR	MAL8:1308124..1413275	23	105151		rif (149)
pfal	subtelomeric gene		PFB0055c	rifin		312	STR	MAL2:14064..124102	24	110038		rif (149)		antigenic variation (GO:0020033)	host cell plasma membrane (GO:0020002)
pfal	subtelomeric gene		PFI0055c	rifin		350	STR	MAL9:6841..125093	29	118252		rif (149)		antigenic variation (GO:0020033)	membrane (GO:0016020);host cell plasma membrane (GO:0020002)
pfal	subtelomeric gene		PFD0055w	rifin		375	STR	MAL4:35153..181361	28	146208		rif (149)		antigenic variation (GO:0020033)	membrane (GO:0016020);host cell plasma membrane (GO:0020002)
pfal	subtelomeric gene		PFL2605w	rifin		346	STR	MAL12:2125421..2263473	31	138052		rif (149)		antigenic variation (GO:0020033)	membrane (GO:0016020);host cell plasma membrane (GO:0020002)
pfal	subtelomeric gene		PF11_0021	rifin		330	STR	MAL11:8419..139035	29	130616		rif (149)		antigenic variation (GO:0020033)	membrane (GO:0016020);host cell plasma membrane (GO:0020002)
pfal	subtelomeric gene		MAL13P1.495	rifin		272	STR	MAL13:2776688..2879141	19	102453		rif (149)
pfal	subtelomeric gene		PFA0040w	rifin		344	STR	MAL1:11513..125719	27	114206		rif (149)		antigenic variation (GO:0020033)	membrane (GO:0016020);host cell plasma membrane (GO:0020002)
pfal	subtelomeric gene		PF14_0005	rifin		339	STR	MAL14:1394..62989	16	61595		rif (149)		antigenic variation (GO:0020033)	membrane (GO:0016020);host cell plasma membrane (GO:0020002)
pfal	subtelomeric gene		MAL8P1.216	rifin		346	STR	MAL8:1308124..1413275	23	105151		rif (149)
pfal	subtelomeric gene		PFA0740w	rifin		368	STR	MAL1:474888..631569	30	156681		rif (149)		antigenic variation (GO:0020033)	membrane (GO:0016020);host cell plasma membrane (GO:0020002)
pfal	subtelomeric gene		PFL2630w	rifin		306	STR	MAL12:2125421..2263473	31	138052		rif (149)		antigenic variation (GO:0020033)	membrane (GO:0016020);host cell plasma membrane (GO:0020002)
pfal	subtelomeric gene		PFD0070c-a	rifin		346	STR	MAL4:35153..181361	28	146208		rif (149)
pfal	subtelomeric gene		PFI0035c	rifin		381	STR	MAL9:6841..125093	29	118252		rif (149)		antigenic variation (GO:0020033)	membrane (GO:0016020);host cell plasma membrane (GO:0020002)
pfal	subtelomeric gene		PFI1825w	rifin		367	STR	MAL9:1432196..1532262	17	100066		rif (149)		antigenic variation (GO:0020033)	membrane (GO:0016020);host cell plasma membrane (GO:0020002)
pfal	subtelomeric gene		PF10_0401	rifin		295	STR	MAL10:1519020..1678235	29	159215		rif (149)		antigenic variation (GO:0020033)	membrane (GO:0016020);host cell plasma membrane (GO:0020002)
pfal	subtelomeric gene		PF14_0769	rifin		348	STR	MAL14:3133886..3291436	41	157550		rif (149)		antigenic variation (GO:0020033)	membrane (GO:0016020);host cell plasma membrane (GO:0020002)
pfal	subtelomeric gene		PF07_0003	rifin		331	STR	MAL7:11004..154096	32	143092		rif (149)		antigenic variation (GO:0020033)	membrane (GO:0016020);host cell plasma membrane (GO:0020002)
pfal	subtelomeric gene		PF13_0005	rifin		331	STR	MAL13:15266..110371	19	95105		rif (149)		antigenic variation (GO:0020033)	membrane (GO:0016020);host cell plasma membrane (GO:0020002)
pfal	subtelomeric gene		PFD0015c	rifin		370	STR	MAL4:35153..181361	28	146208		rif (149)		antigenic variation (GO:0020033)	membrane (GO:0016020);host cell plasma membrane (GO:0020002)
pfal	subtelomeric gene		PFI0010c	rifin		376	STR	MAL9:6841..125093	29	118252		rif (149)		antigenic variation (GO:0020033)	membrane (GO:0016020);host cell plasma membrane (GO:0020002)
pfal	subtelomeric gene		PFI0065w	rifin		378	STR	MAL9:6841..125093	29	118252		rif (149)
pfal	subtelomeric gene		PFF0025w	rifin		372	STR	MAL6:653..78781	18	78128		rif (149)		antigenic variation (GO:0020033)	membrane (GO:0016020);host cell plasma membrane (GO:0020002)
pfal	subtelomeric gene		MAL7P1.185	rifin		372	STR	MAL7:1373435..1493194	22	119759		rif (149)		antigenic variation (GO:0020033)	membrane (GO:0016020);host cell plasma membrane (GO:0020002)
pfal	subtelomeric gene		PFC0010c	rifin		326	STR	MAL3:8435..90141	15	81706		rif (149)
pfal	subtelomeric gene		PFB0030c	rifin		370	STR	MAL2:14064..124102	24	110038		rif (149)		antigenic variation (GO:0020033)	host cell plasma membrane (GO:0020002)
pfal	subtelomeric gene		MAL7P1.216	rifin		368	STR	MAL7:11004..154096	32	143092		rif (149)
pfal	subtelomeric gene		MAL13P1.530	rifin		354	STR	MAL13:2776688..2879141	19	102453		rif (149)
pfal	subtelomeric gene		PF11_0011	rifin		327	STR	MAL11:8419..139035	29	130616		rif (149)		antigenic variation (GO:0020033)	membrane (GO:0016020);host cell plasma membrane (GO:0020002)
pfal	subtelomeric gene		PF10_0005	rifin		369	STR	MAL10:28491..97032	18	68541		rif (149)		antigenic variation (GO:0020033)	membrane (GO:0016020);host cell plasma membrane (GO:0020002)
pfal	subtelomeric gene		PFE1630w	rifin		318	STR	MAL5:1288552..1342959	11	54407		rif (149)		antigenic variation (GO:0020033)	membrane (GO:0016020);host cell plasma membrane (GO:0020002)
pfal	subtelomeric gene		PFL2615w	rifin		351	STR	MAL12:2125421..2263473	31	138052		rif (149)		antigenic variation (GO:0020033)	membrane (GO:0016020);host cell plasma membrane (GO:0020002)
pfal	subtelomeric gene		PF14_0004	rifin		337	STR	MAL14:1394..62989	16	61595		rif (149)		antigenic variation (GO:0020033)	membrane (GO:0016020);host cell plasma membrane (GO:0020002)
pfal	subtelomeric gene		PF10_0403	rifin		370	STR	MAL10:1519020..1678235	29	159215		rif (149)		antigenic variation (GO:0020033)	membrane (GO:0016020);host cell plasma membrane (GO:0020002)
pfal	subtelomeric gene		PF14_0770	rifin		344	STR	MAL14:3133886..3291436	41	157550		rif (149)		antigenic variation (GO:0020033)	membrane (GO:0016020);host cell plasma membrane (GO:0020002)
pfal	subtelomeric gene		PFF1575w	rifin		377	STR	MAL6:1297888..1403520	18	105632		rif (149)		antigenic variation (GO:0020033)	membrane (GO:0016020);host cell plasma membrane (GO:0020002)
pfal	subtelomeric gene		PFA0745w	rifin		336	STR	MAL1:474888..631569	30	156681		rif (149)		antigenic variation (GO:0020033)	membrane (GO:0016020);host cell plasma membrane (GO:0020002)
pfal	subtelomeric gene		PFA0030c	rifin		359	STR	MAL1:11513..125719	27	114206		rif (149)		antigenic variation (GO:0020033)	membrane (GO:0016020);host cell plasma membrane (GO:0020002)
pfal	subtelomeric gene		PF14_0772	rifin		340	STR	MAL14:3133886..3291436	41	157550		rif (149)		antigenic variation (GO:0020033)	membrane (GO:0016020);host cell plasma membrane (GO:0020002)
pfal	subtelomeric gene		PFB0040c	rifin		330	STR	MAL2:14064..124102	24	110038		rif (149)		antigenic variation (GO:0020033)	membrane (GO:0016020);host cell plasma membrane (GO:0020002)
pfal	subtelomeric gene		PF10_0398	rifin		350	STR	MAL10:1519020..1678235	29	159215		rif (149)		antigenic variation (GO:0020033)	membrane (GO:0016020);host cell plasma membrane (GO:0020002)
pfal	subtelomeric gene		MAL7P1.215	rifin		356	STR	MAL7:11004..154096	32	143092		rif (149)
pfal	subtelomeric gene		MAL13P1.515	rifin		336	STR	MAL13:2776688..2879141	19	102453		rif (149)
pfal	subtelomeric gene		PFL0015c	rifin		345	STR	MAL12:16973..90749	12	73776		rif (149)		antigenic variation (GO:0020033)	membrane (GO:0016020);host cell plasma membrane (GO:0020002)
pfal	subtelomeric gene		PFD0045c	rifin		309	STR	MAL4:35153..181361	28	146208		rif (149)		antigenic variation (GO:0020033)	membrane (GO:0016020);host cell plasma membrane (GO:0020002)
pfal	subtelomeric gene		PF14_0006	rifin		367	STR	MAL14:1394..62989	16	61595		rif (149)		antigenic variation (GO:0020033)	membrane (GO:0016020);host cell plasma membrane (GO:0020002)
pfal	subtelomeric gene		PF11_0010	rifin		323	STR	MAL11:8419..139035	29	130616		rif (149)		antigenic variation (GO:0020033)	membrane (GO:0016020);host cell plasma membrane (GO:0020002)
pfal	subtelomeric gene		PF07_0136	rifin		359	STR	MAL7:1373435..1493194	22	119759		rif (149)		antigenic variation (GO:0020033)	membrane (GO:0016020);host cell plasma membrane (GO:0020002)
pfal	subtelomeric gene		PFD0030c	rifin		380	STR	MAL4:35153..181361	28	146208		rif (149)		antigenic variation (GO:0020033)	membrane (GO:0016020);host cell plasma membrane (GO:0020002)
pfal	subtelomeric gene		PFL2655w	rifin		345	STR	MAL12:2125421..2263473	31	138052		rif (149)		antigenic variation (GO:0020033)	membrane (GO:0016020);host cell plasma membrane (GO:0020002)
pfal	subtelomeric gene		PFD1230c	rifin		324	STR	MAL4:1080786..1196019	23	115233		rif (149)		antigenic variation (GO:0020033)	membrane (GO:0016020);host cell plasma membrane (GO:0020002)
pfal	subtelomeric gene		MAL7P1.222	rifin		326	STR	MAL7:11004..154096	32	143092		rif (149)
pfal	subtelomeric gene		PFF0015c	rifin		371	STR	MAL6:653..78781	18	78128		rif (149)		antigenic variation (GO:0020033)	membrane (GO:0016020);host cell plasma membrane (GO:0020002)
pfal	subtelomeric gene		PFC0035w	rifin		368	STR	MAL3:8435..90141	15	81706		rif (149)		antigenic variation (GO:0020033)	membrane (GO:0016020);host cell plasma membrane (GO:0020002)
pfal	subtelomeric gene		PFI0075w	rifin		365	STR	MAL9:6841..125093	29	118252		rif (149)		antigenic variation (GO:0020033)	membrane (GO:0016020);host cell plasma membrane (GO:0020002)
pfal	subtelomeric gene		PFA0080c	rifin		369	STR	MAL1:11513..125719	27	114206		rif (149)		antigenic variation (GO:0020033)	membrane (GO:0016020);host cell plasma membrane (GO:0020002)
pfal	subtelomeric gene		MAL7P1.217	rifin		368	STR	MAL7:11004..154096	32	143092		rif (149)
pfal	subtelomeric gene		PF11_0020	rifin		356	STR	MAL11:8419..139035	29	130616		rif (149)		antigenic variation (GO:0020033)	membrane (GO:0016020);host cell plasma membrane (GO:0020002)
pfal	subtelomeric gene		PF10_0399	rifin		326	STR	MAL10:1519020..1678235	29	159215		rif (149)		antigenic variation (GO:0020033)	membrane (GO:0016020);host cell plasma membrane (GO:0020002)
pfal	subtelomeric gene		PFI0020w	rifin		343	STR	MAL9:6841..125093	29	118252		rif (149)		antigenic variation (GO:0020033)	membrane (GO:0016020);host cell plasma membrane (GO:0020002)
pfal	subtelomeric gene		MAL13P1.500	rifin		348	STR	MAL13:2776688..2879141	19	102453		rif (149)
pfal	subtelomeric gene		PF10_0404	rifin		334	STR	MAL10:1519020..1678235	29	159215		rif (149)		antigenic variation (GO:0020033)	membrane (GO:0016020);host cell plasma membrane (GO:0020002)
pfal	subtelomeric gene		MAL8P1.208	rifin		370	STR	MAL8:1308124..1413275	23	105151		rif (149)
pfal	subtelomeric gene		PF14_0002	rifin		364	STR	MAL14:1394..62989	16	61595		rif (149)		antigenic variation (GO:0020033)	membrane (GO:0016020);host cell plasma membrane (GO:0020002)
pfal	subtelomeric gene		PFD0050w	rifin		367	STR	MAL4:35153..181361	28	146208		rif (149)		antigenic variation (GO:0020033)	membrane (GO:0016020);host cell plasma membrane (GO:0020002)
pfal	subtelomeric gene		PF14_0766	rifin		359	STR	MAL14:3133886..3291436	41	157550		rif (149)		antigenic variation (GO:0020033)	membrane (GO:0016020);host cell plasma membrane (GO:0020002)
pfal	subtelomeric gene		PFI0015c	rifin		359	STR	MAL9:6841..125093	29	118252		rif (149)
pfal	subtelomeric gene		PFA0045c	rifin		350	STR	MAL1:11513..125719	27	114206		rif (149)		antigenic variation (GO:0020033)	membrane (GO:0016020);host cell plasma membrane (GO:0020002)
pfal	subtelomeric gene		MAL13P1.535	rifin		377	STR	MAL13:2776688..2879141	19	102453		rif (149)
pfal	subtelomeric gene		PFC0045w	rifin		226	STR	MAL3:8435..90141	15	81706		rif (149)			apicoplast (GO:0020011)
pfal	subtelomeric gene		PFB1050w	rifin		327	STR	MAL2:804518..934005	37	129487		rif (149)		antigenic variation (GO:0020033)	membrane (GO:0016020);host cell plasma membrane (GO:0020002)
pfal	subtelomeric gene		MAL7P1.184	rifin		338	STR	MAL7:1373435..1493194	22	119759		rif (149)		antigenic variation (GO:0020033)	membrane (GO:0016020);host cell plasma membrane (GO:0020002)
pfal	subtelomeric gene		PF10_0394	rifin		309	STR	MAL10:1519020..1678235	29	159215		rif (149)		antigenic variation (GO:0020033)	membrane (GO:0016020);host cell plasma membrane (GO:0020002)
pfal	subtelomeric gene		PF11_0519	rifin		338	STR	MAL11:1916389..2035883	18	119494		rif (149)		antigenic variation (GO:0020033)	membrane (GO:0016020);host cell plasma membrane (GO:0020002)
pfal	subtelomeric gene		PF13_0004	rifin		343	STR	MAL13:15266..110371	19	95105		rif (149)		antigenic variation (GO:0020033)	membrane (GO:0016020);host cell plasma membrane (GO:0020002)
pfal	subtelomeric gene		PFL2625w	rifin		379	STR	MAL12:2125421..2263473	31	138052		rif (149)		antigenic variation (GO:0020033)	membrane (GO:0016020);host cell plasma membrane (GO:0020002)
pfal	subtelomeric gene		MAL13P1.2	rifin		348	STR	MAL13:15266..110371	19	95105		rif (149)
pfal	subtelomeric gene		PFL2585c	rifin		375	STR	MAL12:2125421..2263473	31	138052		rif (149)		antigenic variation (GO:0020033)	membrane (GO:0016020);host cell plasma membrane (GO:0020002)
pfal	subtelomeric gene		PF10_0006	rifin		361	STR	MAL10:28491..97032	18	68541		rif (149)		antigenic variation (GO:0020033)	membrane (GO:0016020);host cell plasma membrane (GO:0020002)
pfal	subtelomeric gene		PF10_0397	rifin		348	STR	MAL10:1519020..1678235	29	159215		rif (149)		antigenic variation (GO:0020033)	membrane (GO:0016020);host cell plasma membrane (GO:0020002)
pfal	subtelomeric gene		PFA0010c	rifin		331	STR	MAL1:11513..125719	27	114206		rif (149)		antigenic variation (GO:0020033)	membrane (GO:0016020);host cell plasma membrane (GO:0020002)
pfal	subtelomeric gene		PFA0020w	rifin		372	STR	MAL1:11513..125719	27	114206		rif (149)		antigenic variation (GO:0020033)	membrane (GO:0016020);host cell plasma membrane (GO:0020002)
pfal	subtelomeric gene		PF07_0134	rifin		382	STR	MAL7:1373435..1493194	22	119759		rif (149)		antigenic variation (GO:0020033)	membrane (GO:0016020);host cell plasma membrane (GO:0020002)
pfal	subtelomeric gene		PFI1810w	rifin		359	STR	MAL9:1432196..1532262	17	100066		rif (149)		antigenic variation (GO:0020033)	membrane (GO:0016020);host cell plasma membrane (GO:0020002)
pfal	subtelomeric gene		PFD0060w	rifin		329	STR	MAL4:35153..181361	28	146208		rif (149)		antigenic variation (GO:0020033)	membrane (GO:0016020);host cell plasma membrane (GO:0020002)
pfal	subtelomeric gene		PF11_0515	rifin		314	STR	MAL11:1916389..2035883	18	119494		rif (149)		antigenic variation (GO:0020033)	membrane (GO:0016020);host cell plasma membrane (GO:0020002)
pfal	subtelomeric gene		PF07_0132	rifin		366	STR	MAL7:1373435..1493194	22	119759		rif (149)		antigenic variation (GO:0020033)	membrane (GO:0016020);host cell plasma membrane (GO:0020002)
pfal	subtelomeric gene		PFD0025w	rifin		382	STR	MAL4:35153..181361	28	146208		rif (149)		antigenic variation (GO:0020033)	membrane (GO:0016020);host cell plasma membrane (GO:0020002)
pfal	subtelomeric gene		PFD1240w	rifin		324	STR	MAL4:1080786..1196019	23	115233		rif (149)		antigenic variation (GO:0020033)	membrane (GO:0016020);host cell plasma membrane (GO:0020002)
pfal	subtelomeric gene		MAL13P1.520	rifin		341	STR	MAL13:2776688..2879141	19	102453		rif (149)
pfal	subtelomeric gene		PFL2640c	rifin		326	STR	MAL12:2125421..2263473	31	138052		rif (149)		antigenic variation (GO:0020033)	membrane (GO:0016020);host cell plasma membrane (GO:0020002)
pfal	subtelomeric gene		PF11_0520	rifin		341	STR	MAL11:1916389..2035883	18	119494		rif (149)		antigenic variation (GO:0020033)	membrane (GO:0016020);host cell plasma membrane (GO:0020002)
pfal	subtelomeric gene		PFF1545w	rifin		342	STR	MAL6:1297888..1403520	18	105632		rif (149)		antigenic variation (GO:0020033)	membrane (GO:0016020);host cell plasma membrane (GO:0020002)
pfal	subtelomeric gene		PFF1560c	rifin		323	STR	MAL6:1297888..1403520	18	105632		rif (149)		antigenic variation (GO:0020033)	membrane (GO:0016020);host cell plasma membrane (GO:0020002)
pfal	subtelomeric gene		MAL8P1.219	rifin		323	STR	MAL8:1308124..1413275	23	105151		rif (149)
pfal	subtelomeric gene		PFI0025c	rifin		338	STR	MAL9:6841..125093	29	118252		rif (149)		antigenic variation (GO:0020033)	membrane (GO:0016020);host cell plasma membrane (GO:0020002)
pfal	subtelomeric gene		PFC0030c	rifin		359	STR	MAL3:8435..90141	15	81706		rif (149)		antigenic variation (GO:0020033)	membrane (GO:0016020);host cell plasma membrane (GO:0020002)
pfal	subtelomeric gene		PFA0050c	rifin		358	STR	MAL1:11513..125719	27	114206		rif (149)		antigenic variation (GO:0020033)	membrane (GO:0016020);host cell plasma membrane (GO:0020002)
pfal	subtelomeric gene		PFF1555w	rifin		370	STR	MAL6:1297888..1403520	18	105632		rif (149)		antigenic variation (GO:0020033)	membrane (GO:0016020);host cell plasma membrane (GO:0020002)
pfal	subtelomeric gene		PF10_0393	rifin		359	STR	MAL10:1519020..1678235	29	159215		rif (149)		antigenic variation (GO:0020033)	membrane (GO:0016020);host cell plasma membrane (GO:0020002)
pfal	subtelomeric gene		PFB1040w	rifin		345	STR	MAL2:804518..934005	37	129487		rif (149)		antigenic variation (GO:0020033)	host cell plasma membrane (GO:0020002)
pfal	subtelomeric gene		PF10_0405	rifin		371	STR	MAL10:1519020..1678235	29	159215		rif (149)		antigenic variation (GO:0020033)	membrane (GO:0016020);host cell plasma membrane (GO:0020002)
pfal	subtelomeric gene		PF14_0008	rifin		316	STR	MAL14:1394..62989	16	61595		rif (149)		antigenic variation (GO:0020033)	membrane (GO:0016020);host cell plasma membrane (GO:0020002)
pfal	subtelomeric gene		PF10_0002	rifin		371	STR	MAL10:28491..97032	18	68541		rif (149)		antigenic variation (GO:0020033)	membrane (GO:0016020);host cell plasma membrane (GO:0020002)
pfal	subtelomeric gene		PFL0025c	rifin		369	STR	MAL12:16973..90749	12	73776		rif (149)		antigenic variation (GO:0020033)	membrane (GO:0016020);host cell plasma membrane (GO:0020002)
pfal	subtelomeric gene		PFF1590w	rifin		376	STR	MAL6:1297888..1403520	18	105632		rif (149)			host cell plasma membrane (GO:0020002)
pfal	subtelomeric gene		PFL0010c	rifin		378	STR	MAL12:16973..90749	12	73776		rif (149)		antigenic variation (GO:0020033)	membrane (GO:0016020);host cell plasma membrane (GO:0020002)
pfal	subtelomeric gene		PF08_0139	rifin		367	STR	MAL8:20507..100175	10	79668		rif (149)		antigenic variation (GO:0020033)	membrane (GO:0016020);host cell plasma membrane (GO:0020002)
pfal	subtelomeric gene		PFI0050c	rifin		309	STR	MAL9:6841..125093	29	118252		rif (149)
pfal	subtelomeric gene		PFB1035w	rifin		330	STR	MAL2:804518..934005	37	129487		rif (149)		antigenic variation (GO:0020033)	membrane (GO:0016020);host cell plasma membrane (GO:0020002)
pfal	subtelomeric gene		PFC1095w	rifin (3D7-rifT3-5)		349	STR	MAL3:999860..1034924	11	35064		rif (149)
pfal	subtelomeric gene		PFC1115w	rifin (3D7-rifT3-7)		371	STR	MAL3:999860..1034924	11	35064		rif (149)
pfal	subtelomeric gene		PFF1585w	rifin, pseudogene		349	STR	MAL6:1297888..1403520	18	105632		rif (149)
pfal	subtelomeric gene		PFF1540w	rifin, pseudogene		321	STR	MAL6:1297888..1403520	18	105632		rif (149)
pfal	subtelomeric gene		MAL7P1.226	rifin, pseudogene		274	STR	MAL7:11004..154096	32	143092		rif (149)
pfal	subtelomeric gene		PFF0045c	rifin, pseudogene		320	STR	MAL6:653..78781	18	78128		rif (149)
pfal	subtelomeric gene		PFD0120w	rifin, pseudogene		329	STR	MAL4:35153..181361	28	146208		rif (149)	cytochrome-c oxidase activity (GO:0004129);copper ion binding (GO:0005507);heme binding (GO:0020037)	respiratory electron transport chain (GO:0022904)	integral to membrane (GO:0016021)
pfal	subtelomeric gene		PFD1225w	rifin, pseudogene		304	STR	MAL4:1080786..1196019	23	115233		rif (149)
pfal	subtelomeric gene		PFD0135c	rifin, pseudogene		331	STR	MAL4:35153..181361	28	146208		rif (149)
pfal	subtelomeric gene		PFE0035c	rifin, pseudogene		91	STR	MAL5:14728..82336	15	67608		rif (149)
pfal	subtelomeric gene		MAL7P1.200	rifin, pseudogene		320	STR	MAL7:11004..154096	32	143092		rif (149)
pfal	subtelomeric gene		PFE1635w	rifin, pseudogene		260	STR	MAL5:1288552..1342959	11	54407		rif (149)
pfal	subtelomeric gene		PFF0040c	rifin, pseudogene		355	STR	MAL6:653..78781	18	78128		rif (149)
pfal	subtelomeric gene		PF11_0022	rifin, pseudogene		360	STR	MAL11:8419..139035	29	130616		rif (149)
pfal	subtelomeric gene		PFE0015c	rifin, pseudogene		345	STR	MAL5:14728..82336	15	67608		rif (149)
pfal	subtelomeric gene		MAL7P1.179	rifin, pseudogene		370	STR	MAL7:1373435..1493194	22	119759		rif (149)
pfal	subtelomeric gene		PFB1000w	rifin, pseudogene		359	STR	MAL2:804518..934005	37	129487		rif (149)
pfal	subtelomeric gene		MAL13P1.8	rifin, pseudogene		369	STR	MAL13:15266..110371	19	95105		rif (149)
pfal	subtelomeric gene		PFI1755c	ring-exported protein 3		326	STR	MAL9:1432196..1532262	17	100066
pfal	subtelomeric gene		PFI1760w	ring-exported protein 4		214	STR	MAL9:1432196..1532262	17	100066					apicoplast (GO:0020011)
pfal	subtelomeric gene		PF11_0509	ring-infected erythrocyte surface antigen		1090	STR	MAL11:1916389..2035883	18	119494			spectrin binding (GO:0030507);heat shock protein binding (GO:0031072);unfolded protein binding (GO:0051082)	protein folding (GO:0006457)
pfal	subtelomeric gene		PFA0110w	ring-infected erythrocyte surface antigen		1085	STR	MAL1:11513..125719	27	114206			heat shock protein binding (GO:0031072)	regulation of immune response (GO:0050776)	host cell plasma membrane (GO:0020002);symbiont-containing vacuole (GO:0020003);merozoite dense granule (GO:0020026)
pfal	subtelomeric gene		PF11_0512	ring-infected erythrocyte surface antigen 2		803	STR	MAL11:1916389..2035883	18	119494			Rho guanyl-nucleotide exchange factor activity (GO:0005089);binding (GO:0005488);heat shock protein binding (GO:0031072);unfolded protein binding (GO:0051082)	protein folding (GO:0006457);regulation of Rho protein signal transduction (GO:0035023)	intracellular (GO:0005622);membrane (GO:0016020)
pfal	subtelomeric gene		PFI0135c	serine repeat antigen 9		932	STR	MAL9:6841..125093	29	118252		sera (9)	cysteine-type peptidase activity (GO:0008234)	immunoglobulin production (GO:0002377);proteolysis (GO:0006508);regulation of immune response (GO:0050776)
pfal	subtelomeric gene		PF14_0734	serine/threonine protein kinase, FIKK family		241	STR	MAL14:3133886..3291436	41	157550		fikk (20)	protein kinase activity (GO:0004672);ATP binding (GO:0005524)	protein amino acid phosphorylation (GO:0006468)	membrane (GO:0016020)
pfal	subtelomeric gene		PF11_0510	serine/threonine protein kinase, FIKK family		550	STR	MAL11:1916389..2035883	18	119494		fikk (20)	protein kinase activity (GO:0004672);protein serine/threonine kinase activity (GO:0004674);ATP binding (GO:0005524)	protein amino acid phosphorylation (GO:0006468)
pfal	subtelomeric gene		PF10_0380	serine/threonine protein kinase, FIKK family		913	STR	MAL10:1519020..1678235	29	159215		fikk (20)	protein kinase activity (GO:0004672);protein serine/threonine kinase activity (GO:0004674);ATP binding (GO:0005524)	protein amino acid phosphorylation (GO:0006468)
pfal	subtelomeric gene		PFI0115c	serine/threonine protein kinase, FIKK family		559	STR	MAL9:6841..125093	29	118252		fikk (20)	protein kinase activity (GO:0004672);protein serine/threonine kinase activity (GO:0004674);ATP binding (GO:0005524)	protein amino acid phosphorylation (GO:0006468)
pfal	subtelomeric gene		PFI0100c	serine/threonine protein kinase, FIKK family		521	STR	MAL9:6841..125093	29	118252		fikk (20)	protein kinase activity (GO:0004672);protein serine/threonine kinase activity (GO:0004674);ATP binding (GO:0005524)	protein amino acid phosphorylation (GO:0006468)	cytoplasm (GO:0005737)
pfal	subtelomeric gene		PFI0110c	serine/threonine protein kinase, FIKK family		608	STR	MAL9:6841..125093	29	118252		fikk (20)	protein kinase activity (GO:0004672);protein serine/threonine kinase activity (GO:0004674);ATP binding (GO:0005524)	protein amino acid phosphorylation (GO:0006468)
pfal	subtelomeric gene		PFI0125c-b	serine/threonine protein kinase, FIKK family		614	STR	MAL9:6841..125093	29	118252		fikk (20)	protein kinase activity (GO:0004672);protein serine/threonine kinase activity (GO:0004674);ATP binding (GO:0005524)	protein amino acid phosphorylation (GO:0006468)
pfal	subtelomeric gene		PFE0045c	serine/threonine protein kinase, FIKK family		600	STR	MAL5:14728..82336	15	67608		fikk (20)	protein kinase activity (GO:0004672);protein serine/threonine kinase activity (GO:0004674);ATP binding (GO:0005524)	protein amino acid phosphorylation (GO:0006468)
pfal	subtelomeric gene		PFI0105c	serine/threonine protein kinase, FIKK family		633	STR	MAL9:6841..125093	29	118252		fikk (20)	protein kinase activity (GO:0004672);protein serine/threonine kinase activity (GO:0004674);ATP binding (GO:0005524)	protein amino acid phosphorylation (GO:0006468)	Maurer's cleft (GO:0020036)
pfal	subtelomeric gene		PFD1175w	serine/threonine protein kinase, FIKK family		1222	STR	MAL4:1080786..1196019	23	115233		fikk (20)	protein kinase activity (GO:0004672);protein serine/threonine kinase activity (GO:0004674);ATP binding (GO:0005524)	protein amino acid phosphorylation (GO:0006468);transport (GO:0006810)	integral to membrane (GO:0016021);apicoplast (GO:0020011)
pfal	subtelomeric gene		PFC0060c	serine/threonine protein kinase, FIKK family		610	STR	MAL3:8435..90141	15	81706		fikk (20)	protein kinase activity (GO:0004672);protein serine/threonine kinase activity (GO:0004674);ATP binding (GO:0005524)	protein amino acid phosphorylation (GO:0006468)
pfal	subtelomeric gene		PF14_0733	serine/threonine protein kinase, FIKK family		347	STR	MAL14:3133886..3291436	41	157550		fikk (20)			membrane (GO:0016020)
pfal	subtelomeric gene		PFL0040c	serine/threonine protein kinase, FIKK family		567	STR	MAL12:16973..90749	12	73776		fikk (20)	protein kinase activity (GO:0004672);protein serine/threonine kinase activity (GO:0004674);ATP binding (GO:0005524)	protein amino acid phosphorylation (GO:0006468)	Maurer's cleft (GO:0020036);host cell membrane (GO:0033644)
pfal	subtelomeric gene		PFI0120c	serine/threonine protein kinase, FIKK family		591	STR	MAL9:6841..125093	29	118252		fikk (20)	protein kinase activity (GO:0004672);protein serine/threonine kinase activity (GO:0004674);ATP binding (GO:0005524)	protein amino acid phosphorylation (GO:0006468)	Maurer's cleft (GO:0020036)
pfal	subtelomeric gene		PFI0095c	serine/threonine protein kinase, FIKK family		542	STR	MAL9:6841..125093	29	118252		fikk (20)	protein kinase activity (GO:0004672);protein serine/threonine kinase activity (GO:0004674);ATP binding (GO:0005524)	protein amino acid phosphorylation (GO:0006468)	apicoplast (GO:0020011)
pfal	subtelomeric gene		PFD1165w	serine/threonine protein kinase, FIKK family		622	STR	MAL4:1080786..1196019	23	115233		fikk (20)	protein kinase activity (GO:0004672);protein serine/threonine kinase activity (GO:0004674);ATP binding (GO:0005524)	protein amino acid phosphorylation (GO:0006468)	Maurer's cleft (GO:0020036)
pfal	subtelomeric gene		PFA0130c	serine/threonine protein kinase, FIKK family		630	STR	MAL1:11513..125719	27	114206		fikk (20)	protein kinase activity (GO:0004672);protein serine/threonine kinase activity (GO:0004674);ATP binding (GO:0005524)	protein amino acid phosphorylation (GO:0006468)
pfal	subtelomeric gene		PFI0125c-a	serine/threonine protein kinase, FIKK family		617	STR	MAL9:6841..125093	29	118252		fikk (20)	protein kinase activity (GO:0004672);protein serine/threonine kinase activity (GO:0004674);ATP binding (GO:0005524)	protein amino acid phosphorylation (GO:0006468)
pfal	subtelomeric gene		MAL7P1.175	serine/threonine protein kinase, FIKK family, pseudogene		534	STR	MAL7:1373435..1493194	22	119759		fikk (20)	protein kinase activity (GO:0004672);protein serine/threonine kinase activity (GO:0004674);ATP binding (GO:0005524)	protein amino acid phosphorylation (GO:0006468)
pfal	subtelomeric gene		PFE0065w	skeleton-binding protein 1		337	STR	MAL5:14728..82336	15	67608			protein binding (GO:0005515)	protein transport (GO:0015031)	integral to membrane (GO:0016021);symbiont-containing vacuole membrane (GO:0020005);Maurer's cleft (GO:0020036)
pfal	subtelomeric gene		PF07_0006	sporozoite threonine and asparagine-rich protein		594	STR	MAL7:11004..154096	32	143092					cell surface (GO:0009986)
pfal	subtelomeric gene		MAL7P1.223	stevor		304	STR	MAL7:11004..154096	32	143092		stevor (28)
pfal	subtelomeric gene		PFB0955w	stevor		307	STR	MAL2:804518..934005	37	129487		stevor (28)			membrane (GO:0016020);Maurer's cleft (GO:0020036)
pfal	subtelomeric gene		PFB0025c	stevor		304	STR	MAL2:14064..124102	24	110038		stevor (28)			membrane (GO:0016020);Maurer's cleft (GO:0020036)
pfal	subtelomeric gene		MAL13P1.490	stevor		241	STR	MAL13:2776688..2879141	19	102453		stevor (28)
pfal	subtelomeric gene		MAL13P1.7	stevor		308	STR	MAL13:15266..110371	19	95105		stevor (28)
pfal	subtelomeric gene		PFC0025c	stevor		296	STR	MAL3:8435..90141	15	81706		stevor (28)			membrane (GO:0016020);Maurer's cleft (GO:0020036)
pfal	subtelomeric gene		PFB0065w	stevor		305	STR	MAL2:14064..124102	24	110038		stevor (28)			membrane (GO:0016020);Maurer's cleft (GO:0020036)
pfal	subtelomeric gene		PF10_0395	stevor		305	STR	MAL10:1519020..1678235	29	159215		stevor (28)			membrane (GO:0016020);Maurer's cleft (GO:0020036)
pfal	subtelomeric gene		PFI0045c	stevor		300	STR	MAL9:6841..125093	29	118252		stevor (28)
pfal	subtelomeric gene		PFL2610w	stevor		295	STR	MAL12:2125421..2263473	31	138052		stevor (28)			membrane (GO:0016020);Maurer's cleft (GO:0020036)
pfal	subtelomeric gene		MAL7P1.218	stevor		304	STR	MAL7:11004..154096	32	143092		stevor (28)
pfal	subtelomeric gene		MAL8P1.217	stevor		300	STR	MAL8:1308124..1413275	23	105151		stevor (28)
pfal	subtelomeric gene		PF11_0516	stevor		308	STR	MAL11:1916389..2035883	18	119494		stevor (28)			membrane (GO:0016020);Maurer's cleft (GO:0020036)
pfal	subtelomeric gene		MAL13P1.505	stevor		300	STR	MAL13:2776688..2879141	19	102453		stevor (28)
pfal	subtelomeric gene		MAL7P1.227	stevor		303	STR	MAL7:11004..154096	32	143092		stevor (28)
pfal	subtelomeric gene		PF07_0130	stevor		296	STR	MAL7:1373435..1493194	22	119759		stevor (28)			membrane (GO:0016020);Maurer's cleft (GO:0020036)
pfal	subtelomeric gene		PFD0125c	stevor		301	STR	MAL4:35153..181361	28	146208		stevor (28)			membrane (GO:0016020);Maurer's cleft (GO:0020036)
pfal	subtelomeric gene		PFL2635w	stevor		302	STR	MAL12:2125421..2263473	31	138052		stevor (28)			membrane (GO:0016020);Maurer's cleft (GO:0020036)
pfal	subtelomeric gene		PF14_0007	stevor		293	STR	MAL14:1394..62989	16	61595		stevor (28)			membrane (GO:0016020)
pfal	subtelomeric gene		PFF1550w	stevor		303	STR	MAL6:1297888..1403520	18	105632		stevor (28)			membrane (GO:0016020);Maurer's cleft (GO:0020036)
pfal	subtelomeric gene		PF14_0771	stevor		304	STR	MAL14:3133886..3291436	41	157550		stevor (28)			membrane (GO:0016020);Maurer's cleft (GO:0020036)
pfal	subtelomeric gene		PFB1020w	stevor		304	STR	MAL2:804518..934005	37	129487		stevor (28)	catalytic activity (GO:0003824)		membrane (GO:0016020)
pfal	subtelomeric gene		PFD0035c	stevor		289	STR	MAL4:35153..181361	28	146208		stevor (28)			membrane (GO:0016020);Maurer's cleft (GO:0020036)
pfal	subtelomeric gene		PFA0090c	stevor		289	STR	MAL1:11513..125719	27	114206		stevor (28)			membrane (GO:0016020);Maurer's cleft (GO:0020036)
pfal	subtelomeric gene		PFI0080w	stevor		303	STR	MAL9:6841..125093	29	118252		stevor (28)			membrane (GO:0016020);Maurer's cleft (GO:0020036)
pfal	subtelomeric gene		PF14_0767	stevor		299	STR	MAL14:3133886..3291436	41	157550		stevor (28)			membrane (GO:0016020);Maurer's cleft (GO:0020036)
pfal	subtelomeric gene		PFD1220c	stevor		304	STR	MAL4:1080786..1196019	23	115233		stevor (28)			membrane (GO:0016020);Maurer's cleft (GO:0020036)
pfal	subtelomeric gene		PFA0750w	stevor		301	STR	MAL1:474888..631569	30	156681		stevor (28)			membrane (GO:0016020);Maurer's cleft (GO:0020036)
pfal	subtelomeric gene		PFL2620w	stevor		302	STR	MAL12:2125421..2263473	31	138052		stevor (28)			membrane (GO:0016020);Maurer's cleft (GO:0020036)
pfal	subtelomeric gene		PFC1105w	stevor (3D7-stevorT3-2)		301	STR	MAL3:999860..1034924	11	35064		stevor (28)
pfal	subtelomeric gene		PF11_0013	stevor, pseudogene		287	STR	MAL11:8419..139035	29	130616		stevor (28)			membrane (GO:0016020);Maurer's cleft (GO:0020036)
pfal	subtelomeric gene		MAL7P1.310	stevor, pseudogene		317	STR	MAL7:11004..154096	32	143092		stevor (28)
pfal	subtelomeric gene		PFA0105w	stevor, pseudogene		281	STR	MAL1:11513..125719	27	114206		stevor (28)			membrane (GO:0016020);Maurer's cleft (GO:0020036)
pfal	subtelomeric gene		PF10_0009	stevor, pseudogene		292	STR	MAL10:28491..97032	18	68541		stevor (28)
pfal	subtelomeric gene		PFE0030c	stevor, pseudogene		307	STR	MAL5:14728..82336	15	67608		stevor (28)			membrane (GO:0016020);Maurer's cleft (GO:0020036)
pfal	subtelomeric gene		PFD0065w	stevor, pseudogene		343	STR	MAL4:35153..181361	28	146208		stevor (28)		antigenic variation (GO:0020033)	membrane (GO:0016020);host cell plasma membrane (GO:0020002)
pfal	subtelomeric gene		PFB0050c	stevor, pseudogene		299	STR	MAL2:14064..124102	24	110038		stevor (28)			membrane (GO:0016020);Maurer's cleft (GO:0020036)
pfal	subtelomeric gene		PFA0705c	stevor, pseudogene		308	STR	MAL1:474888..631569	30	156681		stevor (28)
pfal	subtelomeric gene		MAL8P1.214	stevor, pseudogene		287	STR	MAL8:1308124..1413275	23	105151		stevor (28)
pfal	subtelomeric gene		PF14_0747	surface -associated intersprsed gene 14.1 (SURFIN 14.1)		1971	STR	MAL14:3133886..3291436	41	157550		surfin (10)			membrane (GO:0016020)
pfal	subtelomeric gene		PFA0650w	surface-associated interspersed gene (SURFIN), pseudogene		1861	STR	MAL1:474888..631569	30	156681		surfin (10)
pfal	subtelomeric gene		PFA0625w	surface-associated interspersed gene 1.1 (SURFIN 1.1)		1555	STR	MAL1:474888..631569	30	156681		surfin (10)
pfal	subtelomeric gene		PF13_0075	surface-associated interspersed gene 13.1 (SURFIN13.1)		1800	STR	MAL13:15266..110371	19	95105		surfin (10)
pfal	subtelomeric gene		PFD0100c	surface-associated interspersed gene 4.1, (SURFIN4.1)		2156	STR	MAL4:35153..181361	28	146208		surfin (10)
pfal	subtelomeric gene		PFD1160w	surface-associated interspersed gene 4.2, (SURFIN4.2)		2380	STR	MAL4:1080786..1196019	23	115233		surfin (10)
pfal	subtelomeric gene		MAL8P1.1	surface-associated interspersed gene 8.1, (SURFIN8.1)		1921	STR	MAL8:1308124..1413275	23	105151		surfin (10)
pfal	subtelomeric gene		PF08_0002	surface-associated interspersed gene 8.2 (SURFIN8.2)		2049	STR	MAL8:1308124..1413275	23	105151		surfin (10)
pfal	subtelomeric gene		MAL8P1.162	surface-associated interspersed gene 8.3 (SURFIN8.3)		1909	STR	MAL8:20507..100175	10	79668		surfin (10)
pfal	subtelomeric gene		PFA0725w	surface-associated interspersed protein 1.3 (SURFIN 1.3)		1925	STR	MAL1:474888..631569	30	156681		surfin (10)
pfal	subtelomeric gene		PFF0080c	TRAP-like protein, putative		286	STR	MAL6:653..78781	18	78128
pviv	subtelomeric gene		PVX_121897	tryptophan-rich antigen (Pv-fam-a)		275	STR	CM000455:2382..111077	16	108695		pv-fam-a
pviv	subtelomeric gene		PVX_090250	tryptophan-rich antigen (Pv-fam-a)		322	STR	CM000446:1253818..1368735	21	114917		pv-fam-a
pviv	subtelomeric gene		PVX_090255	tryptophan-rich antigen (Pv-fam-a)		326	STR	CM000446:1253818..1368735	21	114917		pv-fam-a
pviv	subtelomeric gene		PVX_101515	tryptophan-rich antigen (Pv-fam-a)		321	STR	CM000455:2938784..3116826	28	178042		pv-fam-a
pviv	subtelomeric gene		PVX_097577	tryptophan-rich antigen (Pv-fam-a)		315	STR	CM000451:1321952..1417410	14	95458		pv-fam-a
pviv	subtelomeric gene		PVX_101510	tryptophan-rich antigen (Pv-fam-a)		645	STR	CM000455:2938784..3116826	28	178042		pv-fam-a
pviv	subtelomeric gene		PVX_002500	tryptophan-rich antigen (Pv-fam-a)		276	STR	CM000445:1531..85589	17	84058		pv-fam-a
pviv	subtelomeric gene		PVX_090275	tryptophan-rich antigen (Pv-fam-a)		339	STR	CM000446:1253818..1368735	21	114917		pv-fam-a
pviv	subtelomeric gene		PVX_092995	tryptophan-rich antigen (Pv-fam-a)		358	STR	CM000450:1912378..1923102	2	10724		pv-fam-a
pviv	subtelomeric gene		PVX_088820	tryptophan-rich antigen (Pv-fam-a)		316	STR	CM000446:6478..63520	12	57042		pv-fam-a
pviv	subtelomeric gene		PVX_090270	tryptophan-rich antigen (Pv-fam-a)		356	STR	CM000446:1253818..1368735	21	114917		pv-fam-a
pviv	subtelomeric gene		PVX_097575	tryptophan-rich antigen (Pv-fam-a)		2662	STR	CM000451:1321952..1417410	14	95458		pv-fam-a	binding (GO:0005488)
pviv	subtelomeric gene		PVX_096950	tryptophan-rich antigen (Pv-fam-a)		327	STR	CM000443:1653..148217	22	146564		pv-fam-a
pviv	subtelomeric gene		PVX_101525	tryptophan-rich antigen (Pv-fam-a)		287	STR	CM000455:2938784..3116826	28	178042		pv-fam-a
pviv	subtelomeric gene		PVX_096995	tryptophan-rich antigen (Pv-fam-a)		480	STR	CM000443:1653..148217	22	146564		pv-fam-a
pviv	subtelomeric gene		PVX_090265	tryptophan-rich antigen (Pv-fam-a)		326	STR	CM000446:1253818..1368735	21	114917		pv-fam-a
pviv	subtelomeric gene		PVX_088825	tryptophan-rich antigen (Pv-fam-a)		444	STR	CM000446:6478..63520	12	57042		pv-fam-a
pviv	subtelomeric gene		PVX_092990	tryptophan-rich antigen (Pv-fam-a)		1414	STR	CM000450:1912378..1923102	2	10724		pv-fam-a
pviv	subtelomeric gene		PVX_115465	tryptophan-rich antigen (Pv-fam-a)		588	STR	CM000452:6242..45306	8	39064		pv-fam-a
pviv	subtelomeric gene		PVX_090260	tryptophan-rich antigen (Pv-fam-a)		346	STR	CM000446:1253818..1368735	21	114917		pv-fam-a
pviv	subtelomeric gene		PVX_088810	tryptophan-rich antigen (Pv-fam-a)		262	STR	CM000446:6478..63520	12	57042		pv-fam-a
pfal	subtelomeric gene		MAL7P1.214	VAR pseudogene fragment, erythrocyte membrane protein 1 (PfEMP1) pseudogene fragment		368	STR	MAL7:11004..154096	32	143092		var (59)	DNA binding (GO:0003677);transcription factor activity (GO:0003700);sigma factor activity (GO:0016987)	transcription initiation (GO:0006352)
pviv	subtelomeric gene		PVX_097525	variable surface protein Vir 12, putative		508	STR	CM000451:1321952..1417410	14	95458
pviv	subtelomeric gene		PVX_110300	variable surface protein Vir 12/22/24-like		359	STR	CM000444:805966..1008175	29	202209
pviv	subtelomeric gene		PVX_004535	variable surface protein Vir, putative		330	STR	CM000447:921760..1032516	17	110756
pviv	subtelomeric gene		PVX_096985	variable surface protein Vir, putative		387	STR	CM000443:1653..148217	22	146564
pviv	subtelomeric gene		PVX_096980	variable surface protein Vir, putative		396	STR	CM000443:1653..148217	22	146564
pviv	subtelomeric gene		PVX_103145	variable surface protein Vir10, putative		168	STR	CM000444:805966..1008175	29	202209
pviv	subtelomeric gene		PVX_103160	variable surface protein Vir10-like		254	STR	CM000444:805966..1008175	29	202209
pviv	subtelomeric gene		PVX_090290	variable surface protein Vir12, putative		288	STR	CM000446:1253818..1368735	21	114917
pviv	subtelomeric gene		PVX_106220	variable surface protein Vir12, putative		481	STR	CM000445:1531..85589	17	84058
pviv	subtelomeric gene		PVX_083590	variable surface protein Vir12, putative		452	STR	CM000453:377..30708	8	30331
pviv	subtelomeric gene		PVX_097555	variable surface protein Vir12/16-related		516	STR	CM000451:1321952..1417410	14	95458
pviv	subtelomeric gene		PVX_002480	variable surface protein Vir12/24-related		616	STR	CM000445:1531..85589	17	84058
pviv	subtelomeric gene		PVX_094240	variable surface protein Vir12/24-related		443	STR	CM000449:13039..106638	12	93599
pviv	subtelomeric gene		PVX_001615	variable surface protein Vir12/24-related		366	STR	CM000447:760..67076	17	66316
pviv	subtelomeric gene		PVX_090315	variable surface protein Vir12-like		487	STR	CM000446:1253818..1368735	21	114917
pviv	subtelomeric gene		PVX_005060	variable surface protein Vir12-like		451	STR	CM000448:1388280..1495098	20	106818
pviv	subtelomeric gene		PVX_094245	variable surface protein Vir12-like		584	STR	CM000449:13039..106638	12	93599
pviv	subtelomeric gene		PVX_090335	variable surface protein Vir12-like		435	STR	CM000446:1253818..1368735	21	114917
pviv	subtelomeric gene		PVX_096920	variable surface protein Vir12-related		491	STR	CM000443:1653..148217	22	146564
pviv	subtelomeric gene		PVX_001625	variable surface protein Vir12-related		460	STR	CM000447:760..67076	17	66316
pviv	subtelomeric gene		PVX_097545	variable surface protein Vir12-related		451	STR	CM000451:1321952..1417410	14	95458
pviv	subtelomeric gene		PVX_124720	variable surface protein Vir12-related		545	STR	CM000452:1967321..2064840	16	97519
pviv	subtelomeric gene		PVX_005045	variable surface protein Vir12-related		445	STR	CM000448:1388280..1495098	20	106818
pviv	subtelomeric gene		PVX_004539	variable surface protein Vir12-related		347	STR	CM000447:921760..1032516	17	110756
pviv	subtelomeric gene		PVX_002490	variable surface protein Vir12-related		464	STR	CM000445:1531..85589	17	84058
pviv	subtelomeric gene		PVX_124705	variable surface protein Vir12-related		449	STR	CM000452:1967321..2064840	16	97519			RNA binding (GO:0003723);ribonuclease T2 activity (GO:0033897)
pviv	subtelomeric gene		PVX_001645	variable surface protein Vir12-related		529	STR	CM000447:760..67076	17	66316
pviv	subtelomeric gene		PVX_090305	variable surface protein Vir12-related		462	STR	CM000446:1253818..1368735	21	114917
pviv	subtelomeric gene		PVX_002485	variable surface protein Vir12-related		276	STR	CM000445:1531..85589	17	84058
pviv	subtelomeric gene		PVX_103155	variable surface protein Vir12-related		442	STR	CM000444:805966..1008175	29	202209
pviv	subtelomeric gene		PVX_115475	variable surface protein Vir14, putative		229	STR	CM000452:6242..45306	8	39064
pviv	subtelomeric gene		PVX_101615	variable surface protein Vir14-related		361	STR	CM000455:2938784..3116826	28	178042
pviv	subtelomeric gene		PVX_113230	variable surface protein Vir14-related		440	STR	CM000452:1967321..2064840	16	97519
pviv	subtelomeric gene		PVX_096005	variable surface protein Vir15-related		367	STR	CM000444:805966..1008175	29	202209
pviv	subtelomeric gene		PVX_101600	variable surface protein Vir16/32-related		372	STR	CM000455:2938784..3116826	28	178042
pviv	subtelomeric gene		PVX_004525	variable surface protein Vir16/32-related		353	STR	CM000447:921760..1032516	17	110756
pviv	subtelomeric gene		PVX_095995	variable surface protein Vir16/32-related		315	STR	CM000444:805966..1008175	29	202209
pviv	subtelomeric gene		PVX_101620	variable surface protein Vir16-related		594	STR	CM000455:2938784..3116826	28	178042
pviv	subtelomeric gene		PVX_093705	variable surface protein Vir18, putative		318	STR	CM000442:760883..827597	10	66714
pviv	subtelomeric gene		PVX_121855	variable surface protein Vir18, putative		402	STR	CM000455:2382..111077	16	108695
pviv	subtelomeric gene		PVX_103150	variable surface protein Vir18, putative		488	STR	CM000444:805966..1008175	29	202209
pviv	subtelomeric gene		PVX_101625	variable surface protein Vir18-like		527	STR	CM000455:2938784..3116826	28	178042
pviv	subtelomeric gene		PVX_096930	variable surface protein Vir1-related, truncated		248	STR	CM000443:1653..148217	22	146564
pviv	subtelomeric gene		PVX_110305	variable surface protein Vir21, putative		267	STR	CM000444:805966..1008175	29	202209
pviv	subtelomeric gene		PVX_086350	variable surface protein Vir21, putative		397	STR	CM000454:2028882..2030449	1	1567
pviv	subtelomeric gene		PVX_115480	variable surface protein Vir21, putative		276	STR	CM000452:6242..45306	8	39064
pviv	subtelomeric gene		PVX_088790	variable surface protein Vir21-like		467	STR	CM000446:6478..63520	12	57042
pviv	subtelomeric gene		PVX_097530	variable surface protein Vir22/12-related		524	STR	CM000451:1321952..1417410	14	95458
pviv	subtelomeric gene		PVX_081850	variable surface protein Vir22/23-related		608	STR	CM000443:715372..754889	6	39517
pviv	subtelomeric gene		PVX_005047	variable surface protein Vir22/23-related		527	STR	CM000448:1388280..1495098	20	106818
pviv	subtelomeric gene		PVX_088805	variable surface protein Vir22/24-like		358	STR	CM000446:6478..63520	12	57042
pviv	subtelomeric gene		PVX_003495	variable surface protein Vir22/24-related		635	STR	CM000445:784081..876652	17	92571
pviv	subtelomeric gene		PVX_110295	variable surface protein Vir22-like		553	STR	CM000444:805966..1008175	29	202209
pviv	subtelomeric gene		PVX_086880	variable surface protein Vir23-like		268	STR	CM000448:1388280..1495098	20	106818
pviv	subtelomeric gene		PVX_096910	variable surface protein Vir23-related		506	STR	CM000443:1653..148217	22	146564
pviv	subtelomeric gene		PVX_086855	variable surface protein Vir24-like		721	STR	CM000448:1388280..1495098	20	106818
pviv	subtelomeric gene		PVX_093720	variable surface protein Vir24-like		496	STR	CM000442:760883..827597	10	66714
pviv	subtelomeric gene		PVX_115485	variable surface protein Vir24-related		302	STR	CM000452:6242..45306	8	39064
pviv	subtelomeric gene		PVX_086860	variable surface protein Vir24-related		447	STR	CM000448:1388280..1495098	20	106818
pviv	subtelomeric gene		PVX_003505	variable surface protein Vir24-related		414	STR	CM000445:784081..876652	17	92571
pviv	subtelomeric gene		PVX_083580	variable surface protein Vir24-related		575	STR	CM000453:377..30708	8	30331
pviv	subtelomeric gene		PVX_101565	variable surface protein Vir24-related		473	STR	CM000455:2938784..3116826	28	178042
pviv	subtelomeric gene		PVX_003510	variable surface protein Vir24-related		453	STR	CM000445:784081..876652	17	92571
pviv	subtelomeric gene		PVX_088780	variable surface protein Vir24-related		446	STR	CM000446:6478..63520	12	57042
pviv	subtelomeric gene		PVX_096940	variable surface protein Vir24-related		292	STR	CM000443:1653..148217	22	146564
pviv	subtelomeric gene		PVX_093710	variable surface protein Vir24-related		488	STR	CM000442:760883..827597	10	66714
pviv	subtelomeric gene		PVX_124712	variable surface protein Vir24-related		400	STR	CM000452:1967321..2064840	16	97519
pviv	subtelomeric gene		PVX_097540	variable surface protein Vir24-related		668	STR	CM000451:1321952..1417410	14	95458
pviv	subtelomeric gene		PVX_083575	variable surface protein Vir24-related		510	STR	CM000453:377..30708	8	30331
pviv	subtelomeric gene		PVX_093725	variable surface protein Vir24-related		392	STR	CM000442:760883..827597	10	66714
pviv	subtelomeric gene		PVX_001610	variable surface protein Vir25-related		338	STR	CM000447:760..67076	17	66316
pviv	subtelomeric gene		PVX_086875	variable surface protein Vir27-related		292	STR	CM000448:1388280..1495098	20	106818
pviv	subtelomeric gene		PVX_086850	variable surface protein Vir35, putative		245	STR	CM000448:1388280..1495098	20	106818
pviv	subtelomeric gene		PVX_096000	variable surface protein Vir4, putative		353	STR	CM000444:805966..1008175	29	202209
pviv	subtelomeric gene		PVX_004520	variable surface protein Vir4, putative		363	STR	CM000447:921760..1032516	17	110756
pviv	subtelomeric gene		PVX_003485	variable surface protein Vir4, putative		329	STR	CM000445:784081..876652	17	92571
pviv	subtelomeric gene		PVX_004510	variable surface protein Vir4/14-related		353	STR	CM000447:921760..1032516	17	110756
pviv	subtelomeric gene		PVX_124710	variable surface protein Vir4-related		313	STR	CM000452:1967321..2064840	16	97519
pviv	subtelomeric gene		PVX_096945	variable surface protein Vir4-related		314	STR	CM000443:1653..148217	22	146564
pviv	subtelomeric gene		PVX_088800	variable surface protein Vir4-related		358	STR	CM000446:6478..63520	12	57042
pviv	subtelomeric gene		PVX_101560	variable surface protein Vir4-related		302	STR	CM000455:2938784..3116826	28	178042
pviv	subtelomeric gene		PVX_093715	variable surface protein Vir5-like		499	STR	CM000442:760883..827597	10	66714
pviv	subtelomeric gene		PVX_101570	variable surface protein Vir5-related		386	STR	CM000455:2938784..3116826	28	178042
pviv	subtelomeric gene		PVX_124715	variable surface protein Vir5-related		528	STR	CM000452:1967321..2064840	16	97519
pviv	subtelomeric gene		PVX_106210	variable surface protein Vir6, putative		434	STR	CM000445:1531..85589	17	84058
pviv	subtelomeric gene		PVX_002495	variable surface protein Vir7-like		324	STR	CM000445:1531..85589	17	84058
pviv	subtelomeric gene		PVX_086890	variable surface protein Vir8-like		271	STR	CM000448:1388280..1495098	20	106818
pviv	subtelomeric gene		PVX_096970	variable surface protein Vir8-related		491	STR	CM000443:1653..148217	22	146564
pviv	subtelomeric gene		PVX_000020	variable surface protein Vir9-like		234	STR	CM000444:805966..1008175	29	202209
pviv	subtelomeric gene		PVX_096935	variable surface protein Vir9-related		304	STR	CM000443:1653..148217	22	146564
pviv	subtelomeric gene		PVX_088785	variable surfave protein Vir12, putative		314	STR	CM000446:6478..63520	12	57042
pviv	subtelomeric gene		PVX_096915	variable usrface prootein Vir21-related		295	STR	CM000443:1653..148217	22	146564
pviv	subtelomeric gene		PVX_083585	variale surface protein Vir18-related		548	STR	CM000453:377..30708	8	30331
pviv	subtelomeric gene		PVX_119210	variant surface protein Vir22/5/24, putative		540	STR	CM000449:1650099..1677092	5	26993
pfal	subtelomeric gene		PFA0015c	var-like erythrocyte membrane protein 1		1327	STR	MAL1:11513..125719	27	114206		var (59)	receptor activity (GO:0004872)	pathogenesis (GO:0009405)	integral to membrane (GO:0016021)
pfal	subtelomeric gene		MAL7P1.186	var-like erythrocyte membrane protein 1		463	STR	MAL7:1373435..1493194	22	119759		var (59)		antigenic variation (GO:0020033)	membrane (GO:0016020);host cell plasma membrane (GO:0020002)
pfal	subtelomeric gene		MAL8P1.209	var-like protein		133	STR	MAL8:1308124..1413275	23	105151
pviv	subtelomeric gene		PVX_118690			325	STR	CM000453:2974193..3004807	6	30614
pviv	subtelomeric gene		PVX_086870			406	STR	CM000448:1388280..1495098	20	106818
pviv	subtelomeric gene		PVX_101495			2900	STR	CM000455:2938784..3116826	28	178042
pviv	subtelomeric gene		PVX_005050			257	STR	CM000448:1388280..1495098	20	106818
pviv	subtelomeric gene		PVX_101585			2831	STR	CM000455:2938784..3116826	28	178042
pviv	subtelomeric gene		PVX_087665			714	STR	CM000442:2352..4494	1	2142
pviv	subtelomeric gene		PVX_096925			289	STR	CM000443:1653..148217	22	146564
pfal	subtelomeric gene		PF11_0518			286	STR	MAL11:1916389..2035883	18	119494
pfal	subtelomeric gene		PFL2580w			280	STR	MAL12:2125421..2263473	31	138052					membrane (GO:0016020)
