# Supplementary material for: Genome Comparison of Human and Non-Human Malaria Parasites Reveals Species Subset-Specific Genes Potentially Linked to Human Disease
Source: PLoS Comput Biol. 2011 Dec 22;7(12):e1002320. doi: 10.1371/journal.pcbi.1002320 (PMC3245289; doi:10.1371/journal.pcbi.1002320)
Supplement: Table S5 — Complete list of identified parasite-specific genes between P. vivax and P. knowlesi . The list includes both subtelomeric and chromosome-internal parasite-specific genes. Chromosome-internal parasite-specific genes are listed together with non-syntenic regions they fall into (SGR or SBR). Note that numbers of questionable parasite-specific genes in this table are lower than in Figure 7 because questionable parasite-specific identified in the previous comparison with P. falciparum were excluded for this table. (XLS) [file pcbi.1002320.s014.xls]

## Sheet: species-specific genes
species	examination_category_paper	functional_category_paper	gene	desc	Comment	seqLen (aa)	rType	rCoord	rSizeGenes	rSizeBp	expression peak schizont-ring transition (Bozdech 2008)	syntenic ortholog pfal	syntenic ortholog pcha	family	goMolFun	goBiolProc	goCellComp
pviv	confirmed parasite-specific (CPS)	conserved protein, unknown function	PVX_001700	Phist protein (Pf-fam-b)	close to subtelomeric region	284	SGR	CM000447:70815..74855	1	4040	yes			phist (71)
pviv	confirmed parasite-specific (CPS)	shared with pfal	PVX_001825	hypothetical protein, conserved		169	SGR	CM000447:168429..171699	1	3270		PF10_0185 (PID: 28)	PCHAS_050350
pviv	confirmed parasite-specific (CPS)	hypothetical protein, unknown function	PVX_002507	Pv-fam-b protein		268	SGR	CM000445:48324..69491	3	21167				pv-fam-b
pviv	confirmed parasite-specific (CPS)	other, annotated function	PVX_002510	Nucleosomal binding protein 1, putative	close to subtelomeric region	506	SGR	CM000445:48324..69491	3	21167	yes
pviv	confirmed parasite-specific (CPS)	hypothetical protein, unknown function	PVX_002512	hypothetical protein		514	SGR	CM000445:48324..69491	3	21167
pviv	confirmed parasite-specific (CPS)	hypothetical protein, unknown function	PVX_002520	Pv-fam-b protein		315	SGR	CM000445:70807..76728	1	5921				pv-fam-b
pviv	confirmed parasite-specific (CPS)	hypothetical protein, unknown function	PVX_002530	Pv-fam-b protein		338	SGR	CM000445:78028..88575	2	10547				pv-fam-b
pviv	confirmed parasite-specific (CPS)	hypothetical protein, unknown function	PVX_002535	Pv-fam-b protein		394	SGR	CM000445:78028..88575	2	10547				pv-fam-b
pviv	confirmed parasite-specific (CPS)	hypothetical protein, unknown function	PVX_110875	hypothetical protein	not found in GeneDB; likely spurious ORF	41	SGR	CM000447:895681..897485	1	1804
pviv	confirmed parasite-specific (CPS)	hypothetical protein, unknown function	PVX_003550	hypothetical protein, conserved		200	SBR	CM000445:785205..802928	2	17723	yes
pviv	confirmed parasite-specific (CPS)	hypothetical protein, unknown function	PVX_003555	hypothetical protein, conserved		1074	SBR	CM000445:785205..802928	2	17723	yes
pviv	confirmed parasite-specific (CPS)	hypothetical protein, unknown function	PVX_002560	hypothetical protein	short; partially low complexity; EST evidence	50	SGR	CM000445:103296..107349	1	4053
pviv	confirmed parasite-specific (CPS)	other, annotated function	PVX_003820	serine-repeat antigen 4 (SERA), putative		1089	SGR	CM000445:575852..588165	2	12313				sera (9)	cysteine-type peptidase activity (GO:0008234)	proteolysis (GO:0006508)
pviv	confirmed parasite-specific (CPS)	other, annotated function	PVX_003825	serine-repeat antigen 4 (SERA)		1020	SGR	CM000445:575852..588165	2	12313				sera (9)	cysteine-type peptidase activity (GO:0008234)	proteolysis (GO:0006508)
pviv	confirmed parasite-specific (CPS)	other, annotated function	PVX_003835	serine-repeat antigen 1 (SERA)		1086	SGR	CM000445:566374..572172	1	5798				sera (9)	cysteine-type peptidase activity (GO:0008234)	proteolysis (GO:0006508)
pviv	confirmed parasite-specific (CPS)	other, annotated function	PVX_003845	serine-repeat antigen 4 (SERA)		1231	SGR	CM000445:555171..562755	1	7584				sera (9)	binding (GO:0005488);cysteine-type peptidase activity (GO:0008234)	proteolysis (GO:0006508)
pviv	confirmed parasite-specific (CPS)	hypothetical protein, unknown function	PVX_089440	hypothetical protein	short; low complexity; no EST edvidence; likely spurious ORF	50	SGR	CM000446:558473..566928	3	8455	yes
pviv	missing gene (MG)		PVX_080485	hypothetical protein, conserved	SICAvar at syntenic position in pkno, but no sequence gap; genBlastG predicts two unannotated non-syntenic copies of this gene in P. knowlesi	139	SGR	CM000451:715313..720284	2	4971		PFE0760w (PID: 41)	PCHAS_111440
pviv	confirmed parasite-specific (CPS)	shared with pfal	PVX_081395	serine/threonine protein kinase, putative	real difference	3309	SGR	CM000443:298995..318760	1	19765		PFA0380w (PID: 10); putative ortholog assigned by synteny analysis (BLASTP PID 4e-72; PID 51)	PCHAS_020420		protein kinase activity (GO:0004672);protein serine/threonine kinase activity (GO:0004674);protein tyrosine kinase activity (GO:0004713);ATP binding (GO:0005524)	protein amino acid phosphorylation (GO:0006468)
pviv	confirmed parasite-specific (CPS)	other, annotated function	PVX_081835	knob-associated His-rich protein, putative	close to subtelomeric region	669	SGR	CM000443:729610..737767	1	8157
pviv	confirmed parasite-specific (CPS)	MSP7	PVX_082650	merozoite surface protein 7 (MSP7), putative		453	SGR	CM000453:773724..780142	2	6418				msp7 (6)
pviv	confirmed parasite-specific (CPS)	MSP7	PVX_082655	merozoite surface protein 7 (MSP7), putative		387	SGR	CM000453:773724..780142	2	6418				msp7 (6)
pviv	confirmed parasite-specific (CPS)	MSP7	PVX_082665	merozoite surface protein 7 (MSP7)		372	SGR	CM000453:767959..773194	2	5235				msp7 (6)
pviv	confirmed parasite-specific (CPS)	hypothetical protein, unknown function	PVX_084405	hypothetical protein	short; EST evidence; low complexity; likely spurious ORF	50	SGR	CM000454:274312..275912	1	1600
pviv	confirmed parasite-specific (CPS)	MSP7	PVX_082685	merozoite surface protein 7 (MSP7)		388	SGR	CM000453:759338..764405	2	5067				msp7 (6)
pviv	confirmed parasite-specific (CPS)	hypothetical protein, unknown function	PVX_084320	hypothetical protein	short; no EST evidence; low complexity; likely spurious ORF	56	SGR	CM000454:180930..184270	1	3340
pviv	confirmed parasite-specific (CPS)	MSP7	PVX_082700	merozoite surface protein 7 (MSP7)		420	SGR	CM000453:746094..758403	2	12309				msp7 (6)
pviv	confirmed parasite-specific (CPS)	hypothetical protein, unknown function	PVX_101375	hypothetical protein	short; no EST evidence; partial low complexity; likely spurious ORF	58	SGR	CM000455:2833641..2838682	1	5041
pviv	confirmed parasite-specific (CPS)	hypothetical protein, unknown function	PVX_098030	hypothetical protein	short gene with long 5' UTR; EST evidence; partial low complexity; annotated RNA gene in pfal at syntenic position	69	SGR	CM000451:951664..953437	1	1773
pviv	confirmed parasite-specific (CPS)	shared with pfal	PVX_084215	hypothetical protein, conserved		948	SGR					PFL0170w (PID: 19)
pviv	confirmed parasite-specific (CPS)	hypothetical protein, unknown function	PVX_087890	hypothetical protein	short; inconclusive EST evidence; low complexity; likely spurious ORF	70	SGR	CM000442:266960..269002	1	2042
pviv	confirmed parasite-specific (CPS)	shared with pfal	PVX_084395	hypothetical protein	three predicted TM regions in pfal ortholog; no protein expression evidence; low rna-seq expression evidence in erythrocytes 35h post infection; identified by Carlton et al. (2008) as pfal/pviv-specific	1425	SGR	CM000454:261924..272809	1	10885		PFL0360c (PID: 8); putative ortholog assigned by synteny analysis (BLAST e-value 1e-6; PID 20)	none
pviv	confirmed parasite-specific (CPS)	hypothetical protein, unknown function	PVX_099835	hypothetical protein	short; no EST evidence; low complexity; likely spurious ORF	80	SGR	CM000448:1070512..1072088	1	1576
pviv	confirmed parasite-specific (CPS)	shared with pfal	PVX_085245	hypothetical protein, conserved	predicted zinc finger domain in pfal ortholog; protein expression evidence in merozoits and sporozoites; no rna-seq expression evidence in intraerythrocytic cycle	1293	SGR	CM000454:1035201..1044932	1	9731		PF14_0236 (PID: 12); putative ortholog assigned by synteny analysis (BLAST e-value 5e-44; PID 80)	none		nucleic acid binding (GO:0003676);zinc ion binding (GO:0008270)
pviv	confirmed parasite-specific (CPS)	hypothetical protein, unknown function	PVX_099610	hypothetical protein	EST evidence supporting intron; syntenic RNA gene in pfal; confirm by genomic alignment	81	SGR	CM000448:908738..913891	1	5153
pviv	confirmed parasite-specific (CPS)	hypothetical protein, unknown function	PVX_086935	hypothetical protein, conserved		216	SGR	CM000448:1360472..1367465	1	6993
pviv	confirmed parasite-specific (CPS)	hypothetical protein, unknown function	PVX_091520	hypothetical protein	EST evidence; low complexity; likely spurious ORF	88	SGR	CM000450:581025..584822	1	3797
pviv	confirmed parasite-specific (CPS)	hypothetical protein, unknown function	PVX_099170	hypothetical protein	EST evidence; partial low complexity; long UTR	89	SGR	CM000448:561832..564479	1	2647
pviv	confirmed parasite-specific (CPS)	other, annotated function	PVX_087950	heat shock protein 86, putative	pseudogene in p. knowlesi; likely sequencing error and not real mismatch	748	SGR	CM000442:306211..313584	1	7373		PF07_0029 (PID: 93)	PCHAS_080600		ATP binding (GO:0005524);unfolded protein binding (GO:0051082)	protein folding (GO:0006457);response to stress (GO:0006950)
pviv	confirmed parasite-specific (CPS)	shared with pfal	PVX_088155	DegP-like serine protease 1 precursor, putative	Deg2 chloroplast peptidase; much shorter syntenic gene PKH_011050 present in pkno but low sequence similarity with MAL8P1.126 (global PID 8; BLASTP e=6e-7); PKH_011050 is annotated as DegP-like serine protease 1 precursor in PlasmoDB but InterProScan did not find any protease motifs/domains; residual sequence similarity of PKH_011050 with PVX_088155 at C-terminus covering about 1/3 of pkno protei…	809	SGR	CM000442:463688..469043	1	5355		MAL8P1.126 (PID: 35)	none		catalytic activity (GO:0003824);serine-type endopeptidase activity (GO:0004252);protein binding (GO:0005515)	proteolysis (GO:0006508)
pviv	confirmed parasite-specific (CPS)	hypothetical protein, unknown function	PVX_092665	hypothetical protein	largely 9mer repeat; no EST evidence; likely spurious ORF	89	SGR	CM000450:1632992..1634384	1	1392
pviv	confirmed parasite-specific (CPS)	hypothetical protein, unknown function	PVX_087150	hypothetical protein, conserved	conflicting EST evidence; low complexity; likely spurious ORF	91	SGR	CM000448:1209392..1212947	1	3555
pviv	confirmed parasite-specific (CPS)	hypothetical protein, unknown function	PVX_123015	hypothetical protein	first exon largely low complexity; EST evidence; questionable ORF	91	SGR	CM000455:1073292..1076925	1	3633
pviv	confirmed parasite-specific (CPS)	hypothetical protein, unknown function	PVX_117720	hypothetical protein	two exon gene with complete EST support; no low complexity regions	96	SGR	CM000453:2096438..2098167	1	1729
pviv	confirmed parasite-specific (CPS)	hypothetical protein, unknown function	PVX_000740	hypothetical protein	conflicting EST evidence; short gene between two tRNA genes; likely spurious ORF	106	SGR	CM000444:338374..343230	3	4856
pviv	confirmed parasite-specific (CPS)	hypothetical protein, unknown function	PVX_089780	hypothetical protein	overlaps entirely with RAD protein on opposite strand; likely spurious ORF	107	SGR	CM000446:816708..915247	25	98539
pviv	confirmed parasite-specific (CPS)	hypothetical protein, unknown function	PVX_101275	hypothetical protein	conflicting EST evidence; low complexity; likely spurious ORF	114	SGR	CM000455:2765023..2768887	1	3864
pviv	confirmed parasite-specific (CPS)	hypothetical protein, unknown function	PVX_113960	hypothetical protein	EST evidence; syntenic RNA gene in pfal; questionable ORF	116	SGR	CM000452:1358865..1361716	1	2851
pviv	confirmed parasite-specific (CPS)	hypothetical protein, unknown function	PVX_114005	hypothetical protein	no EST evidence; low complexity; likely spurious ORF	122	SGR	CM000452:1320731..1323183	1	2452
pviv	confirmed parasite-specific (CPS)	hypothetical protein, unknown function	PVX_118075	hypothetical protein	no EST evidence; low complexity; likely spurious ORF	122	SGR	CM000453:2396771..2398187	1	1416
pviv	confirmed parasite-specific (CPS)	hypothetical protein, unknown function	PVX_098005	hypothetical protein	conflicting EST evidence	140	SGR	CM000451:984224..986780	1	2556
pviv	confirmed parasite-specific (CPS)	hypothetical protein, unknown function	PVX_082870	hypothetical protein	conflicting EST evidence	140	SGR	CM000453:629798..632044	1	2246
pviv	confirmed parasite-specific (CPS)	hypothetical protein, unknown function	PVX_003710	hypothetical protein	EST support	154	SGR	CM000445:673030..675136	1	2106
pviv	confirmed parasite-specific (CPS)	hypothetical protein, unknown function	PVX_118215	hypothetical protein	EST support; overlaps almost entirely with UTR from opposite gene	158	SGR	CM000453:2505392..2509616	1	4224
pviv	confirmed parasite-specific (CPS)	hypothetical protein, unknown function	PVX_095395	hypothetical protein, conserved	conflicting ESTevidence	159	SGR	CM000449:1076501..1078642	1	2141
pviv	confirmed parasite-specific (CPS)	hypothetical protein, unknown function	PVX_114765	hypothetical protein	conflicting EST evidence; 5 TM domains; RNA-seq expr in syntenic region in pfal	159	SGR	CM000452:648459..655952	1	7493
pviv	confirmed parasite-specific (CPS)	hypothetical protein, unknown function	PVX_114165	hypothetical protein	conflicting EST evidence; between two missing tRNA genes; likely spurious ORF	166	SGR	CM000452:1203908..1208018	1	4110
pviv	confirmed parasite-specific (CPS)	hypothetical protein, unknown function	PVX_117070	hypothetical protein	conflicting EST evidence; low complexity; likely spurious ORF	171	SGR	CM000453:1533936..1538697	1	4761
pviv	confirmed parasite-specific (CPS)	hypothetical protein, unknown function	PVX_003875	hypothetical protein	partial (conflicting) EST support	184	SGR	CM000445:527158..530266	1	3108
pviv	confirmed parasite-specific (CPS)	hypothetical protein, unknown function	PVX_089770	hypothetical protein	EST support; within nonsyntenic RAD gene cluster on chr5	190	SGR	CM000446:816708..915247	25	98539
pviv	confirmed parasite-specific (CPS)	hypothetical protein, unknown function	PVX_099900	hypothetical protein	conflicting EST evidence; SP; 2 TM domains; overlap with opposite gene	206	SGR	CM000448:1106412..1107454	1	1042	yes
pviv	confirmed parasite-specific (CPS)	hypothetical protein, unknown function	PVX_088845	hypothetical protein	no EST evidence; next to subtelomeric region	247	SGR	CM000446:70791..79078	1	8287	yes
pviv	confirmed parasite-specific (CPS)	hypothetical protein, unknown function	PVX_110945	hypothetical protein	SP; syntenic pseudogene in pkno	343	SGR	CM000447:830695..836510	1	5815	yes
pviv	confirmed parasite-specific (CPS)	hypothetical protein, unknown function	PVX_082710	hypothetical protein	EST support; SP; 2 TM domains; located in MSP7 gene cluster	387	SGR	CM000453:746094..758403	2	12309
pviv	confirmed parasite-specific (CPS)	hypothetical protein, unknown function	PVX_121940	hypothetical protein	partial EST support; next to subtelomeric region; partial low complexity region	412	SGR	CM000455:121993..129079	1	7086
pviv	confirmed parasite-specific (CPS)	hypothetical protein, unknown function	PVX_090235	hypothetical protein		152	SGR	CM000446:1249202..1255307	1	6105	yes
pviv	confirmed parasite-specific (CPS)	other, annotated function	PVX_090270	tryptophan-rich antigen (Pv-fam-a)	close to subtelomeric region; pvTRAG (36 members)	356	SGR	CM000446:1278973..1293725	2	14752	yes			pv-fam-a
pviv	confirmed parasite-specific (CPS)	other, annotated function	PVX_090275	tryptophan-rich antigen (Pv-fam-a)	close to subtelomeric region; pvTRAG (36 members)	339	SGR	CM000446:1278973..1293725	2	14752	yes			pv-fam-a
pviv	confirmed parasite-specific (CPS)	shared with pfal	PVX_091290	hypothetical protein, conserved		407	SGR	CM000450:388574..391470	1	2896		PF11_0134 (PID: 52)	PCHAS_090950
pviv	confirmed parasite-specific (CPS)	shared with pfal	PVX_092360	PQ loop repeat family protein	real difference; repeated motif of unknown function has been found between the transmembrane helices of cystinosin, yeast ERS1 and mannose-P-dolichol utilization defect 1. The positioning of this repeat suggests that it may be associated with the glycosylation machinery.	176	SGR	CM000450:1308515..1311591	1	3076		PF11_0361-a (PID: 55)	PCHAS_093260
pviv	confirmed parasite-specific (CPS)	shared with pfal	PVX_092845	hypothetical protein, conserved	SICAvar at syntenic position in pkno, but no sequence gap	576	SGR	CM000450:1755449..1759157	1	3708	yes	PF11_0460 (PID: 19); putative ortholog assigned by synteny analysis (BLASTP e=8e-24; PID 30)	PCHAS_070540
pviv	confirmed parasite-specific (CPS)	hypothetical protein, unknown function	PVX_096030	hypothetical protein		156	SGR	CM000444:830240..865694	8	35454	yes
pviv	confirmed parasite-specific (CPS)	hypothetical protein, unknown function	PVX_096035	hypothetical protein		165	SGR	CM000444:830240..865694	8	35454	yes
pviv	confirmed parasite-specific (CPS)	hypothetical protein, unknown function	PVX_096040	hypothetical protein		164	SGR	CM000444:830240..865694	8	35454
pviv	confirmed parasite-specific (CPS)	hypothetical protein, unknown function	PVX_096045	hypothetical protein		117	SGR	CM000444:830240..865694	8	35454	yes
pviv	confirmed parasite-specific (CPS)	hypothetical protein, unknown function	PVX_096050	hypothetical protein		217	SGR	CM000444:830240..865694	8	35454	yes
pviv	confirmed parasite-specific (CPS)	hypothetical protein, unknown function	PVX_096055	hypothetical protein		430	SGR	CM000444:830240..865694	8	35454
pviv	confirmed parasite-specific (CPS)	hypothetical protein, unknown function	PVX_096065	hypothetical protein, conserved		295	SGR	CM000444:822036..829794	3	7758	yes
pviv	confirmed parasite-specific (CPS)	hypothetical protein, unknown function	PVX_096390	hypothetical protein, conserved		369	SBR	CM000444:524322..564902	5	40580
pviv	confirmed parasite-specific (CPS)	hypothetical protein, unknown function	PVX_096395	hypothetical protein, conserved		809	SBR	CM000444:524322..564902	5	40580
pviv	confirmed parasite-specific (CPS)	sequence gap	PVX_096400	prefoldin subunit 3, putative		189	SBR	CM000444:524322..564902	5	40580					unfolded protein binding (GO:0051082)	protein folding (GO:0006457)	prefoldin complex (GO:0016272)
pviv	confirmed parasite-specific (CPS)	sequence gap	PVX_096405	30S ribosomal protein S8, putative		129	SBR	CM000444:524322..564902	5	40580					structural constituent of ribosome (GO:0003735)	translation (GO:0006412)	intracellular (GO:0005622);ribosome (GO:0005840)
pviv	confirmed parasite-specific (CPS)	sequence gap	PVX_096410	cysteine repeat modular protein 2 PbCRM2, putative		2536	SBR	CM000444:524322..564902	5	40580
pviv	confirmed parasite-specific (CPS)	other, annotated function	PVX_096960	PST-A protein	close to subtelomeric region; related to various phospholipases and lysophospholipases of plants as well as generally being related to the alpha/beta-fold superfamily of hydrolases (Pfam)	361	SGR	CM000443:58335..74773	3	16438
pviv	confirmed parasite-specific (CPS)	hypothetical protein, unknown function	PVX_096965	hypothetical protein		285	SGR	CM000443:58335..74773	3	16438	yes
pviv	confirmed parasite-specific (CPS)	other, annotated function	PVX_096970	variable surface protein Vir8-related	close to subtelomeric region	491	SGR	CM000443:58335..74773	3	16438
pviv	confirmed parasite-specific (CPS)	other, annotated function	PVX_096980	variable surface protein Vir, putative	close to subtelomeric region	396	SGR	CM000443:76790..103584	3	26794	yes
pviv	confirmed parasite-specific (CPS)	other, annotated function	PVX_096985	variable surface protein Vir, putative	close to subtelomeric region	387	SGR	CM000443:76790..103584	3	26794
pviv	confirmed parasite-specific (CPS)	other, annotated function	PVX_096990	Pv-fam-d protein	close to subtelomeric region; HYPB (16 members)	650	SGR	CM000443:76790..103584	3	26794	yes			pv-fam-d
pviv	confirmed parasite-specific (CPS)	hypothetical protein, unknown function	PVX_097580	hypothetical protein		272	SGR	CM000451:1327588..1335857	1	8269	yes
pviv	confirmed parasite-specific (CPS)	hypothetical protein, unknown function	PVX_097585	hypothetical protein, conserved		165	SGR	CM000451:1320246..1326860	1	6614
pviv	confirmed parasite-specific (CPS)	hypothetical protein, unknown function	PVX_097730	hypothetical protein	SP; located in MSP3 gene cluster	449	SGR	CM000451:1210273..1222636	3	12363
pviv	confirmed parasite-specific (CPS)	hypothetical protein, unknown function	PVX_086135	hypothetical protein	large 8 exon protein without EST support; SP; syntenic sequence gap plus GeneWise predicted heavily truncated pseudogene in pkno	2535	SGR	CM000454:1858107..1867374	1	9267
pviv	confirmed parasite-specific (CPS)	MSP3	PVX_097685	merozoite surface protein 3 (MSP3), putative		1111	SGR	CM000451:1223988..1257728	7	33740				msp3 (6)
pviv	confirmed parasite-specific (CPS)	MSP3	PVX_097690	merozoite surface protein 3 (MSP3), putative		1126	SGR	CM000451:1223988..1257728	7	33740				msp3 (6)
pviv	confirmed parasite-specific (CPS)	MSP3	PVX_097700	merozoite surface protein 3 (MSP3), putative		1140	SGR	CM000451:1223988..1257728	7	33740				msp3 (6)
pviv	confirmed parasite-specific (CPS)	MSP3	PVX_097710	merozoite surface protein 3 (MSP3), putative		1243	SGR	CM000451:1223988..1257728	7	33740				msp3 (6)
pviv	confirmed parasite-specific (CPS)	MSP3	PVX_097725	merozoite surface protein 3 (MSP3), putative		382	SGR	CM000451:1210273..1222636	3	12363				msp3 (6)	binding (GO:0005488)
pviv	confirmed parasite-specific (CPS)	MSP3	PVX_097720	merozoite surface protein 3 alpha (MSP3a)		852	SGR	CM000451:1210273..1222636	3	12363				msp3 (6)
pviv	confirmed parasite-specific (CPS)	MSP3	PVX_097695	merozoite surface protein 3 alpha (MSP3a), putative		899	SGR	CM000451:1223988..1257728	7	33740				msp3 (6)
pviv	confirmed parasite-specific (CPS)	MSP3	PVX_097705	merozoite surface protein 3 alpha (MSP3a), putative		907	SGR	CM000451:1223988..1257728	7	33740				msp3 (6)
pviv	confirmed parasite-specific (CPS)	MSP3	PVX_097680	merozoite surface protein 3 beta (MSP3b)		1016	SGR	CM000451:1223988..1257728	7	33740				msp3 (6)
pviv	confirmed parasite-specific (CPS)	MSP3	PVX_097670	merozoite surface protein 3 gamma (MSP3g), putative		845	SGR	CM000451:1260436..1267648	1	7212				msp3 (6)
pviv	confirmed parasite-specific (CPS)	MSP7	PVX_082690	merozoite surface protein 7 (MSP7)		94	SGR	CM000453:759338..764405	2	5067				msp7 (6)
pviv	confirmed parasite-specific (CPS)	shared with pfal	PVX_099655	telomeric repeat binding factor 1, putative		106	SGR					PFI1216w (PID: 52)			DNA binding (GO:0003677)
pviv	confirmed parasite-specific (CPS)	MSP7	PVX_082670	merozoite surface protein 7 (MSP7), putative		411	SGR	CM000453:767959..773194	2	5235	yes			msp7 (6)
pviv	confirmed parasite-specific (CPS)	shared with pfal	PVX_099880	hypothetical protein, conserved		113	SGR	CM000448:1090673..1094497	1	3824		PFI1405c (PID: 44)	PCHAS_082970
pviv	confirmed parasite-specific (CPS)	RAD	PVX_089445	RAD protein (Pv-fam-e)		384	SGR	CM000446:558473..566928	3	8455				pv-fam-e
pviv	confirmed parasite-specific (CPS)	RAD	PVX_089450	RAD protein (Pv-fam-e)		348	SGR	CM000446:558473..566928	3	8455	yes			pv-fam-e
pviv	confirmed parasite-specific (CPS)	RAD	PVX_089460	RAD protein (Pv-fam-e)		222	SGR	CM000446:568287..591010	6	22723	yes			pv-fam-e
pviv	confirmed parasite-specific (CPS)	hypothetical protein, unknown function	PVX_110805	hypothetical protein, conserved		233	SGR	CM000447:980090..987818	1	7728	yes
pviv	confirmed parasite-specific (CPS)	hypothetical protein, unknown function	PVX_110815	hypothetical protein		52	SGR	CM000447:972390..976329	1	3939
pviv	confirmed parasite-specific (CPS)	RAD	PVX_089465	RAD protein (Pv-fam-e)		454	SGR	CM000446:568287..591010	6	22723				pv-fam-e
pviv	confirmed parasite-specific (CPS)	RAD	PVX_089467	RAD protein (Pv-fam-e)		288	SGR	CM000446:568287..591010	6	22723				pv-fam-e
pviv	confirmed parasite-specific (CPS)	RAD	PVX_089470	RAD protein (Pv-fam-e)		311	SGR	CM000446:568287..591010	6	22723				pv-fam-e
pviv	confirmed parasite-specific (CPS)	RAD	PVX_089473	RAD protein (Pv-fam-e)		292	SGR	CM000446:568287..591010	6	22723				pv-fam-e
pviv	confirmed parasite-specific (CPS)	RAD	PVX_089775	RAD protein (Pv-fam-e)		317	SGR	CM000446:816708..915247	25	98539				pv-fam-e
pviv	confirmed parasite-specific (CPS)	RAD	PVX_089785	RAD protein (Pv-fam-e)		230	SGR	CM000446:816708..915247	25	98539	yes			pv-fam-e
pviv	confirmed parasite-specific (CPS)	hypothetical protein, unknown function	PVX_115460	hypothetical protein, conserved		309	SGR	CM000452:29676..40258	1	10582	yes
pviv	confirmed parasite-specific (CPS)	RAD	PVX_089790	RAD protein (Pv-fam-e)		371	SGR	CM000446:816708..915247	25	98539	yes			pv-fam-e
pviv	confirmed parasite-specific (CPS)	RAD	PVX_089795	RAD protein (Pv-fam-e)		320	SGR	CM000446:816708..915247	25	98539				pv-fam-e
pviv	confirmed parasite-specific (CPS)	RAD	PVX_089800	RAD protein (Pv-fam-e)		228	SGR	CM000446:816708..915247	25	98539	yes			pv-fam-e
pviv	confirmed parasite-specific (CPS)	shared with pfal	PVX_118105	hypothetical protein, conserved	pantothenate kinase, putative	1732	SGR	CM000453:2416826..2426265	1	9439		PF14_0454 (PID: 23)	PCHAS_131490
pviv	confirmed parasite-specific (CPS)	RAD	PVX_089805	RAD protein (Pv-fam-e)		230	SGR	CM000446:816708..915247	25	98539	yes			pv-fam-e
pviv	confirmed parasite-specific (CPS)	other, annotated function	PVX_121920	reticulocyte-binding protein 2 (RBP2), like	close to subtelomeric region	2487	SGR	CM000455:94065..116060	2	21995	yes
pviv	confirmed parasite-specific (CPS)	RAD	PVX_089810	RAD protein (Pv-fam-e)		286	SGR	CM000446:816708..915247	25	98539	yes			pv-fam-e
pviv	confirmed parasite-specific (CPS)	shared with pfal	PVX_122805	hypothetical protein, conserved	pfal ortholog has predicted signal peptide and GPI anchor; protein expression evidence in gametocytes and sporozoites; rna-seq evidence of low expression in intraerythrocytic cycle with 35h post infection; MAL13P1.107 has similarity with neighboring rhoptry protein 2 (PF13_0116) (global PID 20; BLASTP e-value 3e-74)	1234	SGR	CM000455:887649..896490	1	8841		MAL13P1.107 (PID: 34)	none
pviv	confirmed parasite-specific (CPS)	RAD	PVX_089815	RAD protein (Pv-fam-e)		57	SGR	CM000446:816708..915247	25	98539	yes			pv-fam-e
pkno	confirmed parasite-specific (CPS)	hypothetical protein, unknown function	PKH_010090	hypothetical protein		186	SGR	Pk_strainH_chr01:22613..32144	1	9531
pkno	confirmed parasite-specific (CPS)	SICAvar	PKH_010280	SICAvar antigen (fragment)		814	SGR	Pk_strainH_chr01:135567..168260	3	32693
pkno	confirmed parasite-specific (CPS)	hypothetical protein, unknown function	PKH_010495	hypothetical protein		134	SGR	Pk_strainH_chr01:271657..278848	1	7191
pkno	confirmed parasite-specific (CPS)	other, annotated function	PKH_011050	DegP-like serine protease 1 precursor	syntenic but truncated version of gene present in pkno	409	SGR	Pk_strainH_chr01:496123..501126	2	5003
pkno	confirmed parasite-specific (CPS)	hypothetical protein, unknown function	PKH_011280	conserved Plasmodium protein, unknown function, fragment		148	SGR	Pk_strainH_chr01:585300..602134	3	16834
pkno	confirmed parasite-specific (CPS)	SICAvar	PKH_011290	SICAvar antigen (fragment)		325	SGR	Pk_strainH_chr01:585300..602134	3	16834
pkno	confirmed parasite-specific (CPS)	hypothetical protein, unknown function	PKH_020250	conserved Plasmodium protein, unknown function, fragment		459	SGR	Pk_strainH_chr02:117333..143815	5	26482
pkno	confirmed parasite-specific (CPS)	SICAvar	PKH_020260	SICAvar antigen (fragment)		606	SGR	Pk_strainH_chr02:117333..143815	5	26482
pkno	confirmed parasite-specific (CPS)	SICAvar	PKH_020270	SICAvar antigen (fragment)		696	SGR	Pk_strainH_chr02:117333..143815	5	26482
pkno	confirmed parasite-specific (CPS)	SICAvar	PKH_020570	SICAvar antigen		1780	SGR	Pk_strainH_chr02:237395..255387	1	17992
pkno	confirmed parasite-specific (CPS)	SICAvar	PKH_020760	SICAvar antigen (fragment)		1059	SGR	Pk_strainH_chr02:316897..342624	2	25727
pkno	confirmed parasite-specific (CPS)	SICAvar	PKH_020770	SICAvar antigen (fragment)		515	SGR	Pk_strainH_chr02:316897..342624	2	25727
pkno	confirmed parasite-specific (CPS)	hypothetical protein, unknown function	PKH_021390	hypothetical protein, conserved in P.knowlesi (fragment)		326	SGR	Pk_strainH_chr02:599817..623459	3	23642
pkno	confirmed parasite-specific (CPS)	SICAvar	PKH_021400	SICAvar antigen (fragment)		588	SGR	Pk_strainH_chr02:599817..623459	3	23642
pkno	confirmed parasite-specific (CPS)	KIR	PKH_030130	KIR-like protein		466	SGR	Pk_strainH_chr03:92710..114020	2	21310
pkno	confirmed parasite-specific (CPS)	SICAvar	PKH_030140	SICAvar antigen (fragment)		508	SGR	Pk_strainH_chr03:92710..114020	2	21310
pkno	confirmed parasite-specific (CPS)	SICAvar	PKH_030180	SICAvar antigen (fragment)		564	SGR	Pk_strainH_chr03:125173..149883	1	24710
pkno	confirmed parasite-specific (CPS)	SICAvar	PKH_030540	SICAvar antigen		1814	SGR	Pk_strainH_chr03:285239..303017	1	17778
pkno	confirmed parasite-specific (CPS)	other, annotated function	PKH_031090	alpha/beta hydrolase, putative	syntenic pseudogene in pviv; might be functional gene in pviv; gene syntenic in comparison with pfal	720	SGR	Pk_strainH_chr03:549494..560936	1	11442
pkno	confirmed parasite-specific (CPS)	hypothetical protein, unknown function	PKH_031110	hypothetical protein		223	SGR	Pk_strainH_chr03:563936..568209	1	4273
pkno	confirmed parasite-specific (CPS)	other, annotated function	PKH_031150	RNA binding protein, putative	likely spurious gene prediction in repetitive region	75	SGR	Pk_strainH_chr03:578503..581292	1	2789
pkno	confirmed parasite-specific (CPS)	hypothetical protein, unknown function	PKH_031220	conserved Plasmodium protein, unknown function		511	SBR	Pk_strainH_chr03:603202..661210	6	58008
pkno	confirmed parasite-specific (CPS)	hypothetical protein, unknown function	PKH_031230	conserved Plasmodium protein, unknown function		888	SBR	Pk_strainH_chr03:603202..661210	6	58008
pkno	confirmed parasite-specific (CPS)	hypothetical protein, unknown function	PKH_031240	conserved Plasmodium protein, unknown function		434	SBR	Pk_strainH_chr03:603202..661210	6	58008
pkno	confirmed parasite-specific (CPS)	SICAvar	PKH_031250	SICAvar antigen (fragment)		633	SBR	Pk_strainH_chr03:603202..661210	6	58008
pkno	confirmed parasite-specific (CPS)	SICAvar	PKH_031255	SICAvar antigen (fragment)		341	SBR	Pk_strainH_chr03:603202..661210	6	58008
pkno	confirmed parasite-specific (CPS)	KIR	PKH_031920	KIR protein	subtelomeric gene in comparison with pfal	432	SGR	Pk_strainH_chr03:897171..922232	3	25061
pkno	confirmed parasite-specific (CPS)	hypothetical protein, unknown function	PKH_031930	hypothetical protein, conserved in P.knowlesi	subtelomeric gene in comparison with pfal	198	SGR	Pk_strainH_chr03:897171..922232	3	25061
pkno	confirmed parasite-specific (CPS)	hypothetical protein, unknown function	PKH_040604	hypothetical protein, conserved in P.knowlesi		228	SGR	Pk_strainH_chr04:237830..283073	5	45243
pkno	confirmed parasite-specific (CPS)	hypothetical protein, unknown function	PKH_040605	hypothetical protein, conserved in P.knowlesi		238	SGR	Pk_strainH_chr04:237830..283073	5	45243
pkno	confirmed parasite-specific (CPS)	SICAvar	PKH_040610	SICAvar antigen (fragment)		627	SGR	Pk_strainH_chr04:237830..283073	5	45243
pkno	confirmed parasite-specific (CPS)	SICAvar	PKH_040620	SICAvar antigen (fragment)		336	SGR	Pk_strainH_chr04:237830..283073	5	45243
pkno	confirmed parasite-specific (CPS)	SICAvar	PKH_040630	SICAvar antigen (fragment)		329	SGR	Pk_strainH_chr04:237830..283073	5	45243
pkno	confirmed parasite-specific (CPS)	SICAvar	PKH_040710	SICAvar antigen		1571	SGR	Pk_strainH_chr04:304358..318503	2	14145
pkno	confirmed parasite-specific (CPS)	SICAvar	PKH_040720	SICAvar-like antigen (fragment)		247	SGR	Pk_strainH_chr04:304358..318503	2	14145
pkno	confirmed parasite-specific (CPS)	SICAvar	PKH_041560	SICAvar antigen (fragment)		803	SGR	Pk_strainH_chr04:658326..686475	2	28149						cell differentiation (GO:0030154)	membrane (GO:0016020)
pkno	confirmed parasite-specific (CPS)	SICAvar	PKH_041570	SICAvar antigen (fragment)		1614	SGR	Pk_strainH_chr04:658326..686475	2	28149
pkno	confirmed parasite-specific (CPS)	SICAvar	PKH_050500	SICAvar antigen (fragment)		441	SGR	Pk_strainH_chr05:281571..299489	2	17918
pkno	confirmed parasite-specific (CPS)	KIR	PKH_050510	KIR protein		561	SGR	Pk_strainH_chr05:281571..299489	2	17918
pkno	confirmed parasite-specific (CPS)	KIR	PKH_051050	KIR protein		601	SGR	Pk_strainH_chr05:478572..496104	2	17532
pkno	confirmed parasite-specific (CPS)	KIR	PKH_051060	KIR protein		411	SGR	Pk_strainH_chr05:478572..496104	2	17532
pkno	confirmed parasite-specific (CPS)	SICAvar	PKH_051250	SICAvar antigen (fragment)		300	SGR	Pk_strainH_chr05:565985..611656	4	45671
pkno	confirmed parasite-specific (CPS)	SICAvar	PKH_051260	SICAvar antigen (fragment)		309	SGR	Pk_strainH_chr05:565985..611656	4	45671
pkno	confirmed parasite-specific (CPS)	SICAvar	PKH_051270	SICAvar antigen (fragment)		319	SGR	Pk_strainH_chr05:565985..611656	4	45671
pkno	confirmed parasite-specific (CPS)	SICAvar	PKH_051280	SICAvar antigen (fragment)		322	SGR	Pk_strainH_chr05:565985..611656	4	45671
pkno	confirmed parasite-specific (CPS)	KIR	PKH_051350	KIR protein		870	SGR	Pk_strainH_chr05:638875..646339	1	7464
pkno	confirmed parasite-specific (CPS)	SICAvar	PKH_051440	SICAvar antigen (fragment)		656	SGR	Pk_strainH_chr05:681307..722857	8	41550
pkno	confirmed parasite-specific (CPS)	SICAvar	PKH_051450	SICAvar antigen (fragment)		401	SGR	Pk_strainH_chr05:681307..722857	8	41550
pkno	confirmed parasite-specific (CPS)	SICAvar	PKH_051460	SICAvar antigen (fragment)		351	SGR	Pk_strainH_chr05:681307..722857	8	41550
pkno	confirmed parasite-specific (CPS)	hypothetical protein, unknown function	PKH_051470	hypothetical protein, conserved in P.knowlesi (fragment)		429	SGR	Pk_strainH_chr05:681307..722857	8	41550
pkno	confirmed parasite-specific (CPS)	KIR	PKH_051510	KIR-like protein		376	SGR	Pk_strainH_chr05:681307..722857	8	41550
pkno	confirmed parasite-specific (CPS)	SICAvar	PKH_051981	SICAvar antigen (fragment)		320	SGR	Pk_strainH_chr05:872578..882971	1	10393
pkno	confirmed parasite-specific (CPS)	SICAvar	PKH_052570	SICAvar antigen		1625	SGR	Pk_strainH_chr05:1166267..1183473	1	17206
pkno	confirmed parasite-specific (CPS)	hypothetical protein, unknown function	PKH_060705	hypothetical protein, conserved in P.knowlesi (fragment)		189	SGR	Pk_strainH_chr06:313649..351425	2	37776
pkno	confirmed parasite-specific (CPS)	SICAvar	PKH_060710	SICAvar antigen (fragment)		837	SGR	Pk_strainH_chr06:313649..351425	2	37776
pkno	confirmed parasite-specific (CPS)	SICAvar	PKH_061620	SICAvar antigen (fragment)		1020	SGR	Pk_strainH_chr06:715083..746464	1	31381
pkno	confirmed parasite-specific (CPS)	KIR	PKH_061830	KIR-like protein		332	SGR	Pk_strainH_chr06:824739..864237	5	39498
pkno	confirmed parasite-specific (CPS)	hypothetical protein, unknown function	PKH_061840	hypothetical protein, conserved in P.knowlesi		261	SGR	Pk_strainH_chr06:824739..864237	5	39498
pkno	confirmed parasite-specific (CPS)	SICAvar	PKH_061850	SICAvar antigen (fragment)		1928	SGR	Pk_strainH_chr06:824739..864237	5	39498
pkno	confirmed parasite-specific (CPS)	SICAvar	PKH_061860	SICAvar antigen (fragment)		339	SGR	Pk_strainH_chr06:824739..864237	5	39498
pkno	confirmed parasite-specific (CPS)	SICAvar	PKH_061870	SICAvar antigen (fragment)		290	SGR	Pk_strainH_chr06:824739..864237	5	39498
pkno	confirmed parasite-specific (CPS)	SICAvar	PKH_070540	SICAvar antigen (fragment)		1243	SGR	Pk_strainH_chr07:300490..334954	2	34464
pkno	confirmed parasite-specific (CPS)	hypothetical protein, unknown function	PKH_071200	hypothetical protein, conserved in P.knowlesi		920	SGR	Pk_strainH_chr07:595608..605301	1	9693
pkno	confirmed parasite-specific (CPS)	SICAvar	PKH_072360	SICAvar antigen (fragment)		1077	SGR	Pk_strainH_chr07:1052366..1096210	3	43844
pkno	confirmed parasite-specific (CPS)	SICAvar	PKH_072370	SICAvar antigen (fragment)		209	SGR	Pk_strainH_chr07:1052366..1096210	3	43844
pkno	confirmed parasite-specific (CPS)	SICAvar	PKH_072380	SICAvar antigen (fragment)		721	SGR	Pk_strainH_chr07:1052366..1096210	3	43844
pkno	confirmed parasite-specific (CPS)	SICAvar	PKH_072450	SICAvar antigen		1792	SGR	Pk_strainH_chr07:1114368..1139914	2	25546
pkno	confirmed parasite-specific (CPS)	KIR	PKH_072550	KIR protein		449	SGR	Pk_strainH_chr07:1166972..1172562	1	5590
pkno	confirmed parasite-specific (CPS)	SICAvar	PKH_072690	SICAvar antigen (fragment)		323	SGR	Pk_strainH_chr07:1207072..1247916	4	40844
pkno	confirmed parasite-specific (CPS)	SICAvar	PKH_072700	SICAvar antigen (fragment)		244	SGR	Pk_strainH_chr07:1207072..1247916	4	40844
pkno	confirmed parasite-specific (CPS)	SICAvar	PKH_072710	SICAvar antigen (fragment)		1691	SGR	Pk_strainH_chr07:1207072..1247916	4	40844
pkno	confirmed parasite-specific (CPS)	hypothetical protein, unknown function	PKH_073315	conserved Plasmodium protein, unknown function		151	SGR	Pk_strainH_chr07:1460027..1460908	1	881
pkno	confirmed parasite-specific (CPS)	SICAvar	PKH_080060	SICAvar antigen (fragment)	subtelomeric gene in comparison with pfal	332	SGR	Pk_strainH_chr08:26599..68786	1	42187
pkno	confirmed parasite-specific (CPS)	KIR	PKH_080655	KIR protein		353	SGR	Pk_strainH_chr08:295560..308119	2	12559
pkno	confirmed parasite-specific (CPS)	KIR	PKH_080760	KIR-like protein (fragment)		323	SGR	Pk_strainH_chr08:361048..397095	3	36047
pkno	confirmed parasite-specific (CPS)	hypothetical protein, unknown function	PKH_080770	hypothetical protein, conserved in P.knowlesi (fragment)		234	SGR	Pk_strainH_chr08:361048..397095	3	36047
pkno	confirmed parasite-specific (CPS)	SICAvar	PKH_080780	SICAvar antigen (fragment)		311	SGR	Pk_strainH_chr08:361048..397095	3	36047
pkno	confirmed parasite-specific (CPS)	SICAvar	PKH_081360	SICAvar-like antigen (fragment)		1026	SGR	Pk_strainH_chr08:612969..620433	1	7464
pkno	confirmed parasite-specific (CPS)	SICAvar	PKH_081400	SICAvar-like antigen (fragment)		589	SGR	Pk_strainH_chr08:629640..644225	3	14585
pkno	confirmed parasite-specific (CPS)	SICAvar	PKH_081410	SICAvar antigen (fragment)		216	SGR	Pk_strainH_chr08:629640..644225	3	14585
pkno	confirmed parasite-specific (CPS)	SICAvar	PKH_081420	SICAvar antigen (fragment)		334	SGR	Pk_strainH_chr08:629640..644225	3	14585
pkno	confirmed parasite-specific (CPS)	SICAvar	PKH_081790	SICAvar antigen (fragment)		427	SGR	Pk_strainH_chr08:791457..829341	5	37884
pkno	confirmed parasite-specific (CPS)	SICAvar	PKH_081810	SICAvar antigen (fragment)		1686	SGR	Pk_strainH_chr08:791457..829341	5	37884
pkno	confirmed parasite-specific (CPS)	SICAvar	PKH_081811	SICAvar antigen (fragment)		57	SGR	Pk_strainH_chr08:791457..829341	5	37884
pkno	confirmed parasite-specific (CPS)	hypothetical protein, unknown function	PKH_081812	hypothetical protein (fragment)		175	SGR	Pk_strainH_chr08:791457..829341	5	37884
pkno	confirmed parasite-specific (CPS)	SICAvar	PKH_082020	SICAvar antigen (fragment)		137	SGR	Pk_strainH_chr08:916278..935037	4	18759
pkno	confirmed parasite-specific (CPS)	hypothetical protein, unknown function	PKH_082030	hypothetical protein, conserved in P.knowlesi		581	SGR	Pk_strainH_chr08:916278..935037	4	18759
pkno	confirmed parasite-specific (CPS)	SICAvar	PKH_082051	SICAvar antigen (fragment)		192	SGR	Pk_strainH_chr08:916278..935037	4	18759
pkno	confirmed parasite-specific (CPS)	SICAvar	PKH_082190	SICAvar antigen (fragment)		322	SGR	Pk_strainH_chr08:987604..1030269	4	42665
pkno	confirmed parasite-specific (CPS)	SICAvar	PKH_082200	SICAvar antigen (fragment)		1301	SGR	Pk_strainH_chr08:987604..1030269	4	42665
pkno	confirmed parasite-specific (CPS)	hypothetical protein, unknown function	PKH_082202	hypothetical protein, conserved in P.knowlesi (fragment)		205	SGR	Pk_strainH_chr08:987604..1030269	4	42665
pkno	confirmed parasite-specific (CPS)	hypothetical protein, unknown function	PKH_082204	hypothetical protein, conserved in P.knowlesi		214	SGR	Pk_strainH_chr08:987604..1030269	4	42665
pkno	confirmed parasite-specific (CPS)	hypothetical protein, unknown function	PKH_082291	hypothetical protein, conserved in P.knowlesi		549	SGR	Pk_strainH_chr08:1071636..1086977	2	15341
pkno	confirmed parasite-specific (CPS)	SICAvar	PKH_082760	SICAvar antigen (fragment)		337	SGR	Pk_strainH_chr08:1286356..1315741	1	29385
pkno	confirmed parasite-specific (CPS)	SICAvar	PKH_082890	SICAvar antigen (fragment)		592	SGR	Pk_strainH_chr08:1359437..1390135	2	30698
pkno	confirmed parasite-specific (CPS)	SICAvar	PKH_083490	SICAvar antigen (fragment)		319	SGR	Pk_strainH_chr08:1622666..1643374	4	20708
pkno	confirmed parasite-specific (CPS)	hypothetical protein, unknown function	PKH_083491	hypothetical protein, conserved in P.knowlesi (fragment)		203	SGR	Pk_strainH_chr08:1622666..1643374	4	20708					ATP binding (GO:0005524)	transport (GO:0006810)	integral to membrane (GO:0016021)
pkno	confirmed parasite-specific (CPS)	SICAvar	PKH_083500	SICAvar antigen (fragment)		289	SGR	Pk_strainH_chr08:1622666..1643374	4	20708
pkno	confirmed parasite-specific (CPS)	hypothetical protein, unknown function	PKH_083800	conserved Plasmodium protein, unknown function	annotated pseudogene in pviv; gene syntenic in comparison with pfal	236	SGR	Pk_strainH_chr08:1755797..1762981	1	7184
pkno	confirmed parasite-specific (CPS)	hypothetical protein, unknown function	PKH_090690	hypothetical protein, conserved in P.knowlesi		473	SGR	Pk_strainH_chr09:292900..343703	6	50803
pkno	confirmed parasite-specific (CPS)	SICAvar	PKH_090710	SICAvar antigen (fragment)		581	SGR	Pk_strainH_chr09:292900..343703	6	50803
pkno	confirmed parasite-specific (CPS)	SICAvar	PKH_090720	SICAvar antigen (fragment)		901	SGR	Pk_strainH_chr09:292900..343703	6	50803
pkno	confirmed parasite-specific (CPS)	SICAvar	PKH_090730	SICAvar antigen (fragment)		331	SGR	Pk_strainH_chr09:292900..343703	6	50803
pkno	confirmed parasite-specific (CPS)	SICAvar	PKH_090740	SICAvar antigen (fragment)		290	SGR	Pk_strainH_chr09:292900..343703	6	50803
pkno	confirmed parasite-specific (CPS)	SICAvar	PKH_091300	SICAvar antigen (fragment)		1409	SGR	Pk_strainH_chr09:542455..578714	4	36259
pkno	confirmed parasite-specific (CPS)	SICAvar	PKH_091310	SICAvar antigen (fragment)		582	SGR	Pk_strainH_chr09:542455..578714	4	36259
pkno	confirmed parasite-specific (CPS)	SICAvar	PKH_091990	SICAvar antigen (fragment)		1515	SGR	Pk_strainH_chr09:830731..856481	1	25750
pkno	confirmed parasite-specific (CPS)	SICAvar	PKH_092440	SICAvar antigen (fragment)		997	SGR	Pk_strainH_chr09:1058602..1094414	2	35812
pkno	confirmed parasite-specific (CPS)	hypothetical protein, unknown function	PKH_092449	hypothetical protein, conserved in P.knowlesi		261	SGR	Pk_strainH_chr09:1058602..1094414	2	35812
pkno	confirmed parasite-specific (CPS)	SICAvar	PKH_092930	SICAvar antigen (fragment)		1051	SGR	Pk_strainH_chr09:1271589..1289196	2	17607
pkno	confirmed parasite-specific (CPS)	SICAvar	PKH_092940	SICAvar antigen (fragment)		790	SGR	Pk_strainH_chr09:1271589..1289196	2	17607
pkno	confirmed parasite-specific (CPS)	SICAvar	PKH_093160	SICAvar antigen (fragment)		276	SGR	Pk_strainH_chr09:1369130..1397158	2	28028
pkno	confirmed parasite-specific (CPS)	SICAvar	PKH_093170	SICAvar antigen		1773	SGR	Pk_strainH_chr09:1369130..1397158	2	28028
pkno	confirmed parasite-specific (CPS)	SICAvar	PKH_094010	SICAvar antigen		2022	SGR	Pk_strainH_chr09:1817291..1838482	1	21191
pkno	confirmed parasite-specific (CPS)	SICAvar	PKH_094230	SICAvar antigen		1701	SGR	Pk_strainH_chr09:1905342..1919450	1	14108
pkno	confirmed parasite-specific (CPS)	SICAvar	PKH_100210	SICAvar antigen (fragment)		1632	SGR	Pk_strainH_chr10:106471..166993	4	60522
pkno	confirmed parasite-specific (CPS)	SICAvar	PKH_100220	SICAvar antigen (fragment)		904	SGR	Pk_strainH_chr10:106471..166993	4	60522
pkno	confirmed parasite-specific (CPS)	SICAvar	PKH_100230	SICAvar antigen (fragment)		1660	SGR	Pk_strainH_chr10:106471..166993	4	60522
pkno	confirmed parasite-specific (CPS)	SICAvar	PKH_100540	SICAvar antigen (fragment)		1429	SGR	Pk_strainH_chr10:276803..298558	1	21755
pkno	confirmed parasite-specific (CPS)	SICAvar	PKH_101350	SICAvar antigen (fragment)		830	SGR	Pk_strainH_chr10:637577..681671	4	44094
pkno	confirmed parasite-specific (CPS)	SICAvar	PKH_101360	SICAvar antigen (fragment)		833	SGR	Pk_strainH_chr10:637577..681671	4	44094
pkno	confirmed parasite-specific (CPS)	SICAvar	PKH_101370	SICAvar antigen (fragment)		323	SGR	Pk_strainH_chr10:637577..681671	4	44094
pkno	confirmed parasite-specific (CPS)	SICAvar	PKH_101750	SICAvar antigen		1979	SGR	Pk_strainH_chr10:829571..849848	1	20277
pkno	confirmed parasite-specific (CPS)	KIR	PKH_102040	KIR protein		352	SGR	Pk_strainH_chr10:940835..963601	5	22766
pkno	confirmed parasite-specific (CPS)	SICAvar	PKH_102050	SICAvar antigen (fragment)		340	SGR	Pk_strainH_chr10:940835..963601	5	22766
pkno	confirmed parasite-specific (CPS)	SICAvar	PKH_102060	SICAvar antigen (fragment)		348	SGR	Pk_strainH_chr10:940835..963601	5	22766
pkno	confirmed parasite-specific (CPS)	SICAvar	PKH_102070	SICAvar antigen (fragment)		581	SGR	Pk_strainH_chr10:940835..963601	5	22766
pkno	confirmed parasite-specific (CPS)	SICAvar	PKH_102071	SICAvar antigen (fragment)		295	SGR	Pk_strainH_chr10:940835..963601	5	22766
pkno	confirmed parasite-specific (CPS)	SICAvar	PKH_102940	SICAvar antigen (fragment)		577	SGR	Pk_strainH_chr10:1332983..1367296	3	34313
pkno	confirmed parasite-specific (CPS)	SICAvar	PKH_102950	SICAvar antigen (fragment)		292	SGR	Pk_strainH_chr10:1332983..1367296	3	34313
pkno	confirmed parasite-specific (CPS)	SICAvar	PKH_102960	SICAvar antigen (fragment)		1230	SGR	Pk_strainH_chr10:1332983..1367296	3	34313
pkno	confirmed parasite-specific (CPS)	SICAvar	PKH_110360	SICAvar antigen		1976	SGR	Pk_strainH_chr11:155928..179856	1	23928
pkno	confirmed parasite-specific (CPS)	SICAvar	PKH_110960	SICAvar antigen		2008	SGR	Pk_strainH_chr11:408867..426987	1	18120
pkno	confirmed parasite-specific (CPS)	SICAvar	PKH_111220	SICAvar antigen		1953	SGR	Pk_strainH_chr11:554070..597358	2	43288
pkno	confirmed parasite-specific (CPS)	SICAvar	PKH_111560	SICAvar antigen		1592	SGR	Pk_strainH_chr11:731231..785632	5	54401
pkno	confirmed parasite-specific (CPS)	SICAvar	PKH_111570	SICAvar antigen (fragment)		482	SGR	Pk_strainH_chr11:731231..785632	5	54401
pkno	confirmed parasite-specific (CPS)	SICAvar	PKH_111580	SICAvar antigen (fragment)		454	SGR	Pk_strainH_chr11:731231..785632	5	54401
pkno	confirmed parasite-specific (CPS)	SICAvar	PKH_111590	SICAvar antigen (fragment)		318	SGR	Pk_strainH_chr11:731231..785632	5	54401
pkno	confirmed parasite-specific (CPS)	SICAvar	PKH_111980	SICAvar antigen (fragment)		866	SGR	Pk_strainH_chr11:949585..1015325	4	65740
pkno	confirmed parasite-specific (CPS)	SICAvar	PKH_111990	SICAvar antigen (fragment)		607	SGR	Pk_strainH_chr11:949585..1015325	4	65740
pkno	confirmed parasite-specific (CPS)	SICAvar	PKH_112000	SICAvar antigen (fragment)		1074	SGR	Pk_strainH_chr11:949585..1015325	4	65740
pkno	confirmed parasite-specific (CPS)	SICAvar	PKH_112010	SICAvar antigen (fragment)		319	SGR	Pk_strainH_chr11:949585..1015325	4	65740
pkno	confirmed parasite-specific (CPS)	KIR	PKH_112420	KIR protein		581	SGR	Pk_strainH_chr11:1186235..1205844	3	19609
pkno	confirmed parasite-specific (CPS)	hypothetical protein, unknown function	PKH_112430	hypothetical protein, conserved in P.knowlesi		328	SGR	Pk_strainH_chr11:1186235..1205844	3	19609
pkno	confirmed parasite-specific (CPS)	SICAvar	PKH_112900	SICAvar antigen		2217	SGR	Pk_strainH_chr11:1402078..1428972	1	26894
pkno	confirmed parasite-specific (CPS)	SICAvar	PKH_113730	SICAvar antigen (fragment)		1678	SGR	Pk_strainH_chr11:1759516..1813563	4	54047
pkno	confirmed parasite-specific (CPS)	SICAvar	PKH_113760	SICAvar antigen (fragment)		1184	SGR	Pk_strainH_chr11:1759516..1813563	4	54047
pkno	confirmed parasite-specific (CPS)	SICAvar	PKH_113930	SICAvar antigen (fragment)		1039	SGR	Pk_strainH_chr11:1874687..1921378	3	46691
pkno	confirmed parasite-specific (CPS)	hypothetical protein, unknown function	PKH_113940	hypothetical protein, conserved in P.knowlesi (fragment)		248	SGR	Pk_strainH_chr11:1874687..1921378	3	46691
pkno	confirmed parasite-specific (CPS)	SICAvar	PKH_113950	SICAvar antigen (fragment)		322	SGR	Pk_strainH_chr11:1874687..1921378	3	46691
pkno	confirmed parasite-specific (CPS)	SICAvar	PKH_114350	SICAvar-like antigen (fragment)		414	SGR	Pk_strainH_chr11:2098246..2135147	4	36901
pkno	confirmed parasite-specific (CPS)	SICAvar	PKH_114360	SICAvar antigen (fragment)		1241	SGR	Pk_strainH_chr11:2098246..2135147	4	36901
pkno	confirmed parasite-specific (CPS)	SICAvar	PKH_114370	SICAvar antigen (fragment)		470	SGR	Pk_strainH_chr11:2098246..2135147	4	36901
pkno	confirmed parasite-specific (CPS)	SICAvar	PKH_114380	SICAvar antigen (fragment)		304	SGR	Pk_strainH_chr11:2098246..2135147	4	36901
pkno	confirmed parasite-specific (CPS)	SICAvar	PKH_114560	SICAvar antigen (fragment)		337	SGR	Pk_strainH_chr11:2201528..2219828	3	18300
pkno	confirmed parasite-specific (CPS)	SICAvar	PKH_114570	SICAvar antigen (fragment)		597	SGR	Pk_strainH_chr11:2201528..2219828	3	18300
pkno	confirmed parasite-specific (CPS)	SICAvar	PKH_120300	SICAvar antigen (fragment)		1995	SGR	Pk_strainH_chr12:119083..142850	1	23767
pkno	confirmed parasite-specific (CPS)	SICAvar	PKH_120720	SICAvar antigen (fragment)		1091	SGR	Pk_strainH_chr12:295965..332403	3	36438
pkno	confirmed parasite-specific (CPS)	SICAvar	PKH_120730	SICAvar antigen (fragment)		583	SGR	Pk_strainH_chr12:295965..332403	3	36438
pkno	confirmed parasite-specific (CPS)	hypothetical protein, unknown function	PKH_120810	hypothetical protein, conserved in P.knowlesi (fragment)		200	SGR	Pk_strainH_chr12:358500..365744	2	7244
pkno	confirmed parasite-specific (CPS)	KIR	PKH_121020	KIR protein		380	SGR	Pk_strainH_chr12:446883..451263	1	4380
pkno	confirmed parasite-specific (CPS)	SICAvar	PKH_122440	SICAvar antigen (fragment)		334	SGR	Pk_strainH_chr12:1003525..1044822	4	41297
pkno	confirmed parasite-specific (CPS)	SICAvar	PKH_122450	SICAvar antigen (fragment)		1670	SGR	Pk_strainH_chr12:1003525..1044822	4	41297					peptidase inhibitor activity (GO:0030414)
pkno	confirmed parasite-specific (CPS)	hypothetical protein, unknown function	PKH_122460	hypothetical protein, conserved in P.knowlesi		349	SGR	Pk_strainH_chr12:1003525..1044822	4	41297
pkno	confirmed parasite-specific (CPS)	SICAvar	PKH_122470	SICAvar antigen (fragment)		392	SGR	Pk_strainH_chr12:1003525..1044822	4	41297
pkno	confirmed parasite-specific (CPS)	SICAvar	PKH_123610	SICAvar antigen		1772	SGR	Pk_strainH_chr12:1503519..1520919	2	17400
pkno	confirmed parasite-specific (CPS)	SICAvar	PKH_124340	SICAvar antigen (fragment)		343	SGR	Pk_strainH_chr12:1871609..1909198	4	37589
pkno	confirmed parasite-specific (CPS)	SICAvar	PKH_124350	SICAvar antigen (fragment)		388	SGR	Pk_strainH_chr12:1871609..1909198	4	37589
pkno	confirmed parasite-specific (CPS)	SICAvar	PKH_124360	SICAvar antigen (fragment)		581	SGR	Pk_strainH_chr12:1871609..1909198	4	37589
pkno	confirmed parasite-specific (CPS)	SICAvar	PKH_124370	SICAvar antigen (fragment)		284	SGR	Pk_strainH_chr12:1871609..1909198	4	37589
pkno	confirmed parasite-specific (CPS)	hypothetical protein, unknown function	PKH_125070	conserved Plasmodium protein, unknown function		480	SGR	Pk_strainH_chr12:2174030..2206648	3	32618
pkno	confirmed parasite-specific (CPS)	SICAvar	PKH_125080	SICAvar antigen (fragment)		278	SGR	Pk_strainH_chr12:2174030..2206648	3	32618
pkno	confirmed parasite-specific (CPS)	SICAvar	PKH_125090	SICAvar antigen (fragment)		1700	SGR	Pk_strainH_chr12:2174030..2206648	3	32618
pkno	confirmed parasite-specific (CPS)	hypothetical protein, unknown function	PKH_130490	conserved Plasmodium protein, unknown function		205	SGR	Pk_strainH_chr13:213285..242077	4	28792
pkno	confirmed parasite-specific (CPS)	hypothetical protein, unknown function	PKH_130510	conserved Plasmodium protein, unknown function		164	SGR	Pk_strainH_chr13:213285..242077	4	28792
pkno	confirmed parasite-specific (CPS)	SICAvar	PKH_130515	SICAvar antigen (fragment)		319	SGR	Pk_strainH_chr13:213285..242077	4	28792
pkno	confirmed parasite-specific (CPS)	SICAvar	PKH_130530	SICAvar antigen		1692	SGR	Pk_strainH_chr13:213285..242077	4	28792
pkno	confirmed parasite-specific (CPS)	KIR	PKH_131110	KIR protein		582	SGR	Pk_strainH_chr13:514235..532060	3	17825
pkno	confirmed parasite-specific (CPS)	hypothetical protein, unknown function	PKH_131115	hypothetical protein, conserved in P.knowlesi (fragment)		246	SGR	Pk_strainH_chr13:514235..532060	3	17825
pkno	confirmed parasite-specific (CPS)	SICAvar	PKH_131120	SICAvar antigen (fragment)	synteny breakpoint gene in comparison with pfal	421	SGR	Pk_strainH_chr13:514235..532060	3	17825
pkno	confirmed parasite-specific (CPS)	SICAvar	PKH_131230	SICAvar antigen	synteny breakpoint gene in comparison with pfal	2017	SGR	Pk_strainH_chr13:567837..588155	1	20318
pkno	confirmed parasite-specific (CPS)	SICAvar	PKH_131700	SICAvar antigen (fragment)		335	SGR	Pk_strainH_chr13:819571..921311	16	101740
pkno	confirmed parasite-specific (CPS)	SICAvar	PKH_131710	SICAvar antigen (fragment)		582	SGR	Pk_strainH_chr13:819571..921311	16	101740
pkno	confirmed parasite-specific (CPS)	hypothetical protein, unknown function	PKH_131715	hypothetical protein, conserved in P.knowlesi (fragment)		239	SGR	Pk_strainH_chr13:819571..921311	16	101740
pkno	confirmed parasite-specific (CPS)	hypothetical protein, unknown function	PKH_131720	hypothetical protein, conserved in P.knowlesi		961	SGR	Pk_strainH_chr13:819571..921311	16	101740
pkno	confirmed parasite-specific (CPS)	hypothetical protein, unknown function	PKH_131740	hypothetical protein, conserved in P.knowlesi		348	SGR	Pk_strainH_chr13:819571..921311	16	101740
pkno	confirmed parasite-specific (CPS)	hypothetical protein, unknown function	PKH_131790	conserved Plasmodium protein, unknown function		490	SGR	Pk_strainH_chr13:819571..921311	16	101740
pkno	confirmed parasite-specific (CPS)	KIR	PKH_131810	KIR-like protein		561	SGR	Pk_strainH_chr13:819571..921311	16	101740
pkno	confirmed parasite-specific (CPS)	SICAvar	PKH_131820	SICAvar antigen (fragment)		2424	SGR	Pk_strainH_chr13:819571..921311	16	101740
pkno	confirmed parasite-specific (CPS)	SICAvar	PKH_132190	SICAvar antigen		1961	SGR	Pk_strainH_chr13:1043736..1093738	4	50002					structural molecule activity (GO:0005198)	cell adhesion (GO:0007155)	actin cytoskeleton (GO:0015629)
pkno	confirmed parasite-specific (CPS)	KIR	PKH_132200	KIR protein (fragment)		473	SGR	Pk_strainH_chr13:1043736..1093738	4	50002
pkno	confirmed parasite-specific (CPS)	SICAvar	PKH_132210	SICAvar antigen (fragment)		1290	SGR	Pk_strainH_chr13:1043736..1093738	4	50002
pkno	confirmed parasite-specific (CPS)	SICAvar	PKH_133320	SICAvar antigen (fragment)		333	SGR	Pk_strainH_chr13:1602902..1639266	5	36364
pkno	confirmed parasite-specific (CPS)	SICAvar	PKH_133325	SICAvar antigen (fragment)		177	SGR	Pk_strainH_chr13:1602902..1639266	5	36364
pkno	confirmed parasite-specific (CPS)	SICAvar	PKH_133330	SICAvar antigen (fragment)		744	SGR	Pk_strainH_chr13:1602902..1639266	5	36364
pkno	confirmed parasite-specific (CPS)	KIR	PKH_133340	KIR-like protein (fragment)		393	SGR	Pk_strainH_chr13:1602902..1639266	5	36364
pkno	confirmed parasite-specific (CPS)	SICAvar	PKH_133350	SICAvar antigen (fragment)		699	SGR	Pk_strainH_chr13:1602902..1639266	5	36364
pkno	confirmed parasite-specific (CPS)	SICAvar	PKH_140530	SICAvar antigen		1555	SGR	Pk_strainH_chr14:246594..264961	1	18367
pkno	confirmed parasite-specific (CPS)	SICAvar	PKH_141060	SICAvar antigen (fragment)		585	SGR	Pk_strainH_chr14:454295..496393	3	42098
pkno	confirmed parasite-specific (CPS)	SICAvar	PKH_141070	SICAvar antigen		1780	SGR	Pk_strainH_chr14:454295..496393	3	42098
pkno	confirmed parasite-specific (CPS)	SICAvar	PKH_141080	SICAvar antigen (fragment)		331	SGR	Pk_strainH_chr14:454295..496393	3	42098
pkno	confirmed parasite-specific (CPS)	hypothetical protein, unknown function	PKH_142200	hypothetical protein, conserved in P.knowlesi		383	SGR	Pk_strainH_chr14:987269..995526	4	8257
pkno	confirmed parasite-specific (CPS)	SICAvar	PKH_142410	SICAvar antigen (fragment)		699	SGR	Pk_strainH_chr14:1058846..1070804	1	11958
pkno	confirmed parasite-specific (CPS)	SICAvar	PKH_142570	SICAvar antigen (fragment)		1826	SGR	Pk_strainH_chr14:1123464..1152101	2	28637
pkno	confirmed parasite-specific (CPS)	SICAvar	PKH_142960	SICAvar antigen (fragment)		591	SGR	Pk_strainH_chr14:1343675..1367550	1	23875
pkno	confirmed parasite-specific (CPS)	SICAvar	PKH_143040	SICAvar antigen (fragment)		274	SGR	Pk_strainH_chr14:1397487..1410541	2	13054
pkno	confirmed parasite-specific (CPS)	hypothetical protein, unknown function	PKH_143340	conserved Plasmodium protein, unknown function		491	SGR	Pk_strainH_chr14:1495922..1502025	1	6103
pkno	confirmed parasite-specific (CPS)	SICAvar	PKH_144090	SICAvar-like antigen		483	SGR	Pk_strainH_chr14:1851702..1859702	1	8000
pkno	confirmed parasite-specific (CPS)	SICAvar	PKH_144870	SICAvar antigen (fragment)		567	SGR	Pk_strainH_chr14:2169277..2206205	2	36928
pkno	confirmed parasite-specific (CPS)	SICAvar	PKH_144880	SICAvar antigen		1982	SGR	Pk_strainH_chr14:2169277..2206205	2	36928
pkno	confirmed parasite-specific (CPS)	KIR	PKH_145230	KIR protein		411	SGR	Pk_strainH_chr14:2345291..2431109	12	85818
pkno	confirmed parasite-specific (CPS)	hypothetical protein, unknown function	PKH_145240	hypothetical protein, conserved in P.knowlesi		265	SGR	Pk_strainH_chr14:2345291..2431109	12	85818
pkno	confirmed parasite-specific (CPS)	SICAvar	PKH_145250	SICAvar antigen (fragment)		1452	SGR	Pk_strainH_chr14:2345291..2431109	12	85818
pkno	confirmed parasite-specific (CPS)	SICAvar	PKH_145260	SICAvar antigen (fragment)		338	SGR	Pk_strainH_chr14:2345291..2431109	12	85818
pkno	confirmed parasite-specific (CPS)	SICAvar	PKH_145290	SICAvar antigen (fragment)		909	SGR	Pk_strainH_chr14:2345291..2431109	12	85818
pkno	confirmed parasite-specific (CPS)	SICAvar	PKH_145730	SICAvar antigen (fragment)		136	SGR	Pk_strainH_chr14:2563736..2573398	2	9662
pkno	confirmed parasite-specific (CPS)	SICAvar	PKH_145870	SICAvar antigen (fragment)		313	SGR	Pk_strainH_chr14:2641558..2676141	2	34583
pkno	confirmed parasite-specific (CPS)	KIR	PKH_145880	KIR protein		586	SGR	Pk_strainH_chr14:2641558..2676141	2	34583
pkno	confirmed parasite-specific (CPS)	SICAvar	PKH_146160	SICAvar antigen (fragment)		332	SGR	Pk_strainH_chr14:2764774..2815627	2	50853
pkno	confirmed parasite-specific (CPS)	SICAvar	PKH_146170	SICAvar antigen (fragment)		328	SGR	Pk_strainH_chr14:2764774..2815627	2	50853
pkno	confirmed parasite-specific (CPS)	hypothetical protein, unknown function	PKH_146720	conserved Plasmodium protein, unknown function		225	SGR	Pk_strainH_chr14:2997452..3018166	4	20714
pkno	confirmed parasite-specific (CPS)	SICAvar	PKH_146740	SICAvar antigen (fragment)		185	SGR	Pk_strainH_chr14:2997452..3018166	4	20714
pviv	confirmed parasite-specific (CPS)	RAD	PVX_089820	RAD protein (Pv-fam-e)		164	SGR	CM000446:816708..915247	25	98539	yes			pv-fam-e
pviv	confirmed parasite-specific (CPS)	RAD	PVX_089825	RAD protein (Pv-fam-e)		249	SGR	CM000446:816708..915247	25	98539				pv-fam-e
pviv	confirmed parasite-specific (CPS)	RAD	PVX_089830	RAD protein (Pv-fam-e)		222	SGR	CM000446:816708..915247	25	98539	yes			pv-fam-e
pviv	confirmed parasite-specific (CPS)	RAD	PVX_089835	RAD protein (Pv-fam-e)		334	SGR	CM000446:816708..915247	25	98539				pv-fam-e
pviv	confirmed parasite-specific (CPS)	RAD	PVX_089850	RAD protein (Pv-fam-e)		281	SGR	CM000446:816708..915247	25	98539	yes			pv-fam-e
pviv	confirmed parasite-specific (CPS)	RAD	PVX_089852	RAD protein (Pv-fam-e)		199	SGR	CM000446:816708..915247	25	98539				pv-fam-e
pviv	confirmed parasite-specific (CPS)	RAD	PVX_089855	RAD protein (Pv-fam-e)		86	SGR	CM000446:816708..915247	25	98539				pv-fam-e
pviv	confirmed parasite-specific (CPS)	RAD	PVX_089860	RAD protein (Pv-fam-e)		232	SGR	CM000446:816708..915247	25	98539				pv-fam-e
pviv	confirmed parasite-specific (CPS)	RAD	PVX_089865	RAD protein (Pv-fam-e)		231	SGR	CM000446:816708..915247	25	98539	yes			pv-fam-e
pviv	confirmed parasite-specific (CPS)	RAD	PVX_089867	RAD protein (Pv-fam-e)		232	SGR	CM000446:816708..915247	25	98539				pv-fam-e
pviv	confirmed parasite-specific (CPS)	RAD	PVX_089870	RAD protein (Pv-fam-e)		232	SGR	CM000446:816708..915247	25	98539				pv-fam-e
pviv	confirmed parasite-specific (CPS)	RAD	PVX_089875	RAD protein (Pv-fam-e)		228	SGR	CM000446:816708..915247	25	98539	yes			pv-fam-e
pviv	confirmed parasite-specific (CPS)	RAD	PVX_089880	RAD protein (Pv-fam-e)		308	SGR	CM000446:816708..915247	25	98539	yes			pv-fam-e
pviv	confirmed parasite-specific (CPS)	RAD	PVX_089890	RAD protein (Pv-fam-e)		284	SGR	CM000446:916184..922959	1	6775				pv-fam-e
pviv	confirmed parasite-specific (CPS)	other, annotated function	PVX_099470	WD domain, G-beta repeat domain containing protein		874	SGR	CM000448:794050..799474	1	5424
pviv	positional ortholog (PO)		PVX_089760	hypothetical protein		166	SGR
pviv	positional ortholog (PO)		PVX_113735	hypothetical protein		103	SGR
pviv	positional ortholog (PO)		PVX_110955	hypothetical protein, conserved		270	SGR
pkno	positional ortholog (PO)		PKH_011230	conserved Plasmodium protein, unknown function		539	SGR
pkno	positional ortholog (PO)		PKH_021040	conserved Plasmodium protein, unknown function		268	SGR
pkno	positional ortholog (PO)		PKH_030210b		gene model improvement artifact; gene not split correctly	460	SGR
pkno	positional ortholog (PO)		PKH_031950	conserved Plasmodium protein, unknown function	subtelomeric gene in comparison with pfal	290	SGR
pkno	positional ortholog (PO)		PKH_040150	conserved Plasmodium protein, unknown function		1550	SGR									lipid metabolic process (GO:0006629);metabolic process (GO:0008152)
pkno	positional ortholog (PO)		PKH_041240	cysteine protease, putative		511	SGR
pkno	positional ortholog (PO)		PKH_041470	conserved Plasmodium protein, unknown function		463	SGR
pkno	positional ortholog (PO)		PKH_051980	hypothetical protein		685	SGR
pkno	positional ortholog (PO)		PKH_052680	conserved Plasmodium protein, unknown function		524	SGR
pkno	positional ortholog (PO)		PKH_060050	conserved Plasmodium protein, unknown function		1310	SGR
pkno	positional ortholog (PO)		PKH_060060	conserved Plasmodium protein, unknown function		368	SGR
pkno	positional ortholog (PO)		PKH_060970			1204	SGR
pkno	positional ortholog (PO)		PKH_062030	conserved Plasmodium protein, unknown function		401	SGR
pkno	positional ortholog (PO)		PKH_062300	erythrocyte binding protein (alpha)	possibly real difference, but close to subtelomeric region; subtelomeric gene in comparison with pfal	1073	SGR	Pk_strainH_chr06:1028750..1038871	1	10121					receptor activity (GO:0004872)	pathogenesis (GO:0009405)	integral to membrane (GO:0016021)
pkno	positional ortholog (PO)		PKH_080800	conserved Plasmodium protein, unknown function		133	SGR
pkno	positional ortholog (PO)		PKH_081730	conserved Plasmodium protein, unknown function		54	SGR
pkno	positional ortholog (PO)		PKH_091930	protein kinase, putative		198	SGR								protein kinase activity (GO:0004672);protein serine/threonine kinase activity (GO:0004674);protein tyrosine kinase activity (GO:0004713);ATP binding (GO:0005524)	protein amino acid phosphorylation (GO:0006468)
pkno	positional ortholog (PO)		PKH_092420	conserved Plasmodium protein, unknown function		610	SGR									lipid metabolic process (GO:0006629)
pkno	positional ortholog (PO)		PKH_093075			29	SGR
pkno	positional ortholog (PO)		PKH_094180	60S ribosomal protein L41, putative		39	SGR								structural constituent of ribosome (GO:0003735)	translation (GO:0006412)	ribosome (GO:0005840)
pkno	positional ortholog (PO)		PKH_113250	conserved Plasmodium protein, unknown function	missing ortholog in pviv (PVX_113965)	1271	SGR
pkno	positional ortholog (PO)		PKH_113700	conserved Plasmodium protein, unknown function		115	SGR
pkno	positional ortholog (PO)		PKH_122260	conserved Plasmodium protein, unknown function		241	SGR
pkno	positional ortholog (PO)		PKH_125710	conserved Plasmodium protein, unknown function		79	SGR
pkno	positional ortholog (PO)		PKH_132310	conserved Plasmodium protein, unknown function, fragment		285	SGR
pkno	positional ortholog (PO)		PKH_142610	RNA binding protein, putative		967	SGR								nucleic acid binding (GO:0003676)
pviv	positional ortholog (PO)		PVX_000605b	hypothetical protein, conserved		497	SGR
pviv	positional ortholog (PO)		PVX_001685	Phist protein (Pf-fam-b)		583	SGR							phist (71)
pviv	positional ortholog (PO)		PVX_001690	Phist protein (Pf-fam-b)		491	SGR							phist (71)
pviv	positional ortholog (PO)		PVX_002610	hypothetical protein, conserved		2015	SGR									metabolic process (GO:0008152)
pviv	positional ortholog (PO)		PVX_003685	hypothetical protein		474	SGR
pviv	positional ortholog (PO)		PVX_003805	serine-repeat antigen (SERA), putative		1136	SGR							sera (9)	cysteine-type peptidase activity (GO:0008234)	proteolysis (GO:0006508)
pviv	positional ortholog (PO)		PVX_081605	hypothetical protein		127	SGR
pviv	positional ortholog (PO)		PVX_082445	hypothetical protein, conserved		119	SGR
pviv	positional ortholog (PO)		PVX_085170			1480	SGR
pviv	positional ortholog (PO)		PVX_088245	hypothetical protein, conserved		288	SGR
pviv	positional ortholog (PO)		PVX_090205	hypothetical protein, conserved		265	SGR
pviv	positional ortholog (PO)		PVX_091715	3-phosphoinositide dependent protein kinase-1, putative		561	SGR								protein kinase activity (GO:0004672);protein serine/threonine kinase activity (GO:0004674);protein tyrosine kinase activity (GO:0004713);ATP binding (GO:0005524)	protein amino acid phosphorylation (GO:0006468)
pviv	positional ortholog (PO)		PVX_091945	hypothetical protein, conserved		801	SGR									lipid metabolic process (GO:0006629)
pviv	positional ortholog (PO)		PVX_092820	60S ribosomal protein L41, putative		39	SGR								structural constituent of ribosome (GO:0003735)	translation (GO:0006412)	ribosome (GO:0005840)
pviv	positional ortholog (PO)		PVX_095075	hypothetical protein, conserved		54	SGR
pviv	positional ortholog (PO)		PVX_096060	hypothetical protein		148	SGR
pviv	positional ortholog (PO)		PVX_110810	Duffy receptor precursor		1070	SGR								receptor activity (GO:0004872)	pathogenesis (GO:0009405)	integral to membrane (GO:0016021)
pviv	positional ortholog (PO)		PVX_111440	hypothetical protein, conserved		599	SGR
pviv	positional ortholog (PO)		PVX_113965	hypothetical protein, conserved		1488	SGR
pviv	positional ortholog (PO)		PVX_094645	RAD protein (Pv-fam-e)		285	SGR							pv-fam-e
pviv	positional ortholog (PO)		PVX_118030	hypothetical protein, conserved		80	SGR
pviv	positional ortholog (PO)		PVX_123145	hypothetical protein, conserved		1075	SGR								nucleic acid binding (GO:0003676)
pviv	positional ortholog (PO)		PVX_125730	tryptophan-rich antigen (Pv-fam-a)		330	SGR							pv-fam-a
pviv	positional ortholog (PO)		PVX_300023			29	SGR
pviv	missing gene (MG)		PVX_118010	Histone H1, gonadal, putative		84	SGR
pviv	missing gene (MG)		PVX_001783	hypothetical protein		219	SGR
pviv	missing gene (MG)		PVX_084530	hypothetical protein		4126	SGR
pviv	missing gene (MG)		PVX_086030	hypothetical protein		258	SGR
pviv	missing gene (MG)		PVX_092475	hypothetical protein		1908	SGR
pviv	missing gene (MG)		PVX_099755	hypothetical protein		114	SGR
pviv	missing gene (MG)		PVX_117710	hypothetical protein		63	SGR
pviv	missing gene (MG)		PVX_122925	hypothetical protein		71	SGR
pkno	missing gene (MG)		PKH_011730	conserved Plasmodium protein, unknown function		229	SGR
pkno	missing gene (MG)		PKH_020070	conserved Plasmodium protein, unknown function		302	SGR
pkno	missing gene (MG)		PKH_020100	conserved Plasmodium protein, unknown function		296	SGR
pkno	missing gene (MG)		PKH_021550	conserved Plasmodium protein, unknown function		839	SGR
pkno	missing gene (MG)		PKH_031120	hypothetical protein		126	SGR
pkno	missing gene (MG)		PKH_062280	KIR-like protein		402	SGR
pkno	missing gene (MG)		PKH_082720	conserved Plasmodium protein, unknown function		188	SGR
pkno	missing gene (MG)		PKH_102010	conserved Plasmodium protein, unknown function		319	SGR
pkno	missing gene (MG)		PKH_103200	conserved Plasmodium protein, unknown function		261	SGR
pkno	missing gene (MG)		PKH_122710	conserved Plasmodium protein, unknown function		703	SGR
pkno	missing gene (MG)		PKH_140030	conserved Plasmodium protein, unknown function	subtelomeric gene in comparison with pfal	173	SGR	Pk_strainH_chr14:9031..15907	2	6876
pkno	missing gene (MG)		PKH_140330	phosphatase, putative		1148	SGR
pviv	missing gene (MG)		PVX_003530	hypothetical protein		142	SGR
pviv	missing gene (MG)		PVX_084935	hypothetical protein, conserved		1622	SGR	CM000454:781222..794778	2	13556
pviv	missing gene (MG)		PVX_097010	hypothetical protein		105	SGR
pviv	missing gene (MG)		PVX_101490	hypothetical protein, conserved		72	SGR
pviv	missing gene (MG)		PVX_110825	Pv-fam-d protein		1896	SGR							pv-fam-d	transcription regulator activity (GO:0030528)	regulation of transcription (GO:0045449)	nucleus (GO:0005634)
pviv	missing gene (MG)		PVX_300105			147	SGR
pviv	missing gene (MG)		PVX_300110			336	SGR
pviv	sequence gap (SG)		PVX_080310	RNA-binding protein, putative		1542	SGR	CM000451:560727..572047	1	11320					RNA binding (GO:0003723);binding (GO:0005488)
pviv	sequence gap (SG)		PVX_100010	hypothetical protein		60	SGR	CM000448:1195527..1201342	1	5815
pkno	sequence gap (SG)		PKH_082510	SICAvar antigen (fragment)		313	SGR	Pk_strainH_chr08:1179316..1217070	3	37754
pkno	sequence gap (SG)		PKH_082520	SICAvar antigen (fragment)		1674	SGR	Pk_strainH_chr08:1179316..1217070	3	37754
pkno	sequence gap (SG)		PKH_082530	SICAvar antigen (fragment)		446	SGR	Pk_strainH_chr08:1179316..1217070	3	37754
pkno	sequence gap (SG)		PKH_131300	conserved Plasmodium protein, unknown function, fragment	synteny breakpoint gene in comparison with pfal	1306	SGR	Pk_strainH_chr13:612354..623525	1	11171
pkno	sequence gap (SG)		PKH_133010	RNA helicase, putative (fragment)		357	SGR	Pk_strainH_chr13:1391768..1410188	1	18420					nucleic acid binding (GO:0003676);ATP binding (GO:0005524);ATP-dependent helicase activity (GO:0008026)
pkno	sequence gap (SG)		PKH_146970	reticulocyte binding protein, putative (fragment)	possible gene split due to sequence gap; syntenic ortholog in pviv is recent pseudogene or sequencing error (two internal stop codons); subtelomeric gene in comparison with pfal	1602	SGR	Pk_strainH_chr14:3111444..3132750	2	21306
pkno	sequence gap (SG)		PKH_146980	reticulocyte binding protein, putative (fragment)	possible gene split due to sequence gap; syntenic ortholog in pviv is recent pseudogene or sequencing error (two internal stop codons); subtelomeric gene in comparison with pfal	683	SGR	Pk_strainH_chr14:3111444..3132750	2	21306
pviv	sequence gap (SG)		PVX_002845	hypothetical protein, conserved		730	SGR	CM000445:319260..322575	1	3315
pviv	sequence gap (SG)		PVX_003525	hypothetical protein		1867	SGR	CM000445:817285..828494	1	11209
pviv	sequence gap (SG)		PVX_079765	hypothetical protein, conserved		108	SGR	CM000451:75991..82907	1	6916
pviv	sequence gap (SG)		PVX_081200	hypothetical protein, conserved		162	SGR	CM000443:137554..170301	7	32747
pviv	sequence gap (SG)		PVX_085535	RNA helicase, putative		877	SGR	CM000454:1249289..1293122	9	43833					nucleic acid binding (GO:0003676);helicase activity (GO:0004386);ATP binding (GO:0005524);ATP-dependent helicase activity (GO:0008026)
pviv	sequence gap (SG)		PVX_085540	calmodulin, putative		136	SGR	CM000454:1249289..1293122	9	43833					calcium ion binding (GO:0005509)
pviv	sequence gap (SG)		PVX_085545	hypothetical protein, conserved		166	SGR	CM000454:1249289..1293122	9	43833
pviv	sequence gap (SG)		PVX_085550	hypothetical protein, conserved		3546	SGR	CM000454:1249289..1293122	9	43833
pviv	sequence gap (SG)		PVX_085555	ubiquitin fusion degradation protein, putative		317	SGR	CM000454:1249289..1293122	9	43833						ubiquitin-dependent protein catabolic process (GO:0006511)
pviv	sequence gap (SG)		PVX_085560	hypothetical protein		144	SGR	CM000454:1249289..1293122	9	43833
pviv	sequence gap (SG)		PVX_085565	DNA replication licensing factor MCM2, putative		972	SGR	CM000454:1249289..1293122	9	43833					nucleotide binding (GO:0000166);DNA binding (GO:0003677);ATP binding (GO:0005524);nucleoside-triphosphatase activity (GO:0017111)	DNA replication (GO:0006260);DNA-dependent DNA replication initiation (GO:0006270)	nucleus (GO:0005634)
pviv	sequence gap (SG)		PVX_085590	hypothetical protein, conserved		4700	SGR	CM000454:1327431..1360961	6	33530
pviv	sequence gap (SG)		PVX_085595	hypothetical protein, conserved		316	SGR	CM000454:1327431..1360961	6	33530					nucleic acid binding (GO:0003676)		intracellular (GO:0005622)
pviv	sequence gap (SG)		PVX_085600	hypothetical protein, conserved		355	SGR	CM000454:1327431..1360961	6	33530
pviv	sequence gap (SG)		PVX_085605			147	SGR	CM000454:1327431..1360961	6	33530
pviv	sequence gap (SG)		PVX_085610	lysine-tRNA ligase, putative		677	SGR	CM000454:1327431..1360961	6	33530					nucleotide binding (GO:0000166);nucleic acid binding (GO:0003676);aminoacyl-tRNA ligase activity (GO:0004812);lysine-tRNA ligase activity (GO:0004824);ATP binding (GO:0005524)	translation (GO:0006412);tRNA aminoacylation for protein translation (GO:0006418);lysyl-tRNA aminoacylation (GO:0006430)	cytoplasm (GO:0005737)
pviv	sequence gap (SG)		PVX_085615	hypothetical protein, conserved		137	SGR	CM000454:1327431..1360961	6	33530
pviv	sequence gap (SG)		PVX_088864	Senescence-associated protein, putative		131	SGR	CM000446:92309..118097	6	25788
pviv	sequence gap (SG)		PVX_094285	Pv-fam-h protein		220	SGR	CM000449:97616..113114	3	15498				pv-fam-h
pviv	sequence gap (SG)		PVX_094290	Pv-fam-h protein		230	SGR	CM000449:97616..113114	3	15498				pv-fam-h
pviv	sequence gap (SG)		PVX_094295	Pv-fam-h protein		316	SGR	CM000449:97616..113114	3	15498				pv-fam-h
pviv	sequence gap (SG)		PVX_095420	inorganic pyrophosphatase, putative		373	SGR	CM000449:1090627..1170251	17	79624					magnesium ion binding (GO:0000287);inorganic diphosphatase activity (GO:0004427)	phosphate metabolic process (GO:0006796)	cytoplasm (GO:0005737)
pviv	sequence gap (SG)		PVX_095425	hypothetical protein, conserved		1976	SGR	CM000449:1090627..1170251	17	79624						microtubule cytoskeleton organization (GO:0000226)	spindle pole (GO:0000922);microtubule organizing center (GO:0005815)
pviv	sequence gap (SG)		PVX_095430	hypothetical protein, conserved		180	SGR	CM000449:1090627..1170251	17	79624					structural constituent of ribosome (GO:0003735)	translation (GO:0006412)	intracellular (GO:0005622);ribosome (GO:0005840)
pviv	sequence gap (SG)		PVX_095435	hypothetical protein, conserved		318	SGR	CM000449:1090627..1170251	17	79624
pviv	sequence gap (SG)		PVX_095440	hypothetical protein, conserved		283	SGR	CM000449:1090627..1170251	17	79624
pviv	sequence gap (SG)		PVX_095445	hypothetical protein, conserved		320	SGR	CM000449:1090627..1170251	17	79624					protein binding (GO:0005515);zinc ion binding (GO:0008270)		intracellular (GO:0005622)
pviv	sequence gap (SG)		PVX_095450	hypothetical protein, conserved		1112	SGR	CM000449:1090627..1170251	17	79624
pviv	sequence gap (SG)		PVX_095455	39s ribosomal protein L47, mitochondrial precursor, putative		235	SGR	CM000449:1090627..1170251	17	79624					structural constituent of ribosome (GO:0003735)	translation (GO:0006412)	intracellular (GO:0005622);mitochondrial ribosome (GO:0005761);ribosome (GO:0005840)
pviv	sequence gap (SG)		PVX_095460	hypothetical protein, conserved		281	SGR	CM000449:1090627..1170251	17	79624
pviv	sequence gap (SG)		PVX_095465	hypothetical protein, conserved		1425	SGR	CM000449:1090627..1170251	17	79624
pviv	sequence gap (SG)		PVX_095470	hypothetical protein, conserved		315	SGR	CM000449:1090627..1170251	17	79624
pviv	sequence gap (SG)		PVX_095475	CTRP adhesive protein (invasive stage), putative		2061	SGR	CM000449:1090627..1170251	17	79624
pviv	sequence gap (SG)		PVX_095480	translation initiation factor E4, putative		227	SGR	CM000449:1090627..1170251	17	79624					RNA binding (GO:0003723);translation initiation factor activity (GO:0003743)	translational initiation (GO:0006413)	cytoplasm (GO:0005737)
pviv	sequence gap (SG)		PVX_095485	hypothetical protein, conserved		197	SGR	CM000449:1090627..1170251	17	79624					zinc ion binding (GO:0008270)
pviv	sequence gap (SG)		PVX_095490	hypothetical protein, conserved		627	SGR	CM000449:1090627..1170251	17	79624
pviv	sequence gap (SG)		PVX_095495	hypothetical protein, conserved		931	SGR	CM000449:1090627..1170251	17	79624
pviv	sequence gap (SG)		PVX_097025	ABC transporter, putative		1726	SGR	CM000443:137554..170301	7	32747				ABC (16)	nucleotide binding (GO:0000166);ATP binding (GO:0005524);ATPase activity (GO:0016887);nucleoside-triphosphatase activity (GO:0017111)	transport (GO:0006810)	integral to membrane (GO:0016021)
pviv	sequence gap (SG)		PVX_100880	sphingomyelin phosphodiesterase, putative		753	SGR	CM000455:2443860..2492025	8	48165
pviv	sequence gap (SG)		PVX_101500	hypothetical protein		2870	SGR	CM000455:2940059..2978093	2	38034
pviv	sequence gap (SG)		PVX_101505	Pv-fam-d protein		419	SGR	CM000455:2940059..2978093	2	38034				pv-fam-d
pviv	sequence gap (SG)		PVX_110830	hypothetical protein		232	SGR	CM000447:938088..956851	1	18763
pviv	sequence gap (SG)		PVX_121955	hypothetical protein		135	SGR	CM000455:133848..140310	1	6462
pviv	sequence gap (SG)		PVX_300051			228	SGR	CM000454:1249289..1293122	9	43833
pviv	sequence gap (SG)		PVX_300107			448	SGR	CM000449:1090627..1170251	17	79624
pviv	sequence gap (SG)		PVX_300145			61	SGR	CM000454:1249289..1293122	9	43833
pviv	split/merge gene (SM)		PVX_000665	hypothetical protein		386	SGR	CM000444:391290..405814	3	14524
pkno	split/merge gene (SM)		PKH_030310	conserved Plasmodium protein, unknown function		3599	SGR	Pk_strainH_chr03:192945..207263	1	14318
pkno	split/merge gene (SM)		PKH_102640	conserved Plasmodium protein, unknown function	gene model artifact	2141	SGR	Pk_strainH_chr10:1208883..1222109	2	13226
pkno	split/merge gene (SM)		PKH_102650	conserved Plasmodium protein, unknown function		1207	SGR	Pk_strainH_chr10:1208883..1222109	2	13226
pviv	split/merge gene (SM)		PVX_000655	hypothetical protein		804	SGR	CM000444:391290..405814	3	14524
pviv	split/merge gene (SM)		PVX_000660	hypothetical protein		1761	SGR	CM000444:391290..405814	3	14524
pviv	split/merge gene (SM)		PVX_092650	hypothetical protein, conserved		691	SGR	CM000450:1619522..1624287	1	4765
pviv	split/merge gene (SM)		PVX_097880	hypothetical protein		3554	SGR	CM000451:1067703..1082033	1	14330
pkno	subtelomeric gene		PKH_010010	SICAvar antigen (fragment)		364	STR	Pk_strainH_chr01:108..14846	4	14738
pkno	subtelomeric gene		PKH_010020	SICAvar antigen (fragment)		314	STR	Pk_strainH_chr01:108..14846	4	14738
pkno	subtelomeric gene		PKH_010030	hypothetical protein (fragment)		201	STR	Pk_strainH_chr01:108..14846	4	14738
pkno	subtelomeric gene		PKH_010040	hypothetical protein		241	STR	Pk_strainH_chr01:108..14846	4	14738
pkno	subtelomeric gene		PKH_011760	conserved Plasmodium protein, unknown function		302	STR	Pk_strainH_chr01:822747..838303	4	15556
pkno	subtelomeric gene		PKH_011770	conserved Plasmodium protein, unknown function		375	STR	Pk_strainH_chr01:822747..838303	4	15556
pkno	subtelomeric gene		PKH_011780	SICAvar-like antigen		884	STR	Pk_strainH_chr01:822747..838303	4	15556
pkno	subtelomeric gene		PKH_011790	SICAvar antigen (fragment)		587	STR	Pk_strainH_chr01:822747..838303	4	15556
pkno	subtelomeric gene		PKH_020010	SICAvar antigen (fragment)		999	STR	Pk_strainH_chr02:1013..26584	3	25571
pkno	subtelomeric gene		PKH_020020	SICAvar-like antigen		936	STR	Pk_strainH_chr02:1013..26584	3	25571
pkno	subtelomeric gene		PKH_020030	blood stage membrane protein, putative		694	STR	Pk_strainH_chr02:1013..26584	3	25571
pkno	subtelomeric gene		PKH_021570	conserved Plasmodium protein, unknown function		250	STR	Pk_strainH_chr02:714996..723912	4	8916
pkno	subtelomeric gene		PKH_021580	hypothetical protein, conserved in P.knowlesi		208	STR	Pk_strainH_chr02:714996..723912	4	8916
pkno	subtelomeric gene		PKH_021590	conserved Plasmodium protein, unknown function		379	STR	Pk_strainH_chr02:714996..723912	4	8916
pkno	subtelomeric gene		PKH_021600	SICAvar antigen (fragment)		143	STR	Pk_strainH_chr02:714996..723912	4	8916
pkno	subtelomeric gene		PKH_030010	SICAvar antigen (fragment)		277	STR	Pk_strainH_chr03:17778..18801	1	1023
pkno	subtelomeric gene		PKH_031980	hypothetical protein, conserved in P.knowlesi		333	STR	Pk_strainH_chr03:944781..972364	3	27583
pkno	subtelomeric gene		PKH_031990	KIR protein		655	STR	Pk_strainH_chr03:944781..972364	3	27583
pkno	subtelomeric gene		PKH_032000	SICAvar antigen (fragment)		1168	STR	Pk_strainH_chr03:944781..972364	3	27583
pkno	subtelomeric gene		PKH_041750	conserved Plasmodium protein, unknown function		1577	STR	Pk_strainH_chr04:763749..783752	3	20003					binding (GO:0005488);protein transporter activity (GO:0008565)	protein import into nucleus, docking (GO:0000059);intracellular protein transport (GO:0006886)	nucleus (GO:0005634);nuclear pore (GO:0005643);cytoplasm (GO:0005737)
pkno	subtelomeric gene		PKH_041760	SICAvar antigen (fragment)		1272	STR	Pk_strainH_chr04:763749..783752	3	20003
pkno	subtelomeric gene		PKH_041770	SICAvar antigen (fragment)		415	STR	Pk_strainH_chr04:763749..783752	3	20003
pkno	subtelomeric gene		PKH_050010	SICAvar antigen (fragment)		587	STR	Pk_strainH_chr05:291..26892	3	26601
pkno	subtelomeric gene		PKH_050020	SICAvar antigen		1758	STR	Pk_strainH_chr05:291..26892	3	26601
pkno	subtelomeric gene		PKH_050021	SICAvar-like antigen		1014	STR	Pk_strainH_chr05:291..26892	3	26601
pkno	subtelomeric gene		PKH_052810	205 kda pk1(b )1 sicavar antigen (fragment)		221	STR	Pk_strainH_chr05:1276919..1324566	4	47647
pkno	subtelomeric gene		PKH_052820	hypothetical protein		188	STR	Pk_strainH_chr05:1276919..1324566	4	47647
pkno	subtelomeric gene		PKH_052830	SICAvar antigen (fragment)		593	STR	Pk_strainH_chr05:1276919..1324566	4	47647
pkno	subtelomeric gene		PKH_052840	SICAvar antigen (fragment)		438	STR	Pk_strainH_chr05:1276919..1324566	4	47647
pkno	subtelomeric gene		PKH_060005	hypothetical protein, conserved in P.knowlesi (fragment)		28	STR	Pk_strainH_chr06:639..6142	2	5503
pkno	subtelomeric gene		PKH_060010	conserved Plasmodium protein, unknown function		385	STR	Pk_strainH_chr06:639..6142	2	5503
pkno	subtelomeric gene		PKH_062320	conserved Plasmodium protein, unknown function		791	STR	Pk_strainH_chr06:1043327..1051599	2	8272
pkno	subtelomeric gene		PKH_062330	SICAvar antigen (fragment)		305	STR	Pk_strainH_chr06:1043327..1051599	2	8272
pkno	subtelomeric gene		PKH_070002	MAEBL, putative		992	STR	Pk_strainH_chr07:2719..31390	5	28671
pkno	subtelomeric gene		PKH_070003	reticulocyte binding protein, putative		2927	STR	Pk_strainH_chr07:2719..31390	5	28671						defense response (GO:0006952)	cell outer membrane (GO:0009279)
pkno	subtelomeric gene		PKH_070004	tryptophan-rich antigen, putative		273	STR	Pk_strainH_chr07:2719..31390	5	28671
pkno	subtelomeric gene		PKH_070006	tryptophan-rich antigen, putative		284	STR	Pk_strainH_chr07:2719..31390	5	28671
pkno	subtelomeric gene		PKH_070008	tryptophan-rich antigen, putative		259	STR	Pk_strainH_chr07:2719..31390	5	28671
pkno	subtelomeric gene		PKH_073420	conserved Plasmodium protein, unknown function		348	STR	Pk_strainH_chr07:1504849..1526582	4	21733
pkno	subtelomeric gene		PKH_073430	conserved Plasmodium protein, unknown function		426	STR	Pk_strainH_chr07:1504849..1526582	4	21733
pkno	subtelomeric gene		PKH_073440	SICAvar antigen (fragment)		305	STR	Pk_strainH_chr07:1504849..1526582	4	21733
pkno	subtelomeric gene		PKH_073450	SICAvar antigen (fragment)		1205	STR	Pk_strainH_chr07:1504849..1526582	4	21733
pkno	subtelomeric gene		PKH_080010	SICAvar antigen (fragment)		578	STR	Pk_strainH_chr08:42..21556	4	21514
pkno	subtelomeric gene		PKH_080020	SICAvar-like antigen (fragment)		311	STR	Pk_strainH_chr08:42..21556	4	21514
pkno	subtelomeric gene		PKH_080030	conserved Plasmodium protein, unknown function		406	STR	Pk_strainH_chr08:42..21556	4	21514
pkno	subtelomeric gene		PKH_080040	conserved Plasmodium protein, unknown function		1453	STR	Pk_strainH_chr08:42..21556	4	21514
pkno	subtelomeric gene		PKH_090010	hypothetical protein, conserved in P.knowlesi		680	STR	Pk_strainH_chr09:6735..8907	1	2172
pkno	subtelomeric gene		PKH_094550	SICAvar antigen (fragment)		141	STR	Pk_strainH_chr09:2117256..2147122	6	29866
pkno	subtelomeric gene		PKH_094560	hypothetical protein, conserved in P.knowlesi		587	STR	Pk_strainH_chr09:2117256..2147122	6	29866
pkno	subtelomeric gene		PKH_094570	conserved Plasmodium protein, unknown function		314	STR	Pk_strainH_chr09:2117256..2147122	6	29866
pkno	subtelomeric gene		PKH_094580	conserved Plasmodium protein, unknown function		897	STR	Pk_strainH_chr09:2117256..2147122	6	29866
pkno	subtelomeric gene		PKH_094585	hypothetical protein, conserved in P.knowlesi (fragment)		194	STR	Pk_strainH_chr09:2117256..2147122	6	29866
pkno	subtelomeric gene		PKH_094590	SICAvar antigen (fragment)		497	STR	Pk_strainH_chr09:2117256..2147122	6	29866
pkno	subtelomeric gene		PKH_100005	hypothetical protein, conserved in P.knowlesi		178	STR	Pk_strainH_chr10:3782..36369	7	32587
pkno	subtelomeric gene		PKH_100010	hypothetical protein, conserved in P.knowlesi		270	STR	Pk_strainH_chr10:3782..36369	7	32587
pkno	subtelomeric gene		PKH_100011	hypothetical protein, conserved in P.knowlesi		300	STR	Pk_strainH_chr10:3782..36369	7	32587
pkno	subtelomeric gene		PKH_100020	KIR-like protein		531	STR	Pk_strainH_chr10:3782..36369	7	32587
pkno	subtelomeric gene		PKH_100030	conserved Plasmodium protein, unknown function		887	STR	Pk_strainH_chr10:3782..36369	7	32587
pkno	subtelomeric gene		PKH_100040	hypothetical protein, conserved in P.knowlesi		215	STR	Pk_strainH_chr10:3782..36369	7	32587
pkno	subtelomeric gene		PKH_100050	KIR-like protein		521	STR	Pk_strainH_chr10:3782..36369	7	32587
pkno	subtelomeric gene		PKH_103220	conserved Plasmodium protein, unknown function		1379	STR	Pk_strainH_chr10:1455731..1481460	3	25729
pkno	subtelomeric gene		PKH_103230	hypothetical protein, conserved in P.knowlesi		401	STR	Pk_strainH_chr10:1455731..1481460	3	25729
pkno	subtelomeric gene		PKH_103240	hypothetical protein, conserved in P.knowlesi		359	STR	Pk_strainH_chr10:1455731..1481460	3	25729
pkno	subtelomeric gene		PKH_110010	SICAvar-like antigen		867	STR	Pk_strainH_chr11:6509..21047	3	14538
pkno	subtelomeric gene		PKH_110020	conserved Plasmodium protein, unknown function		223	STR	Pk_strainH_chr11:6509..21047	3	14538
pkno	subtelomeric gene		PKH_110030	conserved Plasmodium protein, unknown function		421	STR	Pk_strainH_chr11:6509..21047	3	14538
pkno	subtelomeric gene		PKH_114870	conserved Plasmodium protein, unknown function		258	STR	Pk_strainH_chr11:2350106..2372882	5	22776
pkno	subtelomeric gene		PKH_114880	hypothetical protein, conserved in P.knowlesi		336	STR	Pk_strainH_chr11:2350106..2372882	5	22776
pkno	subtelomeric gene		PKH_114890	hypothetical protein, conserved in P.knowlesi		251	STR	Pk_strainH_chr11:2350106..2372882	5	22776
pkno	subtelomeric gene		PKH_114900	SICAvar-like antigen (fragment)		319	STR	Pk_strainH_chr11:2350106..2372882	5	22776
pkno	subtelomeric gene		PKH_114910	SICAvar antigen (fragment)		569	STR	Pk_strainH_chr11:2350106..2372882	5	22776
pkno	subtelomeric gene		PKH_120010	SICAvar antigen (fragment)		574	STR	Pk_strainH_chr12:188..13871	3	13683
pkno	subtelomeric gene		PKH_120020	hypothetical protein, conserved in P.knowlesi		491	STR	Pk_strainH_chr12:188..13871	3	13683					telomeric DNA binding (GO:0042162)		chromosome, telomeric region (GO:0000781)
pkno	subtelomeric gene		PKH_120030	hypothetical protein, conserved in P.knowlesi		498	STR	Pk_strainH_chr12:188..13871	3	13683
pkno	subtelomeric gene		PKH_127070	conserved Plasmodium protein, unknown function		743	STR	Pk_strainH_chr12:3108229..3128362	3	20133
pkno	subtelomeric gene		PKH_127080	SICAvar antigen (fragment)		306	STR	Pk_strainH_chr12:3108229..3128362	3	20133					actin binding (GO:0003779)	cytoskeleton organization (GO:0007010)
pkno	subtelomeric gene		PKH_127090	SICAvar antigen (fragment)		514	STR	Pk_strainH_chr12:3108229..3128362	3	20133
pkno	subtelomeric gene		PKH_134540	blood stage membrane protein, putative		469	STR	Pk_strainH_chr13:2161207..2200022	9	38815
pkno	subtelomeric gene		PKH_134550	conserved Plasmodium protein, unknown function		651	STR	Pk_strainH_chr13:2161207..2200022	9	38815
pkno	subtelomeric gene		PKH_134560	conserved Plasmodium protein, unknown function		677	STR	Pk_strainH_chr13:2161207..2200022	9	38815
pkno	subtelomeric gene		PKH_134570	conserved Plasmodium protein, unknown function		176	STR	Pk_strainH_chr13:2161207..2200022	9	38815
pkno	subtelomeric gene		PKH_134580	erythrocyte binding protein (gamma)		1072	STR	Pk_strainH_chr13:2161207..2200022	9	38815					receptor activity (GO:0004872)	pathogenesis (GO:0009405)	integral to membrane (GO:0016021)
pkno	subtelomeric gene		PKH_134590	KIR-like protein		464	STR	Pk_strainH_chr13:2161207..2200022	9	38815
pkno	subtelomeric gene		PKH_134600	hypothetical protein, conserved in P.knowlesi		287	STR	Pk_strainH_chr13:2161207..2200022	9	38815
pkno	subtelomeric gene		PKH_134610	SICAvar antigen (fragment)		327	STR	Pk_strainH_chr13:2161207..2200022	9	38815
pkno	subtelomeric gene		PKH_134615	SICAvar antigen (fragment)		143	STR	Pk_strainH_chr13:2161207..2200022	9	38815
pkno	subtelomeric gene		PKH_140010	conserved Plasmodium protein, unknown function		332	STR	Pk_strainH_chr14:2446..3851	1	1405
pviv	subtelomeric gene		PVX_000000	hypothetical protein		156	STR	CM000444:876350..1008175	18	131825
pviv	subtelomeric gene		PVX_000005	hypothetical protein		282	STR	CM000444:876350..1008175	18	131825
pviv	subtelomeric gene		PVX_000010	hypothetical protein		380	STR	CM000444:876350..1008175	18	131825
pviv	subtelomeric gene		PVX_000015	Pv-fam-d protein		415	STR	CM000444:876350..1008175	18	131825				pv-fam-d
pviv	subtelomeric gene		PVX_000020	variable surface protein Vir9-like		234	STR	CM000444:876350..1008175	18	131825
pviv	subtelomeric gene		PVX_000025	hypothetical protein		136	STR	CM000444:876350..1008175	18	131825
pviv	subtelomeric gene		PVX_001100	RAD protein (Pv-fam-e)		159	STR	CM000444:192..10936	3	10744				pv-fam-e
pviv	subtelomeric gene		PVX_001105	hypothetical protein		190	STR	CM000444:192..10936	3	10744
pviv	subtelomeric gene		PVX_001110	hypothetical protein		191	STR	CM000444:192..10936	3	10744
pviv	subtelomeric gene		PVX_001610	variable surface protein Vir25-related		338	STR	CM000447:760..45649	12	44889
pviv	subtelomeric gene		PVX_001615	variable surface protein Vir12/24-related		366	STR	CM000447:760..45649	12	44889
pviv	subtelomeric gene		PVX_001620	hypothetical protein		163	STR	CM000447:760..45649	12	44889
pviv	subtelomeric gene		PVX_001625	variable surface protein Vir12-related		460	STR	CM000447:760..45649	12	44889
pviv	subtelomeric gene		PVX_001630	hypothetical protein		304	STR	CM000447:760..45649	12	44889
pviv	subtelomeric gene		PVX_001635	hypothetical protein, conserved		634	STR	CM000447:760..45649	12	44889
pviv	subtelomeric gene		PVX_001640	hypothetical protein		227	STR	CM000447:760..45649	12	44889
pviv	subtelomeric gene		PVX_001645	variable surface protein Vir12-related		529	STR	CM000447:760..45649	12	44889
pviv	subtelomeric gene		PVX_001650	Pv-fam-d protein		643	STR	CM000447:760..45649	12	44889				pv-fam-d
pviv	subtelomeric gene		PVX_001655	hypothetical protein		213	STR	CM000447:760..45649	12	44889
pviv	subtelomeric gene		PVX_001660	hypothetical protein		95	STR	CM000447:760..45649	12	44889
pviv	subtelomeric gene		PVX_001665	hypothetical protein, conserved		257	STR	CM000447:760..45649	12	44889
pviv	subtelomeric gene		PVX_002480	variable surface protein Vir12/24-related		616	STR	CM000445:1531..38183	7	36652
pviv	subtelomeric gene		PVX_002485	variable surface protein Vir12-related		276	STR	CM000445:1531..38183	7	36652
pviv	subtelomeric gene		PVX_002490	variable surface protein Vir12-related		464	STR	CM000445:1531..38183	7	36652
pviv	subtelomeric gene		PVX_002495	variable surface protein Vir7-like		324	STR	CM000445:1531..38183	7	36652
pviv	subtelomeric gene		PVX_003475	hypothetical protein, conserved		1568	STR	CM000445:832625..876652	8	44027
pviv	subtelomeric gene		PVX_003485	variable surface protein Vir4, putative		329	STR	CM000445:832625..876652	8	44027
pviv	subtelomeric gene		PVX_003490	hypothetical protein, conserved		612	STR	CM000445:832625..876652	8	44027
pviv	subtelomeric gene		PVX_003495	variable surface protein Vir22/24-related		635	STR	CM000445:832625..876652	8	44027
pviv	subtelomeric gene		PVX_003500	hypothetical protein, conserved		296	STR	CM000445:832625..876652	8	44027
pviv	subtelomeric gene		PVX_003505	variable surface protein Vir24-related		414	STR	CM000445:832625..876652	8	44027
pviv	subtelomeric gene		PVX_003510	variable surface protein Vir24-related		453	STR	CM000445:832625..876652	8	44027
pviv	subtelomeric gene		PVX_003515	Phist protein (Pf-fam-b)		359	STR	CM000445:832625..876652	8	44027				phist (71)
pviv	subtelomeric gene		PVX_004495	hypothetical protein, conserved		449	STR	CM000447:992962..1032516	8	39554
pviv	subtelomeric gene		PVX_004505	hypothetical protein		86	STR	CM000447:992962..1032516	8	39554
pviv	subtelomeric gene		PVX_004510	variable surface protein Vir4/14-related		353	STR	CM000447:992962..1032516	8	39554
pviv	subtelomeric gene		PVX_004515	RAD protein (Pv-fam-e)		107	STR	CM000447:992962..1032516	8	39554				pv-fam-e
pviv	subtelomeric gene		PVX_004520	variable surface protein Vir4, putative		363	STR	CM000447:992962..1032516	8	39554
pviv	subtelomeric gene		PVX_004525	variable surface protein Vir16/32-related		353	STR	CM000447:992962..1032516	8	39554
pviv	subtelomeric gene		PVX_004535	variable surface protein Vir, putative		330	STR	CM000447:992962..1032516	8	39554
pviv	subtelomeric gene		PVX_004537	hypothetical protein		466	STR	CM000447:992962..1032516	8	39554
pviv	subtelomeric gene		PVX_005040	hypothetical protein		421	STR	CM000448:1391818..1495098	19	103280
pviv	subtelomeric gene		PVX_005045	variable surface protein Vir12-related		445	STR	CM000448:1391818..1495098	19	103280
pviv	subtelomeric gene		PVX_005047	variable surface protein Vir22/23-related		527	STR	CM000448:1391818..1495098	19	103280
pviv	subtelomeric gene		PVX_005050			257	STR	CM000448:1391818..1495098	19	103280
pviv	subtelomeric gene		PVX_005055	hypothetical protein		534	STR	CM000448:1391818..1495098	19	103280
pviv	subtelomeric gene		PVX_005060	variable surface protein Vir12-like		451	STR	CM000448:1391818..1495098	19	103280
pviv	subtelomeric gene		PVX_005065	hypothetical protein		198	STR	CM000448:1391818..1495098	19	103280
pviv	subtelomeric gene		PVX_081845	hypothetical protein		347	STR	CM000443:743146..754889	2	11743
pviv	subtelomeric gene		PVX_081850	variable surface protein Vir22/23-related		608	STR	CM000443:743146..754889	2	11743
pviv	subtelomeric gene		PVX_083575	variable surface protein Vir24-related		510	STR	CM000453:377..14755	4	14378
pviv	subtelomeric gene		PVX_083580	variable surface protein Vir24-related		575	STR	CM000453:377..14755	4	14378
pviv	subtelomeric gene		PVX_083585	variale surface protein Vir18-related		548	STR	CM000453:377..14755	4	14378
pviv	subtelomeric gene		PVX_083590	variable surface protein Vir12, putative		452	STR	CM000453:377..14755	4	14378
pviv	subtelomeric gene		PVX_086350	variable surface protein Vir21, putative		397	STR	CM000454:2028882..2030449	1	1567
pviv	subtelomeric gene		PVX_086850	variable surface protein Vir35, putative		245	STR	CM000448:1391818..1495098	19	103280
pviv	subtelomeric gene		PVX_086855	variable surface protein Vir24-like		721	STR	CM000448:1391818..1495098	19	103280
pviv	subtelomeric gene		PVX_086860	variable surface protein Vir24-related		447	STR	CM000448:1391818..1495098	19	103280
pviv	subtelomeric gene		PVX_086865	hypothetical protein		576	STR	CM000448:1391818..1495098	19	103280
pviv	subtelomeric gene		PVX_086870			406	STR	CM000448:1391818..1495098	19	103280
pviv	subtelomeric gene		PVX_086875	variable surface protein Vir27-related		292	STR	CM000448:1391818..1495098	19	103280
pviv	subtelomeric gene		PVX_086880	variable surface protein Vir23-like		268	STR	CM000448:1391818..1495098	19	103280
pviv	subtelomeric gene		PVX_086885	hypothetical protein		266	STR	CM000448:1391818..1495098	19	103280
pviv	subtelomeric gene		PVX_086890	variable surface protein Vir8-like		271	STR	CM000448:1391818..1495098	19	103280
pviv	subtelomeric gene		PVX_086895	hypothetical protein, conserved		553	STR	CM000448:1391818..1495098	19	103280
pviv	subtelomeric gene		PVX_086900	hypothetical protein		1184	STR	CM000448:1391818..1495098	19	103280
pviv	subtelomeric gene		PVX_086905	hypothetical protein		502	STR	CM000448:1391818..1495098	19	103280
pviv	subtelomeric gene		PVX_087665			714	STR	CM000442:2352..4494	1	2142
pviv	subtelomeric gene		PVX_088780	variable surface protein Vir24-related		446	STR	CM000446:6478..43537	7	37059
pviv	subtelomeric gene		PVX_088785	variable surfave protein Vir12, putative		314	STR	CM000446:6478..43537	7	37059
pviv	subtelomeric gene		PVX_088790	variable surface protein Vir21-like		467	STR	CM000446:6478..43537	7	37059
pviv	subtelomeric gene		PVX_088795	hypothetical protein		359	STR	CM000446:6478..43537	7	37059
pviv	subtelomeric gene		PVX_088800	variable surface protein Vir4-related		358	STR	CM000446:6478..43537	7	37059
pviv	subtelomeric gene		PVX_088805	variable surface protein Vir22/24-like		358	STR	CM000446:6478..43537	7	37059
pviv	subtelomeric gene		PVX_088810	tryptophan-rich antigen (Pv-fam-a)		262	STR	CM000446:6478..43537	7	37059				pv-fam-a
pviv	subtelomeric gene		PVX_090285	Pvstp1, putative		1019	STR	CM000446:1297808..1368735	11	70927
pviv	subtelomeric gene		PVX_090290	variable surface protein Vir12, putative		288	STR	CM000446:1297808..1368735	11	70927
pviv	subtelomeric gene		PVX_090295	hypothetical protein		542	STR	CM000446:1297808..1368735	11	70927
pviv	subtelomeric gene		PVX_090300	hypothetical protein		352	STR	CM000446:1297808..1368735	11	70927
pviv	subtelomeric gene		PVX_090305	variable surface protein Vir12-related		462	STR	CM000446:1297808..1368735	11	70927
pviv	subtelomeric gene		PVX_090310	hypothetical protein, conserved		449	STR	CM000446:1297808..1368735	11	70927
pviv	subtelomeric gene		PVX_090315	variable surface protein Vir12-like		487	STR	CM000446:1297808..1368735	11	70927
pviv	subtelomeric gene		PVX_090320	hypothetical protein		212	STR	CM000446:1297808..1368735	11	70927
pviv	subtelomeric gene		PVX_090325	reticulocyte binding protein 2 precursor (PvRBP-2), putative		2779	STR	CM000446:1297808..1368735	11	70927					protein binding (GO:0005515)	vesicle-mediated transport (GO:0016192)	membrane (GO:0016020)
pviv	subtelomeric gene		PVX_090330	reticulocyte binding protein 2 precursor (PvRBP-2), putative		662	STR	CM000446:1297808..1368735	11	70927
pviv	subtelomeric gene		PVX_090335	variable surface protein Vir12-like		435	STR	CM000446:1297808..1368735	11	70927
pviv	subtelomeric gene		PVX_090835	hypothetical protein		111	STR	CM000450:19413..20373	1	960
pviv	subtelomeric gene		PVX_092995	tryptophan-rich antigen (Pv-fam-a)		358	STR	CM000450:1920985..1923102	1	2117				pv-fam-a
pviv	subtelomeric gene		PVX_093700	hypothetical protein		226	STR	CM000442:792923..827597	7	34674
pviv	subtelomeric gene		PVX_093705	variable surface protein Vir18, putative		318	STR	CM000442:792923..827597	7	34674
pviv	subtelomeric gene		PVX_093710	variable surface protein Vir24-related		488	STR	CM000442:792923..827597	7	34674
pviv	subtelomeric gene		PVX_093715	variable surface protein Vir5-like		499	STR	CM000442:792923..827597	7	34674
pviv	subtelomeric gene		PVX_093720	variable surface protein Vir24-like		496	STR	CM000442:792923..827597	7	34674
pviv	subtelomeric gene		PVX_093725	variable surface protein Vir24-related		392	STR	CM000442:792923..827597	7	34674
pviv	subtelomeric gene		PVX_093730	hypothetical protein		511	STR	CM000442:792923..827597	7	34674
pviv	subtelomeric gene		PVX_094230	hypothetical protein		115	STR	CM000449:13039..85981	9	72942
pviv	subtelomeric gene		PVX_094235	hypothetical protein		89	STR	CM000449:13039..85981	9	72942
pviv	subtelomeric gene		PVX_094240	variable surface protein Vir12/24-related		443	STR	CM000449:13039..85981	9	72942
pviv	subtelomeric gene		PVX_094245	variable surface protein Vir12-like		584	STR	CM000449:13039..85981	9	72942
pviv	subtelomeric gene		PVX_094250	hypothetical protein		525	STR	CM000449:13039..85981	9	72942
pviv	subtelomeric gene		PVX_094255	reticulocyte binding protein 2 precursor, putative		2652	STR	CM000449:13039..85981	9	72942					DNA binding (GO:0003677);ATP binding (GO:0005524)	DNA topological change (GO:0006265)	chromosome (GO:0005694)
pviv	subtelomeric gene		PVX_094260	hypothetical protein		198	STR	CM000449:13039..85981	9	72942
pviv	subtelomeric gene		PVX_094265	cytoadherence-linked asexual protein (CLAG), putative		1321	STR	CM000449:13039..85981	9	72942				rhoph1/clag (6)
pviv	subtelomeric gene		PVX_094275	hypothetical protein		528	STR	CM000449:13039..85981	9	72942
pviv	subtelomeric gene		PVX_095995	variable surface protein Vir16/32-related		315	STR	CM000444:876350..1008175	18	131825
pviv	subtelomeric gene		PVX_096000	variable surface protein Vir4, putative		353	STR	CM000444:876350..1008175	18	131825
pviv	subtelomeric gene		PVX_096005	variable surface protein Vir15-related		367	STR	CM000444:876350..1008175	18	131825
pviv	subtelomeric gene		PVX_096010	hypothetical protein		328	STR	CM000444:876350..1008175	18	131825
pviv	subtelomeric gene		PVX_096910	variable surface protein Vir23-related		506	STR	CM000443:1653..43150	8	41497
pviv	subtelomeric gene		PVX_096915	variable usrface prootein Vir21-related		295	STR	CM000443:1653..43150	8	41497
pviv	subtelomeric gene		PVX_096920	variable surface protein Vir12-related		491	STR	CM000443:1653..43150	8	41497
pviv	subtelomeric gene		PVX_096925			289	STR	CM000443:1653..43150	8	41497
pviv	subtelomeric gene		PVX_096930	variable surface protein Vir1-related, truncated		248	STR	CM000443:1653..43150	8	41497
pviv	subtelomeric gene		PVX_096935	variable surface protein Vir9-related		304	STR	CM000443:1653..43150	8	41497
pviv	subtelomeric gene		PVX_096940	variable surface protein Vir24-related		292	STR	CM000443:1653..43150	8	41497
pviv	subtelomeric gene		PVX_096945	variable surface protein Vir4-related		314	STR	CM000443:1653..43150	8	41497
pviv	subtelomeric gene		PVX_097525	variable surface protein Vir 12, putative		508	STR	CM000451:1339589..1417410	11	77821
pviv	subtelomeric gene		PVX_097530	variable surface protein Vir22/12-related		524	STR	CM000451:1339589..1417410	11	77821
pviv	subtelomeric gene		PVX_097540	variable surface protein Vir24-related		668	STR	CM000451:1339589..1417410	11	77821
pviv	subtelomeric gene		PVX_097542	hypothetical protein		560	STR	CM000451:1339589..1417410	11	77821
pviv	subtelomeric gene		PVX_097545	variable surface protein Vir12-related		451	STR	CM000451:1339589..1417410	11	77821
pviv	subtelomeric gene		PVX_097550	hypothetical protein		369	STR	CM000451:1339589..1417410	11	77821
pviv	subtelomeric gene		PVX_097555	variable surface protein Vir12/16-related		516	STR	CM000451:1339589..1417410	11	77821
pviv	subtelomeric gene		PVX_097560	PST-A protein		379	STR	CM000451:1339589..1417410	11	77821
pviv	subtelomeric gene		PVX_097565	hypothetical protein		436	STR	CM000451:1339589..1417410	11	77821
pviv	subtelomeric gene		PVX_097570	Phist protein (Pf-fam-b)		688	STR	CM000451:1339589..1417410	11	77821				phist (71)
pviv	subtelomeric gene		PVX_097575	tryptophan-rich antigen (Pv-fam-a)		2662	STR	CM000451:1339589..1417410	11	77821				pv-fam-a	binding (GO:0005488)
pviv	subtelomeric gene		PVX_098582	reticulocyte-binding protein 1 (RBP1), like		2605	STR	CM000448:2388..21297	2	18909
pviv	subtelomeric gene		PVX_098585	reticulocyte-binding protein 1 (RBP1), putative		2817	STR	CM000448:2388..21297	2	18909					protein binding (GO:0005515)	pathogenesis (GO:0009405)
pviv	subtelomeric gene		PVX_101520	Pv-fam-d protein		422	STR	CM000455:2986968..3116826	22	129858				pv-fam-d
pviv	subtelomeric gene		PVX_101525	tryptophan-rich antigen (Pv-fam-a)		287	STR	CM000455:2986968..3116826	22	129858				pv-fam-a
pviv	subtelomeric gene		PVX_101530	hypothetical protein		367	STR	CM000455:2986968..3116826	22	129858
pviv	subtelomeric gene		PVX_101535	Phist protein (Pf-fam-b)		421	STR	CM000455:2986968..3116826	22	129858				phist (71)
pviv	subtelomeric gene		PVX_101540	Pv-fam-d protein		304	STR	CM000455:2986968..3116826	22	129858				pv-fam-d
pviv	subtelomeric gene		PVX_101545	hypothetical protein		176	STR	CM000455:2986968..3116826	22	129858
pviv	subtelomeric gene		PVX_101550	hypothetical protein, conserved		236	STR	CM000455:2986968..3116826	22	129858
pviv	subtelomeric gene		PVX_101555	hypothetical protein		864	STR	CM000455:2986968..3116826	22	129858
pviv	subtelomeric gene		PVX_101560	variable surface protein Vir4-related		302	STR	CM000455:2986968..3116826	22	129858
pviv	subtelomeric gene		PVX_101565	variable surface protein Vir24-related		473	STR	CM000455:2986968..3116826	22	129858
pviv	subtelomeric gene		PVX_101570	variable surface protein Vir5-related		386	STR	CM000455:2986968..3116826	22	129858
pviv	subtelomeric gene		PVX_101575	hypothetical protein, conserved		131	STR	CM000455:2986968..3116826	22	129858
pviv	subtelomeric gene		PVX_101580	Pv-fam-d protein		348	STR	CM000455:2986968..3116826	22	129858				pv-fam-d
pviv	subtelomeric gene		PVX_101585			2831	STR	CM000455:2986968..3116826	22	129858
pviv	subtelomeric gene		PVX_101590	reticulocyte-binding protein 2 (RBP2), like		641	STR	CM000455:2986968..3116826	22	129858
pviv	subtelomeric gene		PVX_101595	hypothetical protein		181	STR	CM000455:2986968..3116826	22	129858
pviv	subtelomeric gene		PVX_101600	variable surface protein Vir16/32-related		372	STR	CM000455:2986968..3116826	22	129858
pviv	subtelomeric gene		PVX_101605	hypothetical protein		196	STR	CM000455:2986968..3116826	22	129858
pviv	subtelomeric gene		PVX_101610	RAD protein (Pv-fam-e)		307	STR	CM000455:2986968..3116826	22	129858				pv-fam-e
pviv	subtelomeric gene		PVX_101615	variable surface protein Vir14-related		361	STR	CM000455:2986968..3116826	22	129858
pviv	subtelomeric gene		PVX_101620	variable surface protein Vir16-related		594	STR	CM000455:2986968..3116826	22	129858
pviv	subtelomeric gene		PVX_101625	variable surface protein Vir18-like		527	STR	CM000455:2986968..3116826	22	129858
pviv	subtelomeric gene		PVX_103145	variable surface protein Vir10, putative		168	STR	CM000444:876350..1008175	18	131825
pviv	subtelomeric gene		PVX_103150	variable surface protein Vir18, putative		488	STR	CM000444:876350..1008175	18	131825
pviv	subtelomeric gene		PVX_103155	variable surface protein Vir12-related		442	STR	CM000444:876350..1008175	18	131825
pviv	subtelomeric gene		PVX_103160	variable surface protein Vir10-like		254	STR	CM000444:876350..1008175	18	131825
pviv	subtelomeric gene		PVX_105200	Pv-fam-c protein		339	STR	CM000444:876350..1008175	18	131825				pv-fam-c
pviv	subtelomeric gene		PVX_106210	variable surface protein Vir6, putative		434	STR	CM000445:1531..38183	7	36652
pviv	subtelomeric gene		PVX_106215	hypothetical protein		328	STR	CM000445:1531..38183	7	36652
pviv	subtelomeric gene		PVX_106220	variable surface protein Vir12, putative		481	STR	CM000445:1531..38183	7	36652
pviv	subtelomeric gene		PVX_110295	variable surface protein Vir22-like		553	STR	CM000444:876350..1008175	18	131825
pviv	subtelomeric gene		PVX_110300	variable surface protein Vir 12/22/24-like		359	STR	CM000444:876350..1008175	18	131825
pviv	subtelomeric gene		PVX_110305	variable surface protein Vir21, putative		267	STR	CM000444:876350..1008175	18	131825
pviv	subtelomeric gene		PVX_113220	hypothetical protein, conserved		287	STR	CM000452:2014630..2064840	8	50210
pviv	subtelomeric gene		PVX_115475	variable surface protein Vir14, putative		229	STR	CM000452:6242..14882	3	8640
pviv	subtelomeric gene		PVX_115480	variable surface protein Vir21, putative		276	STR	CM000452:6242..14882	3	8640
pviv	subtelomeric gene		PVX_115485	variable surface protein Vir24-related		302	STR	CM000452:6242..14882	3	8640
pviv	subtelomeric gene		PVX_118695	Pv-fam-d protein		853	STR	CM000453:2990043..3004807	3	14764				pv-fam-d
pviv	subtelomeric gene		PVX_118700	PST-A protein		571	STR	CM000453:2990043..3004807	3	14764
pviv	subtelomeric gene		PVX_118705	hypothetical protein, conserved		440	STR	CM000453:2990043..3004807	3	14764
pviv	subtelomeric gene		PVX_119205	hypothetical protein, conserved		162	STR	CM000449:1655780..1677092	4	21312
pviv	subtelomeric gene		PVX_119210	variant surface protein Vir22/5/24, putative		540	STR	CM000449:1655780..1677092	4	21312
pviv	subtelomeric gene		PVX_119215	PV1H14010_P, putative		250	STR	CM000449:1655780..1677092	4	21312
pviv	subtelomeric gene		PVX_119220	hypothetical protein		285	STR	CM000449:1655780..1677092	4	21312
pviv	subtelomeric gene		PVX_121855	variable surface protein Vir18, putative		402	STR	CM000455:2382..84366	13	81984
pviv	subtelomeric gene		PVX_121860	hypothetical protein		86	STR	CM000455:2382..84366	13	81984
pviv	subtelomeric gene		PVX_121865	RAD protein (Pv-fam-e)		241	STR	CM000455:2382..84366	13	81984				pv-fam-e
pviv	subtelomeric gene		PVX_121870	Pv-fam-d protein		287	STR	CM000455:2382..84366	13	81984				pv-fam-d
pviv	subtelomeric gene		PVX_121875	hypothetical protein		202	STR	CM000455:2382..84366	13	81984
pviv	subtelomeric gene		PVX_121880	hypothetical protein		739	STR	CM000455:2382..84366	13	81984
pviv	subtelomeric gene		PVX_121885	cytoadherence linked asexual protein, CLAG, putative		1411	STR	CM000455:2382..84366	13	81984				rhoph1/clag (6)
pviv	subtelomeric gene		PVX_121890	hypothetical protein, conserved		205	STR	CM000455:2382..84366	13	81984
pviv	subtelomeric gene		PVX_121895	hypothetical protein		97	STR	CM000455:2382..84366	13	81984
pviv	subtelomeric gene		PVX_121897	tryptophan-rich antigen (Pv-fam-a)		275	STR	CM000455:2382..84366	13	81984				pv-fam-a
pviv	subtelomeric gene		PVX_121900	PST-A protein		558	STR	CM000455:2382..84366	13	81984
pviv	subtelomeric gene		PVX_121905	hypothetical protein		99	STR	CM000455:2382..84366	13	81984
pviv	subtelomeric gene		PVX_121910	Pv-fam-d protein		291	STR	CM000455:2382..84366	13	81984				pv-fam-d
pviv	subtelomeric gene		PVX_124700	hypothetical protein		255	STR	CM000452:2014630..2064840	8	50210
pviv	subtelomeric gene		PVX_124705	variable surface protein Vir12-related		449	STR	CM000452:2014630..2064840	8	50210					RNA binding (GO:0003723);ribonuclease T2 activity (GO:0033897)
pviv	subtelomeric gene		PVX_124710	variable surface protein Vir4-related		313	STR	CM000452:2014630..2064840	8	50210
pviv	subtelomeric gene		PVX_124712	variable surface protein Vir24-related		400	STR	CM000452:2014630..2064840	8	50210
pviv	subtelomeric gene		PVX_124715	variable surface protein Vir5-related		528	STR	CM000452:2014630..2064840	8	50210
pviv	subtelomeric gene		PVX_124720	variable surface protein Vir12-related		545	STR	CM000452:2014630..2064840	8	50210
pviv	subtelomeric gene		PVX_124725	hypothetical protein		220	STR	CM000452:2014630..2064840	8	50210
