# Supplementary material for: Genome Comparison of Human and Non-Human Malaria Parasites Reveals Species Subset-Specific Genes Potentially Linked to Human Disease
Source: PLoS Comput Biol. 2011 Dec 22;7(12):e1002320. doi: 10.1371/journal.pcbi.1002320 (PMC3245289; doi:10.1371/journal.pcbi.1002320)
Supplement: Table S7 — Enriched GO terms in P. falciparum -specific genes. P. falciparum-specific genes identified in comparison with P. vivax were subjected to GO term enrichment analysis using Ontologizer. GO terms statistically significantly enriched after correcting for multiple testing (P-value<0.05, Benjamini-Hochberg correction) are highlighted in red. (XLS) [file pcbi.1002320.s016.xls]

## Sheet: table-pfal_pviv_70_SGR_SBR_gene
ID	GO term name	GO term description	genes in study group annotated with this term	Pop.total	Pop.term	Study.total	Study.term	Pop.family	Study.family	nparents	is.trivial	p	p.adjusted	p.min
GO:0007155	cell adhesion	The attachment of a cell, either to another cell or to an underlying substrate such as the extracellular matrix, via cell adhesion molecules.	var (23), MSP (2), unknown function (1)	5323	90	118	26	2162	41	2	FALSE	1.09356e-27	1.91373e-25	7.09202e-162
GO:0051704	multi-organism process	Any process by which an organism has an effect on another organism of the same or different species.	parental term of 'pathogenesis', 'interaction with host'	5323	250	118	40	2847	64	1	FALSE	1.08473e-27	1.91373e-25	0
GO:0060089	molecular transducer activity	The molecular function that accepts an input of one form and creates an output of a different form.	parental term of 'signal transducer activity'	5323	96	118	27	3063	56	1	FALSE	1.88417e-27	2.1982e-25	9.54191e-185
GO:0050839	cell adhesion molecule binding	Interacting selectively and non-covalently with a cell adhesion molecule.	var (25)	5323	55	118	23	668	25	1	FALSE	2.0644e-25	1.80635e-23	5.41774e-82
GO:0022610	biological adhesion	The attachment of a cell or organism to a substrate or other organism.	parental term of 'adhesion to host'	5323	94	118	26	2847	64	1	FALSE	1.84929e-23	1.2945e-21	9.95744e-179
GO:0044421	extracellular region part	Any constituent part of the extracellular region, the space external to the outermost structure of a cell. For cells without external protective or external encapsulating structures this refers to space outside of the plasma membrane. This term covers constituent parts of the host cell environment outside an intracellular parasite.	parental term of 'other organism cell membrane', 'host intracellular part	5323	274	118	37	3336	85	2	FALSE	3.27446e-19	1.9101e-17	0
GO:0023046	signaling process	Any biological process involved in the generation, transmission, reception, or interpretation of a signal. A signal is an entity used to transmit or convey information.	parental term of 'signal transduction'	5323	170	118	27	2847	64	2	FALSE	1.50692e-17	7.53458e-16	7.09653e-279
GO:0050896	response to stimulus	A change in state or activity of a cell or an organism (in terms of movement, secretion, enzyme production, gene expression, etc.) as a result of a stimulus.	parental term of 'response to biotic stimulus'	5323	313	118	34	2847	64	1	FALSE	3.64763e-17	1.59584e-15	0
GO:0005576	extracellular region	The space external to the outermost structure of a cell. For cells without external protective or external encapsulating structures this refers to space outside of the plasma membrane. This term covers the host cell environment outside an intracellular parasite.	parental term of 'other organism cell membrane', 'host intracellular part	5323	341	118	38	3336	85	1	FALSE	8.27531e-17	3.21818e-15	0
GO:0023052	signaling	The entirety of a process whereby information is transmitted. This process begins with the initiation of the signal and ends when a response has been triggered.	parental term of 'signal transduction'	5323	186	118	27	2847	64	1	FALSE	1.68097e-16	5.88339e-15	1.12738e-297
GO:0007165	signal transduction	The process whereby a signal is converted into a form where it can ultimately trigger a change in the state or activity of a cell. A signal is a physical entity or change in state that is used to transfer information in order to trigger a response.	var (25), MSP (2)	5323	170	118	27	496	28	2	FALSE	1.27566e-12	4.05892e-11	8.90791e-138
GO:0016020	membrane	Double layer of lipid molecules that encloses all cells, and, in eukaryotes, many organelles; may be a single or double lipid bilayer; also includes associated proteins.	var (25), etramp (2), var (25), MSP (5), plasmepsin (3), rifin (8), stevor (1), antigens (2), unknown function (12), other (9)	5323	1443	118	67	3281	84	1	FALSE	1.18589e-11	3.45885e-10	0
GO:0050794	regulation of cellular process	Any process that modulates the frequency, rate or extent of a cellular process, any of those that are carried out at the cellular level, but are not necessarily restricted to a single cell. For example, cell communication occurs among more than one cell, but occurs at the cellular level.	parental term of 'signal transduction'	5323	496	118	28	2168	42	2	FALSE	1.20935e-09	3.25595e-08	0
GO:0051825	adhesion to other organism involved in symbiotic interaction	The attachment of an organism to a second organism, where the two organisms are in a symbiotic interaction. Adhesion may be via adhesion molecules, general stickiness etc., and may be either direct or indirect.	parental term of 'adhesion to host'	5323	54	118	23	254	39	2	FALSE	1.48612e-08	3.7153e-07	1.38545e-56
GO:0004871	signal transducer activity	Converts a signal into a form where it can be further conveyed, or can trigger a change in the state or activity of a cell. A signal is a physical entity or change in state that is used to transfer information in order to trigger a response.	var (25), MSP (2)	5323	96	118	27	170	27	2	FALSE	3.07776e-08	7.18145e-07	4.52001e-50
GO:0044425	membrane part	Any constituent part of a membrane, a double layer of lipid molecules that encloses all cells, and, in eukaryotes, many organelles; may be a single or double lipid bilayer; also includes associated proteins.	var (25), MSP (4), Pfmc-2TM (1), cation-transporting ATPase (1), sugar transporter (1), unknown function (4)	5323	585	118	36	3281	84	2	FALSE	5.52146e-08	1.20782e-06	0
GO:0020030	infected host cell surface knob	Protrusion that develops in the plasma membrane of a parasitized erythrocyte. An example of this component is found in Plasmodium species.	var (23)	5323	51	118	23	108	25	1	FALSE	1.5127e-07	3.11438e-06	4.74559e-32
GO:0006952	defense response	Reactions, triggered in response to the presence of a foreign body or the occurrence of an injury, which result in restriction of damage to the organism attacked or prevention/recovery from the infection caused by the attack.	var (23), rif (8), stevor (1)	5323	183	118	32	288	32	1	FALSE	1.67325e-07	3.25353e-06	1.81978e-81
GO:0050789	regulation of biological process	Any process that modulates the frequency, rate or extent of a biological process. Biological processes are regulated by many means; examples include the control of gene expression, protein modification or interaction with a protein or substrate molecule.	parental term of 'signal transduction'	5323	529	118	29	2847	64	2	FALSE	6.37528e-07	1.17439e-05	0
GO:0065007	biological regulation	Any process that modulates the frequency, rate or extent of any biological process, quality or function.	parental term of 'signal transduction'	5323	555	118	29	2847	64	1	FALSE	1.82547e-06	3.19458e-05	0
GO:0051701	interaction with host	An interaction between two organisms living together in more or less intimate association. The term host is used for the larger (macro) of the two members of a symbiosis; the various forms of symbiosis include parasitism, commensalism and mutualism.	parental term of 'adhesion to host'	5323	87	118	27	218	36	2	FALSE	3.36971e-06	5.61618e-05	3.76688e-63
GO:0009405	pathogenesis	The set of specific processes that generate the ability of an organism to cause disease in another.	var (25), MSP (2)	5323	88	118	27	250	40	1	FALSE	5.69198e-06	9.05542e-05	7.05528e-70
GO:0009607	response to biotic stimulus	A change in state or activity of a cell or an organism (in terms of movement, secretion, enzyme production, gene expression, etc.) as a result of a biotic stimulus, a stimulus caused or produced by a living organism.	var (23), rif (8), stevor (1)	5323	199	118	32	313	34	1	FALSE	1.88669e-05	0.000287105	1.52447e-88
GO:0005515	protein binding	Interacting selectively and non-covalently with any protein or protein complex (a complex of two or more proteins that may include other nonprotein molecules).	parental term of 'cell adhesion molecule binding'	5323	668	118	25	2223	42	1	FALSE	6.03037e-05	0.000844252	0
GO:0033646	host intracellular part	Any constituent part of the living contents of a host cell; the matter contained within (but not including) the plasma membrane, usually taken to exclude large vacuoles and masses of secretory or ingested material. In eukaryotes it includes the nucleus and cytoplasm. The host is defined as the larger of the organisms involved in a symbiotic interaction.	var (23), glycophorin binding protein (1), Pfmc-2TM (1), ring exported protein (1), SERA (1)	5323	115	118	27	260	36	2	FALSE	5.95638e-05	0.000844252	6.14614e-77
GO:0043656	intracellular region of host	That space within the plasma membrane of a host cell.	parental term of 'host intracellular part'	5323	116	118	27	260	36	1	FALSE	7.31417e-05	0.0009846	4.91692e-77
GO:0005773	vacuole	A closed structure, found only in eukaryotic cells, that is completely surrounded by unit membrane and contains liquid material. Cells contain one or several vacuoles, that may have different functions from each other. Vacuoles have a diverse array of functions. They can act as a storage organelle for nutrients or waste products, as a degradative compartment, as a cost-effective way of increasing…	plasmepsin (2), falcipain (2)	5323	36	118	4	1509	17	2	FALSE	0.000521385	0.00675869	2.09159e-73
GO:0031410	cytoplasmic vesicle	A vesicle formed of membrane or protein, found in the cytoplasm of a cell.	parental term of 'cytoplasmic membrane-bounded vesicle'	5323	40	118	4	1663	17	3	FALSE	0.000545714	0.00682142	1.91111e-81
GO:0008233	peptidase activity	Catalysis of the hydrolysis of a peptide bond. A peptide bond is a covalent bond formed when the carbon atom from the carboxyl group of one amino acid shares electrons with the nitrogen atom from the amino group of a second amino acid.	plasmepsin (2), falcipain (2), HAP protein, SERA-4	5323	130	118	6	830	9	1	FALSE	0.000742983	0.00896703	9.24284e-156
GO:0016023	cytoplasmic membrane-bounded vesicle	A membrane-bounded vesicle found in the cytoplasm of the cell.	plasmepsin (2), falcipain (2)	5323	35	118	4	1316	17	3	FALSE	0.000781859	0.00912168	1.09238e-69
GO:0031982	vesicle	Any small, fluid-filled, spherical organelle enclosed by membrane or protein	parental term of 'cytoplasmic membrane-bounded vesicle'	5323	40	118	4	1593	18	1	FALSE	0.000810192	0.00914733	1.09004e-80
GO:0005575	cellular_component	The part of a cell or its extracellular environment in which a gene product is located. A gene product may be located in one or more parts of a cell and its location may be as specific as a particular macromolecular complex, that is, a stable, persistent association of macromolecules that function together.	parental term (unspecific)	5323	3336	118	85	4299	94	1	FALSE	0.000901065	0.00955675	0
GO:0046812	host cell surface binding	Interacting selectively and non-covalently with the surface of a host cell.	var (4)	5323	24	118	4	2223	42	1	FALSE	0.000889972	0.00955675	3.31337e-57
GO:0020027	hemoglobin metabolic process	The chemical reactions and pathways involving hemoglobin, including its uptake and utilization.	parental term of 'hemoglobin catabolic process'	5323	8	118	2	1303	12	2	FALSE	0.00211248	0.0217461	4.9581e-21
GO:0044406	adhesion to host	The attachment of an organism to its host via adhesion molecules, general stickiness etc., either directly or indirectly. The host is defined as the larger of the organisms involved in a symbiotic interaction.	var (23)	5323	54	118	23	87	27	2	FALSE	0.00228011	0.0228011	9.51006e-25
GO:0005102	receptor binding	Interacting selectively and non-covalently with one or more specific sites on a receptor molecule, a macromolecule that undergoes combination with a hormone, neurotransmitter, drug or intracellular messenger to initiate a change in cell function.	var (4), hypothetical protein (1)	5323	28	118	5	668	25	1	FALSE	0.00265378	0.0258006	4.36111e-50
GO:0016337	cell-cell adhesion	The attachment of one cell to another cell via adhesion molecules.	parental term of 'heterophilic cell-cell adhesion'	5323	64	118	24	90	26	1	FALSE	0.00318561	0.0301342	3.44429e-23
GO:0007157	heterophilic cell-cell adhesion	The attachment of an adhesion molecule in one cell to a nonidentical adhesion molecule in an adjacent cell.	var (23)	5323	49	118	23	64	24	1	FALSE	0.0037437	0.0344815	6.26885e-15
GO:0017110	nucleoside-diphosphatase activity	Catalysis of the reaction: a nucleoside diphosphate + H2O = a nucleotide + phosphate.	PF14_0297 (apyrase, putative)	5323	1	118	1	483	2	1	FALSE	0.00414079	0.0371609	0.00207039
GO:0044218	other organism cell membrane	The cell membrane of a secondary organism with which the first organism is interacting.	var (23), rif (8), stevor (1), ring exported protein (1)	5323	194	118	33	261	36	2	FALSE	0.00566261	0.0483393	4.84921e-64
GO:0044279	other organism membrane	A membrane of a secondary organism with which the first organism is interacting.	parental term of 'other organism cell membrane'	5323	194	118	33	261	36	1	FALSE	0.00566261	0.0483393	4.84921e-64
GO:0042540	hemoglobin catabolic process	The chemical reactions and pathways resulting in the breakdown of hemoglobin, an oxygen carrying, conjugated protein containing four heme groups and globin; especially, the proteolytic cleavage of hemoglobin to yield free heme, peptides, and amino acids.	plasmepsin (2)	5323	7	118	2	85	2	2	FALSE	0.00588235	0.0490196	2.02599e-10
GO:0033644	host cell membrane	Double layer of lipid molecules as it encloses host cells, and, in eukaryotes, many organelles; may be a single or double lipid bilayer; also includes associated proteins. The host is defined as the larger of the organisms involved in a symbiotic interaction.		5323	194	118	33	260	36	2	FALSE	0.00629685	0.0512534	1.88902e-63
GO:0040011	locomotion	Self-propelled movement of a cell or organism from one location to another.	MSP (3)	5323	20	118	3	2847	64	1	FALSE	0.0094013	0.0747831	2.12532e-51
GO:0031224	intrinsic to membrane	Located in a membrane such that some covalently attached portion of the gene product, for example part of a peptide sequence or some other covalently attached group such as a GPI anchor, spans or is embedded in one or both leaflets of the membrane.		5323	488	118	35	585	36	1	FALSE	0.010189	0.0792478	1.71018e-113
GO:0032409	regulation of transporter activity	Any process that modulates the activity of a transporter	MAL7P1.142 (conserved membrane protein, unknown function)	5323	1	118	1	260	3	3	FALSE	0.0115385	0.0877926	0.00384615
GO:0006508	proteolysis	The hydrolysis of proteins into smaller polypeptides and/or amino acids by cleavage of their peptide bonds.		5323	170	118	6	820	11	1	FALSE	0.0133407	0.0993457	5.09012e-181
GO:0030139				5323	13	118	4	35	4	1	FALSE	0.0136555	0.0995711	6.77352e-10
GO:0000323				5323	14	118	4	36	4	1	FALSE	0.0169935	0.121382	2.63415e-10
GO:0019538				5323	820	118	11	1674	14	2	FALSE	0.0236057	0.16524	0
GO:0009986				5323	25	118	3	3281	84	1	FALSE	0.024806	0.166474	2.13943e-63
GO:0022898				5323	1	118	1	121	3	3	FALSE	0.0247934	0.166474	0.00826446
GO:0042558				5323	8	118	1	945	3	3	FALSE	0.0252089	0.166474	6.53083e-20
GO:0051189				5323	3	118	1	800	7	2	FALSE	0.0260533	0.168864	1.17628e-08
GO:0043227				5323	1321	118	18	1593	18	1	FALSE	0.0337061	0.214493	2.29873419E-315
GO:0032412				5323	1	118	1	86	3	3	FALSE	0.0348837	0.218023	0.0116279
GO:0010959				5323	1	118	1	27	1	2	FALSE	0.037037	0.226215	0.037037
GO:0044271				5323	106	118	2	1262	4	2	FALSE	0.037487	0.226215	2.07878e-157
GO:0070001				5323	18	118	3	122	6	1	FALSE	0.0410418	0.243469	6.67725e-22
GO:0015295				5323	2	118	1	47	1	2	FALSE	0.0425532	0.248227	0.000925069
GO:0002376				5323	16	118	2	2847	64	1	FALSE	0.0487568	0.279752	1.17154e-42
GO:0005201				5323	11	118	1	206	1	1	FALSE	0.0533981	0.296656	1.84753e-18
GO:0043545				5323	3	118	1	57	1	3	FALSE	0.0526316	0.296656	3.41763e-05
GO:0005891				5323	1	118	1	34	2	2	FALSE	0.0588235	0.320104	0.0294118
GO:0032324				5323	3	118	1	50	1	3	FALSE	0.06	0.320104	5.10204e-05
GO:0051707				5323	182	118	32	266	40	2	FALSE	0.0603625	0.320104	1.71102e-71
GO:0004190				5323	18	118	3	85	5	2	FALSE	0.0615144	0.321344	8.28871e-19
GO:0004089				5323	1	118	1	16	1	1	FALSE	0.0625	0.321691	0.0625
GO:0010857				5323	3	118	1	128	3	1	FALSE	0.0692081	0.346041	2.92932e-06
GO:0070588				5323	2	118	1	86	3	2	FALSE	0.0689466	0.346041	0.000273598
GO:0009931				5323	3	118	1	114	3	2	FALSE	0.0775542	0.377607	4.15863e-06
GO:0019438				5323	16	118	1	801	4	2	FALSE	0.0776791	0.377607	8.472e-34
GO:0051808				5323	13	118	1	160	1	2	FALSE	0.08125	0.389555	2.28128e-19
GO:0006777				5323	3	118	1	31	1	3	FALSE	0.0967742	0.457716	0.000222469
GO:0044265				5323	88	118	2	1432	9	3	FALSE	0.101426	0.473324	5.37852e-143
GO:0005509				5323	48	118	2	404	5	1	FALSE	0.109444	0.504019	1.78122e-63
GO:0017124				5323	1	118	1	9	1	1	FALSE	0.111111	0.505051	0.111111
GO:0009142				5323	40	118	1	330	1	2	FALSE	0.121212	0.511006	1.74261e-52
GO:0009145				5323	39	118	1	318	1	3	FALSE	0.122642	0.511006	5.89417e-51
GO:0009201				5323	38	118	1	317	1	3	FALSE	0.119874	0.511006	4.80602e-50
GO:0009206				5323	38	118	1	315	1	4	FALSE	0.120635	0.511006	6.20701e-50
GO:0016877				5323	15	118	1	128	1	1	FALSE	0.117187	0.511006	7.56618e-20
GO:0018130				5323	32	118	1	1005	4	2	FALSE	0.121581	0.511006	3.69378e-61
GO:0032559				5323	733	118	12	874	12	2	FALSE	0.119328	0.511006	5.19848e-167
GO:0042559				5323	7	118	1	109	2	4	FALSE	0.124873	0.514181	3.35607e-11
GO:0004872				5323	90	118	27	96	27	1	FALSE	0.129311	0.526265	1.07869e-09
GO:0004197				5323	13	118	2	108	6	2	FALSE	0.152188	0.535069	4.85603e-17
GO:0005262				5323	1	118	1	7	1	2	FALSE	0.142857	0.535069	0.142857
GO:0006164				5323	46	118	1	330	1	2	FALSE	0.139394	0.535069	2.08135e-57
GO:0006468				5323	110	118	3	292	4	2	FALSE	0.15183	0.535069	2.05083e-83
GO:0008643				5323	8	118	1	442	9	1	FALSE	0.152877	0.535069	2.94993e-17
GO:0009152				5323	43	118	1	318	1	3	FALSE	0.13522	0.535069	2.94406e-54
GO:0009260				5323	44	118	1	329	1	2	FALSE	0.133739	0.535069	9.45655e-56
GO:0010876				5323	14	118	1	181	2	1	FALSE	0.14911	0.535069	3.60492e-21
GO:0015849				5323	8	118	1	442	9	1	FALSE	0.152877	0.535069	2.94993e-17
GO:0030554				5323	747	118	12	874	12	2	FALSE	0.149996	0.535069	1.22958e-156
GO:0034702				5323	4	118	1	933	36	3	FALSE	0.145857	0.535069	3.18773e-11
GO:0042158				5323	47	118	1	617	2	2	FALSE	0.146662	0.535069	1.12209e-71
GO:0043231				5323	1315	118	17	1593	18	2	FALSE	0.150693	0.535069	1.91287E-319
GO:0044255				5323	110	118	2	1722	11	2	FALSE	0.152669	0.535069	6.05814e-177
GO:0034219				5323	7	118	1	127	3	2	FALSE	0.157585	0.535484	1.11911e-11
GO:0034404				5323	66	118	1	420	1	3	FALSE	0.157143	0.535484	8.80351e-79
GO:0043269				5323	6	118	1	146	4	2	FALSE	0.156038	0.535484	8.24908e-11
GO:0009165				5323	58	118	1	357	1	2	FALSE	0.162465	0.536441	2.78551e-68
GO:0022832				5323	6	118	1	37	1	2	FALSE	0.162162	0.536441	4.30147e-07
GO:0070838				5323	4	118	1	25	1	2	FALSE	0.16	0.536441	7.90514e-05
GO:0006464				5323	258	118	4	782	7	2	FALSE	0.167106	0.546607	1.43854e-214
GO:0006725				5323	29	118	1	1706	11	1	FALSE	0.172341	0.558514	2.10418e-63
GO:0001664				5323	1	118	1	28	5	1	FALSE	0.178571	0.56574	0.0357143
GO:0005126				5323	1	118	1	28	5	1	FALSE	0.178571	0.56574	0.0357143
GO:0006793				5323	232	118	3	1706	11	1	FALSE	0.17942	0.56574	8.9647e-294
GO:0044257				5323	84	118	2	744	7	3	FALSE	0.181967	0.568646	2.65366e-113
GO:0006754				5323	36	118	1	193	1	2	FALSE	0.186528	0.577743	6.36848e-40
GO:0003723				5323	197	118	2	683	3	1	FALSE	0.201207	0.582922	1.89832e-177
GO:0005402				5323	2	118	1	10	1	2	FALSE	0.2	0.582922	0.0222222
GO:0006811				5323	117	118	4	442	9	1	FALSE	0.19222	0.582922	2.69121e-110
GO:0009057				5323	99	118	2	1532	13	2	FALSE	0.20319	0.582922	1.08396e-158
GO:0015144				5323	7	118	1	103	3	2	FALSE	0.192088	0.582922	5.04706e-11
GO:0016301				5323	165	118	3	284	3	2	FALSE	0.194608	0.582922	2.83056e-83
GO:0034654				5323	66	118	1	913	3	2	FALSE	0.201773	0.582922	2.45724e-102
GO:0034765				5323	6	118	1	86	3	3	FALSE	0.197186	0.582922	2.12696e-09
GO:0065010				5323	16	118	1	1321	18	2	FALSE	0.198107	0.582922	2.66552e-37
GO:0045017				5323	45	118	1	805	4	3	FALSE	0.205894	0.585877	7.26476e-75
GO:0016773				5323	153	118	3	257	3	1	FALSE	0.209314	0.590806	9.37288e-75
GO:0051188				5323	48	118	1	821	4	2	FALSE	0.214497	0.600592	6.51601e-79
GO:0015294				5323	5	118	1	65	3	2	FALSE	0.216575	0.601597	1.21067e-07
GO:0022803				5323	10	118	1	121	3	1	FALSE	0.229756	0.633185	7.90359e-15
GO:0005261				5323	6	118	1	69	3	2	FALSE	0.24207	0.657591	8.34185e-09
GO:0008234				5323	36	118	3	122	6	1	FALSE	0.24254	0.657591	9.12636e-32
GO:0008654				5323	55	118	1	808	4	3	FALSE	0.246127	0.657591	1.02994e-86
GO:0052173				5323	182	118	32	218	36	2	FALSE	0.245273	0.657591	5.19342e-42
GO:0005245				5323	1	118	1	4	1	3	FALSE	0.25	0.657895	0.25
GO:0034704				5323	1	118	1	4	1	1	FALSE	0.25	0.657895	0.25
GO:0006869				5323	14	118	1	442	9	2	FALSE	0.253515	0.662166	9.88177e-27
GO:0034762				5323	6	118	1	614	30	3	FALSE	0.260534	0.675457	1.37709e-14
GO:0015674				5323	7	118	1	72	3	1	FALSE	0.267606	0.67871	6.78836e-10
GO:0015908				5323	4	118	1	15	1	2	FALSE	0.266667	0.67871	0.000732601
GO:0022838				5323	10	118	1	103	3	2	FALSE	0.266241	0.67871	4.23886e-14
GO:0042157				5323	47	118	1	1222	8	1	FALSE	0.269982	0.679811	5.12239e-86
GO:0019898				5323	5	118	1	585	36	1	FALSE	0.272902	0.682255	1.78174e-12
GO:0015293				5323	5	118	1	18	1	1	FALSE	0.277778	0.689519	0.000116713
GO:0006629				5323	128	118	2	1672	14	1	FALSE	0.291502	0.709883	1.50986e-195
GO:0019904				5323	9	118	1	668	25	1	FALSE	0.292066	0.709883	1.44637e-20
GO:0022891				5323	103	118	3	155	3	2	FALSE	0.290546	0.709883	1.66783e-42
GO:0005216				5323	10	118	1	86	3	2	FALSE	0.313074	0.75052	2.82415e-13
GO:0043412				5323	310	118	4	1307	12	1	FALSE	0.311476	0.75052	4.31629261947404E-310
GO:0005125				5323	2	118	1	28	5	1	FALSE	0.330688	0.773537	0.0026455
GO:0005351				5323	2	118	1	6	1	3	FALSE	0.333333	0.773537	0.0666667
GO:0016820				5323	52	118	1	553	4	2	FALSE	0.327087	0.773537	2.29207e-74
GO:0022857				5323	121	118	3	174	3	2	FALSE	0.333726	0.773537	5.3852e-46
GO:0051924				5323	1	118	1	3	1	2	FALSE	0.333333	0.773537	0.333333
GO:0016787				5323	830	118	9	1620	15	1	FALSE	0.337625	0.777426	0
GO:0005634				5323	522	118	8	1315	17	1	FALSE	0.348969	0.798296	0
GO:0043170				5323	1307	118	12	2200	18	1	FALSE	0.354248	0.805108	0
GO:0030163				5323	93	118	2	825	11	2	FALSE	0.357054	0.80625	1.49373e-125
GO:0016829				5323	48	118	1	1620	15	1	FALSE	0.364379	0.817517	2.20082e-93
GO:0043492				5323	51	118	1	139	1	1	FALSE	0.366906	0.817944	2.99203e-39
GO:0008324				5323	65	118	3	90	3	2	FALSE	0.371808	0.823625	8.61073e-23
GO:0043230				5323	16	118	1	1842	54	2	FALSE	0.380007	0.836493	1.27162e-39
GO:0006350				5323	196	118	1	886	2	3	FALSE	0.393695	0.839052	1.42202e-202
GO:0006730				5323	78	118	1	1709	11	2	FALSE	0.402745	0.839052	4.73219e-137
GO:0008150				5323	2847	118	64	4299	94	1	FALSE	0.395693	0.839052	0
GO:0016772				5323	257	118	3	461	4	1	FALSE	0.40268	0.839052	9.51702e-137
GO:0032553				5323	860	118	12	1010	13	1	FALSE	0.402579	0.839052	1.47993e-183
GO:0032787				5323	55	118	1	138	1	1	FALSE	0.398551	0.839052	7.24133e-40
GO:0034220				5323	86	118	3	156	4	2	FALSE	0.391232	0.839052	3.8844e-46
GO:0044419				5323	218	118	36	250	40	1	FALSE	0.390447	0.839052	3.85823e-41
GO:0051186				5323	74	118	1	1706	11	1	FALSE	0.386923	0.839052	1.12405e-131
GO:0004175				5323	85	118	5	122	6	1	FALSE	0.408452	0.840388	3.92646e-32
GO:0005488				5323	2223	118	42	3063	56	1	FALSE	0.405913	0.840388	0
GO:0015291				5323	18	118	1	78	2	1	FALSE	0.410589	0.840388	4.70441e-18
GO:0008610				5323	88	118	1	845	5	2	FALSE	0.42377	0.85242	5.54631e-122
GO:0016255				5323	28	118	1	219	4	2	FALSE	0.423774	0.85242	5.43022e-36
GO:0019637				5323	66	118	1	2200	18	1	FALSE	0.423297	0.85242	3.66168e-128
GO:0009108				5323	31	118	1	72	1	2	FALSE	0.430556	0.861111	4.49216e-21
GO:0016835				5323	21	118	1	48	1	1	FALSE	0.4375	0.865113	4.48144e-14
GO:0043687				5323	210	118	4	258	4	1	FALSE	0.436582	0.865113	2.30964e-53
GO:0048583				5323	11	118	1	761	39	2	FALSE	0.441573	0.868262	8.6588e-25
GO:0004672				5323	128	118	3	167	3	2	FALSE	0.447791	0.87557	5.23128e-39
GO:0043245				5323	261	118	36	274	37	1	FALSE	0.454606	0.879072	1.69464e-22
GO:0044217				5323	261	118	36	274	37	2	FALSE	0.454606	0.879072	1.69464e-22
GO:0006955				5323	14	118	2	314	34	2	FALSE	0.460601	0.88093	1.29151e-24
GO:0017076				5323	874	118	12	1010	13	1	FALSE	0.459889	0.88093	1.29545e-172
GO:0055085				5323	127	118	3	2272	45	2	FALSE	0.465124	0.884747	5.93871e-212
GO:0002682				5323	11	118	1	532	30	2	FALSE	0.475201	0.894196	4.58485e-23
GO:0006950				5323	288	118	32	313	34	1	FALSE	0.473174	0.894196	1.69668e-37
GO:0005767				5323	12	118	4	14	4	1	FALSE	0.494505	0.917649	0.010989
GO:0006631				5323	36	118	1	126	2	2	FALSE	0.491429	0.917649	2.32983e-32
GO:0006812				5323	72	118	3	117	4	1	FALSE	0.500774	0.917649	1.84512e-33
GO:0008009				5323	1	118	1	2	1	2	FALSE	0.5	0.917649	0.5
GO:0022843				5323	4	118	1	8	1	2	FALSE	0.5	0.917649	0.0142857
GO:0015662				5323	19	118	1	37	1	1	FALSE	0.513514	0.926442	5.65847e-11
GO:0044248				5323	411	118	3	1718	11	2	FALSE	0.511358	0.926442	0
GO:0044283				5323	128	118	1	1143	6	2	FALSE	0.510449	0.926442	2.32412e-173
GO:0005737				5323	1787	118	23	2303	29	1	FALSE	0.516807	0.927601	0
GO:0051049				5323	35	118	1	442	9	2	FALSE	0.52743	0.941839	1.05904e-52
GO:0052192				5323	17	118	3	221	36	2	FALSE	0.546121	0.970266	9.34478e-26
GO:0006497				5323	47	118	1	258	4	2	FALSE	0.554981	0.972617	1.01528e-52
GO:0022892				5323	138	118	3	168	3	1	FALSE	0.552083	0.972617	7.26408e-34
GO:0044238				5323	1672	118	14	2200	18	1	FALSE	0.55856	0.972617	0
GO:0044267				5323	731	118	7	1303	12	2	FALSE	0.558241	0.972617	0
GO:0016310				5323	192	118	3	232	3	1	FALSE	0.565276	0.979438	6.96605e-46
GO:0020035				5323	53	118	23	54	23	1	FALSE	0.574074	0.984931	0.0185185
GO:0031988				5323	35	118	4	40	4	1	FALSE	0.572929	0.984931	1.51974e-06
GO:0015075				5323	86	118	3	103	3	2	FALSE	0.578679	0.987671	8.70177e-20
GO:0034655				5323	309	118	1	876	2	2	FALSE	0.581315	0.987671	3.93474e-246
GO:0005623				5323	3281	118	84	3336	85	1	FALSE	0.588481	0.990232	3.31614e-121
GO:0044464				5323	3281	118	84	3336	85	2	FALSE	0.588481	0.990232	3.31614e-121
GO:0046789				5323	22	118	4	30	5	2	FALSE	0.595442	0.997151	1.70855e-07
GO:0005244				5323	6	118	1	10	1	3	FALSE	0.6	0.997253	0.0047619
GO:0006082				5323	138	118	1	1709	11	2	FALSE	0.60505	0.997253	1.55212e-207
GO:0044459				5323	34	118	2	615	36	2	FALSE	0.6069	0.997253	1.12711e-56
GO:0051836				5323	13	118	1	646	44	2	FALSE	0.603862	0.997253	2.06081e-27
GO:0005215				5323	168	118	3	3131	58	2	FALSE	0.610261	0.997629	1.28571e-283
GO:0006200				5323	190	118	1	307	1	2	FALSE	0.618893	0.997629	5.23385e-88
GO:0006818				5323	44	118	1	442	9	1	FALSE	0.614359	0.997629	9.71887e-62
GO:0042180				5323	144	118	1	1709	11	2	FALSE	0.62138	0.997629	8.36314e-214
GO:0046034				5323	191	118	1	309	1	1	FALSE	0.618123	0.997629	1.23945e-88
GO:0015718				5323	5	118	1	8	1	1	FALSE	0.625	0.998858	0.0178571
GO:0000000				5323	4299	118	94	0	0	0	TRUE	1	1	1
GO:0000166				5323	1010	118	13	2223	42	1	FALSE	0.981635	1	0
GO:0001882				5323	754	118	12	2223	42	1	FALSE	0.815949	1	0
GO:0001883				5323	750	118	12	754	12	1	FALSE	0.937722	1	7.48492e-11
GO:0002252				5323	9	118	1	16	2	2	FALSE	0.825	1	8.74126e-05
GO:0002377				5323	8	118	1	9	1	1	FALSE	0.888889	1	0.111111
GO:0002440				5323	9	118	1	9	1	1	TRUE	1	1	1
GO:0003674				5323	3063	118	56	4299	94	1	FALSE	0.994924	1	0
GO:0003676				5323	683	118	3	2223	42	1	FALSE	0.999966	1	0
GO:0003677				5323	273	118	1	683	3	1	FALSE	0.784317	1	8.14637e-199
GO:0003824				5323	1620	118	15	3175	58	2	FALSE	0.999977	1	0
GO:0004467				5323	10	118	1	10	1	1	TRUE	1	1	1
GO:0004674				5323	114	118	3	128	3	1	FALSE	0.704396	1	5.7503e-19
GO:0004713				5323	60	118	1	128	3	1	FALSE	0.853194	1	5.35146e-38
GO:0005198				5323	206	118	1	3063	56	1	FALSE	0.980466	1	0
GO:0005524				5323	729	118	12	733	12	1	FALSE	0.935978	1	8.38216e-11
GO:0005578				5323	13	118	1	13	1	1	TRUE	1	1	1
GO:0005581				5323	12	118	1	13	1	2	FALSE	0.923077	1	0.0769231
GO:0005622				5323	2386	118	29	3281	84	1	FALSE	1	1	0
GO:0005739				5323	164	118	1	1509	17	2	FALSE	0.860121	1	1.60529e-224
GO:0005764				5323	14	118	4	14	4	1	TRUE	1	1	1
GO:0005886				5323	110	118	3	1443	67	1	FALSE	0.899137	1	3.41482e-168
GO:0005887				5323	21	118	1	487	35	2	FALSE	0.798228	1	2.88531e-37
GO:0006139				5323	875	118	2	1695	14	2	FALSE	0.999413	1	0
GO:0006163				5323	318	118	1	389	2	2	FALSE	0.967071	1	1.00522e-79
GO:0006195				5323	308	118	1	321	1	3	FALSE	0.959502	1	2.0732e-23
GO:0006505				5323	37	118	1	42	1	1	FALSE	0.880952	1	1.17555e-06
GO:0006506				5323	37	118	1	48	1	3	FALSE	0.770833	1	4.42572e-11
GO:0006644				5323	62	118	1	114	2	2	FALSE	0.794131	1	9.97936e-34
GO:0006650				5323	47	118	1	64	1	2	FALSE	0.734375	1	7.24969e-16
GO:0006732				5323	55	118	1	74	1	1	FALSE	0.743243	1	4.66901e-18
GO:0006753				5323	349	118	1	361	1	1	FALSE	0.966759	1	1.17627e-22
GO:0006796				5323	232	118	3	232	3	1	TRUE	1	1	1
GO:0006807				5323	938	118	3	2200	18	1	FALSE	0.995653	1	0
GO:0006810				5323	442	118	9	442	9	1	TRUE	1	1	1
GO:0006816				5323	3	118	1	4	1	1	FALSE	0.75	1	0.25
GO:0006817				5323	30	118	1	33	1	1	FALSE	0.909091	1	0.000183284
GO:0006820				5323	37	118	1	117	4	1	FALSE	0.786668	1	2.48131e-31
GO:0008104				5323	164	118	1	181	2	1	FALSE	0.991651	1	3.21549e-24
GO:0008152				5323	2200	118	18	2847	64	1	FALSE	1	1	0
GO:0008270				5323	234	118	2	276	2	1	FALSE	0.71834	1	1.14242e-50
GO:0009056				5323	448	118	3	2200	18	1	FALSE	0.7421	1	0
GO:0009058				5323	805	118	4	2200	18	1	FALSE	0.940567	1	0
GO:0009059				5323	618	118	2	1483	13	2	FALSE	0.990927	1	0
GO:0009117				5323	349	118	1	349	1	1	TRUE	1	1	1
GO:0009141				5323	312	118	1	349	1	1	FALSE	0.893983	1	8.19349e-51
GO:0009143				5323	306	118	1	315	1	2	FALSE	0.971429	1	1.33369e-17
GO:0009144				5323	310	118	1	320	1	2	FALSE	0.96875	1	3.71492e-19
GO:0009146				5323	306	118	1	312	1	3	FALSE	0.980769	1	8.19235e-13
GO:0009150				5323	314	118	1	319	1	2	FALSE	0.984326	1	3.74892e-11
GO:0009154				5323	307	118	1	315	1	3	FALSE	0.974603	1	4.54936e-16
GO:0009166				5323	309	118	1	349	1	2	FALSE	0.885387	1	1.61473e-53
GO:0009199				5323	309	118	1	318	1	2	FALSE	0.971698	1	1.22329e-17
GO:0009203				5323	306	118	1	310	1	3	FALSE	0.987097	1	2.64973e-09
GO:0009205				5323	309	118	1	315	1	3	FALSE	0.980952	1	7.73163e-13
GO:0009207				5323	306	118	1	310	1	4	FALSE	0.987097	1	2.64973e-09
GO:0009259				5323	315	118	1	349	1	1	FALSE	0.902579	1	5.44103e-48
GO:0009261				5323	307	118	1	317	1	2	FALSE	0.968454	1	4.08739e-19
GO:0009536				5323	509	118	4	1509	17	2	FALSE	0.878016	1	0
GO:0009987				5323	2158	118	41	2847	64	1	FALSE	0.988661	1	0
GO:0010467				5323	682	118	1	1307	12	1	FALSE	0.999865	1	0
GO:0015031				5323	160	118	1	442	9	2	FALSE	0.983288	1	5.71003e-125
GO:0015267				5323	10	118	1	10	1	1	TRUE	1	1	1
GO:0015399				5323	59	118	1	78	2	1	FALSE	0.943057	1	1.48973e-18
GO:0015405				5323	59	118	1	59	1	1	TRUE	1	1	1
GO:0015645				5323	10	118	1	15	1	1	FALSE	0.666667	1	0.000333
GO:0015672				5323	52	118	1	72	3	1	FALSE	0.980885	1	3.20462e-18
GO:0015698				5323	33	118	1	37	1	1	FALSE	0.891892	1	1.51412e-05
GO:0015909				5323	3	118	1	4	1	1	FALSE	0.75	1	0.25
GO:0015992				5323	44	118	1	52	1	2	FALSE	0.846154	1	1.32884e-09
GO:0016021				5323	482	118	35	488	35	1	FALSE	0.638309	1	5.49811e-14
GO:0016462				5323	483	118	2	485	2	1	FALSE	0.991761	1	8.52006e-06
GO:0016740				5323	461	118	4	1620	15	1	FALSE	0.657178	1	0
GO:0016817				5323	486	118	2	830	9	1	FALSE	0.995246	1	9.94944e-244
GO:0016818				5323	485	118	2	486	2	1	FALSE	0.995885	1	0.00205761
GO:0016836				5323	16	118	1	21	1	1	FALSE	0.761905	1	4.91425e-05
GO:0016874				5323	128	118	1	1620	15	1	FALSE	0.710681	1	1.01565e-193
GO:0016887				5323	190	118	1	476	2	2	FALSE	0.639496	1	2.34989e-138
GO:0017111				5323	476	118	2	483	2	1	FALSE	0.971195	1	8.58555e-16
GO:0018995				5323	261	118	36	261	36	1	TRUE	1	1	1
GO:0019720				5323	3	118	1	3	1	1	TRUE	1	1	1
GO:0019752				5323	138	118	1	138	1	1	TRUE	1	1	1
GO:0020002				5323	189	118	32	194	33	1	FALSE	0.798746	1	4.59975e-10
GO:0020003				5323	16	118	1	108	25	2	FALSE	0.989842	1	1.96465e-19
GO:0020011				5323	506	118	4	509	4	1	FALSE	0.976563	1	4.5768e-08
GO:0020013				5323	49	118	23	49	23	1	TRUE	1	1	1
GO:0020020				5323	12	118	4	12	4	1	TRUE	1	1	1
GO:0020033				5323	181	118	32	181	32	1	TRUE	1	1	1
GO:0020036				5323	44	118	1	108	25	1	FALSE	1	1	2.54635e-31
GO:0022804				5323	78	118	2	121	3	1	FALSE	0.712567	1	8.45236e-34
GO:0022836				5323	8	118	1	10	1	1	FALSE	0.8	1	0.0222222
GO:0023060				5323	170	118	27	170	27	1	TRUE	1	1	1
GO:0030001				5323	25	118	1	72	3	1	FALSE	0.728119	1	6.55115e-20
GO:0030260				5323	15	118	3	17	3	2	FALSE	0.669118	1	0.00735294
GO:0030384				5323	42	118	1	47	1	1	FALSE	0.893617	1	6.51916e-07
GO:0030430				5323	115	118	27	115	27	1	TRUE	1	1	1
GO:0031012				5323	13	118	1	274	37	1	FALSE	0.855118	1	1.69464e-22
GO:0031226				5323	26	118	1	493	35	2	FALSE	0.86011	1	7.63777e-44
GO:0032010				5323	12	118	4	12	4	2	TRUE	1	1	1
GO:0032555				5323	860	118	12	874	12	2	FALSE	0.822821	1	6.37825e-31
GO:0032879				5323	35	118	1	912	37	2	FALSE	0.77188	1	5.02799e-64
GO:0032991				5323	675	118	1	3336	85	1	FALSE	1	1	0
GO:0033036				5323	181	118	2	448	9	1	FALSE	0.934576	1	1.45071e-130
GO:0033643				5323	260	118	36	261	36	2	FALSE	0.862069	1	0.00383142
GO:0033655				5323	108	118	25	115	27	2	FALSE	0.7927	1	2.28239e-11
GO:0034641				5323	935	118	3	1708	11	2	FALSE	0.984802	1	0
GO:0034645				5323	617	118	2	1394	9	3	FALSE	0.958179	1	0
GO:0034656				5323	309	118	1	391	1	3	FALSE	0.790281	1	1.24207e-86
GO:0034703				5323	4	118	1	4	1	1	TRUE	1	1	1
GO:0042000				5323	13	118	1	13	1	2	TRUE	1	1	1
GO:0042379				5323	1	118	1	1	1	2	TRUE	1	1	1
GO:0042623				5323	139	118	1	190	1	1	FALSE	0.731579	1	1.54077e-47
GO:0042625				5323	37	118	1	98	3	2	FALSE	0.763373	1	7.41094e-28
GO:0042626				5323	51	118	1	60	1	3	FALSE	0.85	1	6.76446e-11
GO:0043167				5323	408	118	5	2223	42	1	FALSE	0.908014	1	0
GO:0043169				5323	407	118	5	408	5	1	FALSE	0.987745	1	0.00245098
GO:0043226				5323	1593	118	18	3336	85	1	FALSE	1	1	0
GO:0043229				5323	1587	118	17	2308	30	2	FALSE	0.945977	1	0
GO:0043234				5323	470	118	1	675	1	1	FALSE	0.696296	1	3.10493e-179
GO:0043436				5323	138	118	1	144	1	2	FALSE	0.958333	1	8.97395e-11
GO:0043657				5323	261	118	36	261	36	2	TRUE	1	1	1
GO:0044215				5323	261	118	36	261	36	1	TRUE	1	1	1
GO:0044216				5323	261	118	36	261	36	1	TRUE	1	1	1
GO:0044237				5323	1706	118	11	2574	48	2	FALSE	1	1	0
GO:0044249				5323	800	118	4	1710	11	2	FALSE	0.84058	1	0
GO:0044260				5323	1222	118	8	1784	15	2	FALSE	0.935436	1	0
GO:0044270				5323	311	118	1	1018	5	2	FALSE	0.83913	1	2.93229e-271
GO:0044281				5323	611	118	3	2200	18	1	FALSE	0.913484	1	0
GO:0044282				5323	348	118	1	703	5	2	FALSE	0.96762	1	8.17936e-211
GO:0044403				5323	218	118	36	218	36	1	TRUE	1	1	1
GO:0044409				5323	17	118	3	17	3	2	TRUE	1	1	1
GO:0044417				5323	13	118	1	87	27	2	FALSE	0.994951	1	9.7726e-16
GO:0044420				5323	12	118	1	274	37	2	FALSE	0.831294	1	3.41536e-21
GO:0044424				5323	2303	118	29	3281	84	2	FALSE	1	1	0
GO:0044444				5323	1008	118	9	2303	29	2	FALSE	0.945043	1	0
GO:0045184				5323	160	118	1	446	9	2	FALSE	0.982488	1	9.58237e-126
GO:0045335				5323	12	118	4	13	4	1	FALSE	0.692308	1	0.0769231
GO:0046474				5323	43	118	1	61	1	3	FALSE	0.704918	1	7.62049e-16
GO:0046483				5323	367	118	2	1706	11	1	FALSE	0.721332	1	0
GO:0046486				5323	49	118	1	110	2	1	FALSE	0.694746	1	1.94398e-32
GO:0046489				5323	38	118	1	47	1	2	FALSE	0.808511	1	7.33865e-10
GO:0046700				5323	310	118	1	467	4	2	FALSE	0.987549	1	8.23605e-129
GO:0046872				5323	404	118	5	407	5	1	FALSE	0.963507	1	8.96553e-08
GO:0046914				5323	276	118	2	404	5	1	FALSE	0.96332	1	6.39726e-109
GO:0046942				5323	8	118	1	8	1	1	TRUE	1	1	1
GO:0046983				5323	27	118	1	668	25	1	FALSE	0.650367	1	9.98382e-49
GO:0050776				5323	11	118	1	14	2	3	FALSE	0.967033	1	0.00274725
GO:0051119				5323	6	118	1	7	1	1	FALSE	0.857143	1	0.142857
GO:0051179				5323	448	118	9	2847	64	1	FALSE	0.697575	1	0
GO:0051234				5323	442	118	9	2847	64	2	FALSE	0.681252	1	0
GO:0051603				5323	84	118	2	170	6	2	FALSE	0.889263	1	1.10638e-50
GO:0051805				5323	182	118	32	182	32	2	TRUE	1	1	1
GO:0051806				5323	15	118	3	17	3	1	FALSE	0.669118	1	0.00735294
GO:0051807				5323	182	118	32	183	32	2	FALSE	0.825137	1	0.00546448
GO:0051809				5323	181	118	32	182	32	1	FALSE	0.824176	1	0.00549451
GO:0051828				5323	17	118	3	17	3	1	TRUE	1	1	1
GO:0051832				5323	182	118	32	182	32	1	TRUE	1	1	1
GO:0051834				5323	182	118	32	182	32	1	TRUE	1	1	1
GO:0051925				5323	1	118	1	1	1	2	TRUE	1	1	1
GO:0052126				5323	17	118	3	87	27	2	FALSE	0.95331	1	2.0214e-18
GO:0052564				5323	182	118	32	182	32	1	TRUE	1	1	1
GO:0055086				5323	361	118	1	1041	4	2	FALSE	0.81849	1	6.10158e-291
GO:0065009				5323	67	118	1	3079	56	2	FALSE	0.711567	1	1.42112e-139
GO:0070011				5323	122	118	6	130	6	1	FALSE	0.677819	1	6.15696e-13
GO:0090304				5323	561	118	1	875	2	1	FALSE	0.871485	1	3.14919e-247
